# Supplementary material for: The 3D mutational constraint on amino acid sites in the human proteome
Source: Nat Commun. 2022 Jun 7;13:3273. doi: 10.1038/s41467-022-30936-x (PMC9174330; doi:10.1038/s41467-022-30936-x)
Supplement: Supplementary file 4 — Supplementary Data [file 41467_2022_30936_MOESM4_ESM.zip]

Archive with 33 entries (32 files):
- supplementary_data/
- supplementary_data/Supplementary_Data_10.xlsx
- __MACOSX/supplementary_data/._Supplementary_Data_10.xlsx
- supplementary_data/Supplementary_Data_7.xlsx
- __MACOSX/supplementary_data/._Supplementary_Data_7.xlsx
- supplementary_data/Supplementary_Data_6.xlsx
- __MACOSX/supplementary_data/._Supplementary_Data_6.xlsx
- supplementary_data/Supplementary_Data_11.xlsx
- __MACOSX/supplementary_data/._Supplementary_Data_11.xlsx
- supplementary_data/Supplementary_Data_1.xlsx
- __MACOSX/supplementary_data/._Supplementary_Data_1.xlsx
- supplementary_data/Supplementary_Data_16.xlsx
- __MACOSX/supplementary_data/._Supplementary_Data_16.xlsx
- supplementary_data/Supplementary_Data_3.xlsx
- __MACOSX/supplementary_data/._Supplementary_Data_3.xlsx
- supplementary_data/Supplementary_Data_14.xlsx
- __MACOSX/supplementary_data/._Supplementary_Data_14.xlsx
- supplementary_data/Supplementary_Data_15.xlsx
- __MACOSX/supplementary_data/._Supplementary_Data_15.xlsx
- supplementary_data/Supplementary_Data_2.xlsx
- __MACOSX/supplementary_data/._Supplementary_Data_2.xlsx
- supplementary_data/Supplementary_Data_9.xlsx
- __MACOSX/supplementary_data/._Supplementary_Data_9.xlsx
- supplementary_data/Supplementary_Data_12.xlsx
- __MACOSX/supplementary_data/._Supplementary_Data_12.xlsx
- supplementary_data/Supplementary_Data_5.xlsx
- __MACOSX/supplementary_data/._Supplementary_Data_5.xlsx
- supplementary_data/Supplementary_Data_4.xlsx
- __MACOSX/supplementary_data/._Supplementary_Data_4.xlsx
- supplementary_data/Supplementary_Data_13.xlsx
- __MACOSX/supplementary_data/._Supplementary_Data_13.xlsx
- supplementary_data/Supplementary_Data_8.xlsx
- __MACOSX/supplementary_data/._Supplementary_Data_8.xlsx
