# Supplementary material for: The 3D mutational constraint on amino acid sites in the human proteome
Source: Nat Commun. 2022 Jun 7;13:3273. doi: 10.1038/s41467-022-30936-x (PMC9174330; doi:10.1038/s41467-022-30936-x)
Supplement: Supplementary file 4 — Supplementary Data [file 41467_2022_30936_MOESM4_ESM.zip › supplementary_data/Supplementary_Data_7.xlsx]

## Sheet: SCN5A_VUS_cosmis_mtr_scores
position	wild type	variant	cosmis	cosmis rank	mtr	mtr rank	label
879	W	R	-2.42294	1	0.76	28	Likely Pathogenic
1405	V	L/M	-2.38928	2	0.535	3	Likely Pathogenic
335	C	R	-2.36971	3	0.541	5	Likely Pathogenic
1353	V	M	-2.33227	4	0.763	29	Benign
1722	N	D	-2.26448	5	0.78	35	Likely Pathogenic
369	M	K	-2.14128	6	0.486	1	Likely Pathogenic
1345	W	C	-2.00631	7	0.734	21	Likely Pathogenic
1574	E	K	-1.9078	8	0.837	41	Likely Pathogenic
1346	L	P	-1.7526	9	0.741	23	Likely Pathogenic
1279	V	I	-1.61885	10	0.659	13	Benign
276	L	Q	-1.57675	11	0.836	40	Likely Pathogenic
1642	G	E	-1.50223	12	0.617	9	Likely Pathogenic
1325	N	S	-1.42689	13	0.803	38	Pathogenic
1632	R	H	-1.42541	14	0.75	27	Pathogenic
735	A	E	-1.36321	15	0.746	25	Likely Pathogenic
1380	N	K	-1.34291	16	0.775	33	Likely Pathogenic
396	V	L	-1.32128	17	0.778	34	Likely Pathogenic
1709	T	M	-1.25822	18	0.746	26	Likely Pathogenic
223	V	L	-1.21538	19	0.882	44	Likely Pathogenic
1730	P	H	-1.15134	20	0.743	24	Likely Pathogenic
1382	S	I	-1.11737	21	0.731	20	Likely Pathogenic
746	E	K	-1.11589	22	0.689	16	Likely Pathogenic
851	F	L	-1.07522	23	0.794	36	Likely Pathogenic
808	R	C	-1.03962	24	0.96	47	Likely Pathogenic
353	T	I	-0.997162	25	0.595	7	Pathogenic
346	E	D	-0.965727	26	0.536	4	Likely Benign
386	G	R	-0.958243	27	0.736	22	Likely Pathogenic
166	A	T	-0.826027	28	0.922	46	Benign
833	G	R	-0.806525	29	0.597	8	Benign
1251	V	M	-0.782658	30	0.73	19	Benign
839	L	P	-0.777882	31	0.678	15	Likely Pathogenic
714	V	A	-0.74635	32	0.842	42	Benign
136	L	P	-0.728412	33	0.815	39	Likely Pathogenic
1672	S	Y	-0.647767	34	0.717	18	Likely Pathogenic
349	D	N	-0.567471	35	0.564	6	Likely Pathogenic
928	L	P	-0.452636	36	0.633	10	Likely Pathogenic
1680	A	T	-0.416257	37	0.676	14	Benign
785	D	N	-0.301075	38	0.769	31	Likely Pathogenic
927	N	S	-0.23128	39	0.634	11	Likely Pathogenic
892	F	I	-0.203436	40	0.504	2	Likely Pathogenic
1420	G	R/V	-0.0967314	41	0.768	30	Likely Pathogenic
752	G	R	0.0331244	42	0.712	17	Pathogenic
924	V	I	0.146367	43	0.648	12	Likely Benign
1746	A	V	0.295238	44	0.799	37	Benign
1243	D	N	1.05847	45	0.919	45	Benign
1370	D	G	1.08398	46	0.772	32	Benign
1432	R	G	1.48825	47	0.856	43	Likely Pathogenic

## Sheet: description
COSMIS and MTR scores of SCN5A variants.
cosmis rank: likelihood to be pathogenic ranked by COSMIS score
mtr rank: likelihood to be pathogenic ranked by MTR score
green color: variants ranked in top 10 by COSMIS but not highly ranked by MTR
red color: variants ranked in top 10 by MTR but not highly ranked by COSMIS
