# Supplementary material for: The 3D mutational constraint on amino acid sites in the human proteome
Source: Nat Commun. 2022 Jun 7;13:3273. doi: 10.1038/s41467-022-30936-x (PMC9174330; doi:10.1038/s41467-022-30936-x)
Supplement: Supplementary file 4 — Supplementary Data [file 41467_2022_30936_MOESM4_ESM.zip › supplementary_data/Supplementary_Data_6.xlsx]

## Sheet: clinvar_variant_scores
uniprot_id	enst_id	uniprot_pos	uniprot_aa	cosmis	mtr	mtr3d	rvis	pli	mis_z	consurf	rsa	gerp	phylop	phastcons	class
O00139	ENST00000401507	320	T	-2.22521	0.772	0.652	-0.423373	0.99995	5.3324	0.005951	0.31	2.49667	5.63733	0.781667	pathogenic
O00189	ENST00000359593	319	C	-0.384203	0.803	0.757	-0.721574	4.4873e-17	0.25941	0.2044	0	1.1	4.25333	1	pathogenic
O00189	ENST00000359593	409	F	0.242356	0.986	0.706	-0.721574	4.4873e-17	0.25941	0.3044	0.03	-0.00333333	2.60567	0.811	pathogenic
O00204	ENST00000201586	78	E	-0.212376	0.959	0.89	0.52399	0.43553	2.738	0.1621	0.005	2.27367	6.403	1	pathogenic
O00204	ENST00000201586	100	R	-0.832945	0.973	0.922	0.52399	0.43553	2.738	0.1489	0.024	-0.778333	2.61133	0.883667	pathogenic
O00204	ENST00000201586	149	P	-1.65996	1.01	0.895	0.52399	0.43553	2.738	0.122	0	1.25433	4.19033	1	pathogenic
O00204	ENST00000201586	274	R	-0.598303	0.971	0.938	0.52399	0.43553	2.738	0.09132	0.278	-1.167	2.59767	0.944333	pathogenic
O00217	ENST00000313468	79	P	-0.904801	0.776	0.719	-0.0184967	0.16592	2.1453	0.01151	0.699	0	3.28733	0.666667	pathogenic
O00217	ENST00000313468	98	E	-0.528464	0.961	0.858	-0.0184967	0.16592	2.1453	0.008948	0.046	1.94333	6.882	1	pathogenic
O00217	ENST00000313468	105	P	-1.24854	0.929	1.3	-0.0184967	0.16592	2.1453	0.09064	0.316	0	1.735	0.666667	pathogenic
O00217	ENST00000313468	115	K	0.437612	0.888	0.893	-0.0184967	0.16592	2.1453	0.009386	0.01	2.01	6.301	1	pathogenic
O00217	ENST00000313468	143	Y	0.305465	0.799	0.733	-0.0184967	0.16592	2.1453	0.01365	0.045	0	4.225	0.666667	pathogenic
O00217	ENST00000313468	146	D	-1.14201	0.761	0.687	-0.0184967	0.16592	2.1453	0.00798	0.043	1.558	7.04633	1	pathogenic
O00238	ENST00000264568	330	H	-1.46758	0.946	0.707	-0.0381821	0.99944	4.5432	0.2732	0	0	5.906	0.998667	pathogenic
O00238	ENST00000264568	483	T	-0.475244	0.666	0.668	-0.0381821	0.99944	4.5432	0.2902	0.592	0.126667	5.5	0.945333	pathogenic
O00294	ENST00000229771	311	R	0.217015	0.966	0.964	0.225171	0.00056824	3.2231	0.03282	0.194	-2.15	3.01433	0.666667	pathogenic
O00294	ENST00000229771	324	Y	-0.188003	1.016	1.02	0.225171	0.00056824	3.2231	0.05362	0.059	2.24667	6.15367	1	pathogenic
O00294	ENST00000229771	349	N	-0.669922	1.072	0.978	0.225171	0.00056824	3.2231	0.02663	0.121	1.40667	5.387	0.973333	pathogenic
O00294	ENST00000229771	355	D	1.61785	1.003	1.123	0.225171	0.00056824	3.2231	0.03229	0.245	1.52867	5.93933	1	pathogenic
O00294	ENST00000229771	385	G	0.250094	0.971	0.89	0.225171	0.00056824	3.2231	0.1908	0.286	1.12333	3.409	0.666667	pathogenic
O00294	ENST00000229771	400	R	-1.53286	1.007	1.001	0.225171	0.00056824	3.2231	0.03359	0.097	0	4.549	0.666667	pathogenic
O00294	ENST00000229771	419	R	-1.46607	0.87	0.969	0.225171	0.00056824	3.2231	0.03507	0.234	0.914667	3.05067	0.725	pathogenic
O00294	ENST00000229771	420	R	-0.684853	0.839	0.865	0.225171	0.00056824	3.2231	0.1549	0.681	-1.08867	2.71633	0.968	pathogenic
O00294	ENST00000229771	423	V	0.184065	0.855	1.032	0.225171	0.00056824	3.2231	0.3648	0	0.31	3.339	0.978333	pathogenic
O00294	ENST00000229771	482	R	-1.79878	0.872	0.9	0.225171	0.00056824	3.2231	0.03278	0.165	-0.00333333	1.652	0.666667	pathogenic
O00294	ENST00000229771	491	F	-0.275621	0.906	0.902	0.225171	0.00056824	3.2231	0.0511	0.061	1.97067	8.17267	1	pathogenic
O00329	ENST00000377346	1021	E	-2.3898	0.577	0.819	-1.79266	0.99999	6.1521	0.0262	0.51	0.283333	7.18067	1	pathogenic
O00522	ENST00000340022	527	A	0.202063	1.069	0.861	-1.08352	0.00069333	4.1757	0.1069	0	1.64	5.04467	1	pathogenic
O00764	ENST00000291565	75	N	1.36453	0.843	0.827	-0.0726993	0.74906	3.2383	0.1181	0.019	-0.145	4.123	0.699	pathogenic
O14593	ENST00000303088	121	D	-0.498243	0.738	0.723	-0.287946	8.6716e-06	1.2258	0.03431	0.209	-0.323333	5.848	0.710333	pathogenic
O14593	ENST00000303088	195	L	-0.846547	0.777	0.73	-0.287946	8.6716e-06	1.2258	0.1289	0.018	0.506667	4.03833	0.962333	pathogenic
O14649	ENST00000302909	122	L	-2.45982	0.472	0.536	0.00337318	0.90018	2.92	0.1499	0.421	0.52	3.09433	0.987333	pathogenic
O14656	ENST00000351698	288	R	-0.768452	0.966	0.88	0.0386722	0.00050557	1.4273	0.2753	0.306	-0.00333333	2.547	0.672333	pathogenic
O14746	ENST00000310581	461	V	-1.68468	0.916	0.859	-0.630505	0.99046	5.2356	0.2217	0.028	6.02333	3.326	1	pathogenic
O14746	ENST00000310581	540	I	-0.0813953	0.868	0.813	-0.630505	0.99046	5.2356	1.417	0.095	2.34667	1.30367	0.662667	pathogenic
O14746	ENST00000310581	567	T	-2.4278	0.512	0.573	-0.630505	0.99046	5.2356	0.2107	0.394	3.08667	2.81067	0.992667	pathogenic
O14773	ENST00000299427	61	L	0.658372	0.844	0.963	0.640513	6.2564e-07	2.4755	0.2578	0	1.05333	3.39533	0.684667	pathogenic
O14773	ENST00000299427	202	P	-0.942612	0.956	0.917	0.640513	6.2564e-07	2.4755	0.1385	0	0.0166667	4.182	0.666667	pathogenic
O14773	ENST00000299427	206	R	-1.1411	1.013	1	0.640513	6.2564e-07	2.4755	0.09932	0.052	1.433	3.543	0.667333	pathogenic
O14773	ENST00000299427	276	D	-0.714643	1.029	0.975	0.640513	6.2564e-07	2.4755	0.07946	0.067	1.36667	4.92767	0.713	pathogenic
O14773	ENST00000299427	278	Q	0.643114	0.951	1	0.640513	6.2564e-07	2.4755	0.8234	0.01	-0.86	2.25433	0.993667	pathogenic
O14773	ENST00000299427	282	S	0.694333	0.935	0.952	0.640513	6.2564e-07	2.4755	0.05822	0.008	0.977333	4.90367	1	pathogenic
O14773	ENST00000299427	284	G	1.45658	0.83	1.048	0.640513	6.2564e-07	2.4755	0.04011	0	0.00333333	3.897	0.666667	pathogenic
O14773	ENST00000299427	286	N	0.635313	0.836	0.854	0.640513	6.2564e-07	2.4755	0.02133	0.261	1.41	6.763	1	pathogenic
O14773	ENST00000299427	339	R	-0.117215	0.954	0.904	0.640513	6.2564e-07	2.4755	0.02576	0.02	-0.39	3.92233	0.707333	pathogenic
O14773	ENST00000299427	343	E	0.0591822	0.967	0.918	0.640513	6.2564e-07	2.4755	0.02795	0.026	1.28574	5.84567	1	pathogenic
O14773	ENST00000299427	365	C	-0.118828	0.889	0.941	0.640513	6.2564e-07	2.4755	0.06141	0.393	1.69733	5.27133	1	pathogenic
O14773	ENST00000299427	389	G	-1.76959	0.916	0.845	0.640513	6.2564e-07	2.4755	0.04229	0	1.158	4.65833	0.987667	pathogenic
O14773	ENST00000299427	402	E	-1.8118	0.98	0.818	0.640513	6.2564e-07	2.4755	0.02972	0.021	1.525	5.025	0.999333	pathogenic
O14773	ENST00000299427	447	R	-1.64237	0.958	0.963	0.640513	6.2564e-07	2.4755	0.02635	0	1.44867	3.932	0.92	pathogenic
O14773	ENST00000299427	466	V	0.0644208	0.914	0.999	0.640513	6.2564e-07	2.4755	0.6805	0.556	-1.44667	2.96733	0.644	pathogenic
O14802	ENST00000372371	57	D	-1.12729	0.934	0.786	-2.25669	1.2821e-23	2.4022	0.005029	0.055	1.785	6.02533	1	pathogenic
O14802	ENST00000372371	372	D	-1.30389	0.658	0.762	-2.25669	1.2821e-23	2.4022	0.005057	0.178	2.53	5.68033	1	pathogenic
O14802	ENST00000372371	561	R	-1.27179	0.873	0.849	-2.25669	1.2821e-23	2.4022	0.005208	0.665	1.26933	3.85133	1	pathogenic
O14802	ENST00000372371	644	E	0.808816	1.095	1.046	-2.25669	1.2821e-23	2.4022	0.06689	0.32	1.93433	5.05267	1	pathogenic
O14802	ENST00000372371	824	H	2.48996	1.037	0.916	-2.25669	1.2821e-23	2.4022	0.004323	0.696	2.10733	6.63733	1	pathogenic
O14802	ENST00000372371	852	M	-0.592984	0.714	0.897	-2.25669	1.2821e-23	2.4022	0.004435	0.309	2.85	8.063	1	pathogenic
O14802	ENST00000372371	903	G	-0.876888	0.836	0.943	-2.25669	1.2821e-23	2.4022	0.008101	0.024	0.14	4.54933	0.669	pathogenic
O14802	ENST00000372371	914	G	-0.209214	0.735	0.837	-2.25669	1.2821e-23	2.4022	0.008101	0.131	0.00333333	4.52	0.668333	pathogenic
O14802	ENST00000372371	1069	R	-1.91869	0.867	0.821	-2.25669	1.2821e-23	2.4022	0.005222	0.036	0.00333333	3.24833	0.710333	pathogenic
O14802	ENST00000372371	1131	K	-0.71019	0.955	0.843	-2.25669	1.2821e-23	2.4022	0.07113	0.293	1.683	4.894	1	pathogenic
O14802	ENST00000372371	1292	D	-1.94169	0.779	0.872	-2.25669	1.2821e-23	2.4022	0.005202	0.117	1.74333	5.782	1	pathogenic
O14802	ENST00000372371	1335	G	-1.43804	0.85	0.792	-2.25669	1.2821e-23	2.4022	0.00848	0.06	1.33333	4.779	0.987667	pathogenic
O14832	ENST00000263038	173	P	-1.04594	0.863	0.845	0.301244	2.3792e-06	1.2017	0.0456	1	0.00666667	6.66633	0.751333	pathogenic
O14832	ENST00000263038	177	D	-1.15303	0.906	0.902	0.301244	2.3792e-06	1.2017	0.03265	0.123	1.058	5.701	1	pathogenic
O14832	ENST00000263038	275	R	0.243911	0.998	1.096	0.301244	2.3792e-06	1.2017	0.189	0.008	-1.12267	2.37133	0.883667	pathogenic
O14949	ENST00000378665	45	S	-2.15119	0.885	1.004	-0.00412353	0.04825	0.63156	0.5015	0.446	1.48667	1.084	0.224333	pathogenic
O14958	ENST00000261448	32	D	-0.239738	1.061	1.057	-0.437745	1.3885e-12	0.26218	0.07587	0.454	2.55	6.53367	1	pathogenic
O14958	ENST00000261448	55	Y	1.32603	0.936	0.989	-0.437745	1.3885e-12	0.26218	0.5282	0.185	2.24667	4.06233	1	pathogenic
O14958	ENST00000261448	308	P	-0.147835	0.762	0.859	-0.437745	1.3885e-12	0.26218	0.02991	0.176	0	4.82	0.666667	pathogenic
O14958	ENST00000261448	361	W	1.79138	0.841	0.775	-0.437745	1.3885e-12	0.26218	0.06774	0.211	3.48	7.87433	1	pathogenic
O15118	ENST00000269228	177	C	-0.071718	0.84	0.96	-0.785205	6.5418e-06	4.8431	0.0359	0.037	1.75667	6.21033	1	pathogenic
O15118	ENST00000269228	372	R	1.21592	0.904	0.965	-0.785205	6.5418e-06	4.8431	1.234	0.577	-2.41333	0.701333	0.074	pathogenic
O15118	ENST00000269228	378	V	0.350964	0.879	0.84	-0.785205	6.5418e-06	4.8431	0.289	0.183	-0.992	2.88333	0.652667	pathogenic
O15118	ENST00000269228	389	R	0.49471	1.022	0.772	-0.785205	6.5418e-06	4.8431	0.2339	0.121	1.39	4.528	1	pathogenic
O15118	ENST00000269228	404	R	-1.5264	0.93	0.91	-0.785205	6.5418e-06	4.8431	0.02025	0.044	-0.08	4.78233	0.988667	pathogenic
O15118	ENST00000269228	433	P	-1.40046	0.782	0.954	-0.785205	6.5418e-06	4.8431	0.3144	0.213	1.13333	4.856	0.997	pathogenic
O15118	ENST00000269228	474	P	-0.657227	0.824	0.952	-0.785205	6.5418e-06	4.8431	0.0289	0.897	0	5.91467	0.667667	pathogenic
O15118	ENST00000269228	516	C	-0.312458	0.913	0.894	-0.785205	6.5418e-06	4.8431	0.03674	0	0.00333333	5.54133	0.872	pathogenic
O15118	ENST00000269228	543	P	-0.62986	0.935	1.008	-0.785205	6.5418e-06	4.8431	0.1002	0.015	-0.00333333	5.16233	0.666667	pathogenic
O15118	ENST00000269228	628	Y	-1.38365	0.929	0.985	-0.785205	6.5418e-06	4.8431	0.03383	0.212	0.00333333	5.82167	0.675333	pathogenic
O15118	ENST00000269228	640	G	1.09341	0.88	0.971	-0.785205	6.5418e-06	4.8431	0.03171	0.071	0.00333333	5.12467	0.771667	pathogenic
O15118	ENST00000269228	664	V	0.5558	0.861	1.005	-0.785205	6.5418e-06	4.8431	0.0168	0	1.41967	5.72	0.762667	pathogenic
O15118	ENST00000269228	684	L	0.246178	1.011	0.861	-0.785205	6.5418e-06	4.8431	0.03059	0.268	2.06333	5.41467	1	pathogenic
O15118	ENST00000269228	691	P	-0.165289	1.029	1.131	-0.785205	6.5418e-06	4.8431	0.02808	0.088	-0.00333333	5.04767	0.666667	pathogenic
O15118	ENST00000269228	701	N	0.793514	1.083	1.009	-0.785205	6.5418e-06	4.8431	0.01624	0.102	2.41	7.30733	1	pathogenic
O15118	ENST00000269228	734	S	0.642105	0.86	1.048	-0.785205	6.5418e-06	4.8431	0.05218	0.062	-0.475333	4.71967	0.977667	pathogenic
O15118	ENST00000269228	775	Q	1.08841	0.773	1.025	-0.785205	6.5418e-06	4.8431	0.01994	0.03	1.78467	6.71733	1	pathogenic
O15118	ENST00000269228	789	R	-1.13188	0.895	0.837	-0.785205	6.5418e-06	4.8431	0.02032	0.31	-0.663	3.98633	0.833333	pathogenic
O15118	ENST00000269228	825	Y	0.857684	0.865	0.955	-0.785205	6.5418e-06	4.8431	0.5419	0.257	0	3.62833	0.997333	pathogenic
O15118	ENST00000269228	849	S	-0.0698815	1.047	1.076	-0.785205	6.5418e-06	4.8431	0.05241	0.015	-0.31	4.57333	0.737333	pathogenic
O15118	ENST00000269228	865	S	0.597441	0.956	0.917	-0.785205	6.5418e-06	4.8431	0.01474	0.208	-0.00333333	5.79167	0.668333	pathogenic
O15118	ENST00000269228	874	D	-0.446916	0.86	0.869	-0.785205	6.5418e-06	4.8431	0.4983	0.337	0	2.883	0.772	pathogenic
O15118	ENST00000269228	887	P	-1.87833	0.75	0.608	-0.785205	6.5418e-06	4.8431	0.09345	0.265	-0.00333333	5.17333	0.666667	pathogenic
O15118	ENST00000269228	910	G	-0.949502	0.689	0.821	-0.785205	6.5418e-06	4.8431	0.03155	0.333	0	4.91767	0.676333	pathogenic
O15118	ENST00000269228	927	A	-1.58859	0.688	0.708	-0.785205	6.5418e-06	4.8431	0.05788	0.094	0	3.947	0.666667	pathogenic
O15118	ENST00000269228	934	R	-1.50657	0.643	0.865	-0.785205	6.5418e-06	4.8431	0.2852	0.214	0	2.046	0.662	pathogenic
O15118	ENST00000269228	940	S	-0.84829	0.722	0.707	-0.785205	6.5418e-06	4.8431	0.0518	0.485	0	4.77867	0.666667	pathogenic
O15118	ENST00000269228	944	D	-1.54774	0.758	0.754	-0.785205	6.5418e-06	4.8431	0.02006	0.227	0	5.159	0.820333	pathogenic
O15118	ENST00000269228	948	D	-0.0506507	0.811	0.769	-0.785205	6.5418e-06	4.8431	0.02006	0.558	0.886667	5.18	0.933667	pathogenic
O15118	ENST00000269228	950	V	-0.774182	0.849	0.848	-0.785205	6.5418e-06	4.8431	0.5519	0.042	-1.67667	2.62733	0.664667	pathogenic
O15118	ENST00000269228	954	S	0.513736	0.852	0.807	-0.785205	6.5418e-06	4.8431	0.01458	0.331	0	3.15733	0.666667	pathogenic
O15118	ENST00000269228	978	R	-1.54966	1.042	1.153	-0.785205	6.5418e-06	4.8431	0.6651	0.298	1.51267	2.66133	0.997333	pathogenic
O15118	ENST00000269228	992	G	2.12589	1.075	1.053	-0.785205	6.5418e-06	4.8431	0.1134	0.369	0	3.93833	0.666667	pathogenic
O15118	ENST00000269228	1007	P	-0.694043	0.929	0.848	-0.785205	6.5418e-06	4.8431	0.02819	0.176	-0.00333333	6.43367	0.690333	pathogenic
O15118	ENST00000269228	1019	Y	-0.181174	0.786	0.832	-0.785205	6.5418e-06	4.8431	0.03354	0.059	-0.00333333	5.733	0.666667	pathogenic
O15118	ENST00000269228	1035	A	-1.5068	0.728	0.561	-0.785205	6.5418e-06	4.8431	0.0595	0.009	2.31	6.43333	1	pathogenic
O15118	ENST00000269228	1061	I	-1.65768	0.997	0.798	-0.785205	6.5418e-06	4.8431	0.8021	0.077	-2.41667	3.04967	0.567	pathogenic
O15118	ENST00000269228	1087	F	-1.35552	0.87	0.816	-0.785205	6.5418e-06	4.8431	0.03195	0.259	2	7.43067	1	pathogenic
O15118	ENST00000269228	1097	D	-0.498382	0.793	0.88	-0.785205	6.5418e-06	4.8431	0.01985	0.215	2	6.48633	1	pathogenic
O15118	ENST00000269228	1142	M	0.237718	0.807	0.735	-0.785205	6.5418e-06	4.8431	0.06284	0.005	2.31	7.81033	1	pathogenic
O15118	ENST00000269228	1151	A	-0.94719	0.737	0.681	-0.785205	6.5418e-06	4.8431	0.01668	0.104	0.00333333	4.39667	0.666667	pathogenic
O15118	ENST00000269228	1156	N	-0.548708	0.767	0.891	-0.785205	6.5418e-06	4.8431	0.01624	0	1.676	6.782	1	pathogenic
O15118	ENST00000269228	1169	S	0.148551	0.738	0.872	-0.785205	6.5418e-06	4.8431	0.05133	0.008	1.31333	4.30367	1	pathogenic
O15118	ENST00000269228	1186	R	0.756124	0.769	0.818	-0.785205	6.5418e-06	4.8431	0.02019	0.028	0.00333333	3.56367	0.666667	pathogenic
O15118	ENST00000269228	1187	A	0.620047	0.758	0.82	-0.785205	6.5418e-06	4.8431	0.05943	0.038	0.00333333	3.869	0.666667	pathogenic
O15118	ENST00000269228	1189	E	1.5142	0.815	0.819	-0.785205	6.5418e-06	4.8431	0.3715	0.314	0.715667	4.53067	0.999333	pathogenic
O15118	ENST00000269228	1205	T	-0.0239868	0.847	0.959	-0.785205	6.5418e-06	4.8431	0.0156	0.035	-0.00333333	5.45133	0.667667	pathogenic
O15118	ENST00000269228	1212	V	0.147648	0.918	0.753	-0.785205	6.5418e-06	4.8431	0.1055	0.162	1.357	4.646	0.980667	pathogenic
O15118	ENST00000269228	1224	F	1.07149	0.884	0.796	-0.785205	6.5418e-06	4.8431	0.03195	0.015	1.95333	7.48533	1	pathogenic
O15239	ENST00000371437	43	Y	-1.0253	0.916	0.682	0.183181	0.55315	1.4425	0.5853	0.041	-0.1	2.16067	0.995667	pathogenic
O15269	ENST00000262554	133	C	-1.73721	0.842	0.978	-0.53256	4.1945e-11	1.6539	0.03278	0	0.553333	4.02733	0.999667	pathogenic
O15269	ENST00000262554	144	V	-0.435194	0.829	0.84	-0.53256	4.1945e-11	1.6539	0.01049	0.106	1.29333	5.48	0.835333	pathogenic
O15269	ENST00000262554	331	S	-2.31979	0.782	0.667	-0.53256	4.1945e-11	1.6539	0.009124	0.177	0	5.20167	0.666667	pathogenic
O15269	ENST00000262554	358	E	1.51912	0.929	0.982	-0.53256	4.1945e-11	1.6539	0.0721	0.634	2.25	5.28967	0.998333	pathogenic
O15270	ENST00000216484	183	R	-0.923821	0.849	0.828	-0.635656	0.78035	3.922	0.5127	0.379	-0.963333	2.162	0.979	pathogenic
O15270	ENST00000216484	382	G	-0.305724	0.846	0.807	-0.635656	0.78035	3.922	0.01974	0.095	1.45333	5.31667	0.996667	pathogenic
O15270	ENST00000216484	384	S	-0.828434	0.863	0.857	-0.635656	0.78035	3.922	0.4254	0.177	-0.446667	3.50367	0.998333	pathogenic
O15305	ENST00000268261	9	C	0.00741898	1.118	0.764	0.363727	1.4072e-17	-1.5128	0.04088	0	2.27333	4.86633	1	pathogenic
O15305	ENST00000268261	18	T	-0.63215	1.055	0.959	0.363727	1.4072e-17	-1.5128	0.08036	0.007	0.00333333	2.95833	0.685	pathogenic
O15305	ENST00000268261	43	V	0.248626	0.864	0.862	0.363727	1.4072e-17	-1.5128	0.2539	0.014	0.173333	2.573	0.666667	pathogenic
O15305	ENST00000268261	44	V	0.0538045	0.859	0.936	0.363727	1.4072e-17	-1.5128	0.01299	0	0	5.28733	0.673667	pathogenic
O15305	ENST00000268261	65	D	-0.100203	0.857	0.802	0.363727	1.4072e-17	-1.5128	0.06981	0.061	1.412	6.08733	1	pathogenic
O15305	ENST00000268261	104	L	2.07818	0.861	0.906	0.363727	1.4072e-17	-1.5128	0.02305	0.543	0.653333	4.41633	0.999333	pathogenic
O15305	ENST00000268261	108	A	1.7893	0.92	0.971	0.363727	1.4072e-17	-1.5128	0.502	0.632	-0.726333	0.509667	0.661333	pathogenic
O15305	ENST00000268261	113	P	1.95702	0.898	0.936	0.363727	1.4072e-17	-1.5128	0.02115	0.493	0.00333333	4.70133	0.667	pathogenic
O15305	ENST00000268261	119	F	1.48327	0.963	1.018	0.363727	1.4072e-17	-1.5128	0.0241	0.259	2.30667	5.64967	1	pathogenic
O15305	ENST00000268261	129	V	2.46341	0.972	0.99	0.363727	1.4072e-17	-1.5128	0.2435	0	1.542	4.005	0.998667	pathogenic
O15305	ENST00000268261	132	I	0.97803	0.913	0.998	0.363727	1.4072e-17	-1.5128	0.4887	0.024	-2.23	2.804	0.461667	pathogenic
O15305	ENST00000268261	139	E	0.318525	0.907	0.944	0.363727	1.4072e-17	-1.5128	0.2024	0.665	-0.34	4.884	0.939667	pathogenic
O15305	ENST00000268261	141	R	1.60734	0.956	0.952	0.363727	1.4072e-17	-1.5128	0.01512	0.327	1.12333	4.576	0.910333	pathogenic
O15305	ENST00000268261	144	F	1.62858	0.987	0.938	0.363727	1.4072e-17	-1.5128	0.02407	0.015	2.24667	5.63867	0.999	pathogenic
O15305	ENST00000268261	148	D	1.63386	0.983	0.922	0.363727	1.4072e-17	-1.5128	0.01497	0.061	1.14	6.46133	0.999333	pathogenic
O15305	ENST00000268261	153	I	2.20034	1.01	1.027	0.363727	1.4072e-17	-1.5128	0.05817	0.148	1.27767	5.12	0.997667	pathogenic
O15305	ENST00000268261	157	F	2.79309	0.996	1.011	0.363727	1.4072e-17	-1.5128	0.02446	0	-0.23	5.25133	0.997	pathogenic
O15305	ENST00000268261	162	R	0.821026	0.969	0.919	0.363727	1.4072e-17	-1.5128	1.154	0.54	-1.05667	1.00833	0.977	pathogenic
O15305	ENST00000268261	183	F	2.66479	0.979	0.937	0.363727	1.4072e-17	-1.5128	0.1152	0.152	0.173333	4.57433	0.998333	pathogenic
O15305	ENST00000268261	188	D	2.66876	0.964	0.923	0.363727	1.4072e-17	-1.5128	0.01578	0.123	2.18667	6.21233	0.998333	pathogenic
O15305	ENST00000268261	207	F	1.33245	1.032	0.962	0.363727	1.4072e-17	-1.5128	0.02552	0	0.01	5.10267	0.995333	pathogenic
O15305	ENST00000268261	208	G	1.86996	1.01	1.033	0.363727	1.4072e-17	-1.5128	0.02511	0	-0.0166667	6.232	0.756333	pathogenic
O15305	ENST00000268261	216	N	2.62663	0.921	0.978	0.363727	1.4072e-17	-1.5128	0.01496	1	0	4.80167	0.675	pathogenic
O15305	ENST00000268261	218	H	3.12939	0.936	0.995	0.363727	1.4072e-17	-1.5128	0.2758	0.217	-1.45433	3.41433	0.743	pathogenic
O15305	ENST00000268261	228	G	2.63201	0.936	0.982	0.363727	1.4072e-17	-1.5128	0.3355	0.143	2.21667	4.56767	1	pathogenic
O15305	ENST00000268261	231	V	0.885734	0.931	0.929	0.363727	1.4072e-17	-1.5128	0.01547	0.028	1.83833	5.292	0.980333	pathogenic
O15305	ENST00000268261	237	T	1.17416	0.901	0.952	0.363727	1.4072e-17	-1.5128	0.01437	0.007	0	4.056	0.666667	pathogenic
O15305	ENST00000268261	241	C	2.11051	0.924	0.886	0.363727	1.4072e-17	-1.5128	0.149	0.015	0	4.063	0.667333	pathogenic
O15379	ENST00000305264	298	Y	-2.51055	0.555	0.545	-0.480544	0.56737	3.9298	0.008082	0.068	1.89567	6.62667	1	pathogenic
O15379	ENST00000305264	301	R	-1.96492	0.513	0.873	-0.480544	0.56737	3.9298	0.004793	0.198	0.75	4.004	0.798	pathogenic
O15484	ENST00000529629	243	R	-0.0719881	0.988	0.974	0.512424	2.5197e-08	2.5609	0.07668	0.698	1.84	3.84567	0.855	pathogenic
O15484	ENST00000529629	289	R	-1.43686	0.751	0.784	0.512424	2.5197e-08	2.5609	0.5605	0.173	-0.8919	1.982	1	pathogenic
O15520	ENST00000264664	80	R	-0.798725	0.803	0.748	0.0282095	0.93779	2.7513	0.02057	0.081	0.0466667	3.547	1	pathogenic
O15520	ENST00000264664	134	M	-2.19145	0.593	0.727	0.0282095	0.93779	2.7513	0.1555	0.011	2.63	6.84767	1	pathogenic
O15520	ENST00000264664	184	G	-2.26707	0.868	0.766	0.0282095	0.93779	2.7513	0.03135	0.095	2.21667	5.585	1	pathogenic
O15537	ENST00000379984	59	C	-0.656998	1.073	0.938	-0.190297	0.95743	2.9128	0.03608	0.807	0.91	3.836	1	pathogenic
O15537	ENST00000379984	70	G	-1.00657	0.922	0.941	-0.190297	0.95743	2.9128	0.02086	0.024	1.522	4.98433	0.845667	pathogenic
O15537	ENST00000379984	72	E	-1.11949	0.866	0.736	-0.190297	0.95743	2.9128	0.01446	0.603	0.95	5.46467	1	pathogenic
O15537	ENST00000379984	74	G	-1.15456	0.864	0.872	-0.190297	0.95743	2.9128	0.1129	0.369	1.65533	3.87033	0.952333	pathogenic
O15537	ENST00000379984	89	Y	1.4049	0.944	0.884	-0.190297	0.95743	2.9128	0.02228	0.797	-0.00333333	6.05933	1	pathogenic
O15537	ENST00000379984	92	W	1.38118	0.954	0.901	-0.190297	0.95743	2.9128	0.04208	0.101	2.69	8.02433	1	pathogenic
O15537	ENST00000379984	96	W	-2.13659	0.975	0.888	-0.190297	0.95743	2.9128	0.04208	0.207	2.69	8.02433	1	pathogenic
O15537	ENST00000379984	102	R	-1.97683	1.001	0.855	-0.190297	0.95743	2.9128	0.0133	0.185	1.74967	3.30133	0.679	pathogenic
O15537	ENST00000379984	113	L	-1.6936	0.956	0.925	-0.190297	0.95743	2.9128	0.02082	0.146	1.78767	5.80667	1	pathogenic
O15537	ENST00000379984	140	G	-2.90611	0.759	0.792	-0.190297	0.95743	2.9128	0.0215	0.024	0.436667	4.89833	0.986	pathogenic
O15537	ENST00000379984	141	R	-3.34134	0.702	0.862	-0.190297	0.95743	2.9128	0.01371	0.032	1.42333	4.91867	1	pathogenic
O15537	ENST00000379984	151	Y	-2.09993	0.799	1.096	-0.190297	0.95743	2.9128	0.02296	0.009	2.131	7.42733	1	pathogenic
O15537	ENST00000379984	163	W	-2.06632	0.925	0.739	-0.190297	0.95743	2.9128	0.04334	0.198	2.77	7.764	1	pathogenic
O15537	ENST00000379984	182	R	-1.85824	0.94	0.715	-0.190297	0.95743	2.9128	0.06976	0.403	-0.047	2.94267	0.997333	pathogenic
O15537	ENST00000379984	185	T	-0.698565	0.884	0.77	-0.190297	0.95743	2.9128	0.4674	0.415	1.53833	2.10367	0.793	pathogenic
O15537	ENST00000379984	192	P	-1.01799	0.866	1.02	-0.190297	0.95743	2.9128	0.0186	0.316	0.283333	5.92933	0.667333	pathogenic
O15537	ENST00000379984	193	P	-0.123955	0.872	1.103	-0.190297	0.95743	2.9128	0.0186	0.456	1.50833	6.659	1	pathogenic
O15537	ENST00000379984	197	R	-2.67951	0.939	0.846	-0.190297	0.95743	2.9128	0.01329	0.29	1.606	6.216	1	pathogenic
O15537	ENST00000379984	200	R	-2.50355	0.87	0.707	-0.190297	0.95743	2.9128	0.01329	0.185	-0.323333	4.30633	0.989	pathogenic
O15537	ENST00000379984	203	P	-1.95836	0.952	1.154	-0.190297	0.95743	2.9128	0.0186	0	0	4.561	0.666667	pathogenic
O15537	ENST00000379984	209	R	-1.58265	0.957	0.762	-0.190297	0.95743	2.9128	0.01329	0.258	1.554	5.69567	1	pathogenic
O15537	ENST00000379984	213	R	-3.31535	0.863	0.875	-0.190297	0.95743	2.9128	0.01329	0	1.2	3.94	1	pathogenic
O15537	ENST00000379984	216	L	-1.63311	1.031	0.689	-0.190297	0.95743	2.9128	0.1952	0.006	1.33667	3.712	0.998333	pathogenic
O15537	ENST00000379984	219	C	-0.126359	0.996	1.128	-0.190297	0.95743	2.9128	0.02375	0.259	0	5.87267	1	pathogenic
O15537	ENST00000379984	223	C	-0.509835	1.067	0.9	-0.190297	0.95743	2.9128	0.02388	0.778	1.864	5.822	0.996333	pathogenic
O15541	ENST00000371442	279	H	-1.80092	0.632	0.933	-0.0552638	0.88873	2.4747	0.06835	0.076	1.92	6.11833	1	pathogenic
O15550	ENST00000377967	1195	P	-1.64787	0.722	0.612	-1.5389	1	6.5056	0.01903	0	1.56333	4.97533	0.974333	pathogenic
O15550	ENST00000377967	1200	L	-1.33288	0.792	0.778	-1.5389	1	6.5056	0.02074	0	1.87	3.503	1	pathogenic
O15550	ENST00000377967	1212	Q	-2.38331	0.725	0.917	-1.5389	1	6.5056	0.01335	0	3.05	6.64967	1	pathogenic
O15550	ENST00000377967	1227	W	-1.49828	0.554	0.74	-1.5389	1	6.5056	0.04301	0.004	3.61	8.826	1	pathogenic
O15550	ENST00000377967	1255	R	-2.38141	0.795	0.624	-1.5389	1	6.5056	0.01329	0.036	3.04667	5.67267	1	pathogenic
O15553	ENST00000219596	680	M	-0.00854317	0.978	0.836	1.7858	1.0177e-14	0.9861	1.31	0.457	0.43	1.114	0.05	pathogenic
O15553	ENST00000219596	695	K	2.08556	1.03	0.944	1.7858	1.0177e-14	0.9861	1.436	0.61	0.271333	-0.728	0	pathogenic
O15553	ENST00000219596	726	V	0.828712	0.935	0.955	1.7858	1.0177e-14	0.9861	1.523	0.479	-0.946667	-0.0793333	0	pathogenic
O43181	ENST00000296684	84	R	0.573165	1.043	1.175	0.113963	0.00031196	1.1978	0.1851	0.173	-0.00333333	2.82167	0.817333	pathogenic
O43570	ENST00000178638	121	H	0.818151	0.935	0.947	0.143949	1.2849e-11	0.43695	0.0363	0.011	2.36667	7.22333	1	pathogenic
O43676	ENST00000237889	22	W	-1.87239	0.937	1.058	0.190038	1.6105e-05	-1.0961	0.1158	0.128	2.16	7.803	1	pathogenic
O43678	ENST00000252102	45	K	-1.25559	0.89	0.749	0.300628	0.77351	2.0549	0.04217	0.571	2.52	6.09867	1	pathogenic
O43791	ENST00000347630	83	Y	-2.37341	0	0.228	-0.400724	0.99922	4.2133	0.008086	0.257	0.753333	5.96433	0.999667	pathogenic
O43791	ENST00000347630	121	R	-2.23524	0.289	0	-0.400724	0.99922	4.2133	0.004795	0.569	1.84333	3.489	1	pathogenic
O43791	ENST00000347630	132	G	-1.75292	0.342	0.302	-0.400724	0.99922	4.2133	0.007661	0	0.64	5.25767	0.994667	pathogenic
O43791	ENST00000347630	138	R	-2.13246	0.348	0.157	-0.400724	0.99922	4.2133	0.004857	0.419	2.07	3.02433	0.99	pathogenic
O43791	ENST00000347630	144	D	-1.68147	0.336	0.324	-0.400724	0.99922	4.2133	0.05805	0.497	0.69	6.08733	1	pathogenic
O43929	ENST00000264169	174	Y	1.04828	1.022	0.774	-0.0163124	7.5667e-13	1.0209	0.03367	0	3.24333	6.92567	1	pathogenic
O60568	ENST00000223127	270	P	-0.942737	0.989	1.086	0.969963	6.1305e-13	2.5356	0.0359	0.029	4.03667	7.053	1	pathogenic
O60701	ENST00000316423	44	A	-1.43152	0.77	0.746	-0.184853	0.00068341	2.5346	0.005078	0.198	0.00333333	5.718	0.991667	pathogenic
O60701	ENST00000316423	317	R	-1.84295	0.711	0.701	-0.184853	0.00068341	2.5346	0.1196	0.113	0.793333	2.51333	0.99	pathogenic
O60741	ENST00000303230	100	S	-0.885172	0.686	0.856	-1.08726	0.99989	5.151	0.724	0.485	-1.44	1.99633	0.667	pathogenic
O60741	ENST00000303230	153	M	-2.24827	0.559	0.544	-1.08726	0.99989	5.151	0.01082	0.016	3.13	8.37833	1	pathogenic
O60741	ENST00000303230	234	Y	-1.3079	0.473	0.571	-1.08726	0.99989	5.151	0.02089	0.41	1.811	7.26267	1	pathogenic
O60741	ENST00000303230	272	S	-2.25826	0.427	0.856	-1.08726	0.99989	5.151	0.008877	0.485	1.6142	6.62567	1	pathogenic
O60741	ENST00000303230	305	M	-2.65399	0.534	0.31	-1.08726	0.99989	5.151	0.01083	0.191	2.53	8.406	1	pathogenic
O60741	ENST00000303230	391	G	-1.81412	0.443	0.66	-1.08726	0.99989	5.151	0.01956	0	1.797	5.296	0.979	pathogenic
O60832	ENST00000369550	49	T	-2.28857	0.257	0.31	-0.87423	0.99916	4.4373	0.006614	0.014	2.11333	5.07033	0.714	pathogenic
O60832	ENST00000369550	50	S	-2.05453	0.258	0.31	-0.87423	0.99916	4.4373	0.006106	0.4	1.48333	4.82133	0.993333	pathogenic
O60832	ENST00000369550	66	T	-1.17032	0.332	0.555	-0.87423	0.99916	4.4373	0.006401	0.324	3.08333	5.426	0.853333	pathogenic
O60832	ENST00000369550	121	S	-2.50183	0	0.296	-0.87423	0.99916	4.4373	0.005935	0.008	3.42333	6.346	1	pathogenic
O60832	ENST00000369550	353	A	-1.54527	0.525	0.532	-0.87423	0.99916	4.4373	0.006866	0.632	1.42	4.62833	0.666667	pathogenic
O60832	ENST00000369550	378	R	-2.40296	0.183	0	-0.87423	0.99916	4.4373	0.008337	0.552	3.59	4.029	0.995	pathogenic
O60832	ENST00000369550	399	D	-1.22746	0.232	0.438	-0.87423	0.99916	4.4373	0.1206	0.877	2.8155	4.90433	0.986667	pathogenic
O60930	ENST00000315212	142	V	-0.600435	0.671	0.635	-0.448991	0.011173	2.3233	0.03487	0	-0.00333333	4.68367	0.992667	pathogenic
O75190	ENST00000262177	89	F	-1.28392	0.719	0.776	-0.0884749	0.85436	3.4636	1.832	0.777	-1.33667	1.139	0.662667	pathogenic
O75190	ENST00000262177	91	F	-1.29825	0.8	0.603	-0.0884749	0.85436	3.4636	0.1368	0.706	1.52	4.697	1	pathogenic
O75190	ENST00000262177	93	F	-1.72926	0.801	0.616	-0.0884749	0.85436	3.4636	0.04338	0.853	1.86333	7.098	1	pathogenic
O75190	ENST00000262177	96	P	-2.36261	0.735	0.736	-0.0884749	0.85436	3.4636	0.1201	0.191	0.796667	4.62533	1	pathogenic
O75306	ENST00000367993	90	A	-1.32093	0.781	0.672	-0.107378	0.0014212	3.4977	0.007359	0.019	1.48587	4.95433	0.681667	pathogenic
O75306	ENST00000367993	148	E	-1.74459	0.831	0.976	-0.107378	0.0014212	3.4977	0.009743	0.005	0.00333333	5.86	0.999333	pathogenic
O75306	ENST00000367993	409	V	-0.0724055	0.676	0.709	-0.107378	0.0014212	3.4977	0.007211	0.014	-0.336667	4.61967	0.666667	pathogenic
O75306	ENST00000367993	413	S	-0.937085	0.801	0.777	-0.107378	0.0014212	3.4977	0.006178	0	0.32	3.947	0.666667	pathogenic
O75380	ENST00000274137	83	R	-1.2523	0.933	0.801	-0.00943597	0.096359	1.177	0.02469	0.29	-0.346667	4.03633	0.832667	pathogenic
O75380	ENST00000274137	102	N	-1.07009	0.968	0.846	-0.00943597	0.096359	1.177	0.02003	0.14	1.60307	5.267	0.992333	pathogenic
O75419	ENST00000263201	76	N	0.630077	0.783	0.878	-0.510069	0.00014909	3.4796	0.01733	0.006	2.02	6.63767	1	pathogenic
O75489	ENST00000263774	125	R	-0.91123	1.086	1.071	-0.398537	0.00058312	1.4951	0.01329	0.012	3.34	6.34167	1	pathogenic
O75489	ENST00000263774	142	R	0.666775	1.008	0.955	-0.398537	0.00058312	1.4951	0.07324	0.073	1.84433	4.93367	0.982	pathogenic
O75489	ENST00000263774	145	T	0.380023	0.992	0.998	-0.398537	0.00058312	1.4951	0.01086	0.007	1.93667	5.16833	0.715667	pathogenic
O75489	ENST00000263774	199	R	-0.400927	0.966	0.936	-0.398537	0.00058312	1.4951	0.0133	0.048	1.287	5.04933	1	pathogenic
O75530	ENST00000263360	366	M	-2.81152	0.748	0.547	-0.385728	0.99929	4.4817	0.002782	0	3.16	8.633	1	pathogenic
O75530	ENST00000263360	378	A	-2.05302	0.871	0.8	-0.385728	0.99929	4.4817	0.002646	0	2.63667	6.25567	1	pathogenic
O75533	ENST00000335508	666	K	-0.587854	0.853	0.961	-1.5275	1	7.7609	0.003137	0.117	2.44	6.13667	1	pathogenic
O75533	ENST00000335508	700	K	-1.25296	0.587	0.962	-1.5275	1	7.7609	0.00332	0.439	0.803333	5.356	1	pathogenic
O75695	ENST00000218340	118	R	-2.55724	0.686	0.849	0.307208	0.95597	2.8989	0.02157	0.399	1.52467	5.72767	0.997333	pathogenic
O75695	ENST00000218340	122	C	-1.49613	0.685	1.014	0.307208	0.95597	2.8989	0.03817	0.015	1.96667	6.59233	1	pathogenic
O75792	ENST00000221486	186	R	0.548187	0.901	0.915	0.0544474	0.0041807	1.8839	0.02829	0.133	-0.00333333	3.46067	0.666667	pathogenic
O75792	ENST00000221486	197	E	0.0717213	0.916	0.8	0.0544474	0.0041807	1.8839	0.03071	0.088	0	5.41	0.667	pathogenic
O75874	ENST00000345146	132	R	-0.428958	0.927	0.816	-0.202192	2.6244e-12	0.40427	0.06182	0.004	-0.933333	4.46333	0.975333	pathogenic
O75880	ENST00000255390	174	P	-0.695211	0.895	0.987	-0.262328	0.00022337	1.5936	0.0299	0.213	1.15	6.43733	0.997667	pathogenic
O75880	ENST00000255390	207	R	-1.25382	0.916	0.877	-0.262328	0.00022337	1.5936	0.02243	0.371	1.66	3.07033	0.997	pathogenic
O75899	ENST00000259455	567	A	-2.27863	0.353	0.726	-1.24458	0.99999	5.9072	0.006862	0.236	1.54	5.742	0.995667	pathogenic
O75899	ENST00000259455	693	G	-1.92762	0.549	0.624	-1.24458	0.99999	5.9072	0.01259	0.238	0.05	4.55667	0.667333	pathogenic
O94766	ENST00000265471	111	V	-0.932073	1.084	1.081	-0.342148	2.7099e-08	0.59209	0.1136	0	1.952	4.73333	0.999333	pathogenic
O94766	ENST00000265471	198	T	0.562099	0.903	1.026	-0.342148	2.7099e-08	0.59209	0.06551	0.014	1.581	4.98867	1	pathogenic
O94766	ENST00000265471	277	R	0.268728	0.899	0.944	-0.342148	2.7099e-08	0.59209	0.3093	0.629	1.9	2.466	0.987	pathogenic
O94855	ENST00000280551	1015	S	0.855193	0.906	0.821	0.285147	1.3348e-07	3.9676	0.01844	0.123	-0.00333333	5.98367	0.676667	pathogenic
O95140	ENST00000235329	74	Q	-0.464432	0.92	1.016	-1.56376	0.99415	4.9033	0.06826	0.162	1.10033	6.66467	1	pathogenic
O95140	ENST00000235329	76	L	0.575081	0.924	1.029	-1.56376	0.99415	4.9033	1.024	0.683	0.276667	1.87133	0.669333	pathogenic
O95140	ENST00000235329	88	I	-1.64585	0.95	0.928	-1.56376	0.99415	4.9033	0.01076	0.124	1.90833	5.65333	0.998333	pathogenic
O95140	ENST00000235329	92	L	-1.64843	0.821	0.819	-1.56376	0.99415	4.9033	0.02027	0	1.539	3.37867	0.668333	pathogenic
O95140	ENST00000235329	94	R	-1.35491	0.797	0.851	-1.56376	0.99415	4.9033	0.01329	0.722	1.108	4.428	0.998667	pathogenic
O95140	ENST00000235329	95	R	-1.65389	0.768	0.766	-1.56376	0.99415	4.9033	0.01329	0.294	-0.001	4.34033	1	pathogenic
O95140	ENST00000235329	106	S	-2.63772	0.752	0.645	-1.56376	0.99415	4.9033	0.009468	0.715	1.98833	6.56167	1	pathogenic
O95140	ENST00000235329	112	V	-2.09068	0.652	0.722	-1.56376	0.99415	4.9033	0.01104	0	0.7	6.15	1	pathogenic
O95140	ENST00000235329	146	L	-0.765514	0.82	0.937	-1.56376	0.99415	4.9033	0.1843	0.018	-0.156667	3.641	0.898333	pathogenic
O95140	ENST00000235329	160	V	-0.515423	0.791	0.671	-1.56376	0.99415	4.9033	0.01105	0.232	2.21	6.07133	1	pathogenic
O95140	ENST00000235329	165	H	-1.3875	0.866	0.661	-1.56376	0.99415	4.9033	0.01202	0.652	0.01	5.195	0.672	pathogenic
O95140	ENST00000235329	166	A	-1.41182	0.821	0.862	-1.56376	0.99415	4.9033	0.01098	0.094	1.50767	5.90267	0.999333	pathogenic
O95140	ENST00000235329	176	G	-1.59242	0.763	0.713	-1.56376	0.99415	4.9033	0.02087	0.202	2.23667	6.7	1	pathogenic
O95140	ENST00000235329	206	T	-1.40956	0.681	0.963	-1.56376	0.99415	4.9033	0.01029	0.218	1.22	5.96167	1	pathogenic
O95140	ENST00000235329	213	I	-1.23663	0.598	0.698	-1.56376	0.99415	4.9033	0.01085	0.006	1.90233	5.482	0.988	pathogenic
O95140	ENST00000235329	216	F	-1.24965	0.576	0.756	-1.56376	0.99415	4.9033	0.02135	0.112	1.52633	5.25733	0.999667	pathogenic
O95140	ENST00000235329	220	A	-1.77975	0.35	0.651	-1.56376	0.99415	4.9033	0.01105	0.085	1.02	5.17767	0.668333	pathogenic
O95140	ENST00000235329	231	S	-1.56827	0.48	0.584	-1.56376	0.99415	4.9033	0.009501	0.438	-0.00333333	5.07833	0.965333	pathogenic
O95140	ENST00000235329	240	F	-1.76023	0.651	0.654	-1.56376	0.99415	4.9033	0.02119	0	1.98933	5.52167	1	pathogenic
O95140	ENST00000235329	244	V	-2.07917	0.774	0.724	-1.56376	0.99415	4.9033	0.01104	0.007	1.519	6.04167	1	pathogenic
O95140	ENST00000235329	248	L	-1.62653	0.847	0.618	-1.56376	0.99415	4.9033	0.02027	0.25	0.48	3.49533	0.669333	pathogenic
O95140	ENST00000235329	249	S	-1	0.825	0.759	-1.56376	0.99415	4.9033	0.009468	0.954	2.34	5.881	1	pathogenic
O95140	ENST00000235329	250	R	-1.65413	0.839	0.753	-1.56376	0.99415	4.9033	0.2238	0.516	0.859333	3.456	0.983	pathogenic
O95140	ENST00000235329	251	P	-2.14367	0.877	0.472	-1.56376	0.99415	4.9033	0.0186	0.074	-0.00333333	4.49933	0.666667	pathogenic
O95140	ENST00000235329	259	R	-1.77362	0.876	0.733	-1.56376	0.99415	4.9033	0.01329	0.367	0.803333	6.00567	1	pathogenic
O95140	ENST00000235329	276	Q	-1.31976	0.912	1.06	-1.56376	0.99415	4.9033	0.01305	0.389	1.77067	6.478	1	pathogenic
O95140	ENST00000235329	277	H	-1.33012	0.894	0.971	-1.56376	0.99415	4.9033	0.01201	0.027	1.806	6.18667	1	pathogenic
O95140	ENST00000235329	280	R	-0.830891	0.954	0.872	-1.56376	0.99415	4.9033	0.01329	0.306	0	4.272	0.666667	pathogenic
O95140	ENST00000235329	357	K	-0.170243	0.822	0.803	-1.56376	0.99415	4.9033	0.07878	0.088	-0.00333333	5.48833	0.985667	pathogenic
O95140	ENST00000235329	360	Q	-1.41062	0.858	1.126	-1.56376	0.99415	4.9033	0.01313	0.788	1.47767	6.587	1	pathogenic
O95140	ENST00000235329	361	H	-1.31972	0.873	1.063	-1.56376	0.99415	4.9033	0.01201	0.185	2.6	6.00033	1	pathogenic
O95140	ENST00000235329	362	T	-1.34009	0.872	0.883	-1.56376	0.99415	4.9033	0.01025	0	-0.00333333	3.27067	0.666667	pathogenic
O95140	ENST00000235329	364	R	-0.769585	0.947	0.979	-1.56376	0.99415	4.9033	0.01337	0.379	1.40267	5.305	1	pathogenic
O95140	ENST00000235329	376	M	-0.443469	0.963	0.908	-1.56376	0.99415	4.9033	0.06	0	2.6	8.16333	1	pathogenic
O95140	ENST00000235329	382	A	-1.15981	0.904	0.913	-1.56376	0.99415	4.9033	0.1999	0.245	-0.752333	2.75467	0.666333	pathogenic
O95140	ENST00000235329	383	A	-1.22515	0.882	0.892	-1.56376	0.99415	4.9033	0.1038	0	-0.00333333	3.46133	0.666667	pathogenic
O95140	ENST00000235329	724	L	-1.40759	0.817	0.904	-1.56376	0.99415	4.9033	0.02027	0.006	-0.694	3.15567	0.941667	pathogenic
O95140	ENST00000235329	740	W	-1.7722	0.684	0.569	-1.56376	0.99415	4.9033	0.2295	0.621	2.68	7.739	1	pathogenic
O95140	ENST00000235329	741	L	-1.59391	0.688	0.688	-1.56376	0.99415	4.9033	0.1046	0.043	-0.0266667	3.90967	0.997667	pathogenic
O95363	ENST00000274680	135	H	1.86139	0.96	1.025	0.0227347	9.2964e-09	1.0444	0.01899	0.299	1.79067	5.72933	0.999667	pathogenic
O95363	ENST00000274680	142	D	0.842759	0.976	0.851	0.0227347	9.2964e-09	1.0444	0.1303	0.356	1.75667	6.47533	1	pathogenic
O95363	ENST00000274680	144	Y	0.219993	1.014	0.91	0.0227347	9.2964e-09	1.0444	0.2162	0.009	-0.376667	4.29233	0.862333	pathogenic
O95363	ENST00000274680	153	R	-0.243936	0.941	0.805	0.0227347	9.2964e-09	1.0444	0.02088	0.008	-1.51333	3.67	0.797667	pathogenic
O95363	ENST00000274680	177	V	-1.55959	0.904	0.712	0.0227347	9.2964e-09	1.0444	0.01763	0	0.00333333	5.40867	0.671	pathogenic
O95363	ENST00000274680	309	G	-0.0304756	0.943	1.089	0.0227347	9.2964e-09	1.0444	0.03307	0	0.0133333	6.38267	0.988333	pathogenic
O95363	ENST00000274680	325	D	-0.153175	0.839	0.834	0.0227347	9.2964e-09	1.0444	0.8525	0.442	1.81	2.06167	0.995	pathogenic
O95363	ENST00000274680	329	I	0.409669	0.828	0.906	0.0227347	9.2964e-09	1.0444	0.01711	0.047	1.82667	5.80633	1	pathogenic
O95363	ENST00000274680	391	D	1.77841	1.053	1.14	0.0227347	9.2964e-09	1.0444	0.07863	0.221	1.95	6.788	0.999	pathogenic
O95470	ENST00000373202	222	R	-0.803111	0.857	0.899	-1.06617	0.0036264	3.454	0.02166	0.028	1.63567	4.302	1	pathogenic
O95477	ENST00000374736	587	R	-0.904025	0.871	0.976	-1.77787	1.4525e-13	6.2257	0.01247	0.06	-0.3	5.09467	0.69	pathogenic
O95477	ENST00000374736	1800	N	2.31852	0.684	0.747	-1.77787	1.4525e-13	6.2257	0.05212	0.516	0.223333	5.28033	1	pathogenic
O95571	ENST00000292147	136	T	-0.034124	0.717	0.961	-0.211874	4.6037e-06	0.48959	0.03147	0.035	1.77	4.90433	0.996333	pathogenic
O95571	ENST00000292147	161	C	-2.04849	0.958	0.862	-0.211874	4.6037e-06	0.48959	0.06964	0.044	2.26933	5.17033	1	pathogenic
O95571	ENST00000292147	163	R	-0.126541	0.98	0.949	-0.211874	4.6037e-06	0.48959	0.103	0.234	0.776667	3.186	0.737333	pathogenic
O95571	ENST00000292147	165	D	-0.432274	1.006	1.125	-0.211874	4.6037e-06	0.48959	0.03972	0.479	2.28567	5.05	1	pathogenic
O95571	ENST00000292147	185	L	-0.390517	0.954	0.949	-0.211874	4.6037e-06	0.48959	0.0634	0.012	1.73333	3.88233	0.998333	pathogenic
O95571	ENST00000292147	196	D	-1.60796	0.898	0.925	-0.211874	4.6037e-06	0.48959	0.04242	0.055	1.39913	5.00267	1	pathogenic
O95571	ENST00000292147	248	G	-0.204139	0.875	1.084	-0.211874	4.6037e-06	0.48959	0.2398	0.143	1.58567	2.771	0.962667	pathogenic
O95630	ENST00000339566	311	C	-1.88453	0.818	0.776	0.0536653	5.4496e-05	2.434	0.03562	0.119	1.44567	6.07833	0.992	pathogenic
O95630	ENST00000339566	313	T	-0.0558511	0.916	0.78	0.0536653	5.4496e-05	2.434	0.1794	0.451	-0.629667	3.94567	0.67	pathogenic
O95786	ENST00000379883	510	E	-1.58688	0.709	0.787	-0.258122	1.7558e-23	1.1257	0.08765	0.268	1.94667	3.63967	1	pathogenic
O95786	ENST00000379883	639	L	0.128205	0.939	0.96	-0.258122	1.7558e-23	1.1257	0.2327	0.037	1.42167	2.737	0.993667	pathogenic
O95786	ENST00000379883	887	I	0.869619	0.938	0.995	-0.258122	1.7558e-23	1.1257	0.2095	0.03	0.00333333	3.22767	1	pathogenic
O95822	ENST00000262430	327	S	-0.656463	1.044	0.697	0.174717	0.00064816	2.0638	0.1108	0	0	4.193	0.709	pathogenic
O95822	ENST00000262430	432	R	0.575903	0.924	1.009	0.174717	0.00064816	2.0638	0.1471	0.25	0	2.96467	0.670667	pathogenic
O95831	ENST00000287295	157	A	-2.74277	0.64	0.858	-0.320331	0.99795	4.4501	0.05751	0.038	2.02	4.965	1	pathogenic
O95831	ENST00000287295	193	F	-1.59466	0.824	0.657	-0.320331	0.99795	4.4501	0.02182	0.01	1.59567	7.284	1	pathogenic
O95831	ENST00000287295	237	D	-0.808817	1.06	1.092	-0.320331	0.99795	4.4501	0.01308	0.227	1.676	5.33533	0.999333	pathogenic
O95831	ENST00000287295	340	M	-1.91711	0.421	0.431	-0.320331	0.99795	4.4501	0.01185	0.027	2.2	7.87133	1	pathogenic
O95831	ENST00000287295	395	V	-2.33672	0.671	0.383	-0.320331	0.99795	4.4501	0.01104	0	1.90667	5.78433	1	pathogenic
O95831	ENST00000287295	402	P	-2.87796	0.855	0.687	-0.320331	0.99795	4.4501	0.0186	0.081	1.90667	7.26533	1	pathogenic
O95831	ENST00000287295	422	R	-2.67179	0.872	0.603	-0.320331	0.99795	4.4501	0.01329	0.31	0.9	3.37567	1	pathogenic
O95970	ENST00000371418	338	F	-0.367739	0.957	0.867	-1.01415	0.99914	4.4321	0.02378	0.041	3.74667	6.283	1	pathogenic
O95970	ENST00000371418	474	R	-2.75982	0.748	0.744	-1.01415	0.99914	4.4321	0.01494	0.141	2.088	4.93967	0.999333	pathogenic
P00367	ENST00000277865	274	R	-1.81884	1.01	0.851	-0.955418	0.0070495	2.9754	0.009329	0.125	-0.32	4.72967	0.666667	pathogenic
P00367	ENST00000277865	319	Y	-2.52884	0.829	0.594	-0.955418	0.0070495	2.9754	0.01573	0.059	0.443333	5.798	0.987333	pathogenic
P00367	ENST00000277865	322	R	-1.99915	0.825	0.552	-0.955418	0.0070495	2.9754	0.009361	0.548	0.95	4.657	0.999667	pathogenic
P00367	ENST00000277865	500	A	-1.95624	0.741	0.324	-0.955418	0.0070495	2.9754	0.008196	0.085	0	5.50667	0.713333	pathogenic
P00367	ENST00000277865	507	H	-2.62167	0.82	0.848	-0.955418	0.0070495	2.9754	0.05947	0.266	0.973333	5.326	0.999667	pathogenic
P00387	ENST00000352397	179	A	-1.25843	0.918	0.851	-0.00350339	7.6239e-05	1.6375	0.01678	0	-1.174	4.36	0.666667	pathogenic
P00387	ENST00000352397	253	V	-0.689267	0.899	0.884	-0.00350339	7.6239e-05	1.6375	0.106	0.049	1.79367	5.22633	1	pathogenic
P00439	ENST00000553106	37	L	0.157804	1.053	1.029	0.146133	6.4046e-23	-0.58681	0.03699	0.006	1.17433	2.69533	0.981	pathogenic
P00439	ENST00000553106	39	F	-0.0235353	1.058	1.028	0.146133	6.4046e-23	-0.58681	0.1756	0.01	2.42623	4.68333	1	pathogenic
P00439	ENST00000553106	41	L	1.67511	1.031	0.941	0.146133	6.4046e-23	-0.58681	0.03699	0.116	2.2	4.35967	1	pathogenic
P00439	ENST00000553106	42	K	1.75132	1.042	0.831	0.146133	6.4046e-23	-0.58681	0.02772	0.6	1.33833	3.62667	1	pathogenic
P00439	ENST00000553106	46	G	1.54952	1.051	0.958	0.146133	6.4046e-23	-0.58681	0.03801	0.405	0.93	3.39333	0.997	pathogenic
P00439	ENST00000553106	47	A	1.65204	1.021	0.879	0.146133	6.4046e-23	-0.58681	0.02016	0.066	0	2.64567	0.666667	pathogenic
P00439	ENST00000553106	48	L	1.52121	1.051	0.914	0.146133	6.4046e-23	-0.58681	0.03699	0.201	-0.31	2.08167	0.665667	pathogenic
P00439	ENST00000553106	52	L	2.26378	1.024	1.011	0.146133	6.4046e-23	-0.58681	0.03699	0.207	0.273333	2.546	0.995	pathogenic
P00439	ENST00000553106	53	R	1.07937	1.023	0.967	0.146133	6.4046e-23	-0.58681	0.395	0.548	0.756667	2.398	1	pathogenic
P00439	ENST00000553106	54	L	2.28293	1.001	1.028	0.146133	6.4046e-23	-0.58681	0.3666	0.091	0.552333	1.871	0.997667	pathogenic
P00439	ENST00000553106	55	F	1.75518	1.003	0.997	0.146133	6.4046e-23	-0.58681	0.03862	0.005	1.72633	5.10167	1	pathogenic
P00439	ENST00000553106	61	N	0.811297	1.026	0.904	0.146133	6.4046e-23	-0.58681	0.1101	0.51	0.12	4.21333	1	pathogenic
P00439	ENST00000553106	62	L	1.02319	0.987	0.96	0.146133	6.4046e-23	-0.58681	0.02595	0.159	1.04633	4.44367	1	pathogenic
P00439	ENST00000553106	65	I	1.24326	0.94	0.926	0.146133	6.4046e-23	-0.58681	0.01382	0.006	0	5.33367	0.999	pathogenic
P00439	ENST00000553106	67	S	1.24736	0.947	0.809	0.146133	6.4046e-23	-0.58681	0.01216	0.008	0.91	6.18767	1	pathogenic
P00439	ENST00000553106	68	R	-1.02257	0.939	0.909	0.146133	6.4046e-23	-0.58681	0.01705	0.081	1.93	3.705	1	pathogenic
P00439	ENST00000553106	70	S	-0.883388	0.889	0.976	0.146133	6.4046e-23	-0.58681	0.01216	0.062	0.233333	4.88267	0.666667	pathogenic
P00439	ENST00000553106	71	R	-0.351517	0.916	0.908	0.146133	6.4046e-23	-0.58681	0.2691	0.085	-0.31	2.64967	0.665	pathogenic
P00439	ENST00000553106	75	D	0.600555	0.955	0.758	0.146133	6.4046e-23	-0.58681	0.2252	0.417	0	4.472	0.671333	pathogenic
P00439	ENST00000553106	76	E	-0.5064	0.941	0.869	0.146133	6.4046e-23	-0.58681	0.2179	0.247	1.29267	3.58167	0.996667	pathogenic
P00439	ENST00000553106	81	T	-0.246802	0.922	1.009	0.146133	6.4046e-23	-0.58681	0.1598	0.007	0.0966667	3.62633	0.673333	pathogenic
P00439	ENST00000553106	84	D	-0.755504	0.967	0.891	0.146133	6.4046e-23	-0.58681	0.2065	0.135	1.11667	4.7	0.669	pathogenic
P00439	ENST00000553106	87	S	0.0607494	0.963	1.103	0.146133	6.4046e-23	-0.58681	0.2172	0.185	0.126667	2.987	0.917333	pathogenic
P00439	ENST00000553106	95	I	1.44078	1.032	1.135	0.146133	6.4046e-23	-0.58681	0.2166	0.201	1.304	4.41567	1	pathogenic
P00439	ENST00000553106	98	L	2.40196	1.064	0.977	0.146133	6.4046e-23	-0.58681	0.02595	0.006	0.536333	3.334	0.998	pathogenic
P00439	ENST00000553106	101	D	0.702622	1.015	1.061	0.146133	6.4046e-23	-0.58681	0.7438	0.564	1.31067	3.08633	0.818333	pathogenic
P00439	ENST00000553106	104	A	0.168926	1.073	1.019	0.146133	6.4046e-23	-0.58681	0.3232	0.094	1.39033	3.89333	1	pathogenic
P00439	ENST00000553106	107	H	-0.503752	1.052	0.979	0.146133	6.4046e-23	-0.58681	0.0154	0.283	-0.68	5.20767	0.725667	pathogenic
P00439	ENST00000553106	119	P	0.780325	0.985	1.063	0.146133	6.4046e-23	-0.58681	0.02287	0.132	1.25133	6.11067	0.981	pathogenic
P00439	ENST00000553106	122	P	0.857592	0.927	0.933	0.146133	6.4046e-23	-0.58681	0.02287	0.051	-0.00333333	5.708	0.677667	pathogenic
P00439	ENST00000553106	129	D	-0.305178	0.978	0.941	0.146133	6.4046e-23	-0.58681	0.01612	0.221	1.287	5.65033	1	pathogenic
P00439	ENST00000553106	143	D	-0.177955	0.893	0.787	0.146133	6.4046e-23	-0.58681	0.01612	1	0.33	5.23033	1	pathogenic
P00439	ENST00000553106	145	D	-0.559859	0.912	0.893	0.146133	6.4046e-23	-0.58681	0.01612	0.558	1.92333	5.434	1	pathogenic
P00439	ENST00000553106	154	Y	-0.957171	0.999	0.867	0.146133	6.4046e-23	-0.58681	0.03882	0.095	2.22	4.87667	1	pathogenic
P00439	ENST00000553106	155	R	-1.40115	1.003	0.867	0.146133	6.4046e-23	-0.58681	0.02334	0.302	-0.665333	2.64633	0.941667	pathogenic
P00439	ENST00000553106	158	R	-0.40061	1.017	0.932	0.146133	6.4046e-23	-0.58681	0.02334	0.133	-0.258667	2.292	0.998667	pathogenic
P00439	ENST00000553106	161	F	2.07733	1.023	1.048	0.146133	6.4046e-23	-0.58681	0.1669	0.03	1.84667	4.673	1	pathogenic
P00439	ENST00000553106	164	I	3.38336	1.06	1.123	0.146133	6.4046e-23	-0.58681	0.1535	0.16	-0.383333	2.98533	0.682667	pathogenic
P00439	ENST00000553106	165	A	4.48341	1.09	1.053	0.146133	6.4046e-23	-0.58681	0.01929	0.057	1.92333	4.97667	0.999667	pathogenic
P00439	ENST00000553106	167	N	1.08886	1.126	1.023	0.146133	6.4046e-23	-0.58681	0.6326	0.541	-1.14333	2.48667	0.999667	pathogenic
P00439	ENST00000553106	169	R	0.177461	1.111	1.063	0.146133	6.4046e-23	-0.58681	0.3592	0.379	0.203333	1.74267	1	pathogenic
P00439	ENST00000553106	172	Q	-0.927653	1.122	1.124	0.146133	6.4046e-23	-0.58681	0.1714	0.424	1.99	5.612	1	pathogenic
P00439	ENST00000553106	174	I	0.234522	1.086	0.927	0.146133	6.4046e-23	-0.58681	0.05479	0.018	1.03	5.21067	0.991333	pathogenic
P00439	ENST00000553106	175	P	0.570761	1.066	1.039	0.146133	6.4046e-23	-0.58681	0.02088	0.478	0.293333	6.73	0.674333	pathogenic
P00439	ENST00000553106	176	R	1.00552	1.059	1.007	0.146133	6.4046e-23	-0.58681	0.8939	0.56	-2.53467	0.365667	0.00766667	pathogenic
P00439	ENST00000553106	177	V	1.35425	1.06	1.083	0.146133	6.4046e-23	-0.58681	0.1902	0.183	1.99	4.46033	0.998	pathogenic
P00439	ENST00000553106	178	E	0.74359	1.025	1.154	0.146133	6.4046e-23	-0.58681	0.308	0.897	0.26	2.83233	0.926667	pathogenic
P00439	ENST00000553106	179	Y	1.62571	1.076	0.965	0.146133	6.4046e-23	-0.58681	0.02498	0.059	2	7.19267	1	pathogenic
P00439	ENST00000553106	182	E	-0.0290433	1.04	1.235	0.146133	6.4046e-23	-0.58681	0.3767	0.701	0.66	3.53267	0.999	pathogenic
P00439	ENST00000553106	187	W	0.142194	1.025	0.971	0.146133	6.4046e-23	-0.58681	0.04703	0.004	2.3	8.37833	1	pathogenic
P00439	ENST00000553106	188	G	-0.94047	0.98	0.939	0.146133	6.4046e-23	-0.58681	0.3555	0.012	-0.31	2.38867	0.666667	pathogenic
P00439	ENST00000553106	190	V	-0.440961	0.906	0.935	0.146133	6.4046e-23	-0.58681	0.05579	0.028	-0.25	5.014	0.705	pathogenic
P00439	ENST00000553106	194	L	0.468159	0.842	0.889	0.146133	6.4046e-23	-0.58681	0.02275	0.018	1.27633	5.39	1	pathogenic
P00439	ENST00000553106	197	L	0.253908	0.858	1.121	0.146133	6.4046e-23	-0.58681	0.02275	0.104	-0.333333	3.69467	0.996333	pathogenic
P00439	ENST00000553106	201	H	-0.0873597	0.775	0.813	0.146133	6.4046e-23	-0.58681	0.0135	0.158	0	5.951	0.841667	pathogenic
P00439	ENST00000553106	203	C	-0.799341	0.793	0.718	0.146133	6.4046e-23	-0.58681	0.02662	0	2.3	7.16133	1	pathogenic
P00439	ENST00000553106	204	Y	-0.228665	0.809	0.712	0.146133	6.4046e-23	-0.58681	0.4624	0.383	-1.5285	2.328	0.666667	pathogenic
P00439	ENST00000553106	205	E	0.630588	0.813	0.77	0.146133	6.4046e-23	-0.58681	0.01624	0.124	1.99	5.20333	0.764	pathogenic
P00439	ENST00000553106	211	P	1.11073	0.883	0.827	0.146133	6.4046e-23	-0.58681	0.09466	0.36	-0.613333	4.98333	0.668333	pathogenic
P00439	ENST00000553106	212	L	1.09546	0.828	0.924	0.146133	6.4046e-23	-0.58681	0.02275	0	0.233333	5.95067	0.995667	pathogenic
P00439	ENST00000553106	213	L	0.945355	0.836	1.016	0.146133	6.4046e-23	-0.58681	0.02275	0	1.68333	5.099	1	pathogenic
P00439	ENST00000553106	218	G	0.871268	0.811	0.964	0.146133	6.4046e-23	-0.58681	0.1052	0.202	1.29767	4.72667	0.988	pathogenic
P00439	ENST00000553106	221	E	0.158281	0.866	0.97	0.146133	6.4046e-23	-0.58681	0.2558	0.335	0	3.49467	0.999	pathogenic
P00439	ENST00000553106	222	D	0.82016	0.877	1.099	0.146133	6.4046e-23	-0.58681	0.1195	0.773	0.28	4.94233	1	pathogenic
P00439	ENST00000553106	224	I	1.01911	0.879	1.009	0.146133	6.4046e-23	-0.58681	0.05447	0.059	-0.37	5.14967	0.775	pathogenic
P00439	ENST00000553106	225	P	1.10408	0.851	0.935	0.146133	6.4046e-23	-0.58681	0.02088	0.015	1.12	6.38367	0.671333	pathogenic
P00439	ENST00000553106	226	Q	0.587775	0.895	1.03	0.146133	6.4046e-23	-0.58681	0.01466	0.167	1.279	6.486	1	pathogenic
P00439	ENST00000553106	230	V	-0.0557851	0.954	0.814	0.146133	6.4046e-23	-0.58681	0.3398	0	0	3.65567	0.879333	pathogenic
P00439	ENST00000553106	231	S	-1.02266	0.998	0.961	0.146133	6.4046e-23	-0.58681	0.01065	0.062	1.04667	6.45167	0.979667	pathogenic
P00439	ENST00000553106	232	Q	-0.705714	0.988	0.812	0.146133	6.4046e-23	-0.58681	0.6941	0.475	-1.09133	1.19333	0.659	pathogenic
P00439	ENST00000553106	233	F	-1.63972	1.001	1.043	0.146133	6.4046e-23	-0.58681	0.1084	0.005	0	5.88467	1	pathogenic
P00439	ENST00000553106	238	T	-1.05589	1.019	1.201	0.146133	6.4046e-23	-0.58681	0.1349	0.007	1.5758	4.601	0.999667	pathogenic
P00439	ENST00000553106	239	G	-0.984203	1	1.045	0.146133	6.4046e-23	-0.58681	0.02339	0	1.23393	5.244	0.879667	pathogenic
P00439	ENST00000553106	241	R	-1.34135	0.991	0.935	0.146133	6.4046e-23	-0.58681	0.1272	0.109	2.21	4.87267	1	pathogenic
P00439	ENST00000553106	242	L	-0.520846	0.963	0.898	0.146133	6.4046e-23	-0.58681	0.2688	0.03	0.948333	4.209	0.952	pathogenic
P00439	ENST00000553106	243	R	0.143129	0.974	0.912	0.146133	6.4046e-23	-0.58681	0.01494	0.028	-0.698333	5.30867	0.932667	pathogenic
P00439	ENST00000553106	244	P	1.47716	0.994	0.957	0.146133	6.4046e-23	-0.58681	0.02088	0.029	-0.316667	6.27367	0.667333	pathogenic
P00439	ENST00000553106	245	V	2.09004	1.019	0.977	0.146133	6.4046e-23	-0.58681	0.01242	0.056	1.28367	5.659	0.749667	pathogenic
P00439	ENST00000553106	246	A	3.8101	1.036	0.953	0.146133	6.4046e-23	-0.58681	0.01233	0.075	1.19	6.393	1	pathogenic
P00439	ENST00000553106	247	G	2.78176	1.036	0.955	0.146133	6.4046e-23	-0.58681	0.02339	0.095	1.97333	5.68367	1	pathogenic
P00439	ENST00000553106	249	L	2.2263	1.061	1.045	0.146133	6.4046e-23	-0.58681	0.02275	0.024	0.446667	6.228	1	pathogenic
P00439	ENST00000553106	252	R	1.19465	1.055	1.046	0.146133	6.4046e-23	-0.58681	0.01494	0.02	-0.285	3.635	0.746667	pathogenic
P00439	ENST00000553106	255	L	1.24301	1.056	0.867	0.146133	6.4046e-23	-0.58681	0.02275	0.055	0.941	4.63833	1	pathogenic
P00439	ENST00000553106	257	G	0.543107	1.049	0.768	0.146133	6.4046e-23	-0.58681	0.02339	0	1.37833	5.16633	0.785	pathogenic
P00439	ENST00000553106	258	L	-0.0960929	1.076	0.799	0.146133	6.4046e-23	-0.58681	0.02275	0.037	1.36433	4.60733	0.999667	pathogenic
P00439	ENST00000553106	259	A	0.748292	1.068	0.903	0.146133	6.4046e-23	-0.58681	0.01233	0	2.01	6.08633	0.999	pathogenic
P00439	ENST00000553106	261	R	0.116573	1.078	0.85	0.146133	6.4046e-23	-0.58681	0.01494	0.032	1.63667	3.58733	0.994667	pathogenic
P00439	ENST00000553106	262	V	-0.961766	1.044	0.859	0.146133	6.4046e-23	-0.58681	0.01242	0	1.30967	5.73167	0.961	pathogenic
P00439	ENST00000553106	263	F	-0.653014	1.07	0.806	0.146133	6.4046e-23	-0.58681	0.02378	0	1.691	6.858	1	pathogenic
P00439	ENST00000553106	265	C	1.18312	1.037	0.818	0.146133	6.4046e-23	-0.58681	0.1687	0.007	2.01333	5.21833	1	pathogenic
P00439	ENST00000553106	266	T	2.05383	1.026	0.926	0.146133	6.4046e-23	-0.58681	0.01153	0.049	0	5.923	0.913	pathogenic
P00439	ENST00000553106	267	Q	2.65385	1.016	1.064	0.146133	6.4046e-23	-0.58681	0.01466	0.045	1.67467	6.75567	1	pathogenic
P00439	ENST00000553106	268	Y	1.32716	1.023	1.003	0.146133	6.4046e-23	-0.58681	0.02498	0.023	1.35967	6.81367	1	pathogenic
P00439	ENST00000553106	269	I	1.34884	1.018	0.972	0.146133	6.4046e-23	-0.58681	0.05451	0.065	1.695	5.73533	1	pathogenic
P00439	ENST00000553106	270	R	1.69771	1.025	0.964	0.146133	6.4046e-23	-0.58681	0.01494	0.06	-0.383333	5.00733	0.971333	pathogenic
P00439	ENST00000553106	271	H	1.03894	1.003	0.932	0.146133	6.4046e-23	-0.58681	0.0135	0.223	0	6.25667	0.752	pathogenic
P00439	ENST00000553106	273	S	1.10466	1.01	1.012	0.146133	6.4046e-23	-0.58681	0.04872	0.492	2.00667	5.32767	0.999667	pathogenic
P00439	ENST00000553106	275	P	1.80756	1.013	1.025	0.146133	6.4046e-23	-0.58681	0.02088	0.287	2.01	6.922	1	pathogenic
P00439	ENST00000553106	276	M	0.871331	1.023	1.022	0.146133	6.4046e-23	-0.58681	0.1521	0.42	2.32	5.017	1	pathogenic
P00439	ENST00000553106	277	Y	1.66028	1.017	0.936	0.146133	6.4046e-23	-0.58681	0.2007	0.459	-0.223	5.40467	1	pathogenic
P00439	ENST00000553106	278	T	1.02732	1.013	1.046	0.146133	6.4046e-23	-0.58681	0.01153	0.225	-0.383333	5.575	0.668	pathogenic
P00439	ENST00000553106	279	P	0.623175	1.007	0.933	0.146133	6.4046e-23	-0.58681	0.02088	0.382	0	6.52733	0.719333	pathogenic
P00439	ENST00000553106	280	E	-0.859317	1.012	0.886	0.146133	6.4046e-23	-0.58681	0.01624	0.397	1.5696	5.884	1	pathogenic
P00439	ENST00000553106	283	I	0.980875	1.017	0.89	0.146133	6.4046e-23	-0.58681	0.5455	0	1.25	2.608	1	pathogenic
P00439	ENST00000553106	284	C	0.563721	1.039	0.954	0.146133	6.4046e-23	-0.58681	0.1278	0.015	1	4.41733	0.999667	pathogenic
P00439	ENST00000553106	286	E	-0.410729	1.026	0.86	0.146133	6.4046e-23	-0.58681	0.01731	0.052	0.956667	5.29133	0.999333	pathogenic
P00439	ENST00000553106	287	L	0.130383	1.012	0.86	0.146133	6.4046e-23	-0.58681	0.02424	0.012	-0.306667	4.72367	0.667667	pathogenic
P00439	ENST00000553106	289	G	0.295625	0.968	0.871	0.146133	6.4046e-23	-0.58681	0.02493	0.048	0.64	5.541	1	pathogenic
P00439	ENST00000553106	290	H	0.438207	0.95	0.946	0.146133	6.4046e-23	-0.58681	0.01439	0.033	0	5.78767	0.953667	pathogenic
P00439	ENST00000553106	292	P	-0.251311	0.928	0.917	0.146133	6.4046e-23	-0.58681	0.02225	0	0	6.31933	0.762667	pathogenic
P00439	ENST00000553106	297	R	-0.187527	0.923	1.13	0.146133	6.4046e-23	-0.58681	0.5696	0.145	1.34933	1.92933	0.788333	pathogenic
P00439	ENST00000553106	299	F	0.0546724	0.933	0.871	0.146133	6.4046e-23	-0.58681	0.02534	0.01	1.95667	7.63667	1	pathogenic
P00439	ENST00000553106	300	A	-1.036	0.965	0.94	0.146133	6.4046e-23	-0.58681	0.01315	0	1.33867	5.95267	1	pathogenic
P00439	ENST00000553106	301	Q	0.605941	0.956	0.962	0.146133	6.4046e-23	-0.58681	0.01564	0.152	0.786667	6.048	1	pathogenic
P00439	ENST00000553106	303	S	-0.0556376	1.027	0.811	0.146133	6.4046e-23	-0.58681	0.01136	0.031	2.01333	6.23333	0.993667	pathogenic
P00439	ENST00000553106	306	I	0.0848159	0.99	0.693	0.146133	6.4046e-23	-0.58681	0.01291	0.024	0	5.71567	0.998667	pathogenic
P00439	ENST00000553106	309	A	1.79135	0.97	0.907	0.146133	6.4046e-23	-0.58681	0.01316	0.019	0	5.634	0.824667	pathogenic
P00439	ENST00000553106	310	S	1.8083	0.982	0.93	0.146133	6.4046e-23	-0.58681	0.01136	0	0.76	6.295	0.992	pathogenic
P00439	ENST00000553106	311	L	2.05017	0.968	0.976	0.146133	6.4046e-23	-0.58681	0.02425	0.012	0.678	3.912	1	pathogenic
P00439	ENST00000553106	312	G	1.02769	0.968	1.169	0.146133	6.4046e-23	-0.58681	0.2007	0.024	0	4.01967	0.893667	pathogenic
P00439	ENST00000553106	314	P	2.40586	0.95	1.143	0.146133	6.4046e-23	-0.58681	0.2559	0.324	-1.31333	4.97733	0.864667	pathogenic
P00439	ENST00000553106	319	E	1.40271	0.889	1.062	0.146133	6.4046e-23	-0.58681	0.2028	0.407	-0.174333	4.22267	1	pathogenic
P00439	ENST00000553106	320	K	-0.248279	0.912	0.996	0.146133	6.4046e-23	-0.58681	0.08298	0.288	0.75	4.78967	1	pathogenic
P00439	ENST00000553106	322	A	1.18702	0.928	0.911	0.146133	6.4046e-23	-0.58681	0.05943	0.047	0.51	5.072	0.890333	pathogenic
P00439	ENST00000553106	325	Y	0.742915	0.932	0.799	0.146133	6.4046e-23	-0.58681	0.02498	0.135	1.337	6.89233	1	pathogenic
P00439	ENST00000553106	331	F	0.531335	0.848	0.822	0.146133	6.4046e-23	-0.58681	0.196	0.117	1.96	5.97367	1	pathogenic
P00439	ENST00000553106	338	D	2.00648	0.804	1.275	0.146133	6.4046e-23	-0.58681	0.6439	0.926	-1.31667	1.302	0.374	pathogenic
P00439	ENST00000553106	342	A	-0.294043	0.802	0.768	0.146133	6.4046e-23	-0.58681	0.05547	0.019	0	4.814	0.667333	pathogenic
P00439	ENST00000553106	343	Y	-0.688646	0.808	0.82	0.146133	6.4046e-23	-0.58681	0.2016	0.023	1.16	5.37067	1	pathogenic
P00439	ENST00000553106	344	G	0.22486	0.819	0.824	0.146133	6.4046e-23	-0.58681	0.02339	0	0	5.15933	0.722667	pathogenic
P00439	ENST00000553106	345	A	0.626776	0.795	0.909	0.146133	6.4046e-23	-0.58681	0.01233	0.019	1.50637	6.30833	1	pathogenic
P00439	ENST00000553106	348	L	-0.03684	0.758	0.903	0.146133	6.4046e-23	-0.58681	0.02275	0.018	0.636	3.93567	0.998667	pathogenic
P00439	ENST00000553106	349	S	-0.162938	0.816	0.904	0.146133	6.4046e-23	-0.58681	0.01065	0.192	0.106667	6.40533	0.920667	pathogenic
P00439	ENST00000553106	350	S	-0.234521	0.813	1.057	0.146133	6.4046e-23	-0.58681	0.01065	0.277	0.54	6.579	0.999667	pathogenic
P00439	ENST00000553106	352	G	-0.678295	0.803	0.926	0.146133	6.4046e-23	-0.58681	0.02339	0.405	0.916667	5.24567	0.907	pathogenic
P00439	ENST00000553106	357	C	-0.126836	0.714	0.836	0.146133	6.4046e-23	-0.58681	0.7752	0.074	0.101333	2.14133	0.998667	pathogenic
P00439	ENST00000553106	358	L	0.208663	0.776	0.815	0.146133	6.4046e-23	-0.58681	0.02292	0.585	-1.54667	3.48733	0.922333	pathogenic
P00439	ENST00000553106	362	P	-0.701144	0.815	0.693	0.146133	6.4046e-23	-0.58681	0.09411	0.096	-0.00333333	5.33933	0.666667	pathogenic
P00439	ENST00000553106	366	P	-0.27258	0.81	0.867	0.146133	6.4046e-23	-0.58681	0.4573	0.618	-0.326667	3.42	0.690333	pathogenic
P00439	ENST00000553106	368	E	-0.141268	0.803	0.719	0.146133	6.4046e-23	-0.58681	0.9095	0.485	-0.00333333	3.12867	0.687333	pathogenic
P00439	ENST00000553106	370	E	0.686158	0.782	1.1	0.146133	6.4046e-23	-0.58681	0.26	0.588	1.49133	4.019	1	pathogenic
P00439	ENST00000553106	372	T	0.472323	0.755	0.905	0.146133	6.4046e-23	-0.58681	0.2196	0	-1.35433	3.781	0.677333	pathogenic
P00439	ENST00000553106	373	A	-0.0751127	0.79	0.912	0.146133	6.4046e-23	-0.58681	0.6522	0.085	-0.00333333	1.89867	0.337	pathogenic
P00439	ENST00000553106	375	Q	0.729573	0.783	0.784	0.146133	6.4046e-23	-0.58681	0.01469	0.242	1.511	7.12533	0.999667	pathogenic
P00439	ENST00000553106	377	Y	1.64455	0.83	1.028	0.146133	6.4046e-23	-0.58681	0.113	0.108	2.18	6.04267	1	pathogenic
P00439	ENST00000553106	380	T	0.660165	0.83	0.825	0.146133	6.4046e-23	-0.58681	0.05471	0.859	-0.7	3.60967	0.666667	pathogenic
P00439	ENST00000553106	382	F	-1.51966	0.868	0.838	0.146133	6.4046e-23	-0.58681	0.2859	0.477	0.869267	6.137	1	pathogenic
P00439	ENST00000553106	386	Y	0.272106	0.803	0.773	0.146133	6.4046e-23	-0.58681	0.02502	0.005	0.133333	6.254	1	pathogenic
P00439	ENST00000553106	388	V	-1.0732	0.816	0.789	0.146133	6.4046e-23	-0.58681	0.1004	0.099	1.63867	4.901	0.996333	pathogenic
P00439	ENST00000553106	390	E	-0.334882	0.774	0.85	0.146133	6.4046e-23	-0.58681	0.1311	0.598	1.20867	5.509	0.999667	pathogenic
P00439	ENST00000553106	391	S	1.13655	0.79	0.762	0.146133	6.4046e-23	-0.58681	0.01067	0.454	0	4.78833	1	pathogenic
P00439	ENST00000553106	392	F	1.49253	0.798	0.783	0.146133	6.4046e-23	-0.58681	0.1078	0.071	1.51427	6.14133	1	pathogenic
P00439	ENST00000553106	394	D	1.82274	0.8	0.817	0.146133	6.4046e-23	-0.58681	0.2769	0.337	1.5537	4.48867	0.989333	pathogenic
P00439	ENST00000553106	395	A	1.46425	0.787	0.777	0.146133	6.4046e-23	-0.58681	0.0558	0.028	1.97667	5.945	1	pathogenic
P00439	ENST00000553106	399	V	1.25154	0.877	0.812	0.146133	6.4046e-23	-0.58681	0.2642	0.07	0.185333	3.89467	1	pathogenic
P00439	ENST00000553106	403	A	1.35297	0.895	0.864	0.146133	6.4046e-23	-0.58681	0.1067	0.113	0.613333	4.551	0.929	pathogenic
P00439	ENST00000553106	406	I	1.47485	0.904	0.993	0.146133	6.4046e-23	-0.58681	0.01293	0.077	0.556667	5.49667	0.938667	pathogenic
P00439	ENST00000553106	407	P	0.204565	0.905	1.045	0.146133	6.4046e-23	-0.58681	0.02229	0.529	-0.32	6.15167	0.693667	pathogenic
P00439	ENST00000553106	408	R	1.27854	0.914	1.063	0.146133	6.4046e-23	-0.58681	0.187	0.218	-1.39267	2.68333	0.782	pathogenic
P00439	ENST00000553106	410	F	0.133955	0.911	1.038	0.146133	6.4046e-23	-0.58681	0.02538	0.102	2.29	7.75767	1	pathogenic
P00439	ENST00000553106	413	R	0.242879	0.912	0.933	0.146133	6.4046e-23	-0.58681	0.602	0.27	-2.58333	2.92333	0.956	pathogenic
P00439	ENST00000553106	414	Y	1.43414	0.952	1.001	0.146133	6.4046e-23	-0.58681	0.02666	0.05	-0.37	5.98433	1	pathogenic
P00439	ENST00000553106	415	D	1.49696	0.974	0.969	0.146133	6.4046e-23	-0.58681	0.2623	0.006	-0.213333	3.45533	1	pathogenic
P00439	ENST00000553106	416	P	1.53104	0.986	0.969	0.146133	6.4046e-23	-0.58681	0.1937	0.154	0	4.95667	0.811	pathogenic
P00439	ENST00000553106	417	Y	1.48689	0.991	0.816	0.146133	6.4046e-23	-0.58681	0.02677	0.216	1.304	6.35167	1	pathogenic
P00439	ENST00000553106	418	T	0.77687	0.964	0.886	0.146133	6.4046e-23	-0.58681	0.05547	0.085	1.27867	5.095	0.96	pathogenic
P00439	ENST00000553106	419	Q	3.39294	0.964	0.986	0.146133	6.4046e-23	-0.58681	0.07081	0.278	1.13667	5.13267	0.998333	pathogenic
P00439	ENST00000553106	421	I	1.80959	1.005	1.038	0.146133	6.4046e-23	-0.58681	0.2008	0.006	0.114667	4.22167	0.999667	pathogenic
P00439	ENST00000553106	429	Q	0.329155	0.926	0.974	0.146133	6.4046e-23	-0.58681	0.07191	0.076	1.147	5.41467	1	pathogenic
P00439	ENST00000553106	434	A	-0.685988	1.007	1.123	0.146133	6.4046e-23	-0.58681	0.05984	0.528	-0.00333333	4.667	0.668	pathogenic
P00439	ENST00000553106	435	D	-0.553477	0.998	1.114	0.146133	6.4046e-23	-0.58681	0.243	0.252	0.843333	5.03833	1	pathogenic
P00439	ENST00000553106	447	A	2.37691	0.973	0.885	0.146133	6.4046e-23	-0.58681	0.01744	0.377	0.406667	4.50633	0.998	pathogenic
P00451	ENST00000360256	73	F	-1.27884	0.93	0.606	-0.199715	1	7.5532	0.7111	0.081	1.35033	3.37433	1	pathogenic
P00451	ENST00000360256	99	V	-1.59267	0.447	0.446	-0.199715	1	7.5532	0.2886	0.035	1.67533	3.34767	0.972667	pathogenic
P00451	ENST00000360256	101	D	-2.11472	0.364	0.518	-0.199715	1	7.5532	0.2039	0.184	0.806667	4.48033	0.999333	pathogenic
P00451	ENST00000360256	108	K	-0.508007	0.336	0.804	-0.199715	1	7.5532	0.3762	0.341	1.15267	3.31333	0.999	pathogenic
P00451	ENST00000360256	126	K	-2.20637	0.324	0.509	-0.199715	1	7.5532	0.09376	0.059	1.67267	4.52133	0.999667	pathogenic
P00451	ENST00000360256	128	S	-2.25879	0.319	0.863	-0.199715	1	7.5532	0.09723	0.031	0.833333	4.54433	0.807333	pathogenic
P00451	ENST00000360256	135	D	-1.74723	0.361	0.414	-0.199715	1	7.5532	0.08004	0.006	0.536667	5.00767	1	pathogenic
P00451	ENST00000360256	154	T	-0.68134	0.672	0.559	-0.199715	1	7.5532	0.3705	0.176	0.486667	1.265	0.666	pathogenic
P00451	ENST00000360256	181	V	-0.806407	0.692	0.717	-0.199715	1	7.5532	0.5325	0.19	1.58333	1.64133	0.972667	pathogenic
P00451	ENST00000360256	186	D	-1.6785	0.695	0.657	-0.199715	1	7.5532	0.08029	0	0.78	5.50433	1	pathogenic
P00451	ENST00000360256	192	I	-2.46411	0.848	0.844	-0.199715	1	7.5532	0.2059	0.006	1.88	3.86033	0.977667	pathogenic
P00451	ENST00000360256	198	C	-1.54328	0.901	0.515	-0.199715	1	7.5532	0.126	0.015	1.08	5.37133	1	pathogenic
P00451	ENST00000360256	202	S	-1.05071	0.958	0.81	-0.199715	1	7.5532	0.6798	0.208	-0.398	1.045	0.939333	pathogenic
P00451	ENST00000360256	256	Y	-1.89458	1.067	0.871	-0.199715	1	7.5532	0.2602	0.014	1.27933	3.77633	0.948333	pathogenic
P00451	ENST00000360256	293	H	-1.67335	0.441	0.499	-0.199715	1	7.5532	0.08573	0.141	1.39667	4.997	1	pathogenic
P00451	ENST00000360256	301	R	-2.51958	0.567	0.324	-0.199715	1	7.5532	0.1497	0.145	0.663333	3.14033	0.998667	pathogenic
P00451	ENST00000360256	312	F	-0.455614	0.671	0.904	-0.199715	1	7.5532	0.4621	0.147	1.56333	3.37767	0.999333	pathogenic
P00451	ENST00000360256	327	L	-1.68204	0.731	0.554	-0.199715	1	7.5532	0.7069	0.006	-0.136667	2.48367	0.846	pathogenic
P00451	ENST00000360256	328	F	-1.20607	0.738	0.65	-0.199715	1	7.5532	0.9097	0.132	0.973333	3.13067	1	pathogenic
P00451	ENST00000360256	340	E	-1.85158	0.748	0.784	-0.199715	1	7.5532	0.4365	0.18	2.12	1.78133	1	pathogenic
P00451	ENST00000360256	345	V	-0.542646	0.79	0.975	-0.199715	1	7.5532	0.1241	0	0.933333	3.57267	0.933	pathogenic
P00451	ENST00000360256	455	F	0.159834	0.861	1.083	-0.199715	1	7.5532	0.2145	0.046	0.89	4.54067	0.999667	pathogenic
P00451	ENST00000360256	490	R	-0.484406	1.078	0.821	-0.199715	1	7.5532	0.1332	0.31	-1.07633	2.17433	0.883333	pathogenic
P00451	ENST00000360256	498	G	-1.84238	0.978	0.95	-0.199715	1	7.5532	0.1194	0.143	1.91	4.37433	0.999667	pathogenic
P00451	ENST00000360256	530	Y	-2.39008	0.949	0.901	-0.199715	1	7.5532	0.1194	0.005	-0.00333333	5.34867	1	pathogenic
P00451	ENST00000360256	541	T	-2.49698	0.956	0.889	-0.199715	1	7.5532	0.3409	0.155	-0.404	2.071	0.662333	pathogenic
P00451	ENST00000360256	546	R	-1.8354	1.015	1.085	-0.199715	1	7.5532	0.5857	0.52	-1.22667	1.30067	0.414667	pathogenic
P00451	ENST00000360256	550	R	-2.11174	0.942	0.779	-0.199715	1	7.5532	0.2505	0.085	-1.84	0.915333	0.649667	pathogenic
P00451	ENST00000360256	552	Y	-2.37961	0.824	0.713	-0.199715	1	7.5532	0.2099	0.005	0.33	5.12467	0.996	pathogenic
P00451	ENST00000360256	554	S	-1.50442	0.735	0.616	-0.199715	1	7.5532	0.06586	0	0	5.25733	1	pathogenic
P00451	ENST00000360256	567	I	-2.15863	0.716	0.727	-0.199715	1	7.5532	0.3883	0	-0.042	3.443	0.989667	pathogenic
P00451	ENST00000360256	593	I	-1.74178	0.803	0.829	-0.199715	1	7.5532	0.4282	0.03	1.06133	2.86133	1	pathogenic
P00451	ENST00000360256	602	R	-0.869827	0.83	0.68	-0.199715	1	7.5532	1.782	0.411	-3.09533	0.261333	0.330667	pathogenic
P00451	ENST00000360256	612	R	-1.06695	0.852	0.656	-0.199715	1	7.5532	0.7242	0.419	-2.22733	1.121	0.669333	pathogenic
P00451	ENST00000360256	633	M	-1.50464	0.876	0.692	-0.199715	1	7.5532	0.4625	0.005	1.85	4.28233	1	pathogenic
P00451	ENST00000360256	651	H	-1.58544	0.853	0.877	-0.199715	1	7.5532	0.7576	0.598	1.00067	1.64133	0.852667	pathogenic
P00451	ENST00000360256	681	M	-0.863328	0.389	0.861	-0.199715	1	7.5532	0.931	0.394	0.296667	1.11967	1	pathogenic
P00451	ENST00000360256	700	S	-1.93013	0.438	0.796	-0.199715	1	7.5532	0.4968	0.269	-1.35667	0.803667	0.696	pathogenic
P00451	ENST00000360256	717	R	-2.05431	0.843	0.746	-0.199715	1	7.5532	0.1255	0.129	0.94	2.49433	0.992667	pathogenic
P00451	ENST00000360256	721	M	-2.1154	0.89	0.807	-0.199715	1	7.5532	0.112	0	2.17	4.46867	1	pathogenic
P00451	ENST00000360256	723	A	-2.32444	0.883	0.719	-0.199715	1	7.5532	0.1077	0.028	1.88333	3.13133	0.992667	pathogenic
P00451	ENST00000360256	1729	G	0.202442	0.79	0.93	-0.199715	1	7.5532	0.3245	0.44	0	1.971	0.661	pathogenic
P00451	ENST00000360256	1768	R	-0.911725	1.078	0.76	-0.199715	1	7.5532	0.4871	0.278	1.27967	1.73867	0.688667	pathogenic
P00451	ENST00000360256	1800	R	-1.74755	0.735	0.478	-0.199715	1	7.5532	0.07647	0.327	1.56133	3.475	0.992	pathogenic
P00451	ENST00000360256	1806	S	-1.5999	0.858	0.832	-0.199715	1	7.5532	0.4063	0.008	1.54233	2.90467	1	pathogenic
P00451	ENST00000360256	1808	L	-1.9126	0.859	0.63	-0.199715	1	7.5532	0.4075	0.006	0.506667	2.693	0.677333	pathogenic
P00451	ENST00000360256	1843	A	-1.67149	0.204	1.036	-0.199715	1	7.5532	0.1186	0.019	0	4.67933	0.915333	pathogenic
P00451	ENST00000360256	1869	G	-0.532468	0.828	0.586	-0.199715	1	7.5532	0.1055	0	1.74	5.02067	0.985333	pathogenic
P00451	ENST00000360256	1899	F	-1.28046	0.797	0.642	-0.199715	1	7.5532	0.1068	0	1.34667	7.002	1	pathogenic
P00451	ENST00000360256	1941	N	-1.39896	1.001	0.754	-0.199715	1	7.5532	0.06691	0	0.9	5.05233	0.848333	pathogenic
P00451	ENST00000360256	1960	R	-2.84378	0.705	0	-0.199715	1	7.5532	0.171	0	-0.29	2.485	0.671	pathogenic
P00451	ENST00000360256	1966	M	-0.653879	0.534	0.693	-0.199715	1	7.5532	0.3112	0.128	2.13	3.925	1	pathogenic
P00451	ENST00000360256	1973	H	-2.23047	0.69	0.834	-0.199715	1	7.5532	0.2166	0	0.846667	4.37733	0.987667	pathogenic
P00451	ENST00000360256	1980	H	-1.88432	0.927	0.863	-0.199715	1	7.5532	0.5337	0.076	0.38	2.317	0.668	pathogenic
P00451	ENST00000360256	1985	R	-0.934179	0.951	0.909	-0.199715	1	7.5532	0.3508	0.25	-0.131667	1.64867	0.555333	pathogenic
P00451	ENST00000360256	2016	R	-1.65536	0.697	0.817	-0.199715	1	7.5532	0.3749	0.149	-0.609	0.796333	0.664667	pathogenic
P00451	ENST00000360256	2028	G	-0.316105	0.918	0.857	-0.199715	1	7.5532	0.1203	0.048	0.78	4.385	0.961667	pathogenic
P00451	ENST00000360256	2030	S	-1.22187	0.927	0.923	-0.199715	1	7.5532	0.3253	0.008	1.44067	2.37567	0.977667	pathogenic
P00451	ENST00000360256	2035	V	-1.41989	0.904	0.842	-0.199715	1	7.5532	0.1693	0	1.14733	3.99233	0.997	pathogenic
P00451	ENST00000360256	2093	D	-2.01579	1.048	0.667	-0.199715	1	7.5532	0.08092	0.11	1.365	4.808	0.999333	pathogenic
P00451	ENST00000360256	2099	I	-1.17267	1.025	0.98	-0.199715	1	7.5532	0.2931	0.018	0.462	3.394	0.993	pathogenic
P00451	ENST00000360256	2101	H	-0.388411	1.035	0.907	-0.199715	1	7.5532	0.1159	0.027	0	3.808	0.674667	pathogenic
P00451	ENST00000360256	2102	G	-0.0181064	1.03	1.051	-0.199715	1	7.5532	0.7784	0	0.865667	1.882	0.876	pathogenic
P00451	ENST00000360256	2107	G	-2.30826	1.037	0.819	-0.199715	1	7.5532	0.1146	0	1.666	4.45333	0.773	pathogenic
P00451	ENST00000360256	2124	Y	-1.29583	0.711	0.858	-0.199715	1	7.5532	0.4801	0.036	0.953	3.76233	1	pathogenic
P00480	ENST00000039007	40	R	-1.52911	0.895	0.615	-0.122153	0.87295	3.1807	0.2224	0.286	1.56133	3.535	1	pathogenic
P00480	ENST00000039007	41	D	-1.15578	0.905	0.811	-0.122153	0.87295	3.1807	0.2214	0.319	1.42333	3.41267	0.996	pathogenic
P00480	ENST00000039007	52	E	-0.648132	0.882	0.772	-0.122153	0.87295	3.1807	0.02072	0.175	2.11067	5.75067	1	pathogenic
P00480	ENST00000039007	53	I	-0.77278	0.914	0.679	-0.122153	0.87295	3.1807	0.07349	0	2.54667	4.11167	1	pathogenic
P00480	ENST00000039007	56	M	-2.00086	0.936	0.584	-0.122153	0.87295	3.1807	0.942	0	0.95	2.70833	0.995333	pathogenic
P00480	ENST00000039007	76	L	-1.86216	0.576	0.689	-0.122153	0.87295	3.1807	0.134	0.311	2.75333	3.55233	0.999667	pathogenic
P00480	ENST00000039007	80	K	-1.73146	0.535	0.906	-0.122153	0.87295	3.1807	0.09831	0.327	1.86567	4.886	1	pathogenic
P00480	ENST00000039007	92	R	-1.12864	0.611	0.654	-0.122153	0.87295	3.1807	0.01921	0.206	2.06267	4.28233	1	pathogenic
P00480	ENST00000039007	117	H	-1.16643	0.709	0.766	-0.122153	0.87295	3.1807	0.01925	0.571	1.42333	4.353	0.999333	pathogenic
P00480	ENST00000039007	122	E	-1.09499	0.767	0.575	-0.122153	0.87295	3.1807	0.02316	0.309	3.02	5.58833	1	pathogenic
P00480	ENST00000039007	135	A	-0.848428	0.774	0.66	-0.122153	0.87295	3.1807	0.1628	0.104	2.65667	4.053	1	pathogenic
P00480	ENST00000039007	136	D	-0.79415	0.812	0.83	-0.122153	0.87295	3.1807	0.1255	0.344	2.26033	5.62133	1	pathogenic
P00480	ENST00000039007	140	A	-1.82454	0.835	0.393	-0.122153	0.87295	3.1807	0.01317	0	2.28167	5.573	0.820333	pathogenic
P00480	ENST00000039007	141	R	-2.5921	0.809	0.324	-0.122153	0.87295	3.1807	0.01596	0	2.23667	4.95133	0.999667	pathogenic
P00480	ENST00000039007	161	N	-1.72026	0.708	0.617	-0.122153	0.87295	3.1807	0.01283	0	1.856	6.11833	1	pathogenic
P00480	ENST00000039007	163	L	-2.66576	0.673	0.547	-0.122153	0.87295	3.1807	0.02433	0	-0.468	3.25233	0.950667	pathogenic
P00480	ENST00000039007	164	S	-1.40582	0.676	0.588	-0.122153	0.87295	3.1807	0.05125	0	0.553333	4.313	0.759	pathogenic
P00480	ENST00000039007	165	D	0.220032	0.677	0.765	-0.122153	0.87295	3.1807	0.2998	0.491	1.53667	5.237	0.998333	pathogenic
P00480	ENST00000039007	169	P	-2.03369	0.491	0.5	-0.122153	0.87295	3.1807	0.02229	0	1.821	5.22	1	pathogenic
P00480	ENST00000039007	178	T	-2.1931	0.508	0.553	-0.122153	0.87295	3.1807	0.01232	0.028	-0.00333333	5.15967	0.673667	pathogenic
P00480	ENST00000039007	179	L	-1.798	0.523	0.568	-0.122153	0.87295	3.1807	0.1095	0	3.04	3.45	0.989667	pathogenic
P00480	ENST00000039007	183	Y	-1.48321	0.326	0.555	-0.122153	0.87295	3.1807	0.02727	0.18	0.97	5.452	0.998667	pathogenic
P00480	ENST00000039007	193	W	-1.5863	0.511	0.468	-0.122153	0.87295	3.1807	0.05126	0	2.96	8.83367	1	pathogenic
P00480	ENST00000039007	195	G	-2.53431	0.554	0.283	-0.122153	0.87295	3.1807	0.02497	0	1.07667	6.381	0.985	pathogenic
P00480	ENST00000039007	199	N	-0.73944	0.634	0.558	-0.122153	0.87295	3.1807	0.01283	0.025	1.31667	5.94533	0.985	pathogenic
P00480	ENST00000039007	202	H	-1.83459	0.743	0.72	-0.122153	0.87295	3.1807	0.2171	0.022	1.45333	4.262	0.993333	pathogenic
P00480	ENST00000039007	205	M	-1.82902	0.797	0.796	-0.122153	0.87295	3.1807	0.06265	0.027	2.96	8.077	1	pathogenic
P00480	ENST00000039007	206	M	-1.40399	0.79	0.639	-0.122153	0.87295	3.1807	0.4747	0.005	2.96	3.734	1	pathogenic
P00480	ENST00000039007	208	A	-1.27835	0.844	0.762	-0.122153	0.87295	3.1807	0.06195	0.028	0.86	3.70867	0.676333	pathogenic
P00480	ENST00000039007	209	A	-1.37894	0.826	0.711	-0.122153	0.87295	3.1807	0.01317	0.075	-0.00333333	5.19267	0.666667	pathogenic
P00480	ENST00000039007	225	P	-1.625	0.94	0.939	-0.122153	0.87295	3.1807	0.1978	0.066	0.00333333	3.31733	0.671667	pathogenic
P00480	ENST00000039007	268	M	0.712204	0.805	0.828	-0.122153	0.87295	3.1807	0.01392	0.202	2.97	8.61067	1	pathogenic
P00480	ENST00000039007	269	G	0.69239	0.799	0.972	-0.122153	0.87295	3.1807	0.02507	0.405	2.28667	6.42733	0.995	pathogenic
P00480	ENST00000039007	277	R	-1.61512	1.027	0.936	-0.122153	0.87295	3.1807	0.01602	0.02	1.03	4.486	1	pathogenic
P00480	ENST00000039007	301	L	-2.11621	0.879	0.49	-0.122153	0.87295	3.1807	0.02453	0.006	0.838	3.75467	1	pathogenic
P00480	ENST00000039007	304	L	-1.57034	0.833	0.879	-0.122153	0.87295	3.1807	0.02459	0.043	1.414	3.71733	1	pathogenic
P00480	ENST00000039007	315	V	-1.5695	0.724	0.972	-0.122153	0.87295	3.1807	0.01343	0	1.32	5.68833	0.992	pathogenic
P00480	ENST00000039007	320	R	-1.57755	0.792	0.844	-0.122153	0.87295	3.1807	0.9541	0.379	0.421667	0.609667	0.00633333	pathogenic
P00480	ENST00000039007	321	S	-1.41307	0.792	0.675	-0.122153	0.87295	3.1807	0.0115	0.146	1.61567	5.274	0.999333	pathogenic
P00480	ENST00000039007	330	R	-1.80541	0.723	0.556	-0.122153	0.87295	3.1807	0.01613	0.008	1.668	5.55967	0.999333	pathogenic
P00480	ENST00000039007	354	F	-0.590326	1.36	0.767	-0.122153	0.87295	3.1807	0.1316	0.168	2.28	4.88233	1	pathogenic
P00491	ENST00000361505	146	P	-0.757563	0.829	0.805	0.0800657	6.9987e-06	1.1407	0.04603	0.044	0.813333	4.837	0.674	pathogenic
P00491	ENST00000361505	234	R	0.117077	0.98	1.033	0.0800657	6.9987e-06	1.1407	0.1424	0.258	1.35933	2.73033	0.666667	pathogenic
P00492	ENST00000298556	16	G	-1.26421	1.137	1.253	-0.1393	0.93728	2.7477	0.01217	0.071	0.123333	6.50033	0.721	pathogenic
P00492	ENST00000298556	48	R	-2.28006	0.573	0.651	-0.1393	0.93728	2.7477	0.008344	0.149	-1.31667	3.60733	0.688667	pathogenic
P00492	ENST00000298556	49	L	-2.87824	0.65	0.657	-0.1393	0.93728	2.7477	0.01276	0.012	1.63	3.93833	0.992	pathogenic
P00492	ENST00000298556	50	A	-2.69233	0.56	0.449	-0.1393	0.93728	2.7477	0.006875	0	1.46967	5.51533	0.741667	pathogenic
P00492	ENST00000298556	68	L	-1.66474	0.366	0.435	-0.1393	0.93728	2.7477	0.01276	0.055	1.40567	4.42833	0.953667	pathogenic
P00492	ENST00000298556	74	F	-2.97586	0.435	0	-0.1393	0.93728	2.7477	0.01335	0.015	1.35267	5.51033	1	pathogenic
P00492	ENST00000298556	161	A	-2.76617	0.595	0	-0.1393	0.93728	2.7477	0.2613	0	0.94	3.433	0.989333	pathogenic
P00492	ENST00000298556	194	D	-2.29128	0.42	0.629	-0.1393	0.93728	2.7477	0.008318	0.221	2.04333	6.98333	1	pathogenic
P00505	ENST00000245206	262	R	-1.38683	0.844	0.819	0.131922	0.014233	2.8429	0.06613	0.234	2.7	4.326	0.999	pathogenic
P00505	ENST00000245206	337	R	-1.23899	1.069	0.963	0.131922	0.014233	2.8429	0.2052	0.294	-2.08233	2.576	1	pathogenic
P00505	ENST00000245206	366	G	1.10794	1.074	1.057	0.131922	0.014233	2.8429	0.1031	0.595	-0.24	4.88367	1	pathogenic
P00519	ENST00000318560	226	Y	-1.16118	0.803	0.552	-1.42179	0.99998	5.6884	0.01227	0.261	2.15667	5.49533	0.670667	pathogenic
P00519	ENST00000318560	337	A	-2.69989	0.786	0.362	-1.42179	0.99998	5.6884	0.01082	0.198	0.666667	4.80467	0.666667	pathogenic
P00558	ENST00000373316	62	S	-0.620932	0.848	0.882	-0.852199	0.76537	2.9054	0.2101	0	1.34967	6.27067	0.996333	pathogenic
P00734	ENST00000311907	87	Y	-0.435599	0.878	0.907	-1.08648	0.0011118	3.7353	0.08002	0.171	2.17333	5.17767	1	pathogenic
P00734	ENST00000311907	596	R	-0.996465	0.935	1.175	-1.08648	0.0011118	3.7353	0.1372	0.661	1.06803	3.21733	0.950667	pathogenic
P00734	ENST00000311907	609	L	-1.10316	0.816	0.745	-1.08648	0.0011118	3.7353	0.1625	0.018	1.69233	5.52067	1	pathogenic
P00740	ENST00000218099	244	L	-2.6217	0.434	0.719	0.792761	0.99776	3.9164	0.6112	0	1.86667	2.56567	0.306333	pathogenic
P00740	ENST00000218099	253	G	-2.77972	0.537	0.677	0.792761	0.99776	3.9164	0.1383	0	3.38667	4.86733	0.666667	pathogenic
P00740	ENST00000218099	268	C	-1.81592	0.77	0.65	0.792761	0.99776	3.9164	0.06502	0.081	2.23333	5.639	0.669333	pathogenic
P00740	ENST00000218099	279	A	-2.72017	0.985	0.856	0.792761	0.99776	3.9164	0.324	0	4.74333	3.19667	0.991667	pathogenic
P00740	ENST00000218099	282	H	-1.5	0.99	0.703	0.792761	0.99776	3.9164	0.8025	0.25	3.77	1.75567	0.561667	pathogenic
P00740	ENST00000218099	294	R	-2.43017	1.094	0.778	0.792761	0.99776	3.9164	0.5902	0.173	3.4	0.901333	0.033	pathogenic
P00740	ENST00000218099	316	I	-2.26615	0.81	0.876	0.792761	0.99776	3.9164	0.07248	0.006	2.36333	4.22833	0.666667	pathogenic
P00740	ENST00000218099	337	A	-2.31253	0.764	0.659	0.792761	0.99776	3.9164	0.3375	0.009	1.49	3.30167	0.671333	pathogenic
P00740	ENST00000218099	342	T	-2.87372	0.808	0.77	0.792761	0.99776	3.9164	0.3445	0.028	0.483333	2.371	0.679	pathogenic
P00740	ENST00000218099	356	W	-2.04442	0.691	0.544	0.792761	0.99776	3.9164	0.2688	0.062	4.74333	7.70233	1	pathogenic
P00740	ENST00000218099	357	G	-2.11811	0.696	0	0.792761	0.99776	3.9164	0.05345	0.286	2.00667	5.76067	0.666667	pathogenic
P00740	ENST00000218099	369	L	-1.79728	0.53	0.677	0.792761	0.99776	3.9164	0.05206	0.037	3.70667	4.103	0.974667	pathogenic
P00740	ENST00000218099	372	L	-1.13847	0.653	0.826	0.792761	0.99776	3.9164	0.4189	0.067	2.87333	2.72867	0.894	pathogenic
P00740	ENST00000218099	374	V	-1.36675	0.74	0.9	0.792761	0.99776	3.9164	0.2878	0.021	2.4	3.66767	0.962	pathogenic
P00740	ENST00000218099	379	R	-2.23525	0.72	0.775	0.792761	0.99776	3.9164	0.206	0.21	2.76033	2.322	0.978667	pathogenic
P00740	ENST00000218099	382	C	-2.3721	0.752	0.762	0.792761	0.99776	3.9164	0.06045	0.015	3.77333	5.61467	0.671333	pathogenic
P00740	ENST00000218099	392	N	-2.21465	0.733	0.719	0.792761	0.99776	3.9164	1.272	0.07	-2.37	0.278333	0.000333333	pathogenic
P00740	ENST00000218099	396	C	-2.03445	0.728	0.875	0.792761	0.99776	3.9164	0.05688	0.03	5.04333	6.04567	0.995667	pathogenic
P00740	ENST00000218099	410	D	-2.34014	0.65	0.325	0.792761	0.99776	3.9164	0.03228	0.012	3.799	6.531	0.996333	pathogenic
P00740	ENST00000218099	414	P	-1.3009	0.656	0.786	0.792761	0.99776	3.9164	0.04509	0.007	3.87667	4.77867	0.667	pathogenic
P00740	ENST00000218099	419	V	-1.36643	0.598	0.694	0.792761	0.99776	3.9164	0.4836	0.239	2.52	1.25833	0.817667	pathogenic
P00740	ENST00000218099	430	S	-2.05471	0.465	0.366	0.792761	0.99776	3.9164	0.02379	0.023	4.61333	7.551	1	pathogenic
P00740	ENST00000218099	432	G	-1.63125	0.349	0.486	0.792761	0.99776	3.9164	0.05029	0.036	2.52	5.92067	0.666667	pathogenic
P00740	ENST00000218099	435	C	-1.89046	0.495	0.731	0.792761	0.99776	3.9164	0.05688	0.341	5.29	6.26467	1	pathogenic
P00740	ENST00000218099	442	G	-2.12768	0.458	0.647	0.792761	0.99776	3.9164	0.05029	0.071	1.81667	6.33933	0.668667	pathogenic
P00740	ENST00000218099	443	I	-2.10034	0.457	0.415	0.792761	0.99776	3.9164	0.3161	0.041	1.67167	3.918	0.998667	pathogenic
P00740	ENST00000218099	449	R	-1.68696	0.697	0.707	0.792761	0.99776	3.9164	1.236	0.21	-2.59203	-0.100667	0	pathogenic
P00740	ENST00000218099	454	I	-2.2377	0.653	0.611	0.792761	0.99776	3.9164	0.1004	0.124	4.39	5.30333	0.999333	pathogenic
P00742	ENST00000375559	363	G	-1.54997	0.806	0.777	-0.241401	2.3473e-06	1.6657	0.06423	0	5.79667	6.49667	0.925333	pathogenic
P00742	ENST00000375559	369	E	-1.63642	0.813	0.84	-0.241401	2.3473e-06	1.6657	0.4212	0.423	5.3	4.03833	0.783667	pathogenic
P00742	ENST00000375559	404	C	-0.921574	0.638	0.919	-0.241401	2.3473e-06	1.6657	0.06901	0.015	3.44	5.749	0.73	pathogenic
P00742	ENST00000375559	450	G	-1.52235	0.832	0.71	-0.241401	2.3473e-06	1.6657	0.1399	0.036	3.49667	3.80967	0.666667	pathogenic
P00813	ENST00000372874	15	H	-0.456715	0.923	0.81	0.0988069	2.8825e-12	0.42497	0.03024	0	0	3.742	0.666667	pathogenic
P00813	ENST00000372874	101	R	2.17681	1.076	0.976	0.0988069	2.8825e-12	0.42497	0.026	0	0.362667	3.56033	0.696667	pathogenic
P00813	ENST00000372874	104	P	0.367316	1.075	0.877	0.0988069	2.8825e-12	0.42497	0.03608	0	-0.00333333	5.62767	0.666667	pathogenic
P00813	ENST00000372874	107	L	-0.632716	1.108	1.02	0.0988069	2.8825e-12	0.42497	0.1243	0.006	0.353333	4.554	0.998667	pathogenic
P00813	ENST00000372874	126	P	-0.181563	0.98	0.778	0.0988069	2.8825e-12	0.42497	0.03574	0.029	0	5.124	0.666667	pathogenic
P00813	ENST00000372874	129	V	-0.393757	0.95	0.855	0.0988069	2.8825e-12	0.42497	0.02148	0	0.726667	5.531	0.979	pathogenic
P00813	ENST00000372874	156	R	-1.3545	0.953	0.853	0.0988069	2.8825e-12	0.42497	0.02575	0	1.19833	6.33267	1	pathogenic
P00813	ENST00000372874	177	V	-0.00782779	0.688	0.807	0.0988069	2.8825e-12	0.42497	0.06968	0.035	1.30567	4.898	1	pathogenic
P00813	ENST00000372874	211	R	-0.6642	0.775	0.955	0.0988069	2.8825e-12	0.42497	0.02894	0.125	-0.787667	3.965	0.885333	pathogenic
P00813	ENST00000372874	216	G	-1.39489	0.819	0.786	0.0988069	2.8825e-12	0.42497	0.04484	0	0.457333	4.64567	0.994667	pathogenic
P00813	ENST00000372874	235	R	-1.4046	0.878	0.886	0.0988069	2.8825e-12	0.42497	0.02793	0.012	0.9409	3.16567	0.726667	pathogenic
P00813	ENST00000372874	291	S	-0.804813	0.832	0.802	0.0988069	2.8825e-12	0.42497	0.01848	0	0	4.63933	0.666667	pathogenic
P00813	ENST00000372874	304	L	-1.50232	0.863	0.819	0.0988069	2.8825e-12	0.42497	0.4131	0	0.586667	3.232	0.79	pathogenic
P00813	ENST00000372874	329	A	0.514032	0.898	0.998	0.0988069	2.8825e-12	0.42497	0.2965	0	-1.155	2.24467	0.623667	pathogenic
P00966	ENST00000352480	14	G	-1.36286	0.92	0.637	-0.376827	1.5095e-09	1.6247	0.02212	0.417	1.4302	6.02633	0.970667	pathogenic
P00966	ENST00000352480	82	L	0.359715	0.895	0.736	-0.376827	1.5095e-09	1.6247	0.5692	0.171	0.715667	2.44	0.688667	pathogenic
P00966	ENST00000352480	86	R	0.697177	0.893	0.827	-0.376827	1.5095e-09	1.6247	0.01485	0.492	1.595	4.37433	0.999333	pathogenic
P00966	ENST00000352480	117	G	-1.41242	0.827	1.165	-0.376827	1.5095e-09	1.6247	0.02327	0.179	-0.375	5.04333	0.666667	pathogenic
P00966	ENST00000352480	118	A	-1.19409	0.828	1.031	-0.376827	1.5095e-09	1.6247	0.01225	0.094	0.226667	5.51667	1	pathogenic
P00966	ENST00000352480	119	T	-1.21606	0.83	1.032	-0.376827	1.5095e-09	1.6247	0.01145	0.345	-0.367	3.36333	0.666667	pathogenic
P00966	ENST00000352480	124	D	-0.856326	0.73	0.873	-0.376827	1.5095e-09	1.6247	0.01531	0.025	0	5.40433	0.993667	pathogenic
P00966	ENST00000352480	127	R	-1.39954	0.751	0.816	-0.376827	1.5095e-09	1.6247	0.01557	0.02	0	3.974	0.670333	pathogenic
P00966	ENST00000352480	157	R	-0.0848889	0.881	0.965	-0.376827	1.5095e-09	1.6247	0.01465	0.331	1.60133	4.877	1	pathogenic
P00966	ENST00000352480	179	W	0.903797	0.775	0.935	-0.376827	1.5095e-09	1.6247	0.05838	0.084	1.76	6.68233	1	pathogenic
P00966	ENST00000352480	180	S	1.42712	0.774	0.898	-0.376827	1.5095e-09	1.6247	0.01332	0.392	1.39367	5.04967	1	pathogenic
P00966	ENST00000352480	191	E	-0.215212	0.882	0.925	-0.376827	1.5095e-09	1.6247	0.01973	0.098	0.536667	5.46967	1	pathogenic
P00966	ENST00000352480	216	A	-0.62635	0.848	0.818	-0.376827	1.5095e-09	1.6247	0.4503	0.028	-1.10733	1.451	0.997333	pathogenic
P00966	ENST00000352480	263	V	-2.09047	0.903	0.851	-0.376827	1.5095e-09	1.6247	0.06005	0.007	1.71833	4.91	0.977333	pathogenic
P00966	ENST00000352480	265	R	-1.81428	0.973	0.73	-0.376827	1.5095e-09	1.6247	0.07162	0.29	0.00333333	3.395	0.996667	pathogenic
P00966	ENST00000352480	272	R	-0.84555	0.982	0.994	-0.376827	1.5095e-09	1.6247	0.01376	0.149	1.32367	4.83767	0.839667	pathogenic
P00966	ENST00000352480	283	E	-1.41995	0.982	0.938	-0.376827	1.5095e-09	1.6247	0.01483	0	1.98	7.24733	1	pathogenic
P00966	ENST00000352480	304	R	-1.0772	1.009	0.882	-0.376827	1.5095e-09	1.6247	0.1323	0.73	-0.729	3.219	0.986	pathogenic
P00966	ENST00000352480	307	R	0.266063	0.943	0.955	-0.376827	1.5095e-09	1.6247	0.129	0.302	1.611	3.42033	0.963	pathogenic
P00966	ENST00000352480	362	G	-0.408217	0.699	0.915	-0.376827	1.5095e-09	1.6247	0.7568	0.107	0.783333	4.388	1	pathogenic
P00966	ENST00000352480	363	R	-0.539683	0.692	0.891	-0.376827	1.5095e-09	1.6247	0.01374	0.387	0.396667	4.53067	0.998667	pathogenic
P00966	ENST00000352480	389	T	1.85318	0.807	0.947	-0.376827	1.5095e-09	1.6247	0.1275	0.507	0.01	2.09867	0.666333	pathogenic
P00966	ENST00000352480	390	G	1.38417	0.817	0.891	-0.376827	1.5095e-09	1.6247	0.0259	0.393	0.00333333	4.583	0.671333	pathogenic
P01008	ENST00000367698	56	R	-1.10615	0.914	0.974	-0.0125641	0.99892	4.1237	0.1398	0.722	1.01967	4.46233	0.701667	pathogenic
P01008	ENST00000367698	79	R	-1.58759	0.846	0.878	-0.0125641	0.99892	4.1237	0.08797	0.363	0.0966667	1.87233	0.665	pathogenic
P01008	ENST00000367698	114	S	-0.752294	0.883	0.622	-0.0125641	0.99892	4.1237	0.01844	0.031	1.01	5.455	1	pathogenic
P01008	ENST00000367698	131	L	-1.35405	0.795	0.957	-0.0125641	0.99892	4.1237	0.03881	0.012	0.576667	6.57	1	pathogenic
P01008	ENST00000367698	191	Q	-1.56652	0.968	0.994	-0.0125641	0.99892	4.1237	0.02523	0.414	1.90333	6.301	1	pathogenic
P01008	ENST00000367698	198	Y	-0.0719352	0.846	0.878	-0.0125641	0.99892	4.1237	0.04251	0.036	0.123333	5.575	0.944333	pathogenic
P01008	ENST00000367698	219	N	-1.07492	0.583	0.577	-0.0125641	0.99892	4.1237	0.02082	0.064	1.44167	5.34	0.828667	pathogenic
P01008	ENST00000367698	318	P	0.115174	0.824	0.923	-0.0125641	0.99892	4.1237	0.0363	0.007	1.47467	7.05033	0.996667	pathogenic
P01008	ENST00000367698	386	I	-1.07368	0.812	0.823	-0.0125641	0.99892	4.1237	0.238	0.024	1.16	4.37367	0.716333	pathogenic
P01008	ENST00000367698	391	R	-0.722886	0.837	0.856	-0.0125641	0.99892	4.1237	0.682	0.593	-0.806667	0.333667	0.112667	pathogenic
P01008	ENST00000367698	425	R	-0.131154	0.843	0.873	-0.0125641	0.99892	4.1237	0.02655	0.395	0.0166667	5.02833	0.999333	pathogenic
P01008	ENST00000367698	436	A	-1.27294	0.871	0.914	-0.0125641	0.99892	4.1237	0.022	0	2.21	6.39633	1	pathogenic
P01008	ENST00000367698	439	P	0.937965	0.793	0.959	-0.0125641	0.99892	4.1237	0.03684	0.118	1.91	6.33467	1	pathogenic
P01008	ENST00000367698	459	A	2.28136	0.986	0.899	-0.0125641	0.99892	4.1237	0.4849	0.009	1.046	2.749	0.943333	pathogenic
P01009	ENST00000355814	366	E	0.638836	0.943	0.902	0.880607	6.8497e-08	0.0037392	0.2007	0.026	0.689	3.833	0.985333	pathogenic
P01009	ENST00000355814	393	P	1.16619	1.007	0.987	0.880607	6.8497e-08	0.0037392	0.1708	0.176	1.22267	5.06367	0.859667	pathogenic
P01009	ENST00000355814	409	M	0.251399	1.137	0.841	0.880607	6.8497e-08	0.0037392	1.823	0.005	-2.60667	1.13667	0.317667	pathogenic
P01024	ENST00000245907	65	K	0.452691	0.842	0.779	-3.49218	0.90421	7.0135	0.4961	0.78	-1.114	2.55733	0.964667	pathogenic
P01024	ENST00000245907	592	R	-0.0695621	0.802	0.964	-3.49218	0.90421	7.0135	0.9713	0.246	-3.76	0.746	0.408667	pathogenic
P01111	ENST00000369535	12	G	0.504844	0.837	1.016	-0.21859	0.49009	2.394	0.007561	0.75	2.61667	5.27033	0.928667	pathogenic
P01111	ENST00000369535	13	G	0.48002	0.786	0.934	-0.21859	0.49009	2.394	0.007561	0.655	3.02333	5.23833	0.802667	pathogenic
P01111	ENST00000369535	24	I	-0.908995	0.692	0.862	-0.21859	0.49009	2.394	0.003871	0.183	3.14667	6.145	1	pathogenic
P01111	ENST00000369535	50	T	-1.29504	0.641	0.713	-0.21859	0.49009	2.394	0.003747	0.472	1.927	5.783	0.715	pathogenic
P01111	ENST00000369535	59	A	-1.08409	0.634	0.893	-0.21859	0.49009	2.394	0.004011	0.151	0.973333	5.94433	0.990333	pathogenic
P01111	ENST00000369535	60	G	-1.4381	0.634	0.918	-0.21859	0.49009	2.394	0.007687	0.726	1.77667	5.296	0.998333	pathogenic
P01111	ENST00000369535	61	Q	-1.25584	0.629	0.952	-0.21859	0.49009	2.394	0.004783	0.384	3.06	6.132	1	pathogenic
P01112	ENST00000311189	12	G	-2.69474	0.216	0.364	-0.492572	0.019165	1.5164	0.1302	0.44	-0.373333	3.66333	0.666667	pathogenic
P01112	ENST00000311189	13	G	-1.92358	0.214	0.406	-0.492572	0.019165	1.5164	0.1356	0.762	0	3.58	0.667333	pathogenic
P01112	ENST00000311189	22	Q	-3.15762	0.278	0.306	-0.492572	0.019165	1.5164	0.1369	0.045	2.17333	5.319	1	pathogenic
P01112	ENST00000311189	46	I	-1.72943	0.286	0.636	-0.492572	0.019165	1.5164	0.07054	0.012	0	4.173	0.667	pathogenic
P01112	ENST00000311189	58	T	-2.43935	0.467	0.546	-0.492572	0.019165	1.5164	0.06531	0.035	0	4.46533	0.666667	pathogenic
P01112	ENST00000311189	59	A	-2.35217	0.466	0.542	-0.492572	0.019165	1.5164	0.02775	0.075	0	4.37267	0.666667	pathogenic
P01112	ENST00000311189	60	G	-2.64719	0.518	0.551	-0.492572	0.019165	1.5164	0.1314	0.143	0	4.555	0.876	pathogenic
P01112	ENST00000311189	61	Q	-2.01007	0.513	0.51	-0.492572	0.019165	1.5164	0.03286	0.747	0	5.85667	0.840333	pathogenic
P01112	ENST00000311189	63	E	-1.6867	0.573	0.469	-0.492572	0.019165	1.5164	0.09229	0.753	1.791	5.70367	1	pathogenic
P01112	ENST00000311189	89	S	-1.67773	0.657	0.654	-0.492572	0.019165	1.5164	0.0616	0.008	0	5.492	0.896333	pathogenic
P01112	ENST00000311189	117	K	-2.1358	0.653	0.61	-0.492572	0.019165	1.5164	0.2191	0.522	0.78	3.39333	0.697	pathogenic
P01112	ENST00000311189	146	A	-3.44665	0.922	0.319	-0.492572	0.019165	1.5164	0.07022	0.066	1.74833	6.58633	1	pathogenic
P01116	ENST00000256078	5	K	-0.621662	0.695	0.435	-0.181726	0.00078803	1.0605	0.003415	0.249	1.94	5.578	1	pathogenic
P01116	ENST00000256078	13	G	-1.69129	0.669	1.015	-0.181726	0.00078803	1.0605	0.004733	0.56	2.03	6.12033	1	pathogenic
P01116	ENST00000256078	14	V	-1.90065	0.671	0.869	-0.181726	0.00078803	1.0605	0.00245	0.106	1.93	5.96933	1	pathogenic
P01116	ENST00000256078	15	G	-2.37345	0.615	0.82	-0.181726	0.00078803	1.0605	0.004733	0.298	2.02	6.828	1	pathogenic
P01116	ENST00000256078	22	Q	-2.74321	0.567	0.505	-0.181726	0.00078803	1.0605	0.002924	0.116	2.31	8.03667	1	pathogenic
P01116	ENST00000256078	23	L	-2.23574	0.562	0.351	-0.181726	0.00078803	1.0605	0.004602	0.262	0.653333	5.83533	0.996333	pathogenic
P01116	ENST00000256078	34	P	-1.23567	0.23	0.639	-0.181726	0.00078803	1.0605	0.004224	0.699	0.603333	6.73033	0.987	pathogenic
P01116	ENST00000256078	36	I	-1.82532	0.252	0.466	-0.181726	0.00078803	1.0605	0.002386	0.639	1.51367	6.041	1	pathogenic
P01116	ENST00000256078	58	T	-2.10672	0.443	0.376	-0.181726	0.00078803	1.0605	0.002267	0.099	0.846667	6.202	1	pathogenic
P01116	ENST00000256078	59	A	-0.417641	0.466	0.715	-0.181726	0.00078803	1.0605	0.002433	0.16	1.67	6.41367	1	pathogenic
P01116	ENST00000256078	60	G	-0.523101	0.533	0.889	-0.181726	0.00078803	1.0605	0.004733	0.369	2.33	6.23267	1	pathogenic
P01116	ENST00000256078	61	Q	0.286355	0.528	0.946	-0.181726	0.00078803	1.0605	0.002924	0.813	2.33	6.93367	1	pathogenic
P01116	ENST00000256078	63	E	-1.3906	0.597	0.713	-0.181726	0.00078803	1.0605	0.003255	0.866	2.02667	5.66533	1	pathogenic
P01116	ENST00000256078	65	S	-1.88759	0.63	0	-0.181726	0.00078803	1.0605	0.002088	0.423	2.33	6.229	1	pathogenic
P01116	ENST00000256078	71	Y	-1.50026	0.695	0.356	-0.181726	0.00078803	1.0605	0.00505	0.279	2.08	7.185	1	pathogenic
P01116	ENST00000256078	72	M	-1.24365	0.695	0.414	-0.181726	0.00078803	1.0605	0.05054	0.101	1.90667	7.78167	1	pathogenic
P01116	ENST00000256078	117	K	-2.10799	1.041	0.941	-0.181726	0.00078803	1.0605	0.003416	0.244	1.49567	5.65567	1	pathogenic
P01116	ENST00000256078	119	D	-1.15904	1.042	0.908	-0.181726	0.00078803	1.0605	0.002931	0.552	1.90667	6.07	1	pathogenic
P01116	ENST00000256078	147	K	-1.15608	0.824	0.485	-0.181726	0.00078803	1.0605	0.0657	0.639	2.33	4.952	0.999667	pathogenic
P01241	ENST00000323322	209	R	0.267579	0.787	0.791	0.599284	0.030057	1.7612	0.06167	0.363	1.44	4.878	1	pathogenic
P01266	ENST00000220616	2242	R	-0.47418	1.044	1.078	3.09355	2.8802e-59	2.6167	0.07982	0.044	2.994	3.56533	0.998	pathogenic
P01270	ENST00000282091	56	R	-0.385526	0.747	0.648	-0.0741023	0.012093	0.49561	1.157	0.516	-2.289	-0.267667	0	pathogenic
P01308	ENST00000250971	32	G	-1.58954	0.656	0.275	-0.0244295	0.30091	1.3866	0.3953	0.369	1.35933	3.245	1	pathogenic
P01308	ENST00000250971	89	R	-0.578319	1.04	0.87	-0.0244295	0.30091	1.3866	0.3915	0.552	-0.804667	0.667333	0.666	pathogenic
P01308	ENST00000250971	93	E	-0.373462	0.928	0.774	-0.0244295	0.30091	1.3866	1.017	0.784	0	1.51733	0.854667	pathogenic
P01308	ENST00000250971	96	C	-2.56534	0.901	0.178	-0.0244295	0.30091	1.3866	0.3688	0.252	0.483333	3.08767	0.794333	pathogenic
P01308	ENST00000250971	97	T	-1.89539	0.863	0.505	-0.0244295	0.30091	1.3866	0.9269	0.641	-0.162	1.027	0.398333	pathogenic
P01344	ENST00000381389	33	C	-2.50457	0.803	0.44	-0.24124	0.71033	1.8712	0.1055	0.385	0	5.09567	0.971667	pathogenic
P01589	ENST00000379959	34	A	0.243607	0.885	0.913	-0.0975354	0.054709	2.5466	0.1233	0.17	1.49133	2.791	0.979	pathogenic
P02144	ENST00000359787	98	H	0.741453	0.802	0.665	-0.202814	0.030636	1.1294	0.04815	0.533	2.06	4.60733	1	pathogenic
P02511	ENST00000227251	107	R	-0.983776	0.865	0.772	0.242676	0.02247	0.92631	0.03339	0.44	1.47	5.52967	1	pathogenic
P02649	ENST00000252486	43	R	-0.49701	0.826	0.909	0.118494	0.0018685	1.4937	0.8852	0.661	0.925333	0.828333	0.983333	pathogenic
P02649	ENST00000252486	154	R	-0.995574	0.836	0.971	0.118494	0.0018685	1.4937	0.6081	0.048	1.77967	1.899	0.714667	pathogenic
P02679	ENST00000336098	226	G	1.73543	0.944	1.143	0.181594	0.04963	3.279	0.05132	0.321	3.04	5.59233	1	pathogenic
P02679	ENST00000336098	301	R	-0.73688	0.842	0.957	0.181594	0.04963	3.279	0.03363	0.29	1.873	4.16633	0.961333	pathogenic
P02679	ENST00000336098	344	D	-0.778261	0.745	0.7	0.181594	0.04963	3.279	0.0333	0.491	1.4	6.3	1	pathogenic
P02679	ENST00000336098	367	A	-2.43166	0.486	0.74	0.181594	0.04963	3.279	0.02793	0	1.33	5.91	0.993333	pathogenic
P02689	ENST00000256103	43	I	-0.73526	0.85	0.979	0.539934	0.0084728	1.049	0.1296	0	2.04	6.374	1	pathogenic
P02689	ENST00000256103	52	I	0.033374	0.821	0.972	0.539934	0.0084728	1.049	0.3715	0	0.953333	2.77767	0.959333	pathogenic
P02708	ENST00000261007	198	G	-0.720466	0.785	0.74	-0.451336	2.0681e-08	1.2823	0.1964	0.131	1.88333	3.76133	1	pathogenic
P02708	ENST00000261007	233	V	-0.402568	0.832	0.662	-0.451336	2.0681e-08	1.2823	0.2922	0.141	1.19067	3.81567	0.994	pathogenic
P02730	ENST00000262418	441	L	-0.927518	0.915	0.86	0.659884	0.84602	4.8086	0.5449	0.012	2.31667	4.21167	0.978333	pathogenic
P02730	ENST00000262418	488	V	-2.04265	0.789	0.694	0.659884	0.84602	4.8086	0.3179	0	2.91	2.032	0.983667	pathogenic
P02730	ENST00000262418	490	R	-1.90027	0.819	0.759	0.659884	0.84602	4.8086	0.03313	0	-0.36	1.23333	0.666667	pathogenic
P02730	ENST00000262418	589	R	-1.84174	0.904	0.833	0.659884	0.84602	4.8086	0.0829	0.351	0.98	4.783	1	pathogenic
P02730	ENST00000262418	609	G	-2.7599	0.916	0.684	0.659884	0.84602	4.8086	0.05021	0.06	2.02567	5.243	0.972667	pathogenic
P02730	ENST00000262418	701	G	-1.34138	0.871	0.805	0.659884	0.84602	4.8086	0.05019	0	2.50133	5.36867	0.998	pathogenic
P02730	ENST00000262418	760	R	-1.62849	0.903	0.923	0.659884	0.84602	4.8086	0.03305	0.028	0.976	2.969	0.671333	pathogenic
P02730	ENST00000262418	808	R	-2.33936	0.802	0.673	0.659884	0.84602	4.8086	0.03305	0.024	2.47767	5.373	0.997	pathogenic
P02730	ENST00000262418	837	T	-2.49545	0.802	0.703	0.659884	0.84602	4.8086	0.06629	0	0.776667	4.59433	0.666667	pathogenic
P02730	ENST00000262418	858	A	0.0896615	0.867	0.988	0.659884	0.84602	4.8086	0.2527	0.406	1.748	2.804	0.666667	pathogenic
P02730	ENST00000262418	870	R	-1.75111	0.93	1.016	0.659884	0.84602	4.8086	0.03305	0.379	-0.00333333	2.65767	0.666667	pathogenic
P02745	ENST00000374642	157	G	-0.295652	0.677	0.955	0.188472	0.0038204	1.2611	0.08848	0	2.01667	6.07867	0.702	pathogenic
P02753	ENST00000371464	75	A	-2.92411	0.945	0.791	-0.187038	0.51951	2.4472	0.1202	0.245	2.72	5.002	1	pathogenic
P02766	ENST00000237014	32	L	-1.00607	0.821	0.951	0.370607	0.51566	1.9387	0.0758	0.006	1.65667	3.37833	1	pathogenic
P02766	ENST00000237014	38	D	-1.09182	0.896	1.039	0.370607	0.51566	1.9387	0.05057	0.018	0.676667	5.08	1	pathogenic
P02766	ENST00000237014	39	A	-0.841927	0.91	0.964	0.370607	0.51566	1.9387	0.2116	0.481	0	2.45267	0.668667	pathogenic
P02766	ENST00000237014	40	V	-0.511213	0.861	1.063	0.370607	0.51566	1.9387	0.04334	0.57	0.493333	4.55667	0.944667	pathogenic
P02766	ENST00000237014	43	S	-1.20188	0.965	1.019	0.370607	0.51566	1.9387	0.6255	0.231	-1.3927	1.21333	0.931	pathogenic
P02766	ENST00000237014	44	P	-0.94651	0.956	0.997	0.370607	0.51566	1.9387	0.06985	0.294	0.113333	3.77433	0.785	pathogenic
P02766	ENST00000237014	53	F	0.192701	0.948	0.942	0.370607	0.51566	1.9387	0.6132	0.193	1.58333	2.71033	1	pathogenic
P02766	ENST00000237014	54	R	-0.389151	0.957	0.798	0.370607	0.51566	1.9387	0.4492	0.266	0.69	3.00567	1	pathogenic
P02766	ENST00000237014	55	K	-0.906322	0.981	0.832	0.370607	0.51566	1.9387	0.6578	0.263	0.886867	2.352	1	pathogenic
P02766	ENST00000237014	58	D	-0.105045	0.952	0.762	0.370607	0.51566	1.9387	0.5841	0.62	0.246667	2.725	0.679	pathogenic
P02766	ENST00000237014	62	E	-1.40033	0.983	0.7	0.370607	0.51566	1.9387	0.791	0.474	0.532667	2.20167	0.995333	pathogenic
P02766	ENST00000237014	64	F	-0.26874	0.993	0.937	0.370607	0.51566	1.9387	0.4472	0.213	0	2.712	0.804	pathogenic
P02766	ENST00000237014	65	A	0.101632	1.059	0.933	0.370607	0.51566	1.9387	0.2153	0.198	0.606667	2.33667	0.664	pathogenic
P02766	ENST00000237014	69	T	-1.04814	0.96	0.996	0.370607	0.51566	1.9387	0.09451	0.014	0.53	3.31	0.781	pathogenic
P02766	ENST00000237014	70	S	-0.335288	0.98	1.037	0.370607	0.51566	1.9387	0.9185	0.354	0.0866667	0.551	0.233	pathogenic
P02766	ENST00000237014	73	G	-0.95434	0.911	1.044	0.370607	0.51566	1.9387	0.07781	0	0.953333	5.15733	0.999	pathogenic
P02766	ENST00000237014	74	E	-1.32308	0.889	0.962	0.370607	0.51566	1.9387	0.1267	0.299	2.00333	4.02233	1	pathogenic
P02766	ENST00000237014	75	L	-2.0255	0.908	0.827	0.370607	0.51566	1.9387	0.513	0.091	0.196667	2.35733	0.952	pathogenic
P02766	ENST00000237014	77	G	-1.25619	0.943	0.946	0.370607	0.51566	1.9387	0.6103	0.274	0.758667	3.21233	0.990667	pathogenic
P02766	ENST00000237014	78	L	-2.01325	0.972	1.069	0.370607	0.51566	1.9387	0.1761	0.073	2.55	3.17667	0.999333	pathogenic
P02766	ENST00000237014	79	T	-0.931008	0.977	0.961	0.370607	0.51566	1.9387	0.1499	0.007	-0.38	2.80467	0.668667	pathogenic
P02766	ENST00000237014	80	T	-1.20391	0.972	1.076	0.370607	0.51566	1.9387	0.4304	0	0.00333333	1.265	0.108333	pathogenic
P02766	ENST00000237014	82	E	-1.06465	1.008	1.151	0.370607	0.51566	1.9387	0.8074	0.629	-0.664333	2.58267	0.734667	pathogenic
P02766	ENST00000237014	84	F	0.0426716	0.996	0.93	0.370607	0.51566	1.9387	0.182	0.041	0.596667	3.67267	1	pathogenic
P02766	ENST00000237014	88	I	-0.035589	1.085	0.749	0.370607	0.51566	1.9387	1.986	0.219	-2.54333	0.108	0.0506667	pathogenic
P02766	ENST00000237014	89	Y	-0.18811	1.1	0.761	0.370607	0.51566	1.9387	0.0827	0	1.94433	4.61133	1	pathogenic
P02766	ENST00000237014	93	I	-1.45118	0.98	0.9	0.370607	0.51566	1.9387	0.7023	0.006	-1.16667	2.533	0.996667	pathogenic
P02766	ENST00000237014	97	S	-0.351496	0.879	1.186	0.370607	0.51566	1.9387	0.4517	0.562	0.332	2.01233	0.746	pathogenic
P02766	ENST00000237014	104	I	0.165074	0.813	0.951	0.370607	0.51566	1.9387	0.531	0.325	-0.39	1.64	0.643667	pathogenic
P02766	ENST00000237014	108	H	-0.913984	0.906	0.828	0.370607	0.51566	1.9387	0.04671	0.022	0.653333	4.21767	0.919333	pathogenic
P02766	ENST00000237014	109	E	-0.779626	0.907	0.975	0.370607	0.51566	1.9387	0.3569	0.17	1.87867	3.72733	0.855333	pathogenic
P02766	ENST00000237014	117	A	-0.702991	0.856	0.858	0.370607	0.51566	1.9387	0.09525	0	0	3.07167	0.666667	pathogenic
P02766	ENST00000237014	127	I	-1.13638	0.834	0.789	0.370607	0.51566	1.9387	0.1621	0	1.03	3.19567	0.753	pathogenic
P02766	ENST00000237014	134	Y	-1.56965	0.883	0.71	0.370607	0.51566	1.9387	0.9941	0.468	1.00333	2.509	0.997333	pathogenic
P02766	ENST00000237014	142	V	-1.46007	0.698	1.108	0.370607	0.51566	1.9387	0.2718	0.38	1.86	3.51733	1	pathogenic
P03951	ENST00000403665	120	M	0.277798	0.88	0.972	-0.714078	3.6146e-26	-0.53024	0.2894	0	2.05667	4.29433	1	pathogenic
P03951	ENST00000403665	122	G	0.256023	0.85	0.833	-0.714078	3.6146e-26	-0.53024	0.3715	0.155	0.00333333	2.43733	0.666667	pathogenic
P04049	ENST00000251849	381	D	-0.73388	0.653	1.026	-1.18506	0.85295	4.5808	0.4591	0.73	1.78333	3.02867	0.986333	pathogenic
P04049	ENST00000251849	506	T	3.3605	1	1.03	-1.18506	0.85295	4.5808	0.1309	1	-0.363333	3.619	0.666667	pathogenic
P04070	ENST00000234071	388	A	-0.0535983	0.855	0.874	-0.813264	1.9118e-05	2.033	0.04969	0	0	3.43733	0.666667	pathogenic
P04070	ENST00000234071	389	G	0.0615187	0.852	0.911	-0.813264	1.9118e-05	2.033	0.08208	0.095	1.62	6.43633	0.666667	pathogenic
P04070	ENST00000234071	401	D	-0.655041	0.818	0.964	-0.813264	1.9118e-05	2.033	0.0957	0.006	3.18	6.47767	1	pathogenic
P04070	ENST00000234071	406	M	-1.0698	0.897	0.781	-0.813264	1.9118e-05	2.033	0.3088	0	0.46	3.892	0.997667	pathogenic
P04080	ENST00000291568	4	G	-0.30659	0.669	0.803	-0.0823811	0.0065562	0.014849	0.1828	0.524	-1.43707	1.536	0.513333	pathogenic
P04156	ENST00000379440	102	P	-1.09091	0.773	0.597	0.0680388	0.00063182	0.94964	0.3784	0.684	1.443	1.732	0.673333	pathogenic
P04156	ENST00000379440	105	P	0.157068	0.796	1.238	0.0680388	0.00063182	0.94964	0.631	0.794	0.0633333	0.326333	0.611667	pathogenic
P04156	ENST00000379440	178	D	-0.590286	0.829	0.885	0.0680388	0.00063182	0.94964	0.09333	0.19	2.38	4.20833	1	pathogenic
P04156	ENST00000379440	180	V	-0.037613	0.844	0.861	0.0680388	0.00063182	0.94964	0.2499	0.218	2.06	2.69267	0.998333	pathogenic
P04156	ENST00000379440	198	F	-1.37898	0.81	0.86	0.0680388	0.00063182	0.94964	0.7712	0.213	1.69333	1.43333	0.999667	pathogenic
P04156	ENST00000379440	200	E	-0.470103	0.79	0.781	0.0680388	0.00063182	0.94964	0.4519	0.742	2.38	2.78467	1	pathogenic
P04156	ENST00000379440	210	V	-0.823905	0.834	0.858	0.0680388	0.00063182	0.94964	0.3894	0.014	0.226667	2.411	1	pathogenic
P04181	ENST00000368845	226	A	-0.691385	0.896	0.912	-0.160798	7.7182e-07	1.696	0.05761	0	0	4.851	0.684	pathogenic
P04181	ENST00000368845	241	P	1.33333	0.959	0.735	-0.160798	7.7182e-07	1.696	0.01865	0.103	-0.32	4.86833	0.666667	pathogenic
P04181	ENST00000368845	267	T	-0.318005	0.983	1.117	-0.160798	7.7182e-07	1.696	0.01027	0.021	-0.32	5.53467	0.691333	pathogenic
P04181	ENST00000368845	292	K	-1.50174	0.916	0.843	-0.160798	7.7182e-07	1.696	0.01515	0.171	1.56367	5.921	1	pathogenic
P04181	ENST00000368845	318	E	-0.562463	0.874	0.749	-0.160798	7.7182e-07	1.696	0.01453	0.186	-0.343333	4.82233	0.691333	pathogenic
P04181	ENST00000368845	353	G	0.170972	0.838	0.944	-0.160798	7.7182e-07	1.696	0.02097	0	-0.00333333	4.58367	0.666667	pathogenic
P04181	ENST00000368845	375	G	-0.466128	0.994	0.916	-0.160798	7.7182e-07	1.696	0.02097	0.012	-0.00333333	4.93333	0.914	pathogenic
P04181	ENST00000368845	417	P	0.358846	0.882	0.96	-0.160798	7.7182e-07	1.696	0.01878	0	0	5.13933	0.666667	pathogenic
P04626	ENST00000269571	310	S	-1.44504	0.7	0.651	-0.666931	0.0059892	5.5653	0.0347	0.008	3.56	4.431	1	pathogenic
P04637	ENST00000269305	105	G	-0.688287	0.909	1.14	-0.111126	0.53235	3.2571	0.07293	0.452	1.58	4.214	0.668	pathogenic
P04637	ENST00000269305	109	F	-0.494118	0.908	1.025	-0.111126	0.53235	3.2571	0.2727	0.274	3.08	4.41067	0.976667	pathogenic
P04637	ENST00000269305	110	R	0.00829187	0.922	0.929	-0.111126	0.53235	3.2571	1.279	0.71	-2.97267	-0.180333	0.212	pathogenic
P04637	ENST00000269305	127	S	-0.361961	0.868	0.929	-0.111126	0.53235	3.2571	0.06241	0.123	0.04	5.74133	0.678	pathogenic
P04637	ENST00000269305	130	L	-0.587145	0.824	0.958	-0.111126	0.53235	3.2571	0.05911	0.378	-0.00333333	5.01967	0.952667	pathogenic
P04637	ENST00000269305	131	N	-0.457074	0.822	0.884	-0.111126	0.53235	3.2571	0.455	0.459	0.43	5.352	0.983333	pathogenic
P04637	ENST00000269305	132	K	0.664042	0.801	0.985	-0.111126	0.53235	3.2571	0.04487	0.044	1.81333	5.69833	1	pathogenic
P04637	ENST00000269305	133	M	0.23163	0.74	1.054	-0.111126	0.53235	3.2571	0.1319	0.213	-0.238	4.001	0.702667	pathogenic
P04637	ENST00000269305	134	F	-0.071952	0.771	0.999	-0.111126	0.53235	3.2571	0.521	0.076	1.03	4.823	1	pathogenic
P04637	ENST00000269305	135	C	-0.0417227	0.74	0.897	-0.111126	0.53235	3.2571	0.06799	0.141	2.18047	5.933	1	pathogenic
P04637	ENST00000269305	141	C	-0.0441112	0.791	0.912	-0.111126	0.53235	3.2571	0.4236	0.044	0.656667	4.02533	1	pathogenic
P04637	ENST00000269305	151	P	-0.0714556	0.813	0.879	-0.111126	0.53235	3.2571	0.1364	0.066	-0.33	4.99933	0.668	pathogenic
P04637	ENST00000269305	152	P	-0.0423453	0.856	0.975	-0.111126	0.53235	3.2571	0.05406	0.412	0	3.22633	0.666667	pathogenic
P04637	ENST00000269305	157	V	-0.979637	0.842	0.993	-0.111126	0.53235	3.2571	0.5717	0.092	-0.10266	3.858	0.683333	pathogenic
P04637	ENST00000269305	158	R	-1.07617	0.819	0.868	-0.111126	0.53235	3.2571	0.08759	0.262	-1.04	2.06267	0.666667	pathogenic
P04637	ENST00000269305	163	Y	-2.26357	0.84	0.883	-0.111126	0.53235	3.2571	0.2329	0.122	0.426667	5.09667	1	pathogenic
P04637	ENST00000269305	172	V	-1.15382	0.887	0.618	-0.111126	0.53235	3.2571	0.118	0.19	-0.34	4.36967	0.667	pathogenic
P04637	ENST00000269305	173	V	-0.850213	0.866	0.783	-0.111126	0.53235	3.2571	0.03367	0.599	0.803333	5.58433	0.666667	pathogenic
P04637	ENST00000269305	175	R	0.0638462	0.882	0.994	-0.111126	0.53235	3.2571	0.08747	0.315	1.45333	3.537	0.999333	pathogenic
P04637	ENST00000269305	176	C	0.550459	0.908	0.981	-0.111126	0.53235	3.2571	0.06778	0.459	-0.14	5.93867	0.999333	pathogenic
P04637	ENST00000269305	177	P	0.385024	0.9	1.053	-0.111126	0.53235	3.2571	0.05406	0.566	2.24667	6.68233	0.984667	pathogenic
P04637	ENST00000269305	178	H	-0.24598	0.909	1.135	-0.111126	0.53235	3.2571	0.502	0.56	0.65	4.19033	0.995333	pathogenic
P04637	ENST00000269305	179	H	0.401583	0.887	1.004	-0.111126	0.53235	3.2571	0.07859	0.386	0	5.243	0.725	pathogenic
P04637	ENST00000269305	180	E	0.0866713	0.89	1.018	-0.111126	0.53235	3.2571	0.1552	0.351	2.26633	4.35267	0.940333	pathogenic
P04637	ENST00000269305	181	R	0.317095	0.916	1.073	-0.111126	0.53235	3.2571	0.5275	0.504	0.67	2.37567	0.369	pathogenic
P04637	ENST00000269305	190	P	0.40558	0.993	1.087	-0.111126	0.53235	3.2571	0.1237	0.243	0.156667	4.38267	0.666667	pathogenic
P04637	ENST00000269305	193	H	-0.932998	0.887	0.925	-0.111126	0.53235	3.2571	0.03622	0.125	0.0333333	6.16367	0.999333	pathogenic
P04637	ENST00000269305	194	L	-1.39822	0.892	0.966	-0.111126	0.53235	3.2571	0.05863	0.22	-0.343333	5.498	0.667667	pathogenic
P04637	ENST00000269305	195	I	-1.40262	0.853	0.867	-0.111126	0.53235	3.2571	0.07167	0.183	2.45	7.41167	1	pathogenic
P04637	ENST00000269305	205	Y	-1.30589	0.931	0.886	-0.111126	0.53235	3.2571	0.1448	0.104	1.33667	5.24733	0.670667	pathogenic
P04637	ENST00000269305	213	R	-0.697694	0.874	0.775	-0.111126	0.53235	3.2571	0.03975	0.29	0.592333	1.80833	0.518667	pathogenic
P04637	ENST00000269305	214	H	-1.95872	0.904	0.825	-0.111126	0.53235	3.2571	0.2841	0.196	0	5.734	0.668	pathogenic
P04637	ENST00000269305	215	S	-0.778894	0.916	0.86	-0.111126	0.53235	3.2571	0.1037	0.254	0	3.55033	0.666667	pathogenic
P04637	ENST00000269305	218	V	-0.162016	0.902	0.976	-0.111126	0.53235	3.2571	0.1679	0.134	0.846667	4.088	0.668	pathogenic
P04637	ENST00000269305	220	Y	0.0525844	0.907	0.996	-0.111126	0.53235	3.2571	0.1459	0.117	1.65667	5.02	0.676333	pathogenic
P04637	ENST00000269305	232	I	-2.3211	0.953	1.162	-0.111126	0.53235	3.2571	0.5237	0.243	1.45233	3.76567	0.714667	pathogenic
P04637	ENST00000269305	234	Y	-1.72518	0.962	0.845	-0.111126	0.53235	3.2571	0.7986	0.122	2.53	2.422	1	pathogenic
P04637	ENST00000269305	235	N	-0.684084	0.953	0.712	-0.111126	0.53235	3.2571	0.1988	0.306	0.586667	4.13733	0.997	pathogenic
P04637	ENST00000269305	237	M	0.37157	0.903	1.034	-0.111126	0.53235	3.2571	0.03514	0.553	3.23	8.334	1	pathogenic
P04637	ENST00000269305	238	C	-1.05749	0.921	0.947	-0.111126	0.53235	3.2571	0.06815	0.252	1.77333	5.90067	0.999667	pathogenic
P04637	ENST00000269305	239	N	-0.501021	0.886	0.875	-0.111126	0.53235	3.2571	0.03281	0.197	1.69	6.67667	1	pathogenic
P04637	ENST00000269305	240	S	-1.13448	0.877	1.036	-0.111126	0.53235	3.2571	0.06186	0.054	1.14333	1.84467	1	pathogenic
P04637	ENST00000269305	241	S	-1.47886	0.862	1.073	-0.111126	0.53235	3.2571	0.02944	0.423	-0.406667	1.46367	1	pathogenic
P04637	ENST00000269305	242	C	-0.831315	0.837	0.943	-0.111126	0.53235	3.2571	0.06778	0.489	1.80667	6.482	1	pathogenic
P04637	ENST00000269305	244	G	-0.907956	0.844	0.985	-0.111126	0.53235	3.2571	0.06012	0.952	-0.00333333	3.86967	0.666667	pathogenic
P04637	ENST00000269305	245	G	-1.1178	0.837	0.976	-0.111126	0.53235	3.2571	0.06012	0.31	1.42333	5.314	0.995333	pathogenic
P04637	ENST00000269305	246	M	-1.13895	0.813	0.891	-0.111126	0.53235	3.2571	0.03496	0.011	3.23	8.41567	1	pathogenic
P04637	ENST00000269305	248	R	-0.905997	0.801	1.095	-0.111126	0.53235	3.2571	0.08756	0.536	-0.333333	1.72567	0.666667	pathogenic
P04637	ENST00000269305	249	R	-1.60664	0.813	0.965	-0.111126	0.53235	3.2571	0.08759	0.319	-2.58333	2.18867	0.302667	pathogenic
P04637	ENST00000269305	251	I	-1.87897	0.857	0.97	-0.111126	0.53235	3.2571	0.03292	0.041	0.586667	6.67833	1	pathogenic
P04637	ENST00000269305	254	I	-1.38133	0.871	0.854	-0.111126	0.53235	3.2571	0.03292	0.053	0.936667	6.07667	0.995667	pathogenic
P04637	ENST00000269305	258	E	-0.477655	0.946	0.918	-0.111126	0.53235	3.2571	0.1187	0.103	2.89	4.94633	1	pathogenic
P04637	ENST00000269305	265	L	-0.234328	0.988	0.853	-0.111126	0.53235	3.2571	0.05863	0.207	2.28667	3.78733	0.985667	pathogenic
P04637	ENST00000269305	266	G	-1.8171	0.991	0.76	-0.111126	0.53235	3.2571	0.06012	0.512	1.46667	4.806	0.673	pathogenic
P04637	ENST00000269305	267	R	-1.37954	1.024	0.806	-0.111126	0.53235	3.2571	0.03975	0.351	1.87557	2.642	0.665333	pathogenic
P04637	ENST00000269305	270	F	0.363904	1.058	0.833	-0.111126	0.53235	3.2571	0.1444	0.02	2.29567	5.58267	0.929	pathogenic
P04637	ENST00000269305	272	V	-0.266826	1.06	0.946	-0.111126	0.53235	3.2571	0.7431	0.007	-0.676667	0.620667	0.338333	pathogenic
P04637	ENST00000269305	273	R	0.53787	1.073	0.869	-0.111126	0.53235	3.2571	0.03975	0.089	-0.34	3.56433	0.666667	pathogenic
P04637	ENST00000269305	275	C	-0.290267	1.079	0.999	-0.111126	0.53235	3.2571	0.06778	0.059	3.32	6.62967	1	pathogenic
P04637	ENST00000269305	276	A	-0.934231	1.069	1.053	-0.111126	0.53235	3.2571	0.03344	0.33	1.85333	6.20067	1	pathogenic
P04637	ENST00000269305	279	G	-0.717914	1.111	0.97	-0.111126	0.53235	3.2571	0.1367	0.095	0.79	4.526	0.721333	pathogenic
P04637	ENST00000269305	280	R	-0.570836	1.091	1.009	-0.111126	0.53235	3.2571	0.03975	0.069	2.28833	2.999	0.9	pathogenic
P04637	ENST00000269305	281	D	-0.873571	1.051	1.106	-0.111126	0.53235	3.2571	0.03918	0.135	2.63	6.04133	1	pathogenic
P04637	ENST00000269305	282	R	-0.864649	1.004	0.984	-0.111126	0.53235	3.2571	0.09318	0.645	-1.124	2.15767	0.666667	pathogenic
P04637	ENST00000269305	285	E	-0.115196	0.95	1.058	-0.111126	0.53235	3.2571	0.5862	0.521	0.716667	4.661	0.666667	pathogenic
P04637	ENST00000269305	286	E	-0.571296	0.94	1.028	-0.111126	0.53235	3.2571	0.04657	0.577	2.29233	5.381	1	pathogenic
P04637	ENST00000269305	334	G	-0.609534	0.987	0.954	-0.111126	0.53235	3.2571	0.06867	0.643	-0.00333333	4.07267	0.668667	pathogenic
P04637	ENST00000269305	337	R	-1.03823	1.022	0.927	-0.111126	0.53235	3.2571	0.7545	0.661	-0.193333	0.342333	0.00133333	pathogenic
P04637	ENST00000269305	342	R	-0.749244	0.978	0.821	-0.111126	0.53235	3.2571	1.228	0.516	-0.694	0.235333	0.0373333	pathogenic
P04637	ENST00000269305	347	A	-1.1324	0.998	1.019	-0.111126	0.53235	3.2571	0.4157	0.547	1.53867	0.933667	0.252333	pathogenic
P04792	ENST00000248553	39	P	-0.325819	0.794	1.013	-0.347302	2.7797e-07	-0.63304	1.006	0.456	-0.736667	0.345333	0.148333	pathogenic
P04792	ENST00000248553	53	G	-1.17466	0.86	0.983	-0.347302	2.7797e-07	-0.63304	0.356	0.036	1.78333	4.642	0.988333	pathogenic
P04792	ENST00000248553	84	G	-1.4371	0.934	0.814	-0.347302	2.7797e-07	-0.63304	0.2659	0.94	0	4.63233	0.691667	pathogenic
P04792	ENST00000248553	127	R	-0.0216509	0.836	0.826	-0.347302	2.7797e-07	-0.63304	0.4543	0.738	-2.33667	1.252	0.938667	pathogenic
P04792	ENST00000248553	135	S	1.24116	0.873	0.895	-0.347302	2.7797e-07	-0.63304	0.1747	0.208	0	2.915	0.687333	pathogenic
P04792	ENST00000248553	136	R	-0.192611	0.909	0.816	-0.347302	2.7797e-07	-0.63304	0.1157	0.121	-0.36	3.541	0.890333	pathogenic
P04792	ENST00000248553	139	T	-2.25114	0.909	0.733	-0.347302	2.7797e-07	-0.63304	0.08817	0.31	0.506667	4.39033	0.939333	pathogenic
P04792	ENST00000248553	140	R	-2.19417	0.902	0.806	-0.347302	2.7797e-07	-0.63304	0.1155	0.113	-0.426667	3.753	0.740333	pathogenic
P04792	ENST00000248553	180	T	0.403604	0.959	0.99	-0.347302	2.7797e-07	-0.63304	0.4456	0.07	1.318	1.54333	0.978	pathogenic
P04792	ENST00000248553	182	P	1.46883	0.981	1.004	-0.347302	2.7797e-07	-0.63304	0.3393	0.037	-0.311333	-0.174667	0.643333	pathogenic
P04792	ENST00000248553	187	S	0.639727	0.969	0.972	-0.347302	2.7797e-07	-0.63304	0.8248	0.262	-1.64	0.258	0.238333	pathogenic
P05093	ENST00000369887	96	R	-0.971937	0.817	0.973	-0.874967	0.00026255	2.1616	0.06191	0.081	0.112	3.24367	0.995333	pathogenic
P05093	ENST00000369887	106	S	-1.04056	0.91	0.776	-0.874967	0.00026255	2.1616	0.1813	0	0	3.05133	0.765667	pathogenic
P05093	ENST00000369887	125	R	-1.85124	0.933	1.066	-0.874967	0.00026255	2.1616	0.06343	0.113	0.595667	2.99233	0.998667	pathogenic
P05093	ENST00000369887	347	R	-1.68231	0.995	0.87	-0.874967	0.00026255	2.1616	0.06076	0.306	-0.335133	3.25967	0.994667	pathogenic
P05093	ENST00000369887	362	R	-1.14588	1.142	0.901	-0.874967	0.00026255	2.1616	0.06076	0	1.439	4.80267	1	pathogenic
P05093	ENST00000369887	373	H	-0.754516	1.048	0.968	-0.874967	0.00026255	2.1616	0.0563	0.043	1.50563	5.74967	0.997333	pathogenic
P05093	ENST00000369887	416	R	-2.03306	0.901	0.907	-0.874967	0.00026255	2.1616	0.06112	0.113	0.794667	5.00933	0.998667	pathogenic
P05093	ENST00000369887	428	P	-2.4427	0.992	1.012	-0.874967	0.00026255	2.1616	0.07993	0.419	0	5.85767	0.669667	pathogenic
P05108	ENST00000268053	323	M	-0.96973	0.921	0.727	-0.720009	5.4912e-07	2.0138	0.8921	0.138	-0.362333	3.13133	0.999	pathogenic
P05155	ENST00000278407	171	P	-0.448037	0.767	0.779	-0.610819	0.96351	3.313	0.1429	0	-0.33	2.44467	0.694	pathogenic
P05155	ENST00000278407	251	L	-0.335661	0.804	0.86	-0.610819	0.96351	3.313	0.1386	0.049	1.36733	3.225	0.994333	pathogenic
P05155	ENST00000278407	291	N	-0.584597	0.921	0.756	-0.610819	0.96351	3.313	0.4672	0	0.00333333	0.639	0.547667	pathogenic
P05155	ENST00000278407	293	I	-0.17407	0.845	0.843	-0.610819	0.96351	3.313	1.639	0	-0.709333	0.905	0.664	pathogenic
P05155	ENST00000278407	303	F	-2.16821	0.814	0.715	-0.610819	0.96351	3.313	0.2866	0.01	1.21333	2.46233	0.706667	pathogenic
P05155	ENST00000278407	458	A	-0.342189	0.899	0.97	-0.610819	0.96351	3.313	0.2952	0.755	0	-0.180333	0.645333	pathogenic
P05155	ENST00000278407	466	R	-2.08647	0.849	0.771	-0.610819	0.96351	3.313	0.08646	0.972	0.74	3.12867	0.670667	pathogenic
P05155	ENST00000278407	473	V	-0.776735	0.775	0.722	-0.610819	0.96351	3.313	0.136	0	2.27	3.40133	0.997667	pathogenic
P05156	ENST00000394634	151	N	-0.323171	0.901	0.904	0.606616	3.5432e-08	2.6694	0.1211	0.032	-0.403333	2.165	0.668667	pathogenic
P05164	ENST00000225275	569	R	-2.33244	0.982	0.939	0.104578	7.105e-15	0.92147	0.5849	0	0.183333	2.165	0.999667	pathogenic
P06132	ENST00000246337	311	Y	-0.17165	0.81	0.715	-0.0283394	1.2563e-08	1.1313	0.03189	0.505	1.35633	2.78233	0.993667	pathogenic
P06213	ENST00000302850	236	H	-0.868599	0.683	0.677	-1.53398	3.6145e-05	5.1927	0.06773	0.245	3.11333	6.91	1	pathogenic
P06213	ENST00000302850	925	I	-2.13559	0.711	0.687	-1.53398	3.6145e-05	5.1927	0.5218	0	-1.56	2.993	0.67	pathogenic
P06276	ENST00000264381	98	D	0.905042	1.019	0.941	0.578031	1.0643e-13	0.3409	0.1533	0.252	1.23667	4.36033	0.697667	pathogenic
P06276	ENST00000264381	128	P	0.820477	1.08	1.059	0.578031	1.0643e-13	0.3409	0.07487	0	2.575	6.527	0.667667	pathogenic
P06276	ENST00000264381	143	G	1.09451	0.977	0.793	0.578031	1.0643e-13	0.3409	0.08237	0.024	0	4.56133	0.666667	pathogenic
P06276	ENST00000264381	212	A	1.24214	1.054	1.314	0.578031	1.0643e-13	0.3409	0.7303	0.358	0.866667	0.294667	0.00433333	pathogenic
P06276	ENST00000264381	271	T	-0.918126	0.905	0.762	0.578031	1.0643e-13	0.3409	0.2457	0	-0.41	0.471333	0.666667	pathogenic
P06276	ENST00000264381	543	R	0.749618	1.178	1.046	0.578031	1.0643e-13	0.3409	0.4183	0.177	0.00333333	2.617	0.982	pathogenic
P06280	ENST00000218516	34	N	-0.536658	0.966	0.737	0.730734	0.99675	3.8048	0.02016	0.229	0.996333	5.34233	0.999	pathogenic
P06280	ENST00000218516	37	A	-1.80789	0.976	0.906	0.730734	0.99675	3.8048	0.3182	0.104	-0.609667	1.65433	0.666667	pathogenic
P06280	ENST00000218516	40	P	-1.95378	0.94	1.05	0.730734	0.99675	3.8048	0.1085	0.007	-0.00666667	5.58233	0.671333	pathogenic
P06280	ENST00000218516	42	M	-2.11028	0.902	0.796	0.730734	0.99675	3.8048	0.02167	0.027	2.19667	8.172	1	pathogenic
P06280	ENST00000218516	43	G	-2.45006	0.929	0.693	0.730734	0.99675	3.8048	0.03865	0	2.19	5.84233	1	pathogenic
P06280	ENST00000218516	46	H	-2.93963	0.756	0.171	0.730734	0.99675	3.8048	0.5167	0	0.654	1.66667	1	pathogenic
P06280	ENST00000218516	47	W	-2.73861	0.756	0.337	0.730734	0.99675	3.8048	0.07626	0.189	2.5	8.13567	1	pathogenic
P06280	ENST00000218516	52	C	-1.75897	0.568	0.892	0.730734	0.99675	3.8048	0.04361	0.319	1.824	5.944	1	pathogenic
P06280	ENST00000218516	56	C	-2.17255	0.514	0.606	0.730734	0.99675	3.8048	0.04361	0.304	2.07	6.34467	0.997	pathogenic
P06280	ENST00000218516	68	L	-1.5308	0.661	0.703	0.730734	0.99675	3.8048	0.03668	0.018	0.863333	5.373	0.978333	pathogenic
P06280	ENST00000218516	91	I	-2.19462	1.252	0.209	0.730734	0.99675	3.8048	0.1049	0	-0.383333	5.08233	0.795333	pathogenic
P06280	ENST00000218516	92	D	-2.15002	1.26	0.597	0.730734	0.99675	3.8048	0.02377	0.025	1.02667	5.47967	0.999	pathogenic
P06280	ENST00000218516	94	C	-2.31238	0.996	0.709	0.730734	0.99675	3.8048	0.04253	0	1.46633	6.605	1	pathogenic
P06280	ENST00000218516	97	A	-2.20461	0.901	0.509	0.730734	0.99675	3.8048	0.1926	0.057	1.77333	4.12733	0.82	pathogenic
P06280	ENST00000218516	112	R	-2.54654	0.982	0.436	0.730734	0.99675	3.8048	0.02467	0.069	0.503333	4.029	0.992	pathogenic
P06280	ENST00000218516	113	F	-2.43035	0.983	0.532	0.730734	0.99675	3.8048	0.0389	0.015	1.466	6.98767	1	pathogenic
P06280	ENST00000218516	129	L	-2.26413	0.968	0.809	0.730734	0.99675	3.8048	0.03674	0.024	-0.85	3.94667	0.983	pathogenic
P06280	ENST00000218516	135	A	-2.50306	0.857	0.21	0.730734	0.99675	3.8048	0.6135	0	1.17833	1.22133	0.994667	pathogenic
P06280	ENST00000218516	141	T	-1.87223	0.706	0.905	0.730734	0.99675	3.8048	0.01886	0	1.965	6.08333	0.997667	pathogenic
P06280	ENST00000218516	143	A	-1.20794	0.551	0.81	0.730734	0.99675	3.8048	0.2982	0.415	-0.415	3.28233	0.811667	pathogenic
P06280	ENST00000218516	147	G	-1.41541	0.581	0.751	0.730734	0.99675	3.8048	0.1184	0.06	0.823333	4.70567	0.998	pathogenic
P06280	ENST00000218516	148	S	-2.5171	0.582	0.512	0.730734	0.99675	3.8048	0.05481	0	2.59	5.04567	1	pathogenic
P06280	ENST00000218516	159	F	-2.12906	0.478	0.636	0.730734	0.99675	3.8048	0.03835	0	2.22667	6.90467	1	pathogenic
P06280	ENST00000218516	162	W	-1.5054	0.559	0.777	0.730734	0.99675	3.8048	0.07455	0.154	2.22	8.31633	1	pathogenic
P06280	ENST00000218516	187	M	-1.94034	0.947	0.518	0.730734	0.99675	3.8048	0.02106	0	1.96	8.395	1	pathogenic
P06280	ENST00000218516	202	C	-1.79638	1.046	0.942	0.730734	0.99675	3.8048	0.04262	0	1.59667	5.93233	0.998333	pathogenic
P06280	ENST00000218516	204	W	-2.54866	1.047	1.017	0.730734	0.99675	3.8048	0.07421	0.022	1.96	8.358	1	pathogenic
P06280	ENST00000218516	205	P	-2.30955	1.058	0.991	0.730734	0.99675	3.8048	0.03359	0.022	-0.00333333	6.444	0.666667	pathogenic
P06280	ENST00000218516	207	Y	-1.77006	1.035	0.887	0.730734	0.99675	3.8048	0.1299	0.383	1.82333	5.41933	0.691333	pathogenic
P06280	ENST00000218516	215	N	-1.01304	1.108	1.226	0.730734	0.99675	3.8048	0.1034	0.561	2.5	5.88267	1	pathogenic
P06280	ENST00000218516	216	Y	-1.99176	1.229	1.054	0.730734	0.99675	3.8048	0.03995	0.14	0.17	6.477	1	pathogenic
P06280	ENST00000218516	223	C	-2.07187	0.863	1.065	0.730734	0.99675	3.8048	0.04251	0	1.534	6.628	1	pathogenic
P06280	ENST00000218516	224	N	-0.671848	0.949	0.996	0.730734	0.99675	3.8048	0.01948	0	2.13333	5.868	1	pathogenic
P06280	ENST00000218516	227	R	-1.65865	0.997	1.075	0.730734	0.99675	3.8048	0.02423	0.012	1.74667	3.906	1	pathogenic
P06280	ENST00000218516	232	I	-1.78513	0.819	0.895	0.730734	0.99675	3.8048	0.6986	0.012	-0.788	3.47667	0.961333	pathogenic
P06280	ENST00000218516	236	W	-1.08532	0.736	0.807	0.730734	0.99675	3.8048	0.07403	0.075	2.5	8.37833	1	pathogenic
P06280	ENST00000218516	238	S	-1.23597	0.774	0.801	0.730734	0.99675	3.8048	0.05393	0.123	1.748	3.99733	0.712667	pathogenic
P06280	ENST00000218516	250	Q	-0.513377	0.788	0.739	0.730734	0.99675	3.8048	0.02369	0.232	1.21	6.744	0.998667	pathogenic
P06280	ENST00000218516	257	A	-2.33709	0.766	0.8	0.730734	0.99675	3.8048	0.06262	0.104	0	5.364	0.959	pathogenic
P06280	ENST00000218516	259	P	-1.82423	0.85	1.417	0.730734	0.99675	3.8048	0.0335	0.25	0.813333	6.66067	0.979	pathogenic
P06280	ENST00000218516	261	G	-2.92151	0.86	1.004	0.730734	0.99675	3.8048	0.2799	0	0.276	3.43333	0.997	pathogenic
P06280	ENST00000218516	264	D	-1.96936	0.79	1.086	0.730734	0.99675	3.8048	0.02376	0.074	2.28667	6.298	1	pathogenic
P06280	ENST00000218516	266	D	-2.19328	0.851	0.899	0.730734	0.99675	3.8048	0.02376	0.031	1.45667	5.69633	1	pathogenic
P06280	ENST00000218516	269	V	-2.78457	0.761	0.765	0.730734	0.99675	3.8048	0.1538	0.007	1.11067	4.73167	1	pathogenic
P06280	ENST00000218516	272	N	-2.73948	1.055	0.318	0.730734	0.99675	3.8048	0.06065	0.166	1.87567	6.212	1	pathogenic
P06280	ENST00000218516	276	S	-1.40338	1.103	0.748	0.730734	0.99675	3.8048	0.01732	0.046	2.14667	6.57233	1	pathogenic
P06280	ENST00000218516	290	M	-1.50952	0.737	0.866	0.730734	0.99675	3.8048	0.02101	0.016	2.2	8.41567	1	pathogenic
P06280	ENST00000218516	292	A	-1.23061	0.778	1.124	0.730734	0.99675	3.8048	0.06208	0	1.824	5.37333	0.973333	pathogenic
P06280	ENST00000218516	296	M	-2.55231	0.838	0.243	0.730734	0.99675	3.8048	0.06561	0	2.22333	7.83233	1	pathogenic
P06280	ENST00000218516	297	S	-3	0.775	0.241	0.730734	0.99675	3.8048	0.01732	0	0	6.759	1	pathogenic
P06280	ENST00000218516	298	N	-2.93981	0.828	0.253	0.730734	0.99675	3.8048	0.1028	0.006	1.03433	4.38967	0.855333	pathogenic
P06280	ENST00000218516	299	D	-2.96559	0.828	0.354	0.730734	0.99675	3.8048	0.02376	0.049	1.917	5.961	1	pathogenic
P06280	ENST00000218516	301	R	-1.89386	0.812	0.544	0.730734	0.99675	3.8048	0.02414	0.238	0.330667	2.94067	0.666667	pathogenic
P06280	ENST00000218516	317	I	-1.339	0.767	0.758	0.730734	0.99675	3.8048	0.01969	0.071	1.85333	5.85067	0.997333	pathogenic
P06280	ENST00000218516	322	D	-2.87435	0.752	0.996	0.730734	0.99675	3.8048	0.02381	0.08	1.60667	5.635	1	pathogenic
P06280	ENST00000218516	325	G	-2.05895	0.662	0.768	0.730734	0.99675	3.8048	0.1169	0.024	1.63733	6.03933	1	pathogenic
P06280	ENST00000218516	328	G	-1.18465	0.732	0.836	0.730734	0.99675	3.8048	0.03987	0	1.28333	5.17467	0.876667	pathogenic
P06280	ENST00000218516	340	W	-1.40546	0.731	0.965	0.730734	0.99675	3.8048	0.08116	0.004	2.38	7.748	1	pathogenic
P06280	ENST00000218516	341	E	-1.51102	0.726	0.878	0.730734	0.99675	3.8048	0.1539	0.005	0.703333	4.14667	0.999333	pathogenic
P06280	ENST00000218516	342	R	-1.77914	0.769	0.695	0.730734	0.99675	3.8048	0.1415	0	0.972	2.74133	0.975	pathogenic
P06280	ENST00000218516	348	A	-2.22357	0.913	1.025	0.730734	0.99675	3.8048	0.6478	0.057	-0.026	1.47567	0.449667	pathogenic
P06280	ENST00000218516	349	W	-2.19552	1.005	1.072	0.730734	0.99675	3.8048	0.544	0.084	2.38	3.55033	1	pathogenic
P06280	ENST00000218516	356	R	-1.8576	0.995	0.756	0.730734	0.99675	3.8048	1.305	0.149	-1.051	0.561	0.354	pathogenic
P06280	ENST00000218516	358	E	-1.84351	1.002	0.953	0.730734	0.99675	3.8048	0.09108	0.113	0.223333	4.99533	0.998	pathogenic
P06280	ENST00000218516	361	G	-0.55241	1.023	1.049	0.730734	0.99675	3.8048	0.04145	0.214	2.10333	4.81933	0.977333	pathogenic
P06280	ENST00000218516	363	R	-0.453992	1.073	0.849	0.730734	0.99675	3.8048	1.254	0.149	-3.149	0.278	0.0896667	pathogenic
P06280	ENST00000218516	373	G	-0.618861	1.125	0.925	0.730734	0.99675	3.8048	0.347	0	1.29667	3.28733	0.697	pathogenic
P06280	ENST00000218516	386	Q	0.610673	1.242	1.067	0.730734	0.99675	3.8048	0.3886	0.091	1.23667	3.05367	0.995667	pathogenic
P06280	ENST00000218516	409	P	-1.32952	0.901	0.871	0.730734	0.99675	3.8048	0.03865	0	2.17333	5.99467	0.999667	pathogenic
P06280	ENST00000218516	410	T	-2.03258	0.861	0.804	0.730734	0.99675	3.8048	0.2605	0	1.29013	3.23967	1	pathogenic
P06280	ENST00000218516	414	L	-0.258324	0.866	1.129	0.730734	0.99675	3.8048	0.04483	0	0.716333	3.914	1	pathogenic
P06280	ENST00000218516	415	L	0.197074	0.833	1.051	0.730734	0.99675	3.8048	1.081	0	-0.383333	3.54333	0.998333	pathogenic
P06400	ENST00000267163	286	D	-0.0834743	0.883	0.803	-0.650029	1	6.9291	0.2652	0.577	1.59233	4.909	1	pathogenic
P06400	ENST00000267163	400	L	-0.790913	0.77	0.693	-0.650029	1	6.9291	0.04313	0.006	0.971567	3.004	1	pathogenic
P06400	ENST00000267163	449	G	-2.09044	0.732	0.85	-0.650029	1	6.9291	0.03582	0	1.268	6.101	0.989667	pathogenic
P06400	ENST00000267163	698	R	-0.944913	0.602	0.781	-0.650029	1	6.9291	0.02143	0.097	1.375	4.49467	0.999333	pathogenic
P06400	ENST00000267163	712	C	-2.43353	0.815	0.954	-0.650029	1	6.9291	0.03804	0.007	1.67033	6.181	1	pathogenic
P06744	ENST00000356487	224	T	-0.237624	0.923	0.841	-0.279046	3.1878e-06	3.0026	0.1054	0.063	0.00333333	3.45433	0.666667	pathogenic
P06744	ENST00000356487	347	R	-0.5026	0.77	0.769	-0.279046	3.1878e-06	3.0026	0.01329	0.173	2.15367	5.778	0.989667	pathogenic
P06865	ENST00000268097	114	E	-0.400143	1.071	1.084	-0.266237	1.3405e-11	1.6798	0.04013	0.052	1.28267	3.54733	0.999	pathogenic
P06865	ENST00000268097	170	R	-0.989406	1.019	1.033	-0.266237	1.3405e-11	1.6798	0.02035	0.004	0.966333	3.27967	0.995333	pathogenic
P06865	ENST00000268097	178	R	-0.310695	0.889	0.783	-0.266237	1.3405e-11	1.6798	0.02035	0.073	0.603333	4.097	0.969	pathogenic
P06865	ENST00000268097	252	R	0.272066	0.956	1.137	-0.266237	1.3405e-11	1.6798	0.02035	0.028	-0.00333333	2.86467	0.670667	pathogenic
P06865	ENST00000268097	258	D	1.20776	0.968	1.059	-0.266237	1.3405e-11	1.6798	0.02003	0	1.96333	6.37	1	pathogenic
P06865	ENST00000268097	263	T	-1.12372	1.107	0.959	-0.266237	1.3405e-11	1.6798	0.01579	0.007	0.246667	5.73	0.666667	pathogenic
P06865	ENST00000268097	322	D	0.367066	0.945	0.955	-0.266237	1.3405e-11	1.6798	0.02003	0.037	2.01667	5.69533	1	pathogenic
P06865	ENST00000268097	393	R	0.41351	1.046	1.007	-0.266237	1.3405e-11	1.6798	0.3878	0.286	-1.65667	1.973	0.990333	pathogenic
P06865	ENST00000268097	420	W	1.97659	1.003	0.999	-0.266237	1.3405e-11	1.6798	0.06345	0	2.38	8.23967	1	pathogenic
P06865	ENST00000268097	434	F	1.70623	0.836	1.022	-0.266237	1.3405e-11	1.6798	2.487	0.066	-2.96	-0.363333	0.00466667	pathogenic
P06865	ENST00000268097	462	E	0.126011	0.966	0.836	-0.266237	1.3405e-11	1.6798	0.02211	0.144	1.69167	5.45333	1	pathogenic
P06865	ENST00000268097	482	E	-0.0238353	1.005	1.001	-0.266237	1.3405e-11	1.6798	0.02298	0	0.326667	5.10767	0.992333	pathogenic
P06865	ENST00000268097	499	R	0.546691	1.045	0.999	-0.266237	1.3405e-11	1.6798	0.02095	0.069	0.00333333	4.245	0.975667	pathogenic
P06865	ENST00000268097	504	R	-0.490361	0.95	0.875	-0.266237	1.3405e-11	1.6798	0.0211	0.04	1.53467	5.77233	0.999667	pathogenic
P07320	ENST00000264376	15	R	-1.14702	0.715	0.599	0.489476	0.00030317	0.58368	0.5793	0.484	2.01333	2.82167	0.941333	pathogenic
P07320	ENST00000264376	24	P	-0.252381	0.723	0.876	0.489476	0.00030317	0.58368	1.911	0.412	-0.943	0.243667	0.170333	pathogenic
P07359	ENST00000329125	33	C	0.409173	0.774	0.851	-0.165491	0.0032325	0.46312	0.664	0	2.33333	3.13767	0.980333	pathogenic
P07359	ENST00000329125	57	N	0.585101	0.929	0.799	-0.165491	0.0032325	0.46312	0.2249	0.006	2.32667	3.43367	0.998667	pathogenic
P07359	ENST00000329125	73	L	-1.24272	0.906	0.952	-0.165491	0.0032325	0.46312	0.2835	0.03	0.606667	3.23733	0.666667	pathogenic
P07359	ENST00000329125	115	L	3.14859	0.92	1.155	-0.165491	0.0032325	0.46312	0.5011	0	-0.285	1.52033	0.741	pathogenic
P07359	ENST00000329125	136	L	1.65618	0.966	1.011	-0.165491	0.0032325	0.46312	0.7266	0.024	-2.18333	2.04867	0.759333	pathogenic
P07359	ENST00000329125	150	N	-1.65054	0.995	0.806	-0.165491	0.0032325	0.46312	0.05696	0.025	0.9	5.335	0.707667	pathogenic
P07359	ENST00000329125	225	C	0.59901	0.963	0.945	-0.165491	0.0032325	0.46312	0.116	0.17	1.69433	4.21067	0.667	pathogenic
P07359	ENST00000329125	249	G	-1.42579	0.752	0.628	-0.165491	0.0032325	0.46312	0.9208	0.476	1.45133	1.61567	0.620333	pathogenic
P07359	ENST00000329125	255	M	-1.20772	0.855	0.524	-0.165491	0.0032325	0.46312	0.9223	0.66	1.73733	0.836	0.879333	pathogenic
P07477	ENST00000311737	29	N	1.45319	0.958	0.848	0.554141	4.1384e-11	-2.0069	0.667	0.599	1.92	1.852	0.997	pathogenic
P07477	ENST00000311737	104	L	1.264	0.925	0.945	0.554141	4.1384e-11	-2.0069	1.514	0.043	-0.964233	1.145	0.64	pathogenic
P07477	ENST00000311737	116	R	1.00399	1.067	1.187	0.554141	4.1384e-11	-2.0069	1.574	0.605	-2.945	0.276	0	pathogenic
P07477	ENST00000311737	139	C	2.76127	0.894	0.931	0.554141	4.1384e-11	-2.0069	0.06925	0.037	0.173333	5.80567	0.78	pathogenic
P07741	ENST00000378364	65	D	-0.00423729	0.817	0.811	0.208778	5.4539e-13	-2.0349	0.2352	0.067	1.66933	4.10633	1	pathogenic
P07902	ENST00000378842	33	R	-2.28544	1.012	0.993	-0.457269	2.0533e-06	2.0696	0.02185	0.032	1.92	4.793	1	pathogenic
P07902	ENST00000378842	40	E	-0.646377	0.888	0.935	-0.457269	2.0533e-06	2.0696	0.3161	0.345	1.94	3.247	1	pathogenic
P07902	ENST00000378842	67	R	-0.348962	1	0.893	-0.457269	2.0533e-06	2.0696	0.136	0.464	1.43167	3.883	0.998333	pathogenic
P07902	ENST00000378842	74	L	-0.389632	0.93	0.743	-0.457269	2.0533e-06	2.0696	0.03312	0.11	1.84333	4.892	0.973333	pathogenic
P07902	ENST00000378842	89	Y	-1.56496	0.805	0.653	-0.457269	2.0533e-06	2.0696	0.1379	0.104	0	4.285	0.675	pathogenic
P07902	ENST00000378842	97	N	-0.134157	0.722	1.069	-0.457269	2.0533e-06	2.0696	0.0664	0.223	0	4.91133	0.933333	pathogenic
P07902	ENST00000378842	98	D	-0.300392	0.722	1.058	-0.457269	2.0533e-06	2.0696	0.02277	0.288	2.09	6.84567	1	pathogenic
P07902	ENST00000378842	100	P	0.0679298	0.75	1.058	-0.457269	2.0533e-06	2.0696	0.1154	0.309	1.76333	4.09167	0.886333	pathogenic
P07902	ENST00000378842	129	M	0.168864	0.867	0.911	-0.457269	2.0533e-06	2.0696	0.2981	0.016	1.285	5.86367	1	pathogenic
P07902	ENST00000378842	132	H	-0.0772627	0.881	0.858	-0.457269	2.0533e-06	2.0696	0.02136	0.076	1.97	5.472	1	pathogenic
P07902	ENST00000378842	135	S	-0.392269	0.917	0.77	-0.457269	2.0533e-06	2.0696	0.0169	0.038	1.97	4.36533	0.680667	pathogenic
P07902	ENST00000378842	138	T	-0.118921	0.954	0.697	-0.457269	2.0533e-06	2.0696	0.01828	0.254	0	4.60767	0.667333	pathogenic
P07902	ENST00000378842	142	M	0.538029	0.957	0.904	-0.457269	2.0533e-06	2.0696	0.07333	0.005	1.97	7.48367	1	pathogenic
P07902	ENST00000378842	143	S	0.110641	0.966	0.916	-0.457269	2.0533e-06	2.0696	0.2236	0.369	0	2.178	0.740333	pathogenic
P07902	ENST00000378842	148	R	-1.31049	1.024	0.874	-0.457269	2.0533e-06	2.0696	0.3403	0.214	0	1.62733	0.667667	pathogenic
P07902	ENST00000378842	168	V	-0.362725	0.952	0.969	-0.457269	2.0533e-06	2.0696	0.01968	0.127	0.796667	5.48867	1	pathogenic
P07902	ENST00000378842	171	F	-1.02895	0.988	0.926	-0.457269	2.0533e-06	2.0696	0.1446	0.259	1.64667	4.51367	1	pathogenic
P07902	ENST00000378842	175	G	-0.942367	0.909	0.96	-0.457269	2.0533e-06	2.0696	0.03917	0.31	0.563333	5.60333	0.973	pathogenic
P07902	ENST00000378842	185	P	0.468069	0.994	0.862	-0.457269	2.0533e-06	2.0696	0.03502	0.059	1.23467	4.116	0.684	pathogenic
P07902	ENST00000378842	186	H	0.428826	1.062	1.045	-0.457269	2.0533e-06	2.0696	0.08233	0.152	0.843333	4.06	1	pathogenic
P07902	ENST00000378842	190	W	-1.95339	1.057	1.006	-0.457269	2.0533e-06	2.0696	0.5177	0.405	1.97	6.20033	1	pathogenic
P07902	ENST00000378842	192	S	-1.57944	1.016	0.967	-0.457269	2.0533e-06	2.0696	0.1793	0.038	1.97	3.443	0.999333	pathogenic
P07902	ENST00000378842	195	L	-0.542126	0.991	0.917	-0.457269	2.0533e-06	2.0696	0.2502	0.293	0.881	2.899	0.994667	pathogenic
P07902	ENST00000378842	198	I	-1.40915	0.991	0.997	-0.457269	2.0533e-06	2.0696	1.471	0.45	-0.525333	0.709333	0.890667	pathogenic
P07902	ENST00000378842	201	R	-0.84618	0.993	0.943	-0.457269	2.0533e-06	2.0696	1.172	0.444	-0.276333	0.469333	0.031	pathogenic
P07902	ENST00000378842	209	Y	-0.544379	0.957	0.876	-0.457269	2.0533e-06	2.0696	0.7759	0.275	1.64667	3.06167	0.998667	pathogenic
P07902	ENST00000378842	231	R	-0.703957	0.922	0.96	-0.457269	2.0533e-06	2.0696	0.08101	0.012	1.82667	3.82367	0.86	pathogenic
P07902	ENST00000378842	250	P	-1.65067	0.966	0.869	-0.457269	2.0533e-06	2.0696	0.2797	0.044	0.98	2.48233	0.680667	pathogenic
P07902	ENST00000378842	259	R	-1.07125	0.893	1.002	-0.457269	2.0533e-06	2.0696	0.14	0.403	-0.306667	3.18167	0.660333	pathogenic
P07902	ENST00000378842	285	K	-0.0412886	0.803	0.875	-0.457269	2.0533e-06	2.0696	0.161	0.034	1.72	5.28267	1	pathogenic
P07902	ENST00000378842	294	F	-0.329114	0.898	0.72	-0.457269	2.0533e-06	2.0696	0.0386	0	2.07	5.154	1	pathogenic
P07902	ENST00000378842	298	M	-0.264215	0.956	0.869	-0.457269	2.0533e-06	2.0696	0.02118	0.032	2.07	6.957	1	pathogenic
P07902	ENST00000378842	299	G	-0.994462	0.96	0.908	-0.457269	2.0533e-06	2.0696	0.0357	0.095	2.07	6.51933	1	pathogenic
P07902	ENST00000378842	319	H	-0.701338	1.039	0.884	-0.457269	2.0533e-06	2.0696	0.03645	0	0.00333333	2.89433	0.988667	pathogenic
P07902	ENST00000378842	325	P	-0.780886	0.966	0.836	-0.457269	2.0533e-06	2.0696	0.05574	0.007	0.35	2.58167	0.929333	pathogenic
P07902	ENST00000378842	328	R	-1.01555	0.948	0.946	-0.457269	2.0533e-06	2.0696	0.04037	0.464	0.226667	2.36967	0.927667	pathogenic
P07902	ENST00000378842	329	S	-0.0406431	0.962	0.923	-0.457269	2.0533e-06	2.0696	0.02899	0.277	1.17933	2.714	0.997667	pathogenic
P07902	ENST00000378842	333	R	-0.248897	0.972	1.005	-0.457269	2.0533e-06	2.0696	0.04037	0.214	1.51567	3.15	0.999333	pathogenic
P07902	ENST00000378842	344	Q	-0.489942	1.022	0.962	-0.457269	2.0533e-06	2.0696	0.03957	0.308	1.88	4.19	1	pathogenic
P07902	ENST00000378842	363	E	0.261442	0.937	0.894	-0.457269	2.0533e-06	2.0696	0.1382	0.49	0.233333	3.93633	1	pathogenic
P07954	ENST00000366560	101	R	-2.14815	0.842	0.867	-0.610038	0.08824	3.1312	0.4407	0.149	1.64333	2.41867	1	pathogenic
P07954	ENST00000366560	107	N	-0.641726	0.835	0.795	-0.610038	0.08824	3.1312	0.01101	0	1.25967	6.029	1	pathogenic
P07954	ENST00000366560	117	A	-0.695569	0.767	0.863	-0.610038	0.08824	3.1312	0.1072	0	0.49	4.30333	0.698667	pathogenic
P07954	ENST00000366560	142	Q	-0.149231	0.564	0.734	-0.610038	0.08824	3.1312	0.01411	0.091	2.01	5.73267	1	pathogenic
P07954	ENST00000366560	144	G	-0.128606	0.579	0.901	-0.610038	0.08824	3.1312	0.02253	0.19	1.223	4.40133	0.683667	pathogenic
P07954	ENST00000366560	147	T	-0.836592	0.695	0.685	-0.610038	0.08824	3.1312	0.01108	0.141	0.203333	5.417	0.977	pathogenic
P07954	ENST00000366560	160	R	-0.963078	0.95	0.96	-0.610038	0.08824	3.1312	0.01425	0.21	0.806667	3.56733	1	pathogenic
P07954	ENST00000366560	189	D	-2.51322	0.94	0.832	-0.610038	0.08824	3.1312	0.01308	0.012	0.65	5.531	1	pathogenic
P07954	ENST00000366560	192	P	-0.703603	0.898	0.946	-0.610038	0.08824	3.1312	0.0186	0.029	1.70567	7.182	1	pathogenic
P07954	ENST00000366560	195	M	0.351737	0.949	0.952	-0.610038	0.08824	3.1312	0.01154	0	2.32	8.063	1	pathogenic
P07954	ENST00000366560	218	L	1.49564	0.989	0.861	-0.610038	0.08824	3.1312	0.02027	0	0	4.25533	0.666667	pathogenic
P07954	ENST00000366560	230	K	1.31185	0.99	1.07	-0.610038	0.08824	3.1312	0.01519	0.015	1.53897	5.449	1	pathogenic
P07954	ENST00000366560	233	R	-0.182036	1.016	1.02	-0.610038	0.08824	3.1312	0.01335	0.109	0	5.05567	0.666667	pathogenic
P07954	ENST00000366560	234	T	0.147611	1.038	1.1	-0.610038	0.08824	3.1312	0.01029	0.106	1.509	5.607	0.731333	pathogenic
P07954	ENST00000366560	235	H	0.0662374	1.035	1.185	-0.610038	0.08824	3.1312	0.01206	0.375	0.07	5.78733	0.995	pathogenic
P07954	ENST00000366560	244	L	0.31918	0.943	0.805	-0.610038	0.08824	3.1312	0.02035	0	0.07	6.234	0.996	pathogenic
P07954	ENST00000366560	274	A	-1.65117	0.966	1.001	-0.610038	0.08824	3.1312	0.01127	0.057	-0.00333333	5.451	0.705	pathogenic
P07954	ENST00000366560	282	G	-1.24013	0.995	0.636	-0.610038	0.08824	3.1312	0.02154	0.024	-0.00333333	4.33867	0.667	pathogenic
P07954	ENST00000366560	305	F	0.925316	0.981	1.055	-0.610038	0.08824	3.1312	0.02175	0.041	2.2	6.031	0.999333	pathogenic
P07954	ENST00000366560	308	A	-0.628707	0.995	0.753	-0.610038	0.08824	3.1312	0.05906	0.009	1.378	4.45167	0.991333	pathogenic
P07954	ENST00000366560	312	F	-1.91729	1.006	0.168	-0.610038	0.08824	3.1312	0.1134	0.127	0.978333	5.839	1	pathogenic
P07954	ENST00000366560	316	A	-1.95538	1.012	0.688	-0.610038	0.08824	3.1312	0.01126	0.075	1.792	5.49933	0.815667	pathogenic
P07954	ENST00000366560	318	H	-0.876626	1.014	0.932	-0.610038	0.08824	3.1312	0.01233	0.027	0.03	5.40067	0.684	pathogenic
P07954	ENST00000366560	334	S	1.60783	1.136	0.891	-0.610038	0.08824	3.1312	0.00972	0.008	1.8	5.399	1	pathogenic
P07954	ENST00000366560	336	M	0.438393	1.209	1.004	-0.610038	0.08824	3.1312	0.01185	0.16	2.2	7.85333	1	pathogenic
P07954	ENST00000366560	340	N	-0.642885	1.164	1.027	-0.610038	0.08824	3.1312	0.01096	0.185	1.80333	5.16733	0.998667	pathogenic
P07954	ENST00000366560	341	D	-0.482982	1.165	0.85	-0.610038	0.08824	3.1312	0.01342	0.006	0	4.991	0.964667	pathogenic
P07954	ENST00000366560	346	G	-1.13107	0.975	0.742	-0.610038	0.08824	3.1312	0.0214	0.274	-0.286667	4.88367	0.874333	pathogenic
P07954	ENST00000366560	362	E	-1.00189	0.875	0.527	-0.610038	0.08824	3.1312	0.01483	0.469	1.42033	5.054	0.998667	pathogenic
P07954	ENST00000366560	365	S	-1.64329	0.893	0.469	-0.610038	0.08824	3.1312	0.00972	0.562	1.92333	5.393	1	pathogenic
P07954	ENST00000366560	366	S	-1.6908	0.848	0.822	-0.610038	0.08824	3.1312	0.00972	0.946	0.516667	5.285	1	pathogenic
P07954	ENST00000366560	374	P	-0.401076	0.823	0.884	-0.610038	0.08824	3.1312	0.01903	0.191	0	6.21333	0.900333	pathogenic
P07954	ENST00000366560	376	Q	-0.499777	0.862	0.734	-0.610038	0.08824	3.1312	0.3076	0.141	1.61533	4.977	1	pathogenic
P07954	ENST00000366560	382	M	-0.594806	0.898	0.953	-0.610038	0.08824	3.1312	0.01181	0.718	2.2	7.85833	1	pathogenic
P07954	ENST00000366560	386	Q	-1.01665	0.981	0.706	-0.610038	0.08824	3.1312	0.4912	0.46	0.0133333	1.98867	0.727667	pathogenic
P07954	ENST00000366560	390	N	-1.60595	0.951	0.748	-0.610038	0.08824	3.1312	0.1044	0.045	0.533333	3.98633	0.838667	pathogenic
P07954	ENST00000366560	397	G	-0.83063	0.889	1.005	-0.610038	0.08824	3.1312	0.02134	0	1.72467	5.16533	1	pathogenic
P07954	ENST00000366560	401	G	-0.495964	0.862	0.911	-0.610038	0.08824	3.1312	0.1116	0.024	1.33033	4.69967	1	pathogenic
P07954	ENST00000366560	402	H	0.961221	0.844	0.813	-0.610038	0.08824	3.1312	0.01246	0.304	1.69833	6.26367	1	pathogenic
P07954	ENST00000366560	419	S	0.321904	0.864	0.909	-0.610038	0.08824	3.1312	0.1719	0	0.883333	3.90833	0.689667	pathogenic
P07954	ENST00000366560	423	L	0.900742	0.817	0.986	-0.610038	0.08824	3.1312	0.1062	0	1.11033	3.008	0.667667	pathogenic
P07954	ENST00000366560	465	Y	-0.496091	1.173	1.07	-0.610038	0.08824	3.1312	0.4122	0.784	2.21	5.16567	1	pathogenic
P07954	ENST00000366560	482	L	-0.210278	0.881	1.008	-0.610038	0.08824	3.1312	0.1119	0.024	0.61	3.17633	0.998	pathogenic
P08100	ENST00000296271	15	N	0.561687	0.841	0.893	-0.512254	0.00013108	1.3517	0.01731	0.465	1.46867	6.47567	0.999333	pathogenic
P08100	ENST00000296271	17	T	0.670695	0.826	0.814	-0.512254	0.00013108	1.3517	0.1035	0.514	-0.00333333	3.69567	0.666667	pathogenic
P08100	ENST00000296271	23	P	-1.12316	0.797	0.806	-0.512254	0.00013108	1.3517	0.02808	0	1.504	5.508	0.999667	pathogenic
P08100	ENST00000296271	46	L	0.0173985	0.857	1.015	-0.512254	0.00013108	1.3517	0.8939	0.305	0.21	4.10667	0.975667	pathogenic
P08100	ENST00000296271	51	G	0.263799	0.885	0.811	-0.512254	0.00013108	1.3517	0.4027	0	0.778333	3.929	0.999333	pathogenic
P08100	ENST00000296271	58	T	1.22567	0.943	0.867	-0.512254	0.00013108	1.3517	0.05869	0.014	1.20233	4.471	0.775667	pathogenic
P08100	ENST00000296271	73	N	1.18339	0.888	0.919	-0.512254	0.00013108	1.3517	0.05939	0.019	2.61	7.163	1	pathogenic
P08100	ENST00000296271	87	V	-0.569109	0.841	0.65	-0.512254	0.00013108	1.3517	0.1546	0.014	0.173333	4.14167	0.667	pathogenic
P08100	ENST00000296271	88	L	-1.05399	0.822	0.542	-0.512254	0.00013108	1.3517	1.866	0.713	-3.309	-0.438	0.275	pathogenic
P08100	ENST00000296271	89	G	-0.906194	0.781	0.613	-0.512254	0.00013108	1.3517	0.7136	0.167	-2.337	1.524	0.666333	pathogenic
P08100	ENST00000296271	90	G	-1.16807	0.757	0.677	-0.512254	0.00013108	1.3517	0.2289	0.012	0.788	4.93267	0.961333	pathogenic
P08100	ENST00000296271	101	G	1.10835	0.713	1.022	-0.512254	0.00013108	1.3517	0.1909	0	1.08	5.62633	0.970667	pathogenic
P08100	ENST00000296271	106	G	-0.930516	0.736	0.718	-0.512254	0.00013108	1.3517	0.113	0.155	1.11433	6.094	0.909	pathogenic
P08100	ENST00000296271	109	G	-0.846504	0.755	0.764	-0.512254	0.00013108	1.3517	0.2881	0.202	-1.07467	4.64067	0.667667	pathogenic
P08100	ENST00000296271	110	C	-0.663759	0.775	0.766	-0.512254	0.00013108	1.3517	0.03571	0.007	1.52133	6.87933	1	pathogenic
P08100	ENST00000296271	114	G	0.021118	0.732	0.749	-0.512254	0.00013108	1.3517	0.1114	0	1.50833	5.47333	0.998	pathogenic
P08100	ENST00000296271	131	L	-1.90469	0.675	0.492	-0.512254	0.00013108	1.3517	0.11	0.03	1.15767	4.61733	0.944333	pathogenic
P08100	ENST00000296271	135	R	-2.28799	0.793	0.547	-0.512254	0.00013108	1.3517	0.02017	0.093	-0.729333	3.77667	0.953667	pathogenic
P08100	ENST00000296271	150	E	1.49766	0.884	0.976	-0.512254	0.00013108	1.3517	0.1492	0.521	0.795667	5.78167	1	pathogenic
P08100	ENST00000296271	164	A	-1.33745	0.941	0.595	-0.512254	0.00013108	1.3517	0.06106	0	0.00333333	4.48	0.666667	pathogenic
P08100	ENST00000296271	167	C	-1.32281	0.884	0.695	-0.512254	0.00013108	1.3517	0.1291	0.007	-0.0333333	4.45367	0.675667	pathogenic
P08100	ENST00000296271	170	P	-1.06246	0.886	0.86	-0.512254	0.00013108	1.3517	0.02808	0.176	0.00333333	4.058	0.666667	pathogenic
P08100	ENST00000296271	171	P	-1.05262	0.846	0.868	-0.512254	0.00013108	1.3517	0.02808	0.059	0.00333333	4.10567	0.666667	pathogenic
P08100	ENST00000296271	180	P	-1.38216	0.78	0.755	-0.512254	0.00013108	1.3517	0.1006	0	0.00333333	3.39733	0.666667	pathogenic
P08100	ENST00000296271	181	E	-1.93824	0.784	0.81	-0.512254	0.00013108	1.3517	0.0221	0.077	0.673333	6.21167	1	pathogenic
P08100	ENST00000296271	182	G	-0.752076	0.796	0.9	-0.512254	0.00013108	1.3517	0.03143	0.024	1.45933	6.131	0.666667	pathogenic
P08100	ENST00000296271	186	S	-1.86404	0.78	0.938	-0.512254	0.00013108	1.3517	0.01443	0.069	0.00333333	4.80033	0.666667	pathogenic
P08100	ENST00000296271	187	C	-1.23233	0.735	0.699	-0.512254	0.00013108	1.3517	0.03571	0.015	0.00333333	5.37467	0.666667	pathogenic
P08100	ENST00000296271	188	G	-1.32422	0.746	0.635	-0.512254	0.00013108	1.3517	0.1114	0.071	0.0633333	6.067	0.920667	pathogenic
P08100	ENST00000296271	190	D	-0.988432	0.733	0.743	-0.512254	0.00013108	1.3517	0.01985	0.006	2.61	7.76067	1	pathogenic
P08100	ENST00000296271	207	M	-0.809974	0.749	0.732	-0.512254	0.00013108	1.3517	0.06394	0.181	1.15567	7.691	1	pathogenic
P08100	ENST00000296271	211	H	0.160237	0.844	0.766	-0.512254	0.00013108	1.3517	0.06845	0.011	0.896667	4.98267	1	pathogenic
P08100	ENST00000296271	215	P	-0.888708	0.84	0.808	-0.512254	0.00013108	1.3517	0.1038	0	0.253333	3.92733	0.666667	pathogenic
P08100	ENST00000296271	216	M	0.589086	0.828	0.849	-0.512254	0.00013108	1.3517	0.8919	0.255	-0.749	3.52533	0.666667	pathogenic
P08100	ENST00000296271	267	P	-1.617	0.963	0.914	-0.512254	0.00013108	1.3517	0.1006	0.176	2.26333	6.01	1	pathogenic
P08100	ENST00000296271	270	S	-1.52579	0.878	0.804	-0.512254	0.00013108	1.3517	0.6807	0.562	-2.05333	-1.411	0.003	pathogenic
P08100	ENST00000296271	296	K	-0.971624	0.884	0.733	-0.512254	0.00013108	1.3517	0.02291	0.102	2.26	7.855	1	pathogenic
P08100	ENST00000296271	297	S	-0.802672	0.877	0.703	-0.512254	0.00013108	1.3517	0.3281	0.131	-2.61733	1.10067	0.510333	pathogenic
P08100	ENST00000296271	343	S	0.913043	0.985	0.811	-0.512254	0.00013108	1.3517	0.06122	0.723	2.41	5.32567	1	pathogenic
P08236	ENST00000304895	103	R	-0.513404	0.989	0.809	-0.93152	4.0382e-08	2.7105	0.2827	0.343	-0.193333	2.24567	0.711333	pathogenic
P08236	ENST00000304895	176	L	0.779736	0.84	0.86	-0.93152	4.0382e-08	2.7105	0.0339	0	1.09133	5.46133	0.996333	pathogenic
P08236	ENST00000304895	298	A	-0.595854	0.845	1.019	-0.93152	4.0382e-08	2.7105	0.2153	0.075	1.23967	4.09267	0.994	pathogenic
P08236	ENST00000304895	320	Y	-0.243983	0.889	0.75	-0.93152	4.0382e-08	2.7105	0.03532	0.144	1.57	6.34567	1	pathogenic
P08236	ENST00000304895	362	D	-1.97229	0.874	0.819	-0.93152	4.0382e-08	2.7105	0.07355	0.221	0.976667	5.748	1	pathogenic
P08236	ENST00000304895	382	R	-2.20881	0.974	0.763	-0.93152	4.0382e-08	2.7105	0.07522	0	0	5.46567	1	pathogenic
P08236	ENST00000304895	512	G	-1.578	0.753	0.561	-0.93152	4.0382e-08	2.7105	0.03189	0.5	1.37267	5.59833	1	pathogenic
P08236	ENST00000304895	529	Y	-0.147872	0.819	0.812	-0.93152	4.0382e-08	2.7105	0.6321	0.189	-1.92667	3.536	0.668333	pathogenic
P08236	ENST00000304895	619	A	-0.609641	0.929	0.9	-0.93152	4.0382e-08	2.7105	0.01669	0	0	4.196	0.666667	pathogenic
P08243	ENST00000175506	6	A	-0.79146	0.568	0.742	-0.76812	9.3611e-06	2.6166	0.117	0	0.95	4.571	0.994667	pathogenic
P08243	ENST00000175506	33	R	-1.28724	0.943	1.049	-0.76812	9.3611e-06	2.6166	0.2045	0.093	-0.0533333	3.65533	0.996667	pathogenic
P08243	ENST00000175506	68	P	-0.858926	0.948	1.048	-0.76812	9.3611e-06	2.6166	0.03287	0.235	0	5.92333	0.835667	pathogenic
P08243	ENST00000175506	138	D	0.0867003	1.007	0.818	-0.76812	9.3611e-06	2.6166	0.08286	0	0.0166667	4.219	0.964667	pathogenic
P08243	ENST00000175506	243	V	-1.06545	0.859	1.069	-0.76812	9.3611e-06	2.6166	0.7599	0	-2.57667	2.75133	0.534333	pathogenic
P08243	ENST00000175506	295	D	-0.40862	0.888	0.968	-0.76812	9.3611e-06	2.6166	0.08717	0.521	0.413333	4.36667	1	pathogenic
P08243	ENST00000175506	362	F	-1.06261	0.752	0.976	-0.76812	9.3611e-06	2.6166	0.03702	0	1.42133	6.79333	1	pathogenic
P08243	ENST00000175506	405	A	-1.31982	0.89	0.794	-0.76812	9.3611e-06	2.6166	0.0717	0	0.296667	3.255	0.684667	pathogenic
P08243	ENST00000175506	427	S	-0.722979	0.858	0.916	-0.76812	9.3611e-06	2.6166	0.4045	0.446	0.384333	2.60333	0.998667	pathogenic
P08243	ENST00000175506	480	S	0.842732	0.811	0.917	-0.76812	9.3611e-06	2.6166	0.01781	0.731	1.566	5.439	0.997667	pathogenic
P08243	ENST00000175506	519	R	-1.12252	1.027	0.992	-0.76812	9.3611e-06	2.6166	0.08165	0.032	0.0433333	3.009	0.666667	pathogenic
P08246	ENST00000263621	46	S	-0.672938	0.684	0.863	0.227518	0.0012274	1.2834	0.7304	0	0	-0.178	0.000666667	pathogenic
P08246	ENST00000263621	53	H	-1.84021	0.616	0.694	0.227518	0.0012274	1.2834	1.001	0.038	2.22	0.612333	0	pathogenic
P08246	ENST00000263621	57	A	-3.15391	0.707	0.55	0.227518	0.0012274	1.2834	1.645	0	-2.22	0.113333	0.107667	pathogenic
P08246	ENST00000263621	59	L	-1.95064	0.704	0.884	0.227518	0.0012274	1.2834	0.9022	0.006	-0.771433	0.537667	0.00766667	pathogenic
P08246	ENST00000263621	61	A	0.168591	0.649	0.681	0.227518	0.0012274	1.2834	1.532	0.094	-2.175	-0.997	0	pathogenic
P08246	ENST00000263621	71	C	-3.66667	0.825	0.607	0.227518	0.0012274	1.2834	0.7696	0	0.56	1.86333	0.666667	pathogenic
P08246	ENST00000263621	85	G	-0.691362	1.022	0.871	0.227518	0.0012274	1.2834	0.7356	0.036	0	0.260333	0.663333	pathogenic
P08246	ENST00000263621	97	Q	-1.439	1.024	0.982	0.227518	0.0012274	1.2834	0.3318	0.177	1.55333	1.701	0.441333	pathogenic
P08246	ENST00000263621	101	V	-1.37229	1.001	1.003	0.227518	0.0012274	1.2834	1.877	0.127	-2.52333	-0.510333	0	pathogenic
P08246	ENST00000263621	102	Q	-0.933028	1.005	0.93	0.227518	0.0012274	1.2834	2.633	0.621	-2.36667	-0.160333	0.000666667	pathogenic
P08246	ENST00000263621	103	R	-0.604317	1.036	0.936	0.227518	0.0012274	1.2834	0.7054	0.597	-2.524	-0.268	0.0186667	pathogenic
P08246	ENST00000263621	126	S	-0.994739	0.807	0.911	0.227518	0.0012274	1.2834	1.76	0.6	-0.689333	-1.49167	0	pathogenic
P08246	ENST00000263621	139	P	-0.266162	0.687	0.833	0.227518	0.0012274	1.2834	0.717	0.059	0	-1.946	0.115667	pathogenic
P08246	ENST00000263621	143	R	-0.433386	0.717	0.702	0.227518	0.0012274	1.2834	2.977	0.617	-2.834	-4.14233	0	pathogenic
P08246	ENST00000263621	151	C	-1.57403	0.782	0.602	0.227518	0.0012274	1.2834	0.9871	0.052	1.25733	2.07833	0.695667	pathogenic
P08246	ENST00000263621	191	R	0.467623	0.783	1.042	0.227518	0.0012274	1.2834	1.181	0.714	-2.69533	-0.267	0.443667	pathogenic
P08246	ENST00000263621	202	S	-2.24444	0.825	0.662	0.227518	0.0012274	1.2834	0.06914	0	0	2.71233	0.716667	pathogenic
P08246	ENST00000263621	205	P	-0.172448	0.893	0.683	0.227518	0.0012274	1.2834	0.2419	0	1.503	1.95033	0.579667	pathogenic
P08246	ENST00000263621	206	L	-0.825751	0.884	0.822	0.227518	0.0012274	1.2834	0.264	0	0	2.65033	0.67	pathogenic
P08246	ENST00000263621	210	G	-1.48787	0.811	0.6	0.227518	0.0012274	1.2834	1.502	0.643	-0.38	0.389333	0.003	pathogenic
P08246	ENST00000263621	214	G	0.749914	0.812	0.806	0.227518	0.0012274	1.2834	0.3963	0	0	2.50833	0.667333	pathogenic
P08246	ENST00000263621	220	R	0.228338	0.916	0.949	0.227518	0.0012274	1.2834	0.6291	0.165	-2.15133	-0.658667	0.161	pathogenic
P08473	ENST00000360490	556	P	-1.19831	0.934	0.887	-0.698303	1.465e-18	2.0027	0.03414	0	0.00333333	4.92133	0.677667	pathogenic
P08473	ENST00000360490	658	A	0.587338	0.895	1.13	-0.698303	1.465e-18	2.0027	0.02039	0	1.08667	5.97833	0.990333	pathogenic
P08514	ENST00000262407	214	L	0.553722	0.72	0.815	-1.3802	1.5205e-16	3.1434	0.6359	0	-0.126667	1.90867	0.691	pathogenic
P08514	ENST00000262407	358	R	-1.90731	1.012	1.011	-1.3802	1.5205e-16	3.1434	0.5724	0.157	-0.37	0.788667	0.579	pathogenic
P08514	ENST00000262407	396	D	-1.18255	1.022	0.806	-1.3802	1.5205e-16	3.1434	0.07328	0.221	0.69	5.58233	1	pathogenic
P08514	ENST00000262407	412	G	1.65921	1.067	1.174	-1.3802	1.5205e-16	3.1434	0.8018	0.012	0.00333333	0.584333	0.0623333	pathogenic
P08514	ENST00000262407	449	G	0.969504	0.904	0.993	-1.3802	1.5205e-16	3.1434	0.1006	0	1.86667	5.43633	0.995333	pathogenic
P08514	ENST00000262407	591	D	-0.951548	0.915	0.719	-1.3802	1.5205e-16	3.1434	0.1874	0.264	0.926667	4.161	1	pathogenic
P08514	ENST00000262407	778	Q	0.18057	0.954	0.801	-1.3802	1.5205e-16	3.1434	2.094	0.601	-2.18633	-0.344667	0.00466667	pathogenic
P08514	ENST00000262407	836	G	-0.457705	0.996	0.719	-1.3802	1.5205e-16	3.1434	1.967	0.155	0.101	-0.00266667	0.229	pathogenic
P08514	ENST00000262407	957	S	-0.581164	0.828	0.646	-1.3802	1.5205e-16	3.1434	0.1982	0	0.00333333	1.76167	0.666667	pathogenic
P08574	ENST00000318911	215	L	0.650231	0.836	0.798	-0.193131	0.13875	2.5268	0.1334	0.128	1.87	4.095	1	pathogenic
P09001	ENST00000264995	317	P	1.60389	0.737	0.885	0.1402	1.3045e-12	0.24809	0.03333	0.103	-0.22	5.62833	0.926333	pathogenic
P09417	ENST00000281243	15	V	-1.70706	0.92	1.025	-0.365422	0.00015254	1.4205	0.3439	0	2.43333	1.935	0.982333	pathogenic
P09417	ENST00000281243	27	V	-1.98436	0.969	1.058	-0.365422	0.00015254	1.4205	0.02781	0	2.16767	4.13767	1	pathogenic
P09417	ENST00000281243	115	S	-0.701498	0.917	0.862	-0.365422	0.00015254	1.4205	0.05751	0.015	-0.00333333	3.28667	0.666667	pathogenic
P09417	ENST00000281243	158	H	-0.461538	0.872	0.83	-0.365422	0.00015254	1.4205	0.01985	0.076	0.00333333	5.32	0.673333	pathogenic
P09467	ENST00000375326	117	C	-0.493733	0.715	0.986	0.000244919	0.079124	2.2544	0.02228	0	0.00333333	6.00967	1	pathogenic
P09467	ENST00000375326	119	D	0.198098	0.754	0.857	0.000244919	0.079124	2.2544	0.06484	0.012	0.196667	5.19533	1	pathogenic
P09467	ENST00000375326	158	R	1.73663	0.885	0.782	0.000244919	0.079124	2.2544	0.01247	0.444	1.27667	3.83867	0.999333	pathogenic
P09467	ENST00000375326	164	G	-0.547589	0.916	0.8	0.000244919	0.079124	2.2544	0.01956	0	1.61033	5.329	0.996333	pathogenic
P09467	ENST00000375326	260	G	-0.436732	1.018	0.98	0.000244919	0.079124	2.2544	0.01956	0.024	0.576667	5.441	0.999667	pathogenic
P09467	ENST00000375326	281	E	0.219401	0.943	0.819	0.000244919	0.079124	2.2544	0.01389	0.052	0.00333333	4.96967	0.684667	pathogenic
P09467	ENST00000375326	294	G	2.06909	0.828	0.926	0.000244919	0.079124	2.2544	0.02004	0.095	0.19	5.212	0.675667	pathogenic
P09493	ENST00000288398	43	L	-1.10951	0.944	1	-0.381198	0.00023685	2.1195	0.004894	0.122	1.25267	5.322	1	pathogenic
P09493	ENST00000288398	55	D	-1.63948	0.536	0.553	-0.381198	0.00023685	2.1195	0.003141	0.515	2.27	7.76033	1	pathogenic
P09493	ENST00000288398	60	Y	-1.76246	0.544	0.429	-0.381198	0.00023685	2.1195	0.09766	0.36	2.27	5.55367	1	pathogenic
P09493	ENST00000288398	62	E	-1.8109	0.53	0.49	-0.381198	0.00023685	2.1195	0.003487	0.505	2.27	8.00133	1	pathogenic
P09622	ENST00000205402	54	Y	-1.33697	1.014	0.906	-0.656744	0.0095142	3.4205	0.01346	0.027	1.96667	6.073	1	pathogenic
P09622	ENST00000205402	61	A	-0.524172	0.964	1.137	-0.656744	0.0095142	3.4205	0.05161	0.198	2.09933	5.49233	1	pathogenic
P09622	ENST00000205402	62	Q	-1.18906	0.982	1.116	-0.656744	0.0095142	3.4205	0.007854	0.116	2.42	6.47567	1	pathogenic
P09622	ENST00000205402	375	E	-0.765566	1.174	1.188	-0.656744	0.0095142	3.4205	0.008408	0.144	2.74	7.699	1	pathogenic
P09871	ENST00000328916	294	C	0.768555	0.964	0.861	-0.3912	0.00067654	3.2766	0.1011	0.007	0.58	3.96733	0.993667	pathogenic
P0DP23	ENST00000356978	30	T	-2.12796	0.334	0.336	0.0463315	0.94473	2.803	0.002068	0.162	1.11333	5.95467	0.998667	pathogenic
P0DP23	ENST00000356978	90	F	-3.37981	0.532	0.156	0.0463315	0.94473	2.803	0.004283	0.081	0.8121	7.93267	1	pathogenic
P0DP23	ENST00000356978	105	E	-2.46996	0.647	0.906	0.0463315	0.94473	2.803	0.002967	0.103	0	6.27533	0.738333	pathogenic
P0DP23	ENST00000356978	130	D	-2.62831	0.273	0.159	0.0463315	0.94473	2.803	0.002685	0.166	1.85	7.14533	1	pathogenic
P0DP23	ENST00000356978	132	D	-1.67618	0.274	0.208	0.0463315	0.94473	2.803	0.002685	0.613	0.796667	6.413	0.980667	pathogenic
P0DP23	ENST00000356978	133	G	-1.98675	0.368	0.247	0.0463315	0.94473	2.803	0.004216	0.69	-0.156667	6.635	0.907	pathogenic
P0DP23	ENST00000356978	142	F	-2.58899	0.411	0.344	0.0463315	0.94473	2.803	0.004283	0.076	1.78667	6.88733	1	pathogenic
P0DP25	ENST00000291295	94	D	-2.91818	0.366	0.838	-0.0778508	0.92749	2.6823	0.002711	0.08	1.11667	7.4	1	pathogenic
P0DP25	ENST00000291295	132	D	-2.29157	0.328	0.208	-0.0778508	0.92749	2.6823	0.00267	0.209	0	4.95167	0.666667	pathogenic
P10253	ENST00000302262	103	C	0.608506	1.024	0.973	0.642404	2.8174e-18	1.6573	0.0575	0	0.00333333	5.05267	0.666667	pathogenic
P10253	ENST00000302262	108	C	0.320554	1.047	0.866	0.642404	2.8174e-18	1.6573	0.0575	0.059	1.37147	6.594	1	pathogenic
P10253	ENST00000302262	154	R	-1.16101	0.916	0.85	0.642404	2.8174e-18	1.6573	0.2052	0.016	-0.366	0.712667	0.663667	pathogenic
P10253	ENST00000302262	190	R	-0.203377	0.895	0.973	0.642404	2.8174e-18	1.6573	0.08485	0.105	1.34	3.76333	0.818667	pathogenic
P10253	ENST00000302262	219	G	0.251046	0.998	0.872	0.642404	2.8174e-18	1.6573	0.05163	0	-0.00333333	6.47733	0.667	pathogenic
P10253	ENST00000302262	224	R	0.134794	0.983	0.941	0.642404	2.8174e-18	1.6573	0.1951	0.028	0.0506667	1.94667	0.383333	pathogenic
P10253	ENST00000302262	243	D	-0.301351	0.96	1.027	0.642404	2.8174e-18	1.6573	0.03264	0.38	1.83333	7.01033	1	pathogenic
P10253	ENST00000302262	262	E	1.04845	0.905	0.868	0.642404	2.8174e-18	1.6573	0.09105	0	2.19	6.432	1	pathogenic
P10253	ENST00000302262	266	P	2.75039	0.828	0.955	0.642404	2.8174e-18	1.6573	1.037	0.596	0.18	0.470667	0.001	pathogenic
P10253	ENST00000302262	281	R	0.151726	0.873	0.97	0.642404	2.8174e-18	1.6573	0.03314	0.157	0	4.157	0.997	pathogenic
P10253	ENST00000302262	285	P	1.29486	0.82	0.908	0.642404	2.8174e-18	1.6573	0.05092	0.037	0.78	5.152	0.667	pathogenic
P10253	ENST00000302262	292	Y	0.54171	0.746	0.895	0.642404	2.8174e-18	1.6573	0.2277	0	-0.00333333	3.668	0.666667	pathogenic
P10253	ENST00000302262	293	G	0.623594	0.737	0.86	0.642404	2.8174e-18	1.6573	0.1317	0.012	-0.37	5.20167	0.776	pathogenic
P10253	ENST00000302262	299	L	-1.33156	0.748	0.77	0.642404	2.8174e-18	1.6573	0.3447	0.006	0.416667	4.517	1	pathogenic
P10253	ENST00000302262	309	G	-0.645457	0.675	0.703	0.642404	2.8174e-18	1.6573	0.131	0	0	4.70667	0.667	pathogenic
P10253	ENST00000302262	334	G	0.576999	0.739	0.894	0.642404	2.8174e-18	1.6573	0.1399	0.024	-0.37	3.19667	0.666667	pathogenic
P10253	ENST00000302262	355	L	-0.133217	0.693	0.784	0.642404	2.8174e-18	1.6573	0.6817	0.012	-0.0613333	2.58567	1	pathogenic
P10253	ENST00000302262	361	P	-0.346644	0.736	0.899	0.642404	2.8174e-18	1.6573	0.1241	0.007	0.00333333	3.79233	0.666667	pathogenic
P10253	ENST00000302262	372	H	-0.759812	0.859	0.724	0.642404	2.8174e-18	1.6573	0.08134	0	-0.00333333	4.452	0.999667	pathogenic
P10253	ENST00000302262	375	R	0.387252	0.863	0.767	0.642404	2.8174e-18	1.6573	0.09013	0.109	1.62	5.332	1	pathogenic
P10253	ENST00000302262	377	G	0.962299	0.894	0.936	0.642404	2.8174e-18	1.6573	0.05462	0.262	0.756667	6.32267	0.995667	pathogenic
P10253	ENST00000302262	404	D	0.551014	0.841	0.796	0.642404	2.8174e-18	1.6573	0.03592	0.049	0.333333	6.38667	0.963667	pathogenic
P10253	ENST00000302262	408	M	-0.573424	0.877	0.792	0.642404	2.8174e-18	1.6573	0.4675	0.027	2.29	1.78567	1	pathogenic
P10253	ENST00000302262	437	R	-1.35331	1.012	0.856	0.642404	2.8174e-18	1.6573	1.174	0.145	-3.05264	-0.260667	0.26	pathogenic
P10253	ENST00000302262	439	M	-0.306194	1.001	0.792	0.642404	2.8174e-18	1.6573	0.8401	0	-1.76667	2.569	0.95	pathogenic
P10253	ENST00000302262	478	G	-0.137138	1.012	0.931	0.642404	2.8174e-18	1.6573	0.05462	0	0	6.26967	0.995333	pathogenic
P10253	ENST00000302262	481	W	-1.01512	0.914	0.883	0.642404	2.8174e-18	1.6573	0.1047	0.339	2.3	8.773	1	pathogenic
P10253	ENST00000302262	489	D	-1.13824	0.823	0.9	0.642404	2.8174e-18	1.6573	0.0347	0.031	1.94333	6.551	1	pathogenic
P10253	ENST00000302262	493	P	-1.04733	0.832	0.882	0.642404	2.8174e-18	1.6573	0.1298	0.522	0	2.36567	0.666667	pathogenic
P10253	ENST00000302262	519	M	0.0693996	0.869	0.917	0.642404	2.8174e-18	1.6573	0.02981	0.032	2.38	7.59567	1	pathogenic
P10253	ENST00000302262	521	E	-0.308274	0.871	0.885	0.642404	2.8174e-18	1.6573	0.09295	0.005	0.55	5.96167	1	pathogenic
P10253	ENST00000302262	522	P	0.726714	0.861	0.887	0.642404	2.8174e-18	1.6573	0.118	0	0	2.30833	0.666667	pathogenic
P10253	ENST00000302262	529	S	-0.108311	0.855	0.761	0.642404	2.8174e-18	1.6573	0.1461	0.069	0.923333	2.48033	0.666667	pathogenic
P10253	ENST00000302262	552	L	-0.209166	0.787	0.947	0.642404	2.8174e-18	1.6573	0.05314	0.012	-0.159333	3.20433	0.672667	pathogenic
P10253	ENST00000302262	572	H	1.44609	0.919	0.861	0.642404	2.8174e-18	1.6573	0.03226	0	1.23767	6.57267	1	pathogenic
P10253	ENST00000302262	579	E	-0.232927	0.959	0.879	0.642404	2.8174e-18	1.6573	0.09808	0	0.993	5.59767	0.999667	pathogenic
P10253	ENST00000302262	600	R	1.56491	1.022	0.923	0.642404	2.8174e-18	1.6573	0.03323	0.016	0.583333	5.24933	0.917667	pathogenic
P10253	ENST00000302262	601	S	0.535868	0.99	0.952	0.642404	2.8174e-18	1.6573	0.02412	0	0.00333333	4.57833	0.666667	pathogenic
P10253	ENST00000302262	607	G	0.0885193	1.012	0.906	0.642404	2.8174e-18	1.6573	0.05099	0.036	1.95	6.519	0.769	pathogenic
P10253	ENST00000302262	611	G	0.97871	0.956	0.971	0.642404	2.8174e-18	1.6573	0.3792	0	1.19043	4.63167	0.717	pathogenic
P10253	ENST00000302262	614	T	2.56417	0.966	0.921	0.642404	2.8174e-18	1.6573	0.2	0	-1.39567	0.608	0.665	pathogenic
P10253	ENST00000302262	615	G	2.54688	0.961	0.924	0.642404	2.8174e-18	1.6573	0.05099	0	0.79	6.76367	0.999667	pathogenic
P10253	ENST00000302262	619	S	0.62061	0.882	0.788	0.642404	2.8174e-18	1.6573	0.06439	0.131	2.22	6.32233	0.996	pathogenic
P10253	ENST00000302262	635	N	-0.0766583	0.892	0.889	0.642404	2.8174e-18	1.6573	0.3883	0.013	0.723267	2.58533	1	pathogenic
P10253	ENST00000302262	638	G	-0.307386	0.886	0.897	0.642404	2.8174e-18	1.6573	0.05396	0.024	0.49	6.47267	0.999667	pathogenic
P10253	ENST00000302262	643	G	0.615138	0.862	0.941	0.642404	2.8174e-18	1.6573	0.05101	0	-0.00333333	6.52	0.920333	pathogenic
P10253	ENST00000302262	645	D	1.39433	0.853	0.905	0.642404	2.8174e-18	1.6573	0.03274	0	1.38533	6.659	0.993667	pathogenic
P10253	ENST00000302262	647	C	1.62859	0.854	0.843	0.642404	2.8174e-18	1.6573	0.05768	0	-0.00333333	5.49967	0.668	pathogenic
P10253	ENST00000302262	648	G	2.24518	0.894	0.864	0.642404	2.8174e-18	1.6573	0.05101	0	1.73	6.90467	1	pathogenic
P10253	ENST00000302262	660	R	-0.324955	0.905	0.864	0.642404	2.8174e-18	1.6573	0.03307	0.008	0.11	5.606	1	pathogenic
P10253	ENST00000302262	671	M	-0.778924	0.867	0.945	0.642404	2.8174e-18	1.6573	0.2835	0	-3.33	3.63933	1	pathogenic
P10253	ENST00000302262	672	R	-0.702865	0.879	0.96	0.642404	2.8174e-18	1.6573	0.03307	0.004	-2.21	3.487	0.776667	pathogenic
P10253	ENST00000302262	702	R	0.564265	0.868	0.896	0.642404	2.8174e-18	1.6573	0.0335	0.004	2.01667	5.294	0.996	pathogenic
P10253	ENST00000302262	725	R	0.361489	0.954	0.936	0.642404	2.8174e-18	1.6573	0.03324	0.02	0.536667	3.74433	0.882667	pathogenic
P10253	ENST00000302262	743	Q	1.62568	1.064	0.834	0.642404	2.8174e-18	1.6573	0.03467	0.035	2.47	7.96167	1	pathogenic
P10253	ENST00000302262	746	W	0.760117	1.048	1.045	0.642404	2.8174e-18	1.6573	0.1049	0	1.36867	8.823	1	pathogenic
P10253	ENST00000302262	766	Y	1.07758	0.841	0.776	0.642404	2.8174e-18	1.6573	0.05765	0.023	2.1	5.74833	1	pathogenic
P10253	ENST00000302262	906	V	-1.61099	0.85	0.864	0.642404	2.8174e-18	1.6573	0.5902	0	0.765817	2.12333	0.977	pathogenic
P10276	ENST00000254066	276	R	-2.94971	0.316	0.553	-0.899024	0.96305	3.6243	0.009286	0.008	0.59	3.09	0.568	pathogenic
P10644	ENST00000358598	269	D	-2.11477	0.686	0.534	-0.583639	0.99985	4.6449	0.003778	0.35	1.24667	6.80967	1	pathogenic
P10644	ENST00000358598	335	R	-2.32712	0.644	0.367	-0.583639	0.99985	4.6449	0.003842	0.065	-0.00333333	4.44833	0.666667	pathogenic
P10746	ENST00000368786	19	Y	1.12426	0.99	0.976	0.146296	0.031627	2.3073	0.09634	0.122	0.00333333	3.22	0.664333	pathogenic
P10746	ENST00000368786	73	C	0.658112	0.864	0.86	0.146296	0.031627	2.3073	0.7227	0	0.322767	2.48333	0.997667	pathogenic
P10809	ENST00000345042	98	V	-2.0592	0.698	0.694	-0.312782	0.99257	4.1053	0.004774	0.028	1.32267	6.117	1	pathogenic
P10809	ENST00000345042	133	K	-0.491078	0.798	0.884	-0.312782	0.99257	4.1053	0.128	0.571	1.85	5.12333	1	pathogenic
P10809	ENST00000345042	536	A	-1.10233	1.03	0.665	-0.312782	0.99257	4.1053	0.05258	0.028	0.26	4.63633	0.674667	pathogenic
P10827	ENST00000264637	214	A	-3.03897	0.737	0.283	-0.816232	0.32748	3.6439	0.007689	0	2.24	6.10933	0.996667	pathogenic
P10827	ENST00000264637	263	A	-2.85412	0.469	0.39	-0.816232	0.32748	3.6439	0.007736	0.075	0	4.24667	0.666667	pathogenic
P11166	ENST00000426263	17	G	-1.57197	0.635	0.757	-0.915582	0.9941	3.9005	0.04053	0.44	1.20333	4.652	1	pathogenic
P11166	ENST00000426263	34	N	-1.72826	0.741	0.592	-0.915582	0.9941	3.9005	0.02101	0	0	4.35667	0.787	pathogenic
P11166	ENST00000426263	36	P	-1.18033	0.79	0.464	-0.915582	0.9941	3.9005	0.03624	0	2.13333	5.43333	0.833333	pathogenic
P11166	ENST00000426263	126	R	-2.26432	0.621	0.714	-0.915582	0.9941	3.9005	0.02012	0.008	0.763333	5.388	0.994	pathogenic
P11166	ENST00000426263	130	G	-3.23295	0.68	0.544	-0.915582	0.9941	3.9005	0.03155	0	0	5.01467	0.713	pathogenic
P11166	ENST00000426263	134	G	-2.61778	0.754	0.49	-0.915582	0.9941	3.9005	0.03339	0	1.91	6.16333	1	pathogenic
P11166	ENST00000426263	140	V	-2.52766	0.735	0.571	-0.915582	0.9941	3.9005	0.06402	0	2.23	5.16867	1	pathogenic
P11166	ENST00000426263	153	R	-2.03672	0.711	0.574	-0.915582	0.9941	3.9005	0.02145	0.258	-0.326667	2.30967	0.666667	pathogenic
P11166	ENST00000426263	161	Q	-2.40457	0.541	0.156	-0.915582	0.9941	3.9005	0.02116	0.318	0.863333	6.43167	1	pathogenic
P11166	ENST00000426263	165	V	-2.77099	0.469	0.412	-0.915582	0.9941	3.9005	0.01785	0.035	0.71	5.53333	0.696667	pathogenic
P11166	ENST00000426263	175	G	-2.0389	0.426	0.499	-0.915582	0.9941	3.9005	0.1274	0.012	1.57133	4.067	0.932	pathogenic
P11166	ENST00000426263	212	R	-2.0045	0.87	0.855	-0.915582	0.9941	3.9005	0.02024	0.294	1.21333	4.996	0.999333	pathogenic
P11166	ENST00000426263	223	R	-1.3149	0.768	0.849	-0.915582	0.9941	3.9005	0.1474	0.48	-1.06333	3.115	0.994667	pathogenic
P11166	ENST00000426263	232	R	-2.08629	0.724	0.594	-0.915582	0.9941	3.9005	0.07313	0.073	-1.40667	1.05033	0.659667	pathogenic
P11166	ENST00000426263	236	D	-0.464341	0.754	0.615	-0.915582	0.9941	3.9005	0.07093	0.847	0	4.87	0.668667	pathogenic
P11166	ENST00000426263	244	M	-1.84336	0.847	0.88	-0.915582	0.9941	3.9005	0.01749	0.096	1.44667	8.41567	1	pathogenic
P11166	ENST00000426263	247	E	-1.71177	0.846	1.014	-0.915582	0.9941	3.9005	0.02185	0.273	1.483	6.898	1	pathogenic
P11166	ENST00000426263	275	A	-2.16819	0.705	0.85	-0.915582	0.9941	3.9005	0.05965	0	-0.697467	5.318	0.896333	pathogenic
P11166	ENST00000426263	283	Q	-1.90195	0.541	0.569	-0.915582	0.9941	3.9005	0.01974	0.045	2.15	7.38967	1	pathogenic
P11166	ENST00000426263	287	I	-2.71656	0.6	0.628	-0.915582	0.9941	3.9005	0.06015	0.012	1.83	7.87733	1	pathogenic
P11166	ENST00000426263	294	S	-3.03084	0.735	0.843	-0.915582	0.9941	3.9005	0.01533	0	0.366667	6.19367	0.967	pathogenic
P11166	ENST00000426263	295	T	-0.86639	0.742	0.837	-0.915582	0.9941	3.9005	0.01658	0.049	0	4.96733	0.666667	pathogenic
P11166	ENST00000426263	310	T	-2.02334	0.656	0.638	-0.915582	0.9941	3.9005	0.01658	0	1.57667	7.56933	1	pathogenic
P11166	ENST00000426263	313	S	-3.08676	0.74	0.822	-0.915582	0.9941	3.9005	0.2409	0	-1.69333	3.055	0.666667	pathogenic
P11166	ENST00000426263	314	G	-3.13969	0.741	0.576	-0.915582	0.9941	3.9005	0.03339	0	0	4.99967	0.865333	pathogenic
P11166	ENST00000426263	328	V	-2.06467	0.703	0.733	-0.915582	0.9941	3.9005	0.01797	0.106	1.56967	6.14033	1	pathogenic
P11166	ENST00000426263	333	R	-2.3	0.742	0.634	-0.915582	0.9941	3.9005	0.02158	0.173	-0.02	4.525	0.905667	pathogenic
P11166	ENST00000426263	383	P	-1.7636	0.746	0.546	-0.915582	0.9941	3.9005	0.1008	0	0.0833333	5.363	0.666667	pathogenic
P11166	ENST00000426263	400	R	-0.78414	0.742	1.032	-0.915582	0.9941	3.9005	0.02012	0.23	0.823333	3.81567	0.897667	pathogenic
P11166	ENST00000426263	412	W	-1.65746	0.796	0.562	-0.915582	0.9941	3.9005	0.06242	0.044	2.23	8.37833	1	pathogenic
P11166	ENST00000426263	419	G	-2.1865	0.717	0.949	-0.915582	0.9941	3.9005	0.1123	0	1.90333	4.918	1	pathogenic
P11166	ENST00000426263	421	C	-1.1505	0.75	0.87	-0.915582	0.9941	3.9005	1.36	0.37	1.22667	2.52233	0.995	pathogenic
P11166	ENST00000426263	422	F	-2.34167	0.752	0.79	-0.915582	0.9941	3.9005	0.03186	0.02	1.91	8.526	1	pathogenic
P11172	ENST00000232607	375	G	-0.00974771	0.937	0.818	0.308741	0.0001051	1.7768	0.0567	0.762	2.742	6.20133	0.990667	pathogenic
P11177	ENST00000302746	140	V	-0.763924	0.806	0.964	-0.526468	0.15201	2.9767	0.008471	0.014	2.70667	5.297	0.948	pathogenic
P11217	ENST00000164139	93	G	-1.9492	0.868	0.929	0.102233	2.033e-13	2.2154	0.1022	0.012	0	3.47	0.667333	pathogenic
P11217	ENST00000164139	94	R	-1.58206	0.829	0.866	0.102233	2.033e-13	2.2154	0.1192	0.153	-0.31	2.92633	0.666667	pathogenic
P11217	ENST00000164139	133	G	-0.704674	0.757	0.804	0.102233	2.033e-13	2.2154	0.1837	0	1.20267	3.22267	0.668333	pathogenic
P11217	ENST00000164139	135	G	-0.41052	0.867	0.795	0.102233	2.033e-13	2.2154	0.1883	0	0.00333333	3.39333	0.666667	pathogenic
P11217	ENST00000164139	205	G	-0.907967	0.729	0.659	0.102233	2.033e-13	2.2154	0.01956	0.345	1.19	5.68967	1	pathogenic
P11217	ENST00000164139	379	T	-0.836809	0.902	0.835	0.102233	2.033e-13	2.2154	0.009611	0.028	0.206667	5.13967	0.666667	pathogenic
P11217	ENST00000164139	383	E	-0.984143	0.917	0.945	0.102233	2.033e-13	2.2154	0.01355	0.263	1.5433	5.42767	0.996	pathogenic
P11217	ENST00000164139	397	L	-1.61148	0.953	0.654	0.102233	2.033e-13	2.2154	0.01902	0	1.15233	4.57867	0.975	pathogenic
P11217	ENST00000164139	449	G	0.229659	0.901	0.954	0.102233	2.033e-13	2.2154	0.01961	0	0.00333333	4.74967	0.667	pathogenic
P11217	ENST00000164139	456	V	-1.17345	0.907	0.768	0.102233	2.033e-13	2.2154	0.01038	0.014	1.52703	5.94733	0.999333	pathogenic
P11217	ENST00000164139	486	G	-1.05326	1.037	0.824	0.102233	2.033e-13	2.2154	0.01976	0	1.96667	5.10433	0.885667	pathogenic
P11217	ENST00000164139	489	P	0.953354	1.038	1.116	0.102233	2.033e-13	2.2154	0.01762	0	0.00333333	6.60167	0.979333	pathogenic
P11217	ENST00000164139	543	K	-1.21344	0.947	0.928	0.102233	2.033e-13	2.2154	0.01423	0.015	0.713333	6.237	0.996667	pathogenic
P11217	ENST00000164139	686	G	0.460177	0.908	0.945	0.102233	2.033e-13	2.2154	0.01962	0.071	0.976667	5.21433	0.945	pathogenic
P11217	ENST00000164139	695	G	-0.187444	0.922	0.87	0.102233	2.033e-13	2.2154	0.01962	0	1.44767	4.00967	0.666667	pathogenic
P11217	ENST00000164139	715	R	-0.492642	0.877	0.853	0.102233	2.033e-13	2.2154	0.01251	0.294	0.47	3.07233	0.999333	pathogenic
P11217	ENST00000164139	798	W	0.521904	0.804	0.878	0.102233	2.033e-13	2.2154	0.2066	0.04	1.87	7.705	1	pathogenic
P11233	ENST00000005257	25	V	-2.74648	0.584	0.673	0.000406903	0.97289	3.0911	0.002953	0.021	1.55	6.727	1	pathogenic
P11233	ENST00000005257	130	D	-1.7454	0.722	0.428	0.000406903	0.97289	3.0911	0.003496	0.325	0.61	6.60633	0.999333	pathogenic
P11310	ENST00000370841	53	R	1.76871	0.872	0.999	-0.0742631	1.7725e-12	0.91619	0.2517	0.391	-0.266667	2.89033	0.745667	pathogenic
P11310	ENST00000370841	67	Y	-1.04436	0.936	0.831	-0.0742631	1.7725e-12	0.91619	0.2196	0.09	1.606	4.54033	1	pathogenic
P11310	ENST00000370841	78	I	1.0791	0.976	0.985	-0.0742631	1.7725e-12	0.91619	0.145	0.024	0.812667	4.40867	1	pathogenic
P11310	ENST00000370841	84	L	2.1187	0.984	1.179	-0.0742631	1.7725e-12	0.91619	0.02335	0.317	1.606	4.32	0.998333	pathogenic
P11310	ENST00000370841	116	C	-0.92	1.054	1.057	-0.0742631	1.7725e-12	0.91619	0.1297	0.037	1.002	6.20067	1	pathogenic
P11310	ENST00000370841	148	R	0	0.869	0.897	-0.0742631	1.7725e-12	0.91619	0.01538	0.226	-0.405667	4.18867	0.891	pathogenic
P11310	ENST00000370841	155	M	0.813717	0.874	1.058	-0.0742631	1.7725e-12	0.91619	0.2995	0.064	1.23433	5.67967	1	pathogenic
P11310	ENST00000370841	168	D	0.877619	0.935	1.187	-0.0742631	1.7725e-12	0.91619	0.01503	0.147	2.23	6.787	1	pathogenic
P11310	ENST00000370841	185	I	1.43847	1.032	0.958	-0.0742631	1.7725e-12	0.91619	0.193	0	0.503333	4.26433	1	pathogenic
P11310	ENST00000370841	193	T	-0.460366	0.968	0.922	-0.0742631	1.7725e-12	0.91619	0.01194	0.141	0.696667	5.79867	0.998667	pathogenic
P11310	ENST00000370841	195	G	-0.0761615	0.952	1.106	-0.0742631	1.7725e-12	0.91619	0.02422	0	0.9	6.562	0.980333	pathogenic
P11310	ENST00000370841	203	L	1.56985	0.958	0.954	-0.0742631	1.7725e-12	0.91619	0.2799	0	0.0316667	2.89033	0.659	pathogenic
P11310	ENST00000370841	206	R	0.955466	0.971	1.036	-0.0742631	1.7725e-12	0.91619	0.1236	0.137	1.81667	4.87167	0.993667	pathogenic
P11310	ENST00000370841	233	I	0.542661	1.013	1.083	-0.0742631	1.7725e-12	0.91619	0.6938	0.391	0.548	1.16033	0.804333	pathogenic
P11310	ENST00000370841	239	N	-1.64127	1.026	0.885	-0.0742631	1.7725e-12	0.91619	0.01236	0.102	1.605	6.394	1	pathogenic
P11310	ENST00000370841	245	S	-0.840336	1.069	0.897	-0.0742631	1.7725e-12	0.91619	0.01096	0.023	0	5.062	0.712667	pathogenic
P11310	ENST00000370841	247	T	-1.19639	1.046	0.925	-0.0742631	1.7725e-12	0.91619	0.05317	0.106	0.32	5.58067	1	pathogenic
P11310	ENST00000370841	248	R	-0.489837	1.044	1.057	-0.0742631	1.7725e-12	0.91619	0.06883	0.202	2.23	5.03633	1	pathogenic
P11310	ENST00000370841	267	G	0.759786	1.063	0.983	-0.0742631	1.7725e-12	0.91619	0.02407	0.107	1.82667	7.473	1	pathogenic
P11310	ENST00000370841	281	R	0.216957	1.132	1.018	-0.0742631	1.7725e-12	0.91619	0.01538	0.065	1.84333	4.789	1	pathogenic
P11310	ENST00000370841	294	R	0.879326	0.989	0.967	-0.0742631	1.7725e-12	0.91619	0.01635	0.085	2.2	6.29367	1	pathogenic
P11310	ENST00000370841	317	Q	-0.309718	0.782	1.035	-0.0742631	1.7725e-12	0.91619	0.01629	0.182	1.81333	5.86667	1	pathogenic
P11310	ENST00000370841	326	M	-0.367899	0.876	0.922	-0.0742631	1.7725e-12	0.91619	0.01441	0.005	2.2	8.385	1	pathogenic
P11310	ENST00000370841	328	M	-0.316931	0.902	0.973	-0.0742631	1.7725e-12	0.91619	0.1673	0.043	2.2	6.706	1	pathogenic
P11310	ENST00000370841	345	D	-0.431795	0.96	1.126	-0.0742631	1.7725e-12	0.91619	0.01632	0.429	0.196667	6.016	0.678333	pathogenic
P11310	ENST00000370841	349	R	-1.63653	1.08	0.826	-0.0742631	1.7725e-12	0.91619	0.3142	0.633	0.513333	2.167	0.998	pathogenic
P11310	ENST00000370841	351	T	-1.28455	1.089	0.957	-0.0742631	1.7725e-12	0.91619	0.01281	0.106	1.66067	5.20633	0.843667	pathogenic
P11310	ENST00000370841	352	Y	-0.645053	1.08	0.727	-0.0742631	1.7725e-12	0.91619	0.5251	0.072	-0.120667	4.04867	1	pathogenic
P11310	ENST00000370841	362	G	0.28144	1.061	1.038	-0.0742631	1.7725e-12	0.91619	0.3834	0.024	1.06667	4.55767	0.989333	pathogenic
P11310	ENST00000370841	397	Y	-0.0298137	0.943	0.971	-0.0742631	1.7725e-12	0.91619	0.3271	0.014	0.943333	4.78667	1	pathogenic
P11310	ENST00000370841	403	T	-0.169501	0.92	0.816	-0.0742631	1.7725e-12	0.91619	0.0137	0.106	0.38	4.97933	0.995	pathogenic
P11473	ENST00000395324	274	R	-2.46916	0.732	0.664	-0.111908	0.00072359	2.1104	0.01512	0.266	1.02667	5.46833	1	pathogenic
P11498	ENST00000393955	573	A	-0.383926	0.89	0.864	-2.32136	0.013834	4.6356	0.08577	0	1.65	4.73933	1	pathogenic
P11498	ENST00000393955	631	R	-0.380266	0.818	0.852	-2.32136	0.013834	4.6356	0.04355	0.141	1.22333	1.747	0.731667	pathogenic
P11498	ENST00000393955	890	V	0.652997	0.88	0.973	-2.32136	0.013834	4.6356	0.1303	0	0.813333	4.17167	1	pathogenic
P11498	ENST00000393955	1172	D	-1.25152	0.85	0.762	-2.32136	0.013834	4.6356	0.2127	0.196	1.72633	4.16467	1	pathogenic
P11511	ENST00000396402	127	M	0.279489	0.94	0.76	-0.455866	1.7022e-05	1.9868	0.03063	0	2.58	8.01833	1	pathogenic
P11511	ENST00000396402	435	R	-1.23194	0.861	1.149	-0.455866	1.7022e-05	1.9868	0.03499	0.012	1.11333	4.98733	0.667	pathogenic
P11802	ENST00000257904	24	R	-0.858651	0.745	0.7	-0.480544	0.062909	2.6061	0.07361	0.492	0.67	4.10267	0.667	pathogenic
P12004	ENST00000379143	148	C	-1.82524	0.983	0.965	0.0944397	0.97606	3.138	0.01391	0.015	2.3	7.13333	1	pathogenic
P12259	ENST00000367797	500	C	-0.300042	0.816	1.046	1.33154	5.919e-15	5.1161	0.0973	0	1.00333	5.97567	0.999	pathogenic
P12259	ENST00000367797	534	R	-1.62642	0.892	1.143	1.33154	5.919e-15	5.1161	0.232	0.347	-0.326667	2.283	0.999667	pathogenic
P12259	ENST00000367797	557	W	-0.298813	0.738	0.858	1.33154	5.919e-15	5.1161	0.1621	0.317	2.25	7.84567	1	pathogenic
P12259	ENST00000367797	2102	R	-0.649813	0.941	0.873	1.33154	5.919e-15	5.1161	0.06271	0.19	-0.3	4.745	0.974	pathogenic
P12271	ENST00000268125	226	M	0.358156	0.937	0.712	0.00477529	1.1303e-05	1.3332	0.01156	0.005	2.11	8.04567	1	pathogenic
P12271	ENST00000268125	234	R	-0.0544554	0.904	0.736	0.00477529	1.1303e-05	1.3332	0.01343	0.161	-0.765	3.94833	0.979333	pathogenic
P12694	ENST00000269980	111	L	0.579014	0.852	0.963	-0.579267	9.8243e-09	1.44	0.2743	0.14	1.631	3.55467	0.968667	pathogenic
P12694	ENST00000269980	124	R	-1.54204	0.893	0.789	-0.579267	9.8243e-09	1.44	0.01302	0.464	1.66433	4.21433	0.999333	pathogenic
P12694	ENST00000269980	156	G	-0.992181	0.864	0.647	-0.579267	9.8243e-09	1.44	0.02115	0.048	1.35887	6.19067	0.999	pathogenic
P12694	ENST00000269980	157	Q	-1.68992	0.861	0.902	-0.579267	9.8243e-09	1.44	0.01324	0.035	1.00333	5.83767	1	pathogenic
P12694	ENST00000269980	159	R	-1.77826	0.918	0.825	-0.579267	9.8243e-09	1.44	0.01349	0.016	1.72667	4.92233	1	pathogenic
P12694	ENST00000269980	211	T	-1.47041	0.78	0.705	-0.579267	9.8243e-09	1.44	0.01051	0	-0.00333333	3.30867	0.666667	pathogenic
P12694	ENST00000269980	218	G	-1.29621	0.766	0.675	-0.579267	9.8243e-09	1.44	0.02209	0	0.43	5.727	0.711333	pathogenic
P12694	ENST00000269980	220	A	-1.44172	0.724	0.801	-0.579267	9.8243e-09	1.44	0.01163	0	1.63067	5.407	0.999	pathogenic
P12694	ENST00000269980	249	G	-1.41011	0.799	0.714	-0.579267	9.8243e-09	1.44	0.1154	0	1.275	5.39033	0.999	pathogenic
P12694	ENST00000269980	253	A	-1.37456	0.803	0.57	-0.579267	9.8243e-09	1.44	0.1097	0	0.00666667	3.13833	0.666667	pathogenic
P12694	ENST00000269980	265	R	-1.28203	0.857	0.773	-0.579267	9.8243e-09	1.44	0.07261	0.008	1.27533	3.21767	0.979667	pathogenic
P12694	ENST00000269980	279	Y	-1.0709	0.932	0.91	-0.579267	9.8243e-09	1.44	0.02428	0.18	1.625	5.61167	1	pathogenic
P12694	ENST00000269980	282	D	-1.42929	0.93	1.025	-0.579267	9.8243e-09	1.44	0.07383	0.141	0	4.45933	0.668	pathogenic
P12694	ENST00000269980	290	G	-0.771264	0.97	1.142	-0.579267	9.8243e-09	1.44	0.021	0.905	-0.00333333	5.53467	0.666667	pathogenic
P12694	ENST00000269980	302	D	-2.2989	1.007	0.849	-0.579267	9.8243e-09	1.44	0.06885	0	-0.00333333	4.86467	0.667333	pathogenic
P12694	ENST00000269980	310	T	1.0532	0.933	0.887	-0.579267	9.8243e-09	1.44	0.01033	0	0.103333	5.06733	0.704333	pathogenic
P12694	ENST00000269980	315	R	-1.27964	0.918	1.252	-0.579267	9.8243e-09	1.44	0.01332	0.532	-0.00333333	5.26867	1	pathogenic
P12694	ENST00000269980	327	E	-1.12012	0.824	1.031	-0.579267	9.8243e-09	1.44	0.01456	0	1.40993	6.789	1	pathogenic
P12694	ENST00000269980	346	R	-1.44675	0.871	0.764	-0.579267	9.8243e-09	1.44	0.01357	0.234	1.81	5.653	0.999667	pathogenic
P12694	ENST00000269980	409	F	-0.791357	0.854	0.699	-0.579267	9.8243e-09	1.44	0.1125	0.091	1.96	5.281	1	pathogenic
P12694	ENST00000269980	412	V	-0.770677	0.853	0.704	-0.579267	9.8243e-09	1.44	0.1076	0.155	0.119333	4.491	1	pathogenic
P12694	ENST00000269980	438	Y	1.34699	0.932	0.869	-0.579267	9.8243e-09	1.44	0.1201	0.455	0.963333	5.64167	1	pathogenic
P12821	ENST00000290866	273	L	-0.495537	1.014	1.048	1.13143	1.0344e-37	0.97837	0.1294	0.22	0.466667	3.342	0.998333	pathogenic
P12883	ENST00000355349	143	R	-2.0494	0.604	0.443	-3.99632	4.2385e-16	5.0472	0.1215	0.411	-2.35667	1.77733	0.993667	pathogenic
P12883	ENST00000355349	146	K	-1.15229	0.613	0.71	-3.99632	4.2385e-16	5.0472	0.07744	0.429	1.71167	5.19433	1	pathogenic
P12883	ENST00000355349	148	S	-0.661152	0.639	0.819	-3.99632	4.2385e-16	5.0472	0.8451	0.854	-4.05	-1.57933	0.000333333	pathogenic
P12883	ENST00000355349	169	R	-1.22167	0.626	0.303	-3.99632	4.2385e-16	5.0472	0.1326	0.411	-1.61667	1.49033	0.665333	pathogenic
P12883	ENST00000355349	199	A	-1.24805	0.646	0.524	-3.99632	4.2385e-16	5.0472	0.1003	0.104	-0.00333333	3.31533	0.666667	pathogenic
P12883	ENST00000355349	200	A	-1.04343	0.651	0.265	-3.99632	4.2385e-16	5.0472	0.2918	0.396	-0.856667	2.251	0.993	pathogenic
P12883	ENST00000355349	201	I	-1.24382	0.689	0.27	-3.99632	4.2385e-16	5.0472	0.6403	0.621	-0.99	1.111	0.993	pathogenic
P12883	ENST00000355349	217	E	-1.43959	0.679	0.512	-3.99632	4.2385e-16	5.0472	0.07384	0.149	-0.00333333	4.719	0.994	pathogenic
P12883	ENST00000355349	239	D	-0.346281	0.83	0.762	-3.99632	4.2385e-16	5.0472	0.01484	0.245	2.02	7.08233	1	pathogenic
P12883	ENST00000355349	243	R	-2.17767	0.66	0.395	-3.99632	4.2385e-16	5.0472	0.01509	0.19	0.952	3.78833	0.994333	pathogenic
P12883	ENST00000355349	247	F	-2.13314	0.605	0.549	-3.99632	4.2385e-16	5.0472	0.1081	0.005	0.95	6.59467	1	pathogenic
P12883	ENST00000355349	249	R	-1.48989	0.635	0.749	-3.99632	4.2385e-16	5.0472	0.06787	0.165	-0.863333	2.64367	0.669333	pathogenic
P12883	ENST00000355349	250	I	-1.73722	0.669	0.649	-3.99632	4.2385e-16	5.0472	0.01223	0.024	-0.00333333	5.85233	0.999667	pathogenic
P12883	ENST00000355349	252	F	-1.94058	0.664	0.516	-3.99632	4.2385e-16	5.0472	0.1081	0	2.35	6.32433	1	pathogenic
P12883	ENST00000355349	254	A	-1.58307	0.626	0.506	-3.99632	4.2385e-16	5.0472	0.4777	0.538	-1.35	1.08267	0.463	pathogenic
P12883	ENST00000355349	256	G	-1.69977	0.633	0.33	-3.99632	4.2385e-16	5.0472	0.1063	0.036	-0.00333333	4.14567	0.667667	pathogenic
P12883	ENST00000355349	263	I	-1.06828	0.503	0.726	-3.99632	4.2385e-16	5.0472	0.05492	0.024	0.01	5.19967	0.998	pathogenic
P12883	ENST00000355349	281	R	-1.12183	0.492	0.753	-3.99632	4.2385e-16	5.0472	0.06848	0	1.12667	2.50467	0.965667	pathogenic
P12883	ENST00000355349	291	S	-0.450717	0.717	0.603	-3.99632	4.2385e-16	5.0472	0.08763	0.3	-0.00333333	4.36167	0.999667	pathogenic
P12883	ENST00000355349	318	T	-0.555391	0.886	0.55	-3.99632	4.2385e-16	5.0472	0.5076	0.049	-2.46333	1.73	0.867333	pathogenic
P12883	ENST00000355349	320	V	0.202761	0.869	0.734	-3.99632	4.2385e-16	5.0472	0.05624	0.092	0.893333	5.10233	0.671667	pathogenic
P12883	ENST00000355349	351	K	-1.29253	0.69	0.703	-3.99632	4.2385e-16	5.0472	0.01717	0.21	2.03667	6.11767	1	pathogenic
P12883	ENST00000355349	355	A	-1.91238	0.68	0.633	-3.99632	4.2385e-16	5.0472	0.1001	0.009	0.93	5.11167	1	pathogenic
P12883	ENST00000355349	369	R	-1.43308	0.627	0.828	-3.99632	4.2385e-16	5.0472	0.1231	0.427	-0.27	1.533	0.666667	pathogenic
P12883	ENST00000355349	383	K	-2.41053	0.588	0.295	-3.99632	4.2385e-16	5.0472	0.01736	0.351	-0.00333333	5.43067	0.888667	pathogenic
P12883	ENST00000355349	386	Y	-2.05025	0.544	0.846	-3.99632	4.2385e-16	5.0472	0.115	0.788	0.143333	6.2	1	pathogenic
P12883	ENST00000355349	393	A	-1.86085	0.406	0.224	-3.99632	4.2385e-16	5.0472	0.1002	0.642	-0.323333	1.90933	0.666667	pathogenic
P12883	ENST00000355349	394	D	-2.20651	0.365	0.362	-3.99632	4.2385e-16	5.0472	0.06685	0.521	1.26	4.97467	1	pathogenic
P12883	ENST00000355349	397	K	-2.19359	0.338	0.378	-3.99632	4.2385e-16	5.0472	0.01712	0.654	1.00333	5.654	1	pathogenic
P12883	ENST00000355349	398	G	-2.55646	0.452	0.48	-3.99632	4.2385e-16	5.0472	1.002	0.024	-1.49667	1.72267	0.447	pathogenic
P12883	ENST00000355349	403	R	-1.62724	0.447	0.667	-3.99632	4.2385e-16	5.0472	0.09237	0.266	-2.35667	2.58567	0.503333	pathogenic
P12883	ENST00000355349	412	T	-1.78722	0.59	0.78	-3.99632	4.2385e-16	5.0472	0.1344	0.62	2.01	5.60467	1	pathogenic
P12883	ENST00000355349	428	A	-1.17339	0.815	0.937	-3.99632	4.2385e-16	5.0472	0.2777	0.019	1.69	2.506	0.681667	pathogenic
P12883	ENST00000355349	439	M	-1.17877	0.691	0.886	-3.99632	4.2385e-16	5.0472	0.1047	0.005	2.35	7.06767	1	pathogenic
P12883	ENST00000355349	442	R	-0.617418	0.672	0.811	-3.99632	4.2385e-16	5.0472	0.06776	0.149	0.920667	1.979	0.312	pathogenic
P12883	ENST00000355349	453	R	-2.22251	0.552	0.558	-3.99632	4.2385e-16	5.0472	0.1212	0.339	-1.13	1.923	0.644	pathogenic
P12883	ENST00000355349	467	I	-1.36347	0.375	0.535	-3.99632	4.2385e-16	5.0472	0.0559	0.438	2.35	6.70433	1	pathogenic
P12883	ENST00000355349	479	N	-2.17961	0.416	0.471	-3.99632	4.2385e-16	5.0472	0.01228	0.006	2.35	6.78467	1	pathogenic
P12883	ENST00000355349	493	M	-1.95406	0.498	0.53	-3.99632	4.2385e-16	5.0472	0.01327	0.09	2.34	8.166	1	pathogenic
P12883	ENST00000355349	497	E	-1.72795	0.498	0.733	-3.99632	4.2385e-16	5.0472	0.01661	0.098	1.69333	6.05733	1	pathogenic
P12883	ENST00000355349	515	M	-1.81009	0.507	0.455	-3.99632	4.2385e-16	5.0472	0.01327	0.5	2.34	8.166	1	pathogenic
P12883	ENST00000355349	517	L	-1.87414	0.508	0.644	-3.99632	4.2385e-16	5.0472	0.02327	0.018	1.69	3.943	1	pathogenic
P12883	ENST00000355349	525	E	-1.18276	0.477	0.661	-3.99632	4.2385e-16	5.0472	0.01661	0.222	2.02333	5.80833	1	pathogenic
P12883	ENST00000355349	532	S	-1.76959	0.576	0.622	-3.99632	4.2385e-16	5.0472	0.0109	0.223	2.01667	7.62767	1	pathogenic
P12883	ENST00000355349	539	M	-0.979937	0.495	0.153	-3.99632	4.2385e-16	5.0472	0.01327	0.702	2.35	8.227	1	pathogenic
P12883	ENST00000355349	540	F	-1.51773	0.519	0.403	-3.99632	4.2385e-16	5.0472	0.02432	0.421	1.309	6.48333	1	pathogenic
P12883	ENST00000355349	576	H	0.101233	0.906	0.817	-3.99632	4.2385e-16	5.0472	0.06515	0.065	1.71233	5.551	1	pathogenic
P12883	ENST00000355349	584	G	-1.11927	0.809	0.655	-3.99632	4.2385e-16	5.0472	0.02432	0.31	0.9	5.20933	0.999667	pathogenic
P12883	ENST00000355349	587	D	-0.75426	0.79	0.842	-3.99632	4.2385e-16	5.0472	0.06881	0.153	2.44	4.83967	1	pathogenic
P12883	ENST00000355349	597	N	-1.30134	0.672	0.635	-3.99632	4.2385e-16	5.0472	0.01247	0	2.44	6.719	1	pathogenic
P12883	ENST00000355349	600	P	-1.55337	0.677	0.96	-3.99632	4.2385e-16	5.0472	0.02176	0.338	0	4.71833	0.666667	pathogenic
P12883	ENST00000355349	601	L	-1.11482	0.688	0.897	-3.99632	4.2385e-16	5.0472	0.1066	0.085	0.0333333	4.08533	0.817	pathogenic
P12883	ENST00000355349	604	T	-1.78043	0.654	0.625	-3.99632	4.2385e-16	5.0472	0.05375	0.254	0	2.845	0.666667	pathogenic
P12883	ENST00000355349	606	V	-1.23925	0.661	0.648	-3.99632	4.2385e-16	5.0472	0.2468	0.021	0	3.71133	0.671333	pathogenic
P12883	ENST00000355349	609	Y	-1.86618	0.578	0.693	-3.99632	4.2385e-16	5.0472	0.2098	0.005	1.706	5.21133	1	pathogenic
P12883	ENST00000355349	611	K	-1.62244	0.619	0.83	-3.99632	4.2385e-16	5.0472	0.01765	0.839	1.362	5.65233	1	pathogenic
P12883	ENST00000355349	655	L	-1.07354	0.633	0.73	-3.99632	4.2385e-16	5.0472	0.02331	0.018	-0.485	4.003	1	pathogenic
P12883	ENST00000355349	660	T	-0.694836	0.724	0.81	-3.99632	4.2385e-16	5.0472	0.2222	0.676	1.15	4.17667	1	pathogenic
P12883	ENST00000355349	663	R	-1.11187	0.717	0.815	-3.99632	4.2385e-16	5.0472	0.0691	0.552	-2.78	2.636	0.901667	pathogenic
P12883	ENST00000355349	673	I	-3.10992	0.877	0.862	-3.99632	4.2385e-16	5.0472	0.1964	0	1.65733	5.97133	1	pathogenic
P12883	ENST00000355349	688	L	-1.60525	0.766	0.907	-3.99632	4.2385e-16	5.0472	0.02328	0.085	-0.401333	4.31867	0.996	pathogenic
P12883	ENST00000355349	694	R	-1.50732	0.76	0.71	-3.99632	4.2385e-16	5.0472	0.01529	0.262	-2.21333	4.34333	1	pathogenic
P12883	ENST00000355349	702	I	-2.38071	0.632	0.633	-3.99632	4.2385e-16	5.0472	0.01239	0.118	1.711	7.174	1	pathogenic
P12883	ENST00000355349	705	C	-1.70369	0.62	0.906	-3.99632	4.2385e-16	5.0472	0.02792	0.17	0.903333	6.64767	1	pathogenic
P12883	ENST00000355349	708	G	-1.44541	0.665	0.714	-3.99632	4.2385e-16	5.0472	0.02393	0	0.226667	4.909	0.726667	pathogenic
P12883	ENST00000355349	710	P	-2.34641	0.575	0.505	-3.99632	4.2385e-16	5.0472	0.02136	0.243	0.823333	7.185	1	pathogenic
P12883	ENST00000355349	712	R	-1.82202	0.587	0.644	-3.99632	4.2385e-16	5.0472	0.06867	0.246	-1.98667	2.60667	0.998667	pathogenic
P12883	ENST00000355349	716	G	-2.657	0.693	0.384	-3.99632	4.2385e-16	5.0472	0.5165	0.298	-1.58333	2.219	0.630333	pathogenic
P12883	ENST00000355349	719	R	-2.36248	0.714	0.509	-3.99632	4.2385e-16	5.0472	0.5889	0.234	-2.967	0.548667	0.464667	pathogenic
P12883	ENST00000355349	723	R	-2.04362	0.733	0.727	-3.99632	4.2385e-16	5.0472	0.3543	0.137	-4.08667	0.346	0.627333	pathogenic
P12883	ENST00000355349	730	I	-1.12154	0.654	0.845	-3.99632	4.2385e-16	5.0472	0.1013	0.012	0.873333	4.64833	0.994667	pathogenic
P12883	ENST00000355349	731	P	-0.126856	0.659	0.837	-3.99632	4.2385e-16	5.0472	0.0216	0.5	0	5.41867	0.666667	pathogenic
P12883	ENST00000355349	733	G	0.331436	0.709	0.765	-3.99632	4.2385e-16	5.0472	0.1949	0.845	0	2.282	0.666667	pathogenic
P12883	ENST00000355349	734	Q	0.245574	0.72	0.798	-3.99632	4.2385e-16	5.0472	0.1218	0.48	0.596667	4.837	1	pathogenic
P12883	ENST00000355349	736	I	-1.5682	0.685	0.874	-3.99632	4.2385e-16	5.0472	0.3407	0.32	1.07	4.42067	0.679333	pathogenic
P12883	ENST00000355349	738	S	-2.19078	0.679	0.622	-3.99632	4.2385e-16	5.0472	0.1688	0.177	2.07333	4.935	1	pathogenic
P12883	ENST00000355349	741	G	-1.80593	0.711	0.772	-3.99632	4.2385e-16	5.0472	0.9294	0	-2.09	1.72833	0.327667	pathogenic
P12883	ENST00000355349	749	L	-0.909277	0.6	0.448	-3.99632	4.2385e-16	5.0472	0.6885	0.11	-2.21333	3.104	0.741333	pathogenic
P12883	ENST00000355349	761	T	-1.64224	0.389	0.211	-3.99632	4.2385e-16	5.0472	0.01195	0.444	1.68967	6.24533	1	pathogenic
P12883	ENST00000355349	764	F	-2.42614	0.465	0.423	-3.99632	4.2385e-16	5.0472	0.1177	0	0.91	6.20933	1	pathogenic
P12883	ENST00000355349	768	G	-1.14368	0.574	0.149	-3.99632	4.2385e-16	5.0472	0.02448	0.595	0	4.58733	0.672	pathogenic
P12883	ENST00000355349	778	D	-1.92678	0.58	0.777	-3.99632	4.2385e-16	5.0472	0.01539	0.19	0	5.12667	0.984	pathogenic
P12883	ENST00000355349	779	E	-1.27007	0.564	0.765	-3.99632	4.2385e-16	5.0472	0.522	0.34	0.47	3.88467	0.668	pathogenic
P12883	ENST00000355349	782	S	-1.70277	0.607	0.74	-3.99632	4.2385e-16	5.0472	0.5218	0.392	-2.23367	2.22167	0.329	pathogenic
P12883	ENST00000355349	783	R	-1.57888	0.638	0.677	-3.99632	4.2385e-16	5.0472	1.362	0.423	-2.24	-0.155333	0	pathogenic
P12955	ENST00000244137	276	D	-1.30283	0.874	0.882	0.418548	1.4633e-14	0.52717	0.01608	0	2.01	6.474	1	pathogenic
P12955	ENST00000244137	278	G	-0.0819761	0.828	0.901	0.418548	1.4633e-14	0.52717	0.02557	0	0	4.598	0.671333	pathogenic
P13569	ENST00000003084	13	S	2.79015	0.98	1.039	1.57175	2.1735e-58	-3.1397	0.03322	0.115	1.65967	3.376	1	pathogenic
P13569	ENST00000003084	15	L	3.8485	0.993	1.024	1.57175	2.1735e-58	-3.1397	0.25	0.433	1.675	2.927	1	pathogenic
P13569	ENST00000003084	19	W	2.23796	1.021	0.86	1.57175	2.1735e-58	-3.1397	0.0805	0.07	2.08	7.211	1	pathogenic
P13569	ENST00000003084	27	G	1.26419	1.03	0.97	1.57175	2.1735e-58	-3.1397	0.04082	0	-0.27	4.30133	0.666667	pathogenic
P13569	ENST00000003084	44	D	4.786	1.077	0.968	1.57175	2.1735e-58	-3.1397	0.09232	0	1.603	4.438	0.999	pathogenic
P13569	ENST00000003084	46	A	3.00093	1.031	1.009	1.57175	2.1735e-58	-3.1397	0.02174	0	2.01	4.619	0.996667	pathogenic
P13569	ENST00000003084	50	S	1.56099	1.002	0.98	1.57175	2.1735e-58	-3.1397	0.01881	0.008	1.603	4.59167	1	pathogenic
P13569	ENST00000003084	57	W	1.19924	1.042	1.035	1.57175	2.1735e-58	-3.1397	0.0805	0.057	2.21	7.211	1	pathogenic
P13569	ENST00000003084	60	E	1.61289	1.065	1.102	1.57175	2.1735e-58	-3.1397	0.02853	0.015	0.27	5.011	0.973333	pathogenic
P13569	ENST00000003084	67	P	1.82928	1.082	1.005	1.57175	2.1735e-58	-3.1397	0.03649	0.118	1.651	4.26767	0.999667	pathogenic
P13569	ENST00000003084	85	G	2.7849	1.076	0.88	1.57175	2.1735e-58	-3.1397	0.04082	0	0.933333	5.78167	1	pathogenic
P13569	ENST00000003084	98	Q	1.31314	1.046	0.95	1.57175	2.1735e-58	-3.1397	0.02113	0.247	0.823333	5.70167	1	pathogenic
P13569	ENST00000003084	99	P	1.14721	1.041	1.015	1.57175	2.1735e-58	-3.1397	0.02995	0.081	0	5.00867	0.987	pathogenic
P13569	ENST00000003084	102	L	0.384578	1.084	0.984	1.57175	2.1735e-58	-3.1397	0.1886	0.061	1.74667	2.695	1	pathogenic
P13569	ENST00000003084	109	Y	2.50461	1.069	1.097	1.57175	2.1735e-58	-3.1397	0.1274	0.005	1.02667	4.874	0.999333	pathogenic
P13569	ENST00000003084	110	D	1.48982	1.075	0.965	1.57175	2.1735e-58	-3.1397	0.02117	0.031	1.14667	6.008	0.761333	pathogenic
P13569	ENST00000003084	116	E	2.76523	1.071	1.102	1.57175	2.1735e-58	-3.1397	0.02337	0.031	0.0533333	6.407	1	pathogenic
P13569	ENST00000003084	117	R	1.45073	1.085	0.979	1.57175	2.1735e-58	-3.1397	0.02152	0.258	0.643333	4.46333	0.967667	pathogenic
P13569	ENST00000003084	124	G	0.352774	1.05	0.956	1.57175	2.1735e-58	-3.1397	1.249	0	-0.548333	3.148	0.947	pathogenic
P13569	ENST00000003084	126	G	0.590956	1.089	0.91	1.57175	2.1735e-58	-3.1397	0.03352	0.321	0.623333	6.31233	0.881667	pathogenic
P13569	ENST00000003084	139	H	2.4707	1.087	1.017	1.57175	2.1735e-58	-3.1397	0.07121	0.092	0.583333	5.62767	0.999333	pathogenic
P13569	ENST00000003084	141	A	2.57503	1.111	0.99	1.57175	2.1735e-58	-3.1397	0.11	0.019	1.46367	4.82333	1	pathogenic
P13569	ENST00000003084	149	G	2.31923	1.101	1.029	1.57175	2.1735e-58	-3.1397	0.03352	0	1.88	6.99367	1	pathogenic
P13569	ENST00000003084	152	M	2.59359	1.083	0.988	1.57175	2.1735e-58	-3.1397	0.3131	0.117	2.29	6.19067	1	pathogenic
P13569	ENST00000003084	159	L	1.74437	1.037	0.982	1.57175	2.1735e-58	-3.1397	0.118	0.03	0.516333	3.323	0.984333	pathogenic
P13569	ENST00000003084	161	Y	0.90864	1.042	0.991	1.57175	2.1735e-58	-3.1397	0.03576	0.018	1.46867	5.73067	1	pathogenic
P13569	ENST00000003084	165	L	0.047397	1.047	1.054	1.57175	2.1735e-58	-3.1397	0.03423	0.006	1.777	4.10067	0.995333	pathogenic
P13569	ENST00000003084	178	G	7.57698	1.089	1.091	1.57175	2.1735e-58	-3.1397	0.1267	0	0.963333	5.694	0.999667	pathogenic
P13569	ENST00000003084	189	N	0.18688	0.977	1.099	1.57175	2.1735e-58	-3.1397	0.06765	0.089	1.91667	5.02933	1	pathogenic
P13569	ENST00000003084	192	D	-0.461091	1.026	1.091	1.57175	2.1735e-58	-3.1397	0.07963	0.006	0.42	6.82733	1	pathogenic
P13569	ENST00000003084	199	H	1.60502	0.944	0.923	1.57175	2.1735e-58	-3.1397	0.07142	0.011	1.99	5.31233	1	pathogenic
P13569	ENST00000003084	205	P	1.51278	0.905	0.986	1.57175	2.1735e-58	-3.1397	0.03	0.434	1.99	5.06867	0.932333	pathogenic
P13569	ENST00000003084	206	L	1.85521	0.902	1.101	1.57175	2.1735e-58	-3.1397	0.03281	0.463	-1.73333	2.95033	0.934	pathogenic
P13569	ENST00000003084	227	L	0.736643	0.884	1.138	1.57175	2.1735e-58	-3.1397	0.2049	0.213	1.57333	3.80133	0.999	pathogenic
P13569	ENST00000003084	232	V	1.04233	0.921	0.974	1.57175	2.1735e-58	-3.1397	0.9642	0.697	-1.86	1.465	0.293333	pathogenic
P13569	ENST00000003084	311	F	-0.0742834	0.799	0.909	1.57175	2.1735e-58	-3.1397	0.03445	0.02	1.80333	5.84533	1	pathogenic
P13569	ENST00000003084	317	V	2.82275	0.775	1.008	1.57175	2.1735e-58	-3.1397	0.01813	0.042	0.00666667	5.51	0.770333	pathogenic
P13569	ENST00000003084	334	R	1.85237	1.066	1.101	1.57175	2.1735e-58	-3.1397	0.07782	0.278	0.356667	3.439	0.915	pathogenic
P13569	ENST00000003084	336	I	1.25544	1.045	1.251	1.57175	2.1735e-58	-3.1397	0.06358	0.142	1.36067	5.46667	1	pathogenic
P13569	ENST00000003084	341	S	1.65888	1.073	1.149	1.57175	2.1735e-58	-3.1397	0.01557	0.2	0.236667	4.481	0.667	pathogenic
P13569	ENST00000003084	346	L	0.824578	1.077	1.097	1.57175	2.1735e-58	-3.1397	0.03299	0.03	1.90667	3.945	1	pathogenic
P13569	ENST00000003084	347	R	1.20327	1.068	0.977	1.57175	2.1735e-58	-3.1397	0.02177	0.012	1.35	4.72467	0.996	pathogenic
P13569	ENST00000003084	349	A	1.09457	1.012	1.093	1.57175	2.1735e-58	-3.1397	0.5808	0	-1.23333	2.609	0.721333	pathogenic
P13569	ENST00000003084	352	R	1.31589	0.989	0.936	1.57175	2.1735e-58	-3.1397	0.02177	0.105	0.00333333	4.583	0.999333	pathogenic
P13569	ENST00000003084	453	L	1.12345	1.155	0.97	1.57175	2.1735e-58	-3.1397	0.2549	0.043	-0.953	2.84933	0.940667	pathogenic
P13569	ENST00000003084	455	A	0.454362	1.157	1.035	1.57175	2.1735e-58	-3.1397	0.1157	0.009	-0.273333	4.034	0.676667	pathogenic
P13569	ENST00000003084	467	L	3.29028	1.144	1.196	1.57175	2.1735e-58	-3.1397	0.03289	0	0.623333	4.05933	0.982	pathogenic
P13569	ENST00000003084	469	M	1.55272	1.184	1.032	1.57175	2.1735e-58	-3.1397	0.01888	0.016	2.19	8.58867	1	pathogenic
P13569	ENST00000003084	474	E	0.261896	1.247	1.013	1.57175	2.1735e-58	-3.1397	0.02357	0.062	1.8	6.391	0.974667	pathogenic
P13569	ENST00000003084	480	G	1.15653	1.224	1.217	1.57175	2.1735e-58	-3.1397	0.03381	0.357	0.323333	6.13833	0.805667	pathogenic
P13569	ENST00000003084	491	C	1.80927	1.027	0.977	1.57175	2.1735e-58	-3.1397	0.237	0.022	0.713333	3.303	0.668	pathogenic
P13569	ENST00000003084	492	S	0.819011	1.038	0.905	1.57175	2.1735e-58	-3.1397	0.3121	0.162	-0.43	3.245	0.987667	pathogenic
P13569	ENST00000003084	502	I	2.70762	1	1.004	1.57175	2.1735e-58	-3.1397	0.0629	0.012	0.636667	4.87233	0.986667	pathogenic
P13569	ENST00000003084	507	I	1.80699	0.959	1.031	1.57175	2.1735e-58	-3.1397	0.3469	0.148	0.448667	3.60167	1	pathogenic
P13569	ENST00000003084	509	G	0.723598	0.951	1.012	1.57175	2.1735e-58	-3.1397	0.03381	0.238	0.306667	6.343	0.996333	pathogenic
P13569	ENST00000003084	513	D	0.136609	0.97	0.961	1.57175	2.1735e-58	-3.1397	0.02136	0.436	1.78433	7.05333	1	pathogenic
P13569	ENST00000003084	517	Y	2.20293	0.996	0.994	1.57175	2.1735e-58	-3.1397	0.03606	0	0	5.12667	0.67	pathogenic
P13569	ENST00000003084	520	V	2.6762	0.982	1.039	1.57175	2.1735e-58	-3.1397	0.167	0.028	1.30333	4.19333	0.985667	pathogenic
P13569	ENST00000003084	549	S	2.48924	1.067	0.991	1.57175	2.1735e-58	-3.1397	0.01695	0.308	1.25167	6.22467	1	pathogenic
P13569	ENST00000003084	551	G	1.55293	1.098	1.098	1.57175	2.1735e-58	-3.1397	0.03687	0.012	0.236667	5.916	0.995667	pathogenic
P13569	ENST00000003084	552	Q	1.04406	1.102	1.063	1.57175	2.1735e-58	-3.1397	0.02326	0.111	0.00333333	4.962	0.847667	pathogenic
P13569	ENST00000003084	558	L	1.73966	1.062	1.036	1.57175	2.1735e-58	-3.1397	0.03587	0.018	1.285	3.23	0.904333	pathogenic
P13569	ENST00000003084	559	A	3.45843	1.099	1.169	1.57175	2.1735e-58	-3.1397	0.0196	0	1.68367	5.386	0.998	pathogenic
P13569	ENST00000003084	563	Y	4.63669	1.096	1.048	1.57175	2.1735e-58	-3.1397	0.03627	0.063	1.47467	5.546	0.999333	pathogenic
P13569	ENST00000003084	567	D	1.62188	1.092	1.082	1.57175	2.1735e-58	-3.1397	0.07779	0.209	1.25267	5.61833	1	pathogenic
P13569	ENST00000003084	569	Y	2.02313	1.07	1.1	1.57175	2.1735e-58	-3.1397	0.03627	0.027	1.218	5.45533	0.997	pathogenic
P13569	ENST00000003084	571	L	2.39183	1.042	1.077	1.57175	2.1735e-58	-3.1397	0.2873	0.006	-0.806667	2.73733	0.667	pathogenic
P13569	ENST00000003084	574	P	3.72807	1.082	0.962	1.57175	2.1735e-58	-3.1397	0.03038	0.051	1.24633	4.897	0.994667	pathogenic
P13569	ENST00000003084	579	D	1.37665	1.044	0.869	1.57175	2.1735e-58	-3.1397	0.02148	0.018	1.67333	6.35	1	pathogenic
P13569	ENST00000003084	587	F	1.80117	1.102	0.886	1.57175	2.1735e-58	-3.1397	0.03455	0.005	2.09	7.412	1	pathogenic
P13569	ENST00000003084	588	E	2.15254	1.083	0.896	1.57175	2.1735e-58	-3.1397	0.2883	0.49	1.7	6.226	0.999667	pathogenic
P13569	ENST00000003084	601	I	1.21469	1.021	0.837	1.57175	2.1735e-58	-3.1397	0.1686	0.006	1.78533	4.022	0.997667	pathogenic
P13569	ENST00000003084	609	H	0.193769	1.084	0.916	1.57175	2.1735e-58	-3.1397	0.1233	0.005	1.36767	5.362	0.997667	pathogenic
P13569	ENST00000003084	613	A	0.159006	1.031	0.891	1.57175	2.1735e-58	-3.1397	0.06501	0.066	0.423333	4.89333	0.995	pathogenic
P13569	ENST00000003084	618	I	1.80406	1.016	1.063	1.57175	2.1735e-58	-3.1397	0.1382	0.201	2.21	4.53633	1	pathogenic
P13569	ENST00000003084	628	G	2.16921	1.05	0.998	1.57175	2.1735e-58	-3.1397	0.0342	0.095	0.00333333	5.90133	0.685	pathogenic
P13569	ENST00000003084	851	R	0.227449	0.841	0.928	1.57175	2.1735e-58	-3.1397	0.02255	0.302	-0.566667	4.07333	0.999333	pathogenic
P13569	ENST00000003084	908	T	1.30449	0.909	0.91	1.57175	2.1735e-58	-3.1397	0.06197	0.838	0.51	3.76367	0.666667	pathogenic
P13569	ENST00000003084	913	Y	0.371624	0.955	0.876	1.57175	2.1735e-58	-3.1397	0.7784	0.005	-1.89333	3.333	0.998667	pathogenic
P13569	ENST00000003084	923	A	1.14547	0.973	1.061	1.57175	2.1735e-58	-3.1397	0.1482	0.009	-0.842333	3.78133	0.671	pathogenic
P13569	ENST00000003084	927	L	0.336036	0.93	0.987	1.57175	2.1735e-58	-3.1397	0.5546	0.012	-0.26	3.15467	0.978	pathogenic
P13569	ENST00000003084	945	S	0.40513	0.989	1.014	1.57175	2.1735e-58	-3.1397	0.05255	0	-0.357	4.64767	0.989667	pathogenic
P13569	ENST00000003084	979	D	3.12745	1.114	1.229	1.57175	2.1735e-58	-3.1397	0.02169	0.006	1.00333	6.73333	1	pathogenic
P13569	ENST00000003084	993	D	3.32419	1.15	1.109	1.57175	2.1735e-58	-3.1397	0.02169	0.141	1.74667	6.73733	1	pathogenic
P13569	ENST00000003084	1005	I	2.19796	1.079	0.94	1.57175	2.1735e-58	-3.1397	0.5316	0.107	-1.83667	3.07233	0.68	pathogenic
P13569	ENST00000003084	1006	A	1.46986	1.079	0.936	1.57175	2.1735e-58	-3.1397	1.557	0.377	-3.57667	-0.215667	0.000666667	pathogenic
P13569	ENST00000003084	1032	Y	2.18647	1.152	0.931	1.57175	2.1735e-58	-3.1397	0.03581	0.185	1.68	6.14967	1	pathogenic
P13569	ENST00000003084	1036	T	0.531278	1.147	0.982	1.57175	2.1735e-58	-3.1397	0.01668	0	1.377	5.458	0.990333	pathogenic
P13569	ENST00000003084	1045	S	-0.0147256	0.993	1.159	1.57175	2.1735e-58	-3.1397	0.1013	0.038	1.34	5.06567	1	pathogenic
P13569	ENST00000003084	1054	H	3.97814	1.034	1.053	1.57175	2.1735e-58	-3.1397	0.01828	0.103	1.454	5.88767	0.999667	pathogenic
P13569	ENST00000003084	1061	G	-0.391996	1.052	0.763	1.57175	2.1735e-58	-3.1397	0.03152	0.071	1.58367	6.80467	0.999333	pathogenic
P13569	ENST00000003084	1065	L	0.109687	1.099	1.029	1.57175	2.1735e-58	-3.1397	0.08969	0	0.703333	3.733	0.903	pathogenic
P13569	ENST00000003084	1066	R	-0.0191661	1.099	0.945	1.57175	2.1735e-58	-3.1397	0.02022	0.073	1.567	4.71833	0.999667	pathogenic
P13569	ENST00000003084	1074	F	0.294796	1.079	1.116	1.57175	2.1735e-58	-3.1397	0.0322	0	1.57567	5.87233	1	pathogenic
P13569	ENST00000003084	1077	L	1.92899	1.19	1.183	1.57175	2.1735e-58	-3.1397	0.1115	0.262	0.834333	2.72333	0.433667	pathogenic
P13569	ENST00000003084	1085	H	1.43835	1.146	1.13	1.57175	2.1735e-58	-3.1397	0.01838	0	0.66	5.848	0.998667	pathogenic
P13569	ENST00000003084	1098	W	2.4063	0.963	0.867	1.57175	2.1735e-58	-3.1397	0.06306	0.031	1.99	9.235	1	pathogenic
P13569	ENST00000003084	1100	Q	1.68319	0.954	0.939	1.57175	2.1735e-58	-3.1397	0.1376	0.157	0	4.96933	0.999	pathogenic
P13569	ENST00000003084	1101	M	1.84743	0.954	1.001	1.57175	2.1735e-58	-3.1397	0.07315	0	1.99	6.74	1	pathogenic
P13569	ENST00000003084	1118	S	1.8608	0.983	1.229	1.57175	2.1735e-58	-3.1397	0.05535	0.008	1.44	4.649	0.999333	pathogenic
P13569	ENST00000003084	1154	D	-0.199638	1.082	1.205	1.57175	2.1735e-58	-3.1397	0.0727	0.086	0.8	6.30567	0.952	pathogenic
P13569	ENST00000003084	1159	S	-0.246571	1.186	1.197	1.57175	2.1735e-58	-3.1397	0.01625	0.038	0.26	4.84533	0.999333	pathogenic
P13569	ENST00000003084	1234	I	1.34199	0.96	1.056	1.57175	2.1735e-58	-3.1397	0.2318	0.018	1.027	4.07333	0.999667	pathogenic
P13569	ENST00000003084	1244	G	1.47289	0.92	0.7	1.57175	2.1735e-58	-3.1397	0.03478	0.095	2.18	6.84967	1	pathogenic
P13569	ENST00000003084	1247	G	2.75092	0.866	0.912	1.57175	2.1735e-58	-3.1397	0.03388	0.238	0.923333	6.16033	0.724667	pathogenic
P13569	ENST00000003084	1249	G	2.29917	0.869	0.835	1.57175	2.1735e-58	-3.1397	0.03388	0.131	1.12667	6.54267	1	pathogenic
P13569	ENST00000003084	1251	S	3.55214	0.851	0.706	1.57175	2.1735e-58	-3.1397	0.01556	0.215	-0.00333333	6.23233	0.999	pathogenic
P13569	ENST00000003084	1255	S	2.53962	0.863	0.744	1.57175	2.1735e-58	-3.1397	0.3613	0.123	-0.534	1.317	0.258667	pathogenic
P13569	ENST00000003084	1269	I	2.19421	1.003	0.985	1.57175	2.1735e-58	-3.1397	0.1093	0.006	-0.00333333	4.445	0.949	pathogenic
P13569	ENST00000003084	1282	W	1.76564	1.091	1.084	1.57175	2.1735e-58	-3.1397	0.06731	0.013	2.09	8.78967	1	pathogenic
P13569	ENST00000003084	1283	R	1.78757	1.066	0.95	1.57175	2.1735e-58	-3.1397	0.02175	0.032	1.12167	5.09033	1	pathogenic
P13569	ENST00000003084	1303	N	2.93213	0.974	1.024	1.57175	2.1735e-58	-3.1397	0.02299	0	1.34767	4.628	0.944333	pathogenic
P13569	ENST00000003084	1324	L	0.472072	1.131	1.142	1.57175	2.1735e-58	-3.1397	0.1185	0.012	1.371	3.87267	1	pathogenic
P13569	ENST00000003084	1333	G	1.08453	1.237	1	1.57175	2.1735e-58	-3.1397	0.1834	0.321	1.91333	5.34933	0.999667	pathogenic
P13569	ENST00000003084	1335	L	1.917	1.272	1.022	1.57175	2.1735e-58	-3.1397	0.03297	0.006	0.21	3.356	0.998667	pathogenic
P13569	ENST00000003084	1349	G	1.65712	1.219	1.016	1.57175	2.1735e-58	-3.1397	0.03388	0.048	0.00333333	5.99267	0.679667	pathogenic
P13569	ENST00000003084	1375	H	2.70282	0.995	1.035	1.57175	2.1735e-58	-3.1397	0.1874	0.163	1.18	4.34167	0.999	pathogenic
P13569	ENST00000003084	1427	I	0.748164	0.968	0.923	1.57175	2.1735e-58	-3.1397	0.2634	0.237	0.973333	3.62167	0.999333	pathogenic
P13639	ENST00000309311	596	P	-1.55019	0.565	0.427	-2.69608	0.99995	4.8778	0.08359	0.721	2.025	6.55933	1	pathogenic
P13686	ENST00000218758	109	G	0.579165	1.044	0.907	0.478848	0.078651	2.2515	0.06615	0	-0.00333333	4.27867	0.675	pathogenic
P13686	ENST00000218758	215	G	-0.801564	0.877	0.907	0.478848	0.078651	2.2515	0.06579	0	-0.00333333	3.98767	0.667	pathogenic
P14867	ENST00000023897	90	D	-2.09278	0.306	0.44	-0.555054	0.91489	3.6547	0.007695	0.006	1.494	6.83333	1	pathogenic
P14867	ENST00000023897	214	R	-2.47016	0.832	0.396	-0.555054	0.91489	3.6547	0.1179	0.121	0.0166667	3.71733	0.666667	pathogenic
P14867	ENST00000023897	215	L	-3.27139	0.867	0.452	-0.555054	0.91489	3.6547	0.01197	0.098	-1.41	2.60133	0.656333	pathogenic
P14867	ENST00000023897	251	G	-0.966942	0.698	0.317	-0.555054	0.91489	3.6547	0.01232	0.274	0.836667	6.70133	0.998333	pathogenic
P14867	ENST00000023897	263	M	-1.97356	0.356	0.228	-0.555054	0.91489	3.6547	0.006786	0.218	2.31	9.00733	1	pathogenic
P14867	ENST00000023897	267	L	-2.02208	0.306	0	-0.555054	0.91489	3.6547	0.01197	0.037	0	3.876	0.999	pathogenic
P14867	ENST00000023897	275	N	-1.77646	0.136	0.118	-0.555054	0.91489	3.6547	0.006275	0.089	1.474	6.66	1	pathogenic
P14867	ENST00000023897	289	T	-1.98085	0.273	0.313	-0.555054	0.91489	3.6547	0.006023	0.021	1.453	5.93533	1	pathogenic
P14867	ENST00000023897	290	V	-1.38648	0.273	0.314	-0.555054	0.91489	3.6547	0.00649	0.049	1.68333	5.88233	0.842667	pathogenic
P14867	ENST00000023897	294	T	-0.885714	0.317	0.379	-0.555054	0.91489	3.6547	0.006023	0	1.44167	5.67767	0.917	pathogenic
P14867	ENST00000023897	295	T	-0.903158	0.229	0.378	-0.555054	0.91489	3.6547	0.006023	0.345	0.62	4.08567	0.666667	pathogenic
P14867	ENST00000023897	297	S	-1.13378	0.229	0.424	-0.555054	0.91489	3.6547	0.00556	0.162	0	6.55067	0.999667	pathogenic
P14867	ENST00000023897	299	S	-1.63296	0.245	0.525	-0.555054	0.91489	3.6547	0.00556	0.185	1.499	6.358	0.973667	pathogenic
P14867	ENST00000023897	308	A	-1.17477	0.322	0	-0.555054	0.91489	3.6547	0.05081	0.387	0	5.37033	0.998667	pathogenic
P14867	ENST00000023897	312	A	-2.05221	0.145	0.405	-0.555054	0.91489	3.6547	0.006446	0	0	5.28133	0.666667	pathogenic
P14867	ENST00000023897	314	D	-2.23277	0.264	0.423	-0.555054	0.91489	3.6547	0.007695	0.092	0	6.48067	0.998	pathogenic
P14867	ENST00000023897	325	F	-1.88889	0.399	0.591	-0.555054	0.91489	3.6547	0.01252	0.228	2.04333	5.99967	1	pathogenic
P14927	ENST00000287022	19	K	-0.283066	1.049	1.289	0.238928	0.075413	1.6865	0.103	0.483	1.343	4.723	0.906667	pathogenic
P14927	ENST00000287022	108	W	-1.18638	0.815	0.787	0.238928	0.075413	1.6865	0.4663	0.947	2.5	5.352	1	pathogenic
P15085	ENST00000011292	256	N	1.01848	0.906	0.865	0.782822	2.6567e-11	0.60147	0.03414	0	2.82	6.67367	1	pathogenic
P15153	ENST00000249071	57	D	-2.47945	0.368	0.254	-0.235148	0.96627	3.0064	0.002714	0.025	1.46567	5.47167	1	pathogenic
P15153	ENST00000249071	62	E	-1.91923	0.484	0.468	-0.235148	0.96627	3.0064	0.002999	0.758	1.87433	5.55667	1	pathogenic
P15260	ENST00000367739	87	I	1.09806	1.022	0.986	0.332794	0.015503	2.4602	0.4858	0	0.896333	1.886	0.176333	pathogenic
P15260	ENST00000367739	99	W	-0.720708	1.028	0.758	0.332794	0.015503	2.4602	0.2764	0	2.29	4.35233	0.999667	pathogenic
P15382	ENST00000337385	46	Y	-0.0698381	0.982	1.033	0.344987	0.003396	-0.63407	0.307	0.775	1.511	4.033	0.999333	pathogenic
P15382	ENST00000337385	52	G	0.250885	0.958	1.145	0.344987	0.003396	-0.63407	0.1976	0.571	-1.00933	3.793	0.929	pathogenic
P15382	ENST00000337385	67	R	1.34015	0.945	1.065	0.344987	0.003396	-0.63407	0.1257	0.464	0.099	3.98233	0.999	pathogenic
P15382	ENST00000337385	73	H	0.175558	0.936	0.825	0.344987	0.003396	-0.63407	0.395	0.821	2.42	3.609	1	pathogenic
P15538	ENST00000292427	42	P	-0.726259	1.004	0.902	-0.0330317	8.245e-07	-1.5619	0.4082	0.287	0.556667	3.09133	0.673667	pathogenic
P15538	ENST00000292427	88	M	2.98819	0.781	0.904	-0.0330317	8.245e-07	-1.5619	2.091	0.074	-2.79	-0.304	0.013	pathogenic
P15538	ENST00000292427	94	P	-0.487324	0.859	0.813	-0.0330317	8.245e-07	-1.5619	0.4128	0.074	-0.286333	1.685	0.666667	pathogenic
P15538	ENST00000292427	143	R	-0.589823	0.835	0.971	-0.0330317	8.245e-07	-1.5619	2.689	0.258	-3.06667	-1.562	0.049	pathogenic
P15538	ENST00000292427	299	L	1.22337	0.955	0.96	-0.0330317	8.245e-07	-1.5619	0.9933	0.061	-2.37667	1.49933	0.231333	pathogenic
P15538	ENST00000292427	306	A	5.0625	0.954	1.1	-0.0330317	8.245e-07	-1.5619	0.4857	0.009	0.236733	2.42467	1	pathogenic
P15538	ENST00000292427	331	A	-0.922366	0.932	0.893	-0.0330317	8.245e-07	-1.5619	0.5666	0.113	-0.702667	1.38067	0.678667	pathogenic
P15538	ENST00000292427	332	R	-0.175129	0.942	0.978	-0.0330317	8.245e-07	-1.5619	0.2973	0.161	-1.53	1.45533	0.579	pathogenic
P15538	ENST00000292427	384	R	2.00845	0.849	0.948	-0.0330317	8.245e-07	-1.5619	0.5727	0.052	-0.794333	-0.171333	0.00166667	pathogenic
P15538	ENST00000292427	444	G	0.885809	0.955	0.82	-0.0330317	8.245e-07	-1.5619	0.2555	0.095	-1.06053	3.80367	0.877333	pathogenic
P15538	ENST00000292427	448	R	0.303728	0.943	0.946	-0.0330317	8.245e-07	-1.5619	0.1572	0.032	0.0733333	2.98	0.924667	pathogenic
P15538	ENST00000292427	453	R	-0.253946	0.905	0.946	-0.0330317	8.245e-07	-1.5619	0.2861	0.21	-1.44667	1.51533	0.903	pathogenic
P15538	ENST00000292427	454	R	-0.69749	0.907	0.869	-0.0330317	8.245e-07	-1.5619	0.2253	0.512	-0.153333	2.05533	0.682	pathogenic
P15848	ENST00000264914	51	L	-0.449188	1.087	0.868	-0.401663	7.0009e-09	1.3345	0.2111	0	0.67	4.533	1	pathogenic
P15848	ENST00000264914	53	D	-0.931846	1.056	0.764	-0.401663	7.0009e-09	1.3345	0.02588	0	1.48167	5.036	0.999	pathogenic
P15848	ENST00000264914	54	D	-1.44096	1.025	0.901	-0.401663	7.0009e-09	1.3345	0.08523	0.025	2.07	4.69767	1	pathogenic
P15848	ENST00000264914	59	D	-1.52856	1.015	0.917	-0.401663	7.0009e-09	1.3345	0.0835	0	1.78333	4.25467	1	pathogenic
P15848	ENST00000264914	67	I	-1.59573	0.997	0.923	-0.401663	7.0009e-09	1.3345	0.3369	0.012	1.11833	3.55567	0.995333	pathogenic
P15848	ENST00000264914	72	L	-1.99736	0.948	0.94	-0.401663	7.0009e-09	1.3345	0.04043	0	1.174	4.67867	1	pathogenic
P15848	ENST00000264914	82	L	0.727787	0.855	0.975	-0.401663	7.0009e-09	1.3345	0.1319	0.018	-0.68	4.77633	1	pathogenic
P15848	ENST00000264914	85	Y	-0.526641	0.882	0.932	-0.401663	7.0009e-09	1.3345	0.2254	0	1.57767	5.55833	1	pathogenic
P15848	ENST00000264914	88	Q	-1.77596	0.838	0.876	-0.401663	7.0009e-09	1.3345	0.07984	0	1.53233	7.015	1	pathogenic
P15848	ENST00000264914	94	S	-1.86518	0.88	0.904	-0.401663	7.0009e-09	1.3345	0.0993	0	1.536	5.39833	1	pathogenic
P15848	ENST00000264914	95	R	-1.70703	0.92	0.87	-0.401663	7.0009e-09	1.3345	0.1386	0	0.184667	1.15667	0.665667	pathogenic
P15848	ENST00000264914	98	L	-0.22928	0.867	0.925	-0.401663	7.0009e-09	1.3345	0.2163	0.012	1.08767	3.98233	0.997333	pathogenic
P15848	ENST00000264914	106	R	-1.40983	0.924	1.058	-0.401663	7.0009e-09	1.3345	0.2659	0.161	-2.35	4.329	1	pathogenic
P15848	ENST00000264914	117	C	-0.622576	0.97	0.881	-0.401663	7.0009e-09	1.3345	0.5108	0.022	0.25	3.23533	0.935333	pathogenic
P15848	ENST00000264914	132	L	2.08569	0.99	1.056	-0.401663	7.0009e-09	1.3345	0.7517	0.006	-0.988667	1.60133	0.665333	pathogenic
P15848	ENST00000264914	144	G	-0.383289	1.01	0.857	-0.401663	7.0009e-09	1.3345	0.03793	0	0.253333	5.036	0.737	pathogenic
P15848	ENST00000264914	147	H	-1.22894	0.989	0.962	-0.401663	7.0009e-09	1.3345	0.02211	0.033	2.06667	6.51233	1	pathogenic
P15848	ENST00000264914	152	R	-1.50538	0.987	1.031	-0.401663	7.0009e-09	1.3345	1.021	0.343	0.504333	1.348	0.345667	pathogenic
P15848	ENST00000264914	160	R	-0.0555203	0.941	1.048	-0.401663	7.0009e-09	1.3345	0.0246	0.036	0.0383333	3.423	0.963333	pathogenic
P15848	ENST00000264914	170	L	-1.94821	0.911	0.939	-0.401663	7.0009e-09	1.3345	0.3891	0.049	-0.283333	1.605	0.715667	pathogenic
P15848	ENST00000264914	171	G	-1.82112	0.962	0.761	-0.401663	7.0009e-09	1.3345	0.04163	0.048	0	4.702	0.858333	pathogenic
P15848	ENST00000264914	178	H	-1.05864	0.853	1.01	-0.401663	7.0009e-09	1.3345	0.0754	0.011	0.483333	5.13233	0.997	pathogenic
P15848	ENST00000264914	192	C	-1.09241	0.864	0.886	-0.401663	7.0009e-09	1.3345	0.2488	0.519	2.15	5.13533	1	pathogenic
P15848	ENST00000264914	210	Y	-0.0892226	1.073	1.049	-0.401663	7.0009e-09	1.3345	0.1398	0.05	0.923333	5.04333	1	pathogenic
P15848	ENST00000264914	223	I	1.65644	1.062	1.061	-0.401663	7.0009e-09	1.3345	0.06985	0.012	1.76033	4.806	0.868333	pathogenic
P15848	ENST00000264914	296	I	-0.490925	0.99	0.933	-0.401663	7.0009e-09	1.3345	0.358	0.006	1.96333	4.30233	1	pathogenic
P15848	ENST00000264914	301	N	-1.88373	0.983	0.847	-0.401663	7.0009e-09	1.3345	0.01975	0	-0.0233333	5.056	0.672	pathogenic
P15848	ENST00000264914	303	G	-0.506513	0.978	0.916	-0.401663	7.0009e-09	1.3345	0.03786	0	0.943333	5.20133	0.954667	pathogenic
P15848	ENST00000264914	312	W	1.00508	0.923	0.982	-0.401663	7.0009e-09	1.3345	0.07445	0.22	3.64	8.32967	1	pathogenic
P15848	ENST00000264914	313	P	0.496249	0.957	1.001	-0.401663	7.0009e-09	1.3345	0.03371	0.301	2.29833	6.42967	0.698333	pathogenic
P15848	ENST00000264914	315	R	0.504261	0.957	0.914	-0.401663	7.0009e-09	1.3345	0.02428	0.024	1.28667	3.66367	0.997667	pathogenic
P15848	ENST00000264914	321	L	-1.27663	0.907	0.797	-0.401663	7.0009e-09	1.3345	0.2099	0	0.81	4.52767	0.935333	pathogenic
P15848	ENST00000264914	324	G	-0.661741	0.93	0.84	-0.401663	7.0009e-09	1.3345	0.03769	0	0.603333	5.145	0.885667	pathogenic
P15848	ENST00000264914	328	G	-0.438644	0.881	0.892	-0.401663	7.0009e-09	1.3345	0.2006	0.012	-0.293333	2.36867	0.666667	pathogenic
P15848	ENST00000264914	332	V	-1.02159	0.893	0.96	-0.401663	7.0009e-09	1.3345	0.02026	0	3.05	5.70433	0.923667	pathogenic
P15848	ENST00000264914	350	I	-1.24916	0.932	0.9	-0.401663	7.0009e-09	1.3345	0.1937	0	0.233333	4.63333	0.999	pathogenic
P15848	ENST00000264914	351	S	-1.16503	0.937	0.936	-0.401663	7.0009e-09	1.3345	0.1305	0	-1.16543	4.765	0.668667	pathogenic
P15848	ENST00000264914	360	L	-0.537701	0.901	0.838	-0.401663	7.0009e-09	1.3345	0.03679	0.14	3.64	5.88167	1	pathogenic
P15848	ENST00000264914	376	V	-0.762411	0.939	1.05	-0.401663	7.0009e-09	1.3345	0.2975	0	0.513333	4.15067	0.989667	pathogenic
P15848	ENST00000264914	390	E	-0.467553	0.983	0.933	-0.401663	7.0009e-09	1.3345	0.04445	0.103	2.36	3.73367	1	pathogenic
P15848	ENST00000264914	399	F	0.0673669	0.98	0.896	-0.401663	7.0009e-09	1.3345	0.06414	0.162	-0.00333333	4.35467	1	pathogenic
P15848	ENST00000264914	430	H	-0.885033	1.054	0.799	-0.401663	7.0009e-09	1.3345	0.02623	0.043	2.12	5.685	1	pathogenic
P15848	ENST00000264914	450	W	0.343	0.915	0.958	-0.401663	7.0009e-09	1.3345	0.08792	0.119	2.47	7.03033	1	pathogenic
P15848	ENST00000264914	472	L	-0.884258	0.994	0.814	-0.401663	7.0009e-09	1.3345	1.515	0.183	0.371667	1.77767	0.816	pathogenic
P15848	ENST00000264914	498	L	-1.38042	0.943	0.92	-0.401663	7.0009e-09	1.3345	0.1367	0.006	0.00333333	3.923	0.718667	pathogenic
P16219	ENST00000242592	46	R	-1.54548	0.876	0.872	-0.154083	2.8026e-06	1.7355	0.3318	0.25	1.37	2.16867	0.999667	pathogenic
P16219	ENST00000242592	55	P	1.57898	0.901	0.968	-0.154083	2.8026e-06	1.7355	0.02003	0.706	2.44333	4.701	0.995667	pathogenic
P16219	ENST00000242592	101	A	-0.396534	0.929	0.908	-0.154083	2.8026e-06	1.7355	0.01046	0	2.85667	5.79533	0.909333	pathogenic
P16219	ENST00000242592	105	I	-1.22953	0.948	0.861	-0.154083	2.8026e-06	1.7355	0.05541	0	2.84333	5.627	1	pathogenic
P16219	ENST00000242592	108	G	-0.110739	0.871	0.859	-0.154083	2.8026e-06	1.7355	0.1036	0	3.17	6.713	1	pathogenic
P16219	ENST00000242592	177	W	-0.29079	0.758	0.912	-0.154083	2.8026e-06	1.7355	0.04142	0.159	3.21	8.904	1	pathogenic
P16219	ENST00000242592	271	G	-0.00123267	0.958	0.893	-0.154083	2.8026e-06	1.7355	0.02037	0	2.21833	6.46233	0.994333	pathogenic
P16219	ENST00000242592	325	R	-0.76934	0.975	1.014	-0.154083	2.8026e-06	1.7355	0.01299	0.137	2.005	5.77533	0.989667	pathogenic
P16219	ENST00000242592	330	R	-0.825995	1.041	1.009	-0.154083	2.8026e-06	1.7355	0.072	0.185	0	3.68367	0.667	pathogenic
P16219	ENST00000242592	371	G	-0.818629	0.925	0.972	-0.154083	2.8026e-06	1.7355	0.02026	0	1.917	6.44833	0.990333	pathogenic
P16219	ENST00000242592	380	R	-1.53563	0.91	0.972	-0.154083	2.8026e-06	1.7355	0.01292	0.105	1.03333	4.11933	0.672333	pathogenic
P16219	ENST00000242592	383	R	-1.20027	0.921	1.015	-0.154083	2.8026e-06	1.7355	0.01292	0.016	-0.0333333	2.49	0.666667	pathogenic
P16671	ENST00000309881	90	P	3.52846	1.031	1.062	0.909037	1.0857e-60	-4.2818	0.061	0.25	1.41667	4.50067	0.853333	pathogenic
P16671	ENST00000309881	386	R	4.34622	1	1.058	0.909037	1.0857e-60	-4.2818	0.1831	0.141	-0.832333	1.917	0.817667	pathogenic
P16871	ENST00000303115	71	F	2.43907	1.077	1.143	1.12821	3.763e-07	1.4276	2.072	0.005	0.752533	0.965667	0.647667	pathogenic
P16871	ENST00000303115	118	C	2.80442	1.102	0.955	1.12821	3.763e-07	1.4276	0.7567	0.341	3.90333	2.28533	0.982667	pathogenic
P16871	ENST00000303115	215	G	2.38232	1.007	1.082	1.12821	3.763e-07	1.4276	0.1683	0.298	4.00767	3.71733	0.671	pathogenic
P17405	ENST00000342245	105	L	1.63199	0.946	0.883	0.398864	3.8932e-10	1.2349	0.06749	0.22	0.926667	3.02467	1	pathogenic
P17405	ENST00000342245	139	L	2.24753	0.962	1.041	0.398864	3.8932e-10	1.2349	0.1423	0.262	1.77667	4.44067	1	pathogenic
P17405	ENST00000342245	159	C	-0.0596107	0.839	0.76	0.398864	3.8932e-10	1.2349	0.1845	0	2.16123	5.86933	1	pathogenic
P17405	ENST00000342245	186	P	0.0584577	0.877	0.734	0.398864	3.8932e-10	1.2349	1.062	0.375	0.426667	3.64733	0.666667	pathogenic
P17405	ENST00000342245	198	A	1.03719	0.759	0.83	0.398864	3.8932e-10	1.2349	0.1252	0.208	0.756667	3.34733	0.979333	pathogenic
P17405	ENST00000342245	202	R	-0.700607	0.769	0.947	0.398864	3.8932e-10	1.2349	0.7505	0.202	-0.65	1.60467	0.666667	pathogenic
P17405	ENST00000342245	230	R	-0.182292	0.937	1.001	0.398864	3.8932e-10	1.2349	1.507	0.085	0	4.26867	0.668333	pathogenic
P17405	ENST00000342245	244	G	-0.890684	0.87	0.713	0.398864	3.8932e-10	1.2349	1.053	0.155	0.356667	5.97967	0.706333	pathogenic
P17405	ENST00000342245	247	G	-1.04185	0.807	0.672	0.398864	3.8932e-10	1.2349	0.5034	0	0	5.193	0.67	pathogenic
P17405	ENST00000342245	248	E	-0.37433	0.793	0.769	0.398864	3.8932e-10	1.2349	0.05769	0.201	1.64267	1.78467	0.994667	pathogenic
P17405	ENST00000342245	250	S	-0.0494485	0.801	0.813	0.398864	3.8932e-10	1.2349	0.3901	0.138	1.98	4.14933	1	pathogenic
P17405	ENST00000342245	253	D	0.0470404	0.807	0.726	0.398864	3.8932e-10	1.2349	0.2249	0	1.98	7.84167	1	pathogenic
P17405	ENST00000342245	276	Y	-1.04234	0.975	0.933	0.398864	3.8932e-10	1.2349	0.1038	0.005	1.34133	6.64967	1	pathogenic
P17405	ENST00000342245	294	Q	0.180881	1.004	1.003	0.398864	3.8932e-10	1.2349	0.1343	0.025	1.271	6.08367	1	pathogenic
P17405	ENST00000342245	304	L	0.548387	0.993	0.764	0.398864	3.8932e-10	1.2349	0.4522	0.116	0	2.482	0.672	pathogenic
P17405	ENST00000342245	319	G	-0.755015	0.935	0.813	0.398864	3.8932e-10	1.2349	0.07114	0	1.335	6.16567	1	pathogenic
P17405	ENST00000342245	325	P	-1.07327	1.014	0.828	0.398864	3.8932e-10	1.2349	0.02886	0.022	0	2.63033	0.666667	pathogenic
P17405	ENST00000342245	359	A	-1.62711	0.832	0.964	0.398864	3.8932e-10	1.2349	0.1318	0	1.706	4.332	0.808	pathogenic
P17405	ENST00000342245	369	Y	-2.03975	0.899	0.976	0.398864	3.8932e-10	1.2349	0.2538	0.005	1.82667	7.38333	1	pathogenic
P17405	ENST00000342245	373	P	0.633783	0.907	1.089	0.398864	3.8932e-10	1.2349	1.105	0.169	0.0133333	1.665	0.711333	pathogenic
P17405	ENST00000342245	384	M	0.146387	0.983	0.957	0.398864	3.8932e-10	1.2349	0.02857	0	2.26	8.72333	1	pathogenic
P17405	ENST00000342245	393	W	-0.00582698	0.885	0.869	0.398864	3.8932e-10	1.2349	0.1355	0	1.59	8.725	1	pathogenic
P17405	ENST00000342245	423	H	0.796982	0.826	1.033	0.398864	3.8932e-10	1.2349	0.1271	0.011	1.80667	4.712	0.999	pathogenic
P17405	ENST00000342245	426	G	-0.495304	0.98	0.897	0.398864	3.8932e-10	1.2349	0.1399	0	0.143333	5.89233	0.694	pathogenic
P17405	ENST00000342245	433	C	-0.350238	1.083	0.951	0.398864	3.8932e-10	1.2349	0.3419	0	1.4409	3.995	0.999	pathogenic
P17405	ENST00000342245	454	A	0.507656	0.919	0.972	0.398864	3.8932e-10	1.2349	0.03418	0.047	-0.673333	2.824	0.633667	pathogenic
P17405	ENST00000342245	465	F	-0.882748	0.827	0.902	0.398864	3.8932e-10	1.2349	0.1548	0.03	1.47333	5.233	1	pathogenic
P17405	ENST00000342245	469	Y	-1.38782	0.841	0.963	0.398864	3.8932e-10	1.2349	0.03429	0.023	1.11133	4.83867	0.992667	pathogenic
P17405	ENST00000342245	476	R	-1.5114	0.918	0.893	0.398864	3.8932e-10	1.2349	0.1228	0.363	1.4482	4.39633	0.967333	pathogenic
P17405	ENST00000342245	477	P	-2.04865	0.94	0.683	0.398864	3.8932e-10	1.2349	0.7363	0.162	0	2.506	0.666667	pathogenic
P17405	ENST00000342245	484	A	-0.00903506	0.965	0.887	0.398864	3.8932e-10	1.2349	0.04788	0	0.266667	2.348	0.666667	pathogenic
P17405	ENST00000342245	486	S	0.0632911	0.966	0.883	0.398864	3.8932e-10	1.2349	0.2184	0	1.45877	6.40633	1	pathogenic
P17405	ENST00000342245	498	R	1.22452	0.89	0.867	0.398864	3.8932e-10	1.2349	0.07376	0.004	-0.343333	3.48667	0.666667	pathogenic
P17405	ENST00000342245	521	L	-1.50661	0.937	0.731	0.398864	3.8932e-10	1.2349	0.07151	0.006	0.0393	3.52467	1	pathogenic
P17405	ENST00000342245	533	P	-1.1145	0.881	0.688	0.398864	3.8932e-10	1.2349	1.818	0.132	-0.35	3.609	0.666667	pathogenic
P17405	ENST00000342245	535	W	-0.784942	0.855	0.809	0.398864	3.8932e-10	1.2349	1.277	0.093	2.22	8.812	1	pathogenic
P17405	ENST00000342245	579	G	-0.627479	0.929	0.891	0.398864	3.8932e-10	1.2349	0.03071	0.179	1.86667	6.511	0.991	pathogenic
P17405	ENST00000342245	602	R	0.21662	0.996	1.046	0.398864	3.8932e-10	1.2349	0.5287	0.04	-0.728033	3.18667	0.666667	pathogenic
P17643	ENST00000388918	378	N	2.08075	1.1	1.052	0.184398	6.557e-25	-2.1465	0.01746	0.146	0.513333	5.918	0.683667	pathogenic
P17643	ENST00000388918	382	L	1.59916	1.104	0.961	0.184398	6.557e-25	-2.1465	0.03285	0.213	-0.923333	2.942	0.871667	pathogenic
P17735	ENST00000355962	151	C	-0.930884	0.76	0.918	-0.396351	0.0068998	2.9681	0.4281	0	1.56753	2.564	0.999	pathogenic
P17735	ENST00000355962	433	R	-1.39823	0.727	0.511	-0.396351	0.0068998	2.9681	0.02044	0.069	1.01033	4.61733	0.999667	pathogenic
P17787	ENST00000368476	282	L	-1.70713	0.696	0.382	-0.787646	0.00072964	2.1139	0.1107	0.171	2.01667	4.185	0.765333	pathogenic
P17787	ENST00000368476	287	V	-1.75398	0.653	1.07	-0.787646	0.00072964	2.1139	0.105	0.134	1.67	5.08467	0.999333	pathogenic
P17787	ENST00000368476	308	V	-0.291001	0.781	0.805	-0.787646	0.00072964	2.1139	0.01693	0.021	2.37	7.09467	1	pathogenic
P17900	ENST00000357164	138	C	2.97407	1.063	1.206	0.435271	0.03103	1.1377	0.093	0.126	0.976667	7.177	1	pathogenic
P18074	ENST00000391945	112	R	-1.54927	0.963	0.8	-0.78798	7.0654e-20	1.1008	0.02224	0.085	-0.741667	2.63733	0.675667	pathogenic
P18074	ENST00000391945	546	E	1.54237	0.739	0.801	-0.78798	7.0654e-20	1.1008	0.08365	0.046	2.01533	5.38167	1	pathogenic
P18074	ENST00000391945	616	R	-0.579827	0.942	0.829	-0.78798	7.0654e-20	1.1008	0.08688	0.056	-0.366667	2.10633	0.666667	pathogenic
P18074	ENST00000391945	636	R	-0.713579	0.863	0.921	-0.78798	7.0654e-20	1.1008	0.02285	0.065	1.32333	4.27667	0.916333	pathogenic
P18074	ENST00000391945	722	R	1.06772	0.841	0.937	-0.78798	7.0654e-20	1.1008	0.02312	0.149	0	2.65167	0.999	pathogenic
P18206	ENST00000211998	511	D	-1.53595	0.912	0.786	-0.951214	0.046788	5.1404	0.006062	0.264	2.56667	6.562	1	pathogenic
P19099	ENST00000323110	185	T	0.901295	0.904	0.683	0.462909	7.1321e-19	-0.59842	0.1556	0	-0.00333333	4.78667	1	pathogenic
P19404	ENST00000318388	190	D	1.88707	0.922	1.094	0.0191486	0.005576	2.0172	0.01253	0.104	2.44	6.801	1	pathogenic
P19429	ENST00000344887	101	H	-1.04911	0.757	0.827	0.155357	0.096284	2.3501	0.1788	0.19	-0.313333	3.753	0.666667	pathogenic
P19429	ENST00000344887	135	L	-1.72536	0.703	0.759	0.155357	0.096284	2.3501	0.05987	0.439	0.393333	4.80767	0.666667	pathogenic
P19429	ENST00000344887	157	A	-1.79277	0.736	0.632	0.155357	0.096284	2.3501	0.2099	0.632	-0.736667	2.84533	0.665667	pathogenic
P19429	ENST00000344887	162	R	-0.926045	0.65	0.774	0.155357	0.096284	2.3501	0.2122	0.665	-1.07333	2.521	0.814667	pathogenic
P19429	ENST00000344887	166	S	-0.722477	0.642	0.912	0.155357	0.096284	2.3501	0.7873	0.231	-1.231	2.26667	0.67	pathogenic
P19438	ENST00000162749	59	C	-1.84639	0.626	0.597	-0.118623	0.9949	3.9437	0.1754	0.007	0.406667	2.97733	0.980333	pathogenic
P19438	ENST00000162749	62	C	-1.74771	0.664	0.474	-0.118623	0.9949	3.9437	0.1754	0.007	2.36667	3.67867	1	pathogenic
P19438	ENST00000162749	79	T	-1.81416	0.672	0.547	-0.118623	0.9949	3.9437	0.6151	0.12	-0.671333	1.64767	0.391	pathogenic
P19438	ENST00000162749	81	C	-2.31223	0.667	0.405	-0.118623	0.9949	3.9437	0.1573	0.378	2.198	3.68867	0.949667	pathogenic
P19438	ENST00000162749	84	C	-1.11442	0.72	0.545	-0.118623	0.9949	3.9437	0.1573	0.059	2.23267	3.547	0.713	pathogenic
P19438	ENST00000162749	99	C	-0.423652	0.812	0.644	-0.118623	0.9949	3.9437	0.1573	0.156	1.38	3.595	0.855	pathogenic
P19438	ENST00000162749	102	C	-1.44763	0.891	0.899	-0.118623	0.9949	3.9437	0.1573	0.17	2.19833	3.62367	0.913	pathogenic
P19438	ENST00000162749	106	R	-2.59804	0.97	1.004	-0.118623	0.9949	3.9437	0.2805	0.165	-0.363333	1.73267	0.665	pathogenic
P19438	ENST00000162749	121	R	-1.20625	0.871	1.004	-0.118623	0.9949	3.9437	2.029	0.427	-1.52867	0.073	0.0746667	pathogenic
P19438	ENST00000162749	199	I	-0.732542	0.628	0.851	-0.118623	0.9949	3.9437	3.484	0.728	-5.14	-1.96767	0	pathogenic
P19878	ENST00000367535	202	A	-1.68643	0.852	0.81	0.464473	4.0054e-07	2.7086	0.03026	0.726	0	4.956	0.668667	pathogenic
P19971	ENST00000252029	120	G	1.30204	1.051	0.888	0.0213327	0.00012509	1.8517	0.6012	0.036	-0.758667	1.92667	0.617667	pathogenic
P19971	ENST00000252029	145	G	-0.394231	0.922	0.886	0.0213327	0.00012509	1.8517	0.3741	0.048	0.906667	3.11067	0.917667	pathogenic
P19971	ENST00000252029	153	G	-0.630969	0.817	0.727	0.0213327	0.00012509	1.8517	0.464	0.071	0.716667	3.545	0.996667	pathogenic
P19971	ENST00000252029	159	E	-0.489447	0.806	0.714	0.0213327	0.00012509	1.8517	0.1539	0.33	1.55167	4.30433	1	pathogenic
P19971	ENST00000252029	208	V	0.14291	0.852	0.93	0.0213327	0.00012509	1.8517	0.3065	0.099	0.673333	3.63267	0.972667	pathogenic
P19971	ENST00000252029	210	S	-0.852826	0.812	0.905	0.0213327	0.00012509	1.8517	0.1681	0.077	1.40533	4.33267	1	pathogenic
P19971	ENST00000252029	222	K	-0.674428	0.791	0.96	0.0213327	0.00012509	1.8517	0.4639	0	0.83	1.677	0.690333	pathogenic
P19971	ENST00000252029	289	E	-1.53668	0.998	0.796	0.0213327	0.00012509	1.8517	0.4985	0.052	1.27133	2.42533	0.975333	pathogenic
P19971	ENST00000252029	299	P	-1.54942	0.883	0.855	0.0213327	0.00012509	1.8517	0.8115	0.029	0	1.69833	0.666667	pathogenic
P19971	ENST00000252029	334	L	-2.4719	0.904	0.945	0.0213327	0.00012509	1.8517	0.482	0	0.465667	3.58767	0.996667	pathogenic
P19971	ENST00000252029	407	G	-2.25895	0.902	0.777	0.0213327	0.00012509	1.8517	0.2911	0.179	0.283333	3.06167	0.998	pathogenic
P20711	ENST00000357936	24	I	0.384665	0.876	0.998	-0.736567	3.7519e-08	1.8968	0.3409	0.006	-2.22333	2.53633	0.666667	pathogenic
P20711	ENST00000357936	91	A	-0.319742	0.839	0.845	-0.736567	3.7519e-08	1.8968	0.1994	0	-0.65	2.167	0.666667	pathogenic
P20711	ENST00000357936	147	S	-0.42449	1.041	0.885	-0.736567	3.7519e-08	1.8968	0.1969	0.208	2.47667	3.21067	0.998333	pathogenic
P20711	ENST00000357936	149	S	-0.582304	1.063	0.723	-0.736567	3.7519e-08	1.8968	0.01637	0.131	1.26667	4.96767	0.999	pathogenic
P20711	ENST00000357936	250	S	-0.0130318	0.894	0.988	-0.736567	3.7519e-08	1.8968	0.131	0.038	-0.74	3.63733	0.859	pathogenic
P20711	ENST00000357936	358	R	-1.07855	0.987	1.089	-0.736567	3.7519e-08	1.8968	0.02188	0.085	2.204	6.015	1	pathogenic
P20711	ENST00000357936	451	C	-0.208465	0.866	0.974	-0.736567	3.7519e-08	1.8968	0.03841	0.03	2.19567	5.50467	0.979333	pathogenic
P20711	ENST00000357936	453	R	0.518441	0.926	0.828	-0.736567	3.7519e-08	1.8968	0.02171	0.198	1.79	5.363	0.951333	pathogenic
P20933	ENST00000264595	72	S	-1.51928	0.953	0.856	0.429174	4.2802e-06	1.4294	0.5477	0.185	-2.47	1.151	0.625	pathogenic
P20933	ENST00000264595	100	G	0.659495	1.112	1.056	0.429174	4.2802e-06	1.4294	0.03492	0	2.18	4.73767	0.973667	pathogenic
P20933	ENST00000264595	101	A	0.538069	1.132	1.1	0.429174	4.2802e-06	1.4294	0.01855	0	0.106667	5.53333	0.999333	pathogenic
P20933	ENST00000264595	116	R	0.251143	1.109	0.978	0.429174	4.2802e-06	1.4294	0.02243	0.101	0.943333	3.659	1	pathogenic
P20933	ENST00000264595	163	C	1.26465	1.122	1.312	0.429174	4.2802e-06	1.4294	0.04382	0.03	1.87367	5.15533	1	pathogenic
P21281	ENST00000276390	241	A	-1.60794	0.684	0.743	-0.585201	0.99154	4.5798	0.05158	0.057	2.08333	5.158	0.761	pathogenic
P21281	ENST00000276390	374	E	-2.45277	0.457	0.573	-0.585201	0.99154	4.5798	0.008408	0.005	1.76233	7.29567	1	pathogenic
P21397	ENST00000338702	45	R	-1.64869	0.67	0.816	-0.637939	0.99928	4.2367	0.02302	0.069	-0.533333	3.85433	0.867	pathogenic
P21397	ENST00000338702	244	V	-2.93547	0.766	0.816	-0.637939	0.99928	4.2367	0.01821	0.134	1.99967	5.75767	0.946667	pathogenic
P21439	ENST00000265723	176	R	-0.00604552	0.837	0.905	-1.15307	2.2138e-07	4.822	0.08801	0.105	0.373333	2.145	0.644333	pathogenic
P21439	ENST00000265723	404	P	-0.827154	0.841	0.604	-1.15307	2.2138e-07	4.822	0.2676	0.426	0.643333	3.93567	0.667	pathogenic
P21439	ENST00000265723	428	V	-0.280614	0.775	0.908	-1.15307	2.2138e-07	4.822	0.07275	0.07	0.0633333	5.18033	0.948333	pathogenic
P21439	ENST00000265723	441	L	-1.49325	0.658	0.654	-1.15307	2.2138e-07	4.822	0.1339	0.018	1.69233	5.22333	1	pathogenic
P21439	ENST00000265723	582	R	-0.536776	0.983	1.125	-1.15307	2.2138e-07	4.822	0.08772	0.121	-0.809333	1.97067	0.664	pathogenic
P21439	ENST00000265723	726	P	0.148618	0.944	1.048	-1.15307	2.2138e-07	4.822	0.05951	0	0	5.452	0.666667	pathogenic
P21439	ENST00000265723	978	S	1.4694	1.144	1.064	-1.15307	2.2138e-07	4.822	0.06381	0.085	0	4.12	0.671333	pathogenic
P21549	ENST00000307503	11	P	7.88616	0.957	0.991	0.667698	1.2332e-07	1.4648	0.2451	0.074	0	2.38167	0.664667	pathogenic
P21549	ENST00000307503	36	R	0.614028	0.971	1.07	0.667698	1.2332e-07	1.4648	0.1141	0.294	-0.781333	1.56033	0.666	pathogenic
P21549	ENST00000307503	41	G	1.4563	0.916	1.014	0.667698	1.2332e-07	1.4648	0.4632	0.083	-1.05133	1.43633	0.666667	pathogenic
P21549	ENST00000307503	47	G	-0.0214231	0.9	0.774	0.667698	1.2332e-07	1.4648	0.2666	0	-0.808667	4.618	0.847	pathogenic
P21549	ENST00000307503	81	S	1.06316	0.946	0.805	0.667698	1.2332e-07	1.4648	0.4819	0.015	-0.587667	-0.171667	0.666667	pathogenic
P21549	ENST00000307503	82	G	-0.467349	0.981	0.811	0.667698	1.2332e-07	1.4648	0.1671	0.119	0.0133333	5.441	0.895333	pathogenic
P21549	ENST00000307503	101	L	-0.0169772	0.985	0.867	0.667698	1.2332e-07	1.4648	0.248	0	1.43157	3.24933	0.999	pathogenic
P21549	ENST00000307503	108	W	-0.506462	1.002	0.946	0.667698	1.2332e-07	1.4648	0.1616	0.11	2.18	8.6	1	pathogenic
P21549	ENST00000307503	116	G	0.424082	0.971	1.035	0.667698	1.2332e-07	1.4648	0.6351	0	-0.383333	3.16733	0.767333	pathogenic
P21549	ENST00000307503	152	F	-0.86144	0.889	0.825	0.667698	1.2332e-07	1.4648	0.0995	0	1.76	4.999	1	pathogenic
P21549	ENST00000307503	156	G	-0.564983	0.853	0.928	0.667698	1.2332e-07	1.4648	0.3798	0.012	-0.285333	4.02267	0.855667	pathogenic
P21549	ENST00000307503	158	S	-0.0115521	0.857	1.025	0.667698	1.2332e-07	1.4648	0.05181	0.031	-0.00333333	3.11633	0.666667	pathogenic
P21549	ENST00000307503	161	G	-0.741881	0.892	0.938	0.667698	1.2332e-07	1.4648	0.09789	0.024	-0.00333333	3.16067	0.666667	pathogenic
P21549	ENST00000307503	170	G	1.26148	0.827	0.88	0.667698	1.2332e-07	1.4648	0.09785	0	0.872667	6.16033	1	pathogenic
P21549	ENST00000307503	178	C	0.881533	0.884	0.914	0.667698	1.2332e-07	1.4648	0.5113	0.03	0.777	4.21533	0.999333	pathogenic
P21549	ENST00000307503	187	S	-0.0874404	1.003	0.777	0.667698	1.2332e-07	1.4648	0.2674	0	0.69	1.774	0.663333	pathogenic
P21549	ENST00000307503	190	G	-0.805443	0.921	0.668	0.667698	1.2332e-07	1.4648	0.9679	0.012	1.57	2.15333	0.596	pathogenic
P21549	ENST00000307503	195	M	1.3115	0.957	1.022	0.667698	1.2332e-07	1.4648	0.2682	0	1.57	4.686	1	pathogenic
P21549	ENST00000307503	201	D	0.191513	0.978	0.901	0.667698	1.2332e-07	1.4648	0.1135	0.025	0.00333333	4.20067	0.670333	pathogenic
P21549	ENST00000307503	205	S	0.204667	0.944	0.793	0.667698	1.2332e-07	1.4648	0.3721	0.008	-1.02667	0.269	0.664333	pathogenic
P21549	ENST00000307503	218	S	0.286493	0.852	0.788	0.667698	1.2332e-07	1.4648	0.6678	0	-1.04333	-0.478667	0.131333	pathogenic
P21549	ENST00000307503	233	R	1.30978	0.91	0.948	0.667698	1.2332e-07	1.4648	0.1715	0.089	0.166667	2.97267	0.896333	pathogenic
P21549	ENST00000307503	244	I	2.41197	0.876	0.879	0.667698	1.2332e-07	1.4648	1.466	0.018	-1.35	2.19267	0.602333	pathogenic
P21549	ENST00000307503	253	C	1.38135	0.795	0.85	0.667698	1.2332e-07	1.4648	0.2017	0.03	0.186667	3.67667	0.667	pathogenic
P21549	ENST00000307503	350	G	-0.0218228	0.977	1.096	0.667698	1.2332e-07	1.4648	0.2708	0.179	1.31233	4.24267	0.818	pathogenic
P21549	ENST00000307503	360	R	0.567135	0.962	1.002	0.667698	1.2332e-07	1.4648	0.275	0.036	0.383333	1.85567	0.53	pathogenic
P21549	ENST00000307503	362	G	-0.567451	0.939	1.003	0.667698	1.2332e-07	1.4648	0.2065	0.024	0.383333	4.19833	0.787	pathogenic
P21579	ENST00000261205	303	M	-2.75511	0.398	0.359	-0.521938	0.60038	3.3496	0.006705	0.266	2.65	9.115	1	pathogenic
P21579	ENST00000261205	304	D	-1.98769	0.394	0.417	-0.521938	0.60038	3.3496	0.007603	0.215	0.203333	6.40367	0.933667	pathogenic
P21579	ENST00000261205	364	D	-2.23088	0.603	0.35	-0.521938	0.60038	3.3496	0.007611	0.012	2.65	8.47533	1	pathogenic
P21579	ENST00000261205	366	D	-2.66315	0.562	0.583	-0.521938	0.60038	3.3496	0.007611	0.319	2.65	9.06667	1	pathogenic
P21579	ENST00000261205	371	N	-1.70203	0.71	0.607	-0.521938	0.60038	3.3496	0.006206	0.268	0.78	6.16833	0.810667	pathogenic
P21580	ENST00000237289	243	C	-1.13177	0.946	0.686	-0.409323	0.99972	4.932	0.048	0.119	2.84733	6.07433	1	pathogenic
P21731	ENST00000375190	28	P	-2.37386	1.034	0.52	0.656454	0.0026541	1.0651	1.046	0.257	0.593333	1.255	0.825	pathogenic
P21953	ENST00000320393	97	D	-1.10775	0.994	1.047	-0.51444	4.3112e-09	1.1918	0.01023	0.429	1.644	5.62	1	pathogenic
P21953	ENST00000320393	102	G	-0.447177	1.033	1.161	-0.51444	4.3112e-09	1.1918	0.01632	0.071	2.04	6.15267	1	pathogenic
P21953	ENST00000320393	134	I	0.271871	0.743	0.948	-0.51444	4.3112e-09	1.1918	0.05263	0	0.276667	5.00767	0.996	pathogenic
P21953	ENST00000320393	135	G	0.0565453	0.743	0.956	-0.51444	4.3112e-09	1.1918	0.102	0	0.803333	6.295	1	pathogenic
P21953	ENST00000320393	137	A	0.918231	0.81	0.926	-0.51444	4.3112e-09	1.1918	0.05349	0.009	-0.00333333	4.973	0.759667	pathogenic
P21953	ENST00000320393	163	E	-0.0326423	0.913	1.007	-0.51444	4.3112e-09	1.1918	0.009069	0	3.46	7.04867	1	pathogenic
P21953	ENST00000320393	168	R	1.65378	0.949	0.996	-0.51444	4.3112e-09	1.1918	0.00834	0.06	1.18333	4.613	0.669333	pathogenic
P21953	ENST00000320393	170	R	1.76767	0.945	1.023	-0.51444	4.3112e-09	1.1918	0.00834	0.069	1.89333	4.93833	0.716333	pathogenic
P21953	ENST00000320393	176	N	-0.210198	0.955	0.864	-0.51444	4.3112e-09	1.1918	0.05908	0.331	2.54573	5.367	0.999667	pathogenic
P21953	ENST00000320393	183	R	0.581186	1.011	0.973	-0.51444	4.3112e-09	1.1918	0.00834	0.004	1.11333	4.17133	0.998667	pathogenic
P21953	ENST00000320393	185	P	-0.161133	1.001	0.806	-0.51444	4.3112e-09	1.1918	0.0117	0	0	4.081	0.666667	pathogenic
P21953	ENST00000320393	187	G	1.80871	0.956	0.964	-0.51444	4.3112e-09	1.1918	0.01313	0.012	3.01333	6.28967	0.957667	pathogenic
P21953	ENST00000320393	213	V	0.544601	1.079	1.028	-0.51444	4.3112e-09	1.1918	0.007175	0	1.29333	5.57467	0.999333	pathogenic
P21953	ENST00000320393	251	V	-0.307529	0.91	0.844	-0.51444	4.3112e-09	1.1918	0.006971	0	2.96733	5.83867	1	pathogenic
P21953	ENST00000320393	278	G	0.417674	0.951	1.169	-0.51444	4.3112e-09	1.1918	0.01323	0	1.29	6.34033	0.995	pathogenic
P21953	ENST00000320393	301	V	-0.406534	0.946	0.958	-0.51444	4.3112e-09	1.1918	0.7536	0	-0.41	2.972	0.999333	pathogenic
P21953	ENST00000320393	322	T	0.644737	0.894	0.807	-0.51444	4.3112e-09	1.1918	0.0643	0.049	0	3.229	0.68	pathogenic
P21953	ENST00000320393	325	L	1.62553	0.791	0.896	-0.51444	4.3112e-09	1.1918	0.1223	0	1.979	2.90667	0.820667	pathogenic
P21953	ENST00000320393	330	E	-0.175784	0.815	1.047	-0.51444	4.3112e-09	1.1918	0.08698	0.021	1.98967	5.23367	1	pathogenic
P21953	ENST00000320393	336	G	-0.738301	0.81	0.806	-0.51444	4.3112e-09	1.1918	0.1329	0.036	1.13333	4.202	0.974667	pathogenic
P21953	ENST00000320393	339	S	0.548247	0.842	0.761	-0.51444	4.3112e-09	1.1918	0.2936	0.292	0.07	0.819	0.603	pathogenic
P21953	ENST00000320393	341	I	0.351473	0.798	1	-0.51444	4.3112e-09	1.1918	0.06495	0	1.88333	5.07333	1	pathogenic
P21953	ENST00000320393	382	C	-0.199357	0.815	0.703	-0.51444	4.3112e-09	1.1918	0.01493	0	2.19833	6.156	1	pathogenic
P22304	ENST00000340855	45	D	-2.82607	0.656	0.49	0.613792	0.9964	3.7736	0.02254	0.006	0.869333	5.40667	1	pathogenic
P22304	ENST00000340855	48	R	-1.95462	0.691	1.098	0.613792	0.9964	3.7736	0.02291	0.165	0.8	3.636	0.986	pathogenic
P22304	ENST00000340855	61	S	-2.04648	0.535	0.833	0.613792	0.9964	3.7736	0.1908	0.008	0.318	4.17833	0.990667	pathogenic
P22304	ENST00000340855	64	I	-1.21813	0.571	0.775	0.613792	0.9964	3.7736	0.1154	0	-0.00333333	4.32367	0.704667	pathogenic
P22304	ENST00000340855	85	A	-2.92094	0.618	0.592	0.613792	0.9964	3.7736	0.1697	0.019	1.02933	4.19	0.911333	pathogenic
P22304	ENST00000340855	86	P	-2.93256	0.708	0.763	0.613792	0.9964	3.7736	0.03043	0.007	0	6.123	0.735	pathogenic
P22304	ENST00000340855	88	R	-3.18489	0.709	0.602	0.613792	0.9964	3.7736	0.07812	0	-0.687	3.11267	0.666667	pathogenic
P22304	ENST00000340855	120	P	-2.21672	0.51	0.469	0.613792	0.9964	3.7736	0.03043	0	-0.143333	6.00167	0.673667	pathogenic
P22304	ENST00000340855	134	G	-1.27254	0.594	0.566	0.613792	0.9964	3.7736	0.03405	0	1.223	5.02833	0.997333	pathogenic
P22304	ENST00000340855	142	S	-2.77989	0.771	0.701	0.613792	0.9964	3.7736	0.1942	0	1.41667	4.03933	1	pathogenic
P22304	ENST00000340855	148	D	-1.74003	0.734	0.683	0.613792	0.9964	3.7736	0.02219	0	1.03667	5.11933	1	pathogenic
P22304	ENST00000340855	157	P	-1.4125	0.542	0.663	0.613792	0.9964	3.7736	0.4288	0.154	1.39233	4.06567	0.995	pathogenic
P22304	ENST00000340855	160	P	-1.88024	0.613	0.735	0.613792	0.9964	3.7736	0.03138	0.059	0	6.03533	0.995	pathogenic
P22304	ENST00000340855	196	L	-1.09276	0.805	0.784	0.613792	0.9964	3.7736	0.03305	0	0.518667	4.74333	1	pathogenic
P22304	ENST00000340855	198	D	-1.48855	0.883	0.797	0.613792	0.9964	3.7736	0.02146	0	1.69667	5.687	1	pathogenic
P22304	ENST00000340855	205	A	-0.0868859	0.872	0.902	0.613792	0.9964	3.7736	0.01804	0	1.7	5.719	0.997667	pathogenic
P22304	ENST00000340855	228	P	-2.51613	0.679	0.32	0.613792	0.9964	3.7736	0.03036	0	0.39	5.63033	0.667333	pathogenic
P22304	ENST00000340855	230	I	-2.64149	0.642	0.353	0.613792	0.9964	3.7736	0.06317	0.065	1.35657	5.391	1	pathogenic
P22304	ENST00000340855	269	D	-2.06601	0.684	0.561	0.613792	0.9964	3.7736	0.02125	0.429	1.79667	5.26	1	pathogenic
P22304	ENST00000340855	271	R	-2.31149	0.654	0.681	0.613792	0.9964	3.7736	0.0216	0.077	0.6641	3.82833	0.993	pathogenic
P22304	ENST00000340855	295	K	-1.31031	0.997	1.005	0.613792	0.9964	3.7736	0.9685	0.371	1.73333	1.186	0.903333	pathogenic
P22304	ENST00000340855	312	G	-0.92862	1.092	1.056	0.613792	0.9964	3.7736	0.03415	0.012	0.933333	4.88867	0.874667	pathogenic
P22304	ENST00000340855	333	S	-2.33452	0.861	0.85	0.613792	0.9964	3.7736	0.09949	0	0	4.07567	0.666667	pathogenic
P22304	ENST00000340855	334	D	-2.63989	0.831	0.741	0.613792	0.9964	3.7736	0.02161	0	2.09	5.94633	1	pathogenic
P22304	ENST00000340855	335	H	-1.89287	0.79	0.873	0.613792	0.9964	3.7736	0.01986	0	0	5.24533	0.667667	pathogenic
P22304	ENST00000340855	339	L	-2.09888	0.785	0.808	0.613792	0.9964	3.7736	0.03273	0.006	-0.323333	3.142	0.654667	pathogenic
P22304	ENST00000340855	342	H	-0.802847	0.859	0.8	0.613792	0.9964	3.7736	0.01953	0.011	-0.00333333	5.41567	0.669	pathogenic
P22304	ENST00000340855	343	G	-1.0658	0.834	0.849	0.613792	0.9964	3.7736	0.03365	0.095	1.95333	5.08367	0.999	pathogenic
P22304	ENST00000340855	345	W	-2.39069	0.795	0.858	0.613792	0.9964	3.7736	0.06686	0.013	2.31	7.92133	1	pathogenic
P22304	ENST00000340855	347	K	-2.01292	0.883	0.512	0.613792	0.9964	3.7736	0.02453	0.01	1.12333	5.04733	0.979333	pathogenic
P22304	ENST00000340855	349	S	-1.10094	0.91	0.674	0.613792	0.9964	3.7736	0.01545	0.038	2.31	5.01567	1	pathogenic
P22304	ENST00000340855	367	T	-1.39764	1.122	1.098	0.613792	0.9964	3.7736	0.121	0.113	-0.00333333	3.043	0.666667	pathogenic
P22304	ENST00000340855	422	C	-1.88273	0.694	0.747	0.613792	0.9964	3.7736	0.1506	0.119	0	4.64467	1	pathogenic
P22304	ENST00000340855	465	Q	-1.69109	1.005	0.939	0.613792	0.9964	3.7736	0.08766	0.071	1.76667	4.151	0.998	pathogenic
P22304	ENST00000340855	468	R	-2.04514	1.022	0.916	0.613792	0.9964	3.7736	0.02365	0.008	1.44	2.982	0.994	pathogenic
P22304	ENST00000340855	478	D	-2.19697	0.928	0.915	0.613792	0.9964	3.7736	0.02265	0.043	1.43867	5.665	1	pathogenic
P22304	ENST00000340855	493	R	-1.3897	1.024	0.858	0.613792	0.9964	3.7736	0.02301	0.073	0.726667	5.21067	0.989	pathogenic
P22304	ENST00000340855	502	W	-1.96192	0.876	0.857	0.613792	0.9964	3.7736	0.07102	0.004	2.1	7.31433	1	pathogenic
P22304	ENST00000340855	503	V	-1.39017	0.892	0.897	0.613792	0.9964	3.7736	0.1843	0	0.08	3.81	0.803667	pathogenic
P22304	ENST00000340855	521	E	-2.10954	0.763	0.755	0.613792	0.9964	3.7736	0.02577	0.026	0.722667	4.76067	1	pathogenic
P22681	ENST00000264033	367	Q	-1.0902	0.777	0.858	-0.780311	0.00060921	4.1436	0.01305	0.247	2.05	7.18	1	pathogenic
P22681	ENST00000264033	371	Y	-0.445837	0.833	0.769	-0.780311	0.00060921	4.1436	0.02226	0.086	1.58477	6.061	1	pathogenic
P22681	ENST00000264033	382	K	-0.0102041	0.804	0.893	-0.780311	0.00060921	4.1436	0.01512	0.122	1.67133	6.894	1	pathogenic
P22681	ENST00000264033	389	K	0.671821	0.792	0.853	-0.780311	0.00060921	4.1436	0.01512	0.015	1.14667	6.23167	1	pathogenic
P22681	ENST00000264033	396	C	1.08222	0.788	0.994	-0.780311	0.00060921	4.1436	0.02375	0.222	1.16333	5.856	0.998667	pathogenic
P22681	ENST00000264033	400	M	0.666135	0.762	0.966	-0.780311	0.00060921	4.1436	0.01154	0	2.42	8.741	1	pathogenic
P22681	ENST00000264033	413	G	-1.32464	0.815	0.84	-0.780311	0.00060921	4.1436	0.02088	0.214	1.09	6.374	0.988	pathogenic
P22830	ENST00000262093	274	D	-0.982731	0.932	1.006	-0.0531755	0.00053855	2.8474	0.0135	0.074	2.1	5.87967	1	pathogenic
P22830	ENST00000262093	285	Q	-0.418615	0.985	0.985	-0.0531755	0.00053855	2.8474	0.2404	0.03	0.226667	5.73433	0.999333	pathogenic
P22830	ENST00000262093	334	P	-1.23788	0.865	0.906	-0.0531755	0.00053855	2.8474	0.01909	0.037	0	5.42133	0.666667	pathogenic
P23258	ENST00000251413	341	R	-2.94723	0.503	0.452	-0.43009	0.12882	3.2722	0.06218	0.202	2.42	4.44367	1	pathogenic
P23378	ENST00000321612	59	R	0.247181	0.918	1.084	-0.330621	6.5777e-28	-1.5884	0.2983	0.343	-1.96	0.743667	0.697	pathogenic
P23378	ENST00000321612	70	P	-1.8966	0.874	0.899	-0.330621	6.5777e-28	-1.5884	0.1114	0	0	4.28867	0.667667	pathogenic
P23378	ENST00000321612	132	S	-0.153328	0.87	0.886	-0.330621	6.5777e-28	-1.5884	0.007178	0.115	0	5.71833	0.696333	pathogenic
P23378	ENST00000321612	161	Y	-0.79661	0.856	0.898	-0.330621	6.5777e-28	-1.5884	0.01667	0.009	0.00333333	5.869	1	pathogenic
P23378	ENST00000321612	269	T	-0.939259	0.737	0.816	-0.330621	6.5777e-28	-1.5884	0.0521	0.07	-0.306667	4.18967	0.666667	pathogenic
[truncated: 13,321 more rows]

## Sheet: description
Interspecies conservation and intra-human constraint scores of ClinVar variants
uniprot_id: UniProt ID
enst_id: Ensembl transcript ID
uniprot_pos: sequence position of the variant
uniprot_aa: reference (wild-type) amino acid
class: pathogenicity assigned in ClinVar
