# Supplementary material for: The 3D mutational constraint on amino acid sites in the human proteome
Source: Nat Commun. 2022 Jun 7;13:3273. doi: 10.1038/s41467-022-30936-x (PMC9174330; doi:10.1038/s41467-022-30936-x)
Supplement: Supplementary file 4 — Supplementary Data [file 41467_2022_30936_MOESM4_ESM.zip › supplementary_data/Supplementary_Data_11.xlsx]

## Sheet: per_transcript_mutability
enst_id	num_aa	syn_mutability	syn_obs	mis_mutability	mis_obs	syn_exp	mis_exp
ENST00000000233	180	7.525e-06	38	1.754e-05	37	48.1201	112.406
ENST00000000412	277	7.534e-06	47	2.092e-05	117	48.1779	134.102
ENST00000000442	423	1.793e-05	113	4.196e-05	163	114.909	269.156
ENST00000001008	459	1.526e-05	109	3.802e-05	191	97.7705	243.865
ENST00000001146	512	2.772e-05	164	5.678e-05	274	177.75	364.284
ENST00000002125	441	1.293e-05	102	3.391e-05	270	82.8144	217.484
ENST00000002165	467	1.545e-05	107	3.723e-05	214	98.9901	238.794
ENST00000002501	158	9.858e-06	58	1.654e-05	92	63.0955	105.987
ENST00000002596	307	1.789e-05	99	3.523e-05	172	114.652	225.957
ENST00000002829	785	3.754e-05	218	8.929e-05	376	240.784	572.964
ENST00000003084	1480	3.681e-05	264	0.0001022	971	236.098	655.832
ENST00000003100	509	1.379e-05	96	3.839e-05	225	88.3347	246.24
ENST00000003302	1077	2.901e-05	199	8.03e-05	462	186.031	515.258
ENST00000003583	287	1.144e-05	69	2.411e-05	161	73.2502	154.578
ENST00000003912	324	1.386e-05	93	2.777e-05	163	88.784	178.071
ENST00000004103	235	8.374e-06	68	1.974e-05	106	53.5698	126.527
ENST00000004531	698	2.451e-05	203	5.462e-05	471	157.146	350.42
ENST00000004921	89	2.638e-06	17	6.552e-06	45	16.7508	41.8745
ENST00000004980	644	1.519e-05	118	4.653e-05	221	97.3212	298.49
ENST00000004982	160	1.47e-05	39	2.436e-05	64	94.1759	156.183
ENST00000005082	606	1.505e-05	110	3.954e-05	243	96.4226	253.622
ENST00000005178	411	1.187e-05	95	3.251e-05	202	76.0104	208.497
ENST00000005180	94	2.394e-06	20	7.059e-06	52	15.1846	45.1289
ENST00000005226	899	3.214e-05	251	8.241e-05	564	206.122	528.802
ENST00000005257	206	5.363e-06	32	1.462e-05	29	34.2424	93.6624
ENST00000005259	241	5.544e-06	48	1.506e-05	125	35.4042	96.4868
ENST00000005260	511	2.184e-05	142	4.515e-05	263	140.007	289.632
ENST00000005284	315	1.297e-05	95	3.011e-05	94	83.0712	193.092
ENST00000005286	1024	4.76e-05	248	0.0001091	594	305.359	700.123
ENST00000005340	736	3.049e-05	216	7.139e-05	437	195.531	458.065
ENST00000005374	114	4.096e-06	24	9.573e-06	57	26.1096	61.2661
ENST00000005386	665	1.599e-05	117	4.392e-05	290	102.456	281.737
ENST00000005558	451	1.27e-05	84	3.492e-05	183	81.3381	223.967
ENST00000005756	317	9.16e-06	65	2.428e-05	170	58.6151	155.669
ENST00000005995	314	1.434e-05	83	3.166e-05	223	91.8651	203.041
ENST00000006015	313	2.085e-05	98	3.899e-05	142	133.652	250.092
ENST00000006053	397	1.871e-05	145	3.836e-05	213	119.916	246.048
ENST00000006251	379	2.155e-05	131	4.282e-05	264	138.146	274.676
ENST00000006275	173	9.312e-06	49	1.733e-05	104	59.5908	111.058
ENST00000006658	802	3.469e-05	208	8.163e-05	480	222.49	523.795
ENST00000006724	265	9.263e-06	65	2.082e-05	168	59.2762	133.46
ENST00000006750	229	9.063e-06	60	2.105e-05	89	57.9925	134.936
ENST00000006777	364	1.814e-05	95	3.431e-05	183	116.257	220.051
ENST00000007264	312	1.766e-05	172	3.564e-05	278	113.176	228.588
ENST00000007390	312	1.955e-05	77	3.848e-05	178	125.308	246.818
ENST00000007414	842	3.253e-05	205	8.195e-05	374	208.625	525.849
ENST00000007510	748	3.382e-05	359	7.832e-05	641	216.906	502.548
ENST00000007516	156	7.278e-06	37	1.601e-05	80	46.5347	102.585
ENST00000007699	364	1.94e-05	71	4.54e-05	141	124.345	291.237
ENST00000007708	343	1.468e-05	98	3.277e-05	126	94.0476	210.166
ENST00000007722	1066	4.418e-05	245	0.0001032	463	283.406	662.251
ENST00000007735	404	1.693e-05	119	3.811e-05	295	108.49	244.443
ENST00000007969	343	1.018e-05	72	2.676e-05	178	65.1624	171.588
ENST00000008180	168	5.908e-06	57	1.402e-05	132	37.7407	89.8111
ENST00000008391	452	1.79e-05	129	3.836e-05	212	114.717	246.048
ENST00000008440	207	8.36e-06	56	1.928e-05	85	53.4799	123.575
ENST00000008527	586	1.538e-05	122	4.65e-05	237	98.5408	298.298
ENST00000008938	196	8.427e-06	39	2.085e-05	107	53.91	133.652
ENST00000009041	234	6.736e-06	47	1.645e-05	101	43.0556	105.409
ENST00000009105	476	1.52e-05	126	3.699e-05	195	97.3854	237.254
ENST00000009180	228	9.704e-06	53	2.046e-05	106	62.107	131.149
ENST00000009530	296	1.151e-05	70	2.619e-05	122	73.6996	167.929
ENST00000009589	119	3.557e-06	38	1.052e-05	36	22.6498	67.3448
ENST00000010132	520	1.761e-05	109	3.938e-05	286	112.855	252.595
ENST00000010299	341	9.773e-06	61	2.525e-05	86	62.5499	161.896
ENST00000010404	155	3.84e-06	27	1.118e-05	96	24.4664	71.5813
ENST00000011292	419	1.764e-05	100	3.843e-05	210	113.048	246.497
ENST00000011473	259	7.647e-06	49	1.938e-05	114	48.9032	124.217
ENST00000011619	729	3.34e-05	147	6.832e-05	256	214.21	438.359
ENST00000011653	458	1.478e-05	108	3.431e-05	202	94.6895	220.051
ENST00000011684	790	2.906e-05	204	7.627e-05	452	186.352	489.389
ENST00000011691	77	3.13e-06	20	7.349e-06	37	19.909	46.9904
ENST00000011898	239	1.013e-05	70	2.07e-05	91	64.8414	132.69
ENST00000011989	520	1.916e-05	49	4.812e-05	116	122.804	308.697
ENST00000012049	382	1.768e-05	121	4.13e-05	204	113.304	264.919
ENST00000012134	2446	7.413e-05	565	0.0001846	1138	475.653	1184.75
ENST00000012443	499	2.287e-05	131	4.991e-05	175	146.619	320.186
ENST00000013034	177	6.058e-06	37	1.607e-05	87	38.7036	102.97
ENST00000013070	425	1.355e-05	69	3.193e-05	139	86.7942	204.774
ENST00000013125	846	2.168e-05	124	6.013e-05	260	138.98	385.788
ENST00000013222	263	1.11e-05	85	2.382e-05	177	71.0678	152.717
ENST00000013807	323	1.338e-05	93	2.8e-05	161	85.703	179.548
ENST00000014914	357	1.329e-05	96	2.996e-05	233	85.1253	192.129
ENST00000014930	189	6.642e-06	51	1.744e-05	115	42.4522	111.764
ENST00000014935	302	1.318e-05	75	2.854e-05	105	84.4192	183.014
ENST00000016171	410	1.198e-05	88	3.28e-05	206	76.7165	210.359
ENST00000016913	267	6.996e-06	46	1.877e-05	147	44.7245	120.301
ENST00000017003	865	3.849e-05	245	8.947e-05	405	246.882	574.119
ENST00000019019	327	1.307e-05	58	2.941e-05	69	83.7131	188.598
ENST00000019103	440	1.702e-05	102	3.766e-05	232	109.068	241.555
ENST00000019317	655	1.931e-05	130	5.191e-05	252	123.767	333.024
ENST00000020673	1024	4.089e-05	263	9.898e-05	496	262.288	635.163
ENST00000020926	426	1.829e-05	113	3.858e-05	232	117.22	247.46
ENST00000020945	268	8.659e-06	61	1.953e-05	101	55.3992	125.179
ENST00000022615	283	7.654e-06	39	1.921e-05	109	48.9482	123.125
ENST00000023064	487	2.255e-05	136	4.316e-05	248	144.565	276.859
ENST00000023897	456	1.268e-05	118	3.343e-05	99	81.2097	214.402
ENST00000023939	336	1.14e-05	55	2.657e-05	119	72.9935	170.369
ENST00000024061	798	4.613e-05	295	8.767e-05	484	295.923	562.565
ENST00000025008	1594	3.596e-05	315	0.0001026	699	230.642	658.4
ENST00000025301	1901	4.559e-05	375	0.0001218	935	292.457	781.643
ENST00000025399	363	9.925e-06	55	2.617e-05	107	63.5256	167.801
ENST00000026218	760	3.675e-05	268	7.652e-05	489	235.713	490.994
ENST00000027335	832	2.392e-05	192	6.112e-05	427	153.358	392.143
ENST00000029410	327	1.573e-05	100	3.539e-05	224	100.787	226.984
ENST00000031146	241	7.825e-06	50	1.825e-05	81	50.0458	116.963
ENST00000033079	915	2.027e-05	149	6.088e-05	397	129.929	390.602
ENST00000034275	499	2.422e-05	150	4.716e-05	206	155.284	302.534
ENST00000035307	772	2.92e-05	210	8.074e-05	528	187.25	518.082
ENST00000035383	1537	4.233e-05	320	0.0001121	529	271.531	719.379
ENST00000037243	117	4.437e-06	26	9.641e-06	38	28.2985	61.7026
ENST00000037502	504	1.595e-05	122	4.037e-05	253	102.2	258.95
ENST00000037869	138	3.932e-06	28	1.19e-05	81	25.0569	76.2029
ENST00000038176	917	2.699e-05	162	6.674e-05	385	173.065	428.217
ENST00000039007	354	9.863e-06	51	2.577e-05	85	63.1276	165.233
ENST00000039989	1141	3.248e-05	235	8.691e-05	518	208.304	557.687
ENST00000040584	242	1.255e-05	75	2.468e-05	112	80.3753	158.237
ENST00000040663	369	1.965e-05	95	4.24e-05	204	125.95	271.98
ENST00000040738	3051	8.33e-05	568	0.0002134	1434	534.514	1369.62
ENST00000040877	1621	6.399e-05	271	0.0001415	730	410.565	908.096
ENST00000042381	1219	4.369e-05	272	0.00011	594	280.261	705.9
ENST00000042931	509	3.056e-05	148	6.09e-05	250	195.98	390.73
ENST00000043402	473	2.405e-05	149	5.344e-05	264	154.193	342.845
ENST00000044462	261	5.857e-06	41	1.784e-05	52	37.4134	114.331
ENST00000045083	946	4.428e-05	286	9.227e-05	550	284.048	592.092
ENST00000045347	458	1.244e-05	82	3.311e-05	230	79.6692	212.348
ENST00000046087	351	1.006e-05	84	3.051e-05	158	64.3921	195.659
ENST00000046640	367	1.695e-05	112	3.354e-05	229	108.619	215.109
ENST00000046794	533	1.899e-05	100	4.373e-05	232	121.713	280.517
ENST00000052569	454	1.363e-05	82	3.437e-05	154	87.3077	220.436
ENST00000052754	359	1.049e-05	81	2.646e-05	166	67.1523	169.663
ENST00000053243	184	6.295e-06	53	1.431e-05	141	40.2249	91.6726
ENST00000053468	201	5.746e-06	46	1.546e-05	111	36.7009	99.0543
ENST00000053469	201	9.483e-06	51	1.97e-05	110	60.6884	126.271
ENST00000053867	593	2.466e-05	168	5.668e-05	339	158.108	363.643
ENST00000054650	239	9.94e-06	64	2.441e-05	132	63.6219	156.504
ENST00000054666	100	3.55e-06	32	8.926e-06	54	22.6049	57.1131
ENST00000054668	139	4.085e-06	22	1.044e-05	72	26.039	66.8313
ENST00000054950	331	1.319e-05	67	3.127e-05	159	84.4834	200.538
ENST00000055077	354	1.427e-05	92	2.988e-05	150	91.4158	191.615
ENST00000055335	799	4.643e-05	147	8.836e-05	284	297.849	566.994
ENST00000055682	1516	3.726e-05	218	0.0001029	467	238.987	660.325
ENST00000056217	1597	5.195e-05	141	0.0001298	377	333.281	832.995
ENST00000056233	694	2.936e-05	196	6.054e-05	520	188.277	388.42
ENST00000057513	325	1.072e-05	64	2.676e-05	156	68.6286	171.588
ENST00000060969	207	7.831e-06	42	1.757e-05	97	50.0843	112.598
ENST00000061240	1013	2.779e-05	217	7.693e-05	465	178.2	493.626
ENST00000062104	81	4.297e-06	17	9.389e-06	36	27.3998	60.085
ENST00000064571	201	1.112e-05	56	2.019e-05	61	71.1962	129.416
ENST00000064724	207	1.032e-05	50	2.074e-05	73	66.061	132.946
ENST00000064778	244	9.88e-06	63	2.048e-05	86	63.2367	131.277
ENST00000064780	430	1.82e-05	131	4.299e-05	287	116.642	275.767
ENST00000066544	824	2.013e-05	134	5.582e-05	204	129.031	358.122
ENST00000070846	881	3.47e-05	211	7.808e-05	515	222.554	501.008
ENST00000072516	570	1.57e-05	120	4.286e-05	223	100.595	274.933
ENST00000072644	306	8.171e-06	47	2.237e-05	160	52.2668	143.409
ENST00000072869	626	2.73e-05	147	5.841e-05	308	175.054	374.747
ENST00000074304	977	3.989e-05	236	9.173e-05	345	255.869	588.626
ENST00000075120	496	1.723e-05	131	3.953e-05	233	110.416	253.558
ENST00000075322	863	2.504e-05	179	6.703e-05	372	160.548	430.078
ENST00000075430	867	5.272e-05	270	0.0001008	447	338.224	646.846
ENST00000075503	422	1.136e-05	80	3.277e-05	230	72.7367	210.166
ENST00000078429	359	2.179e-05	123	4.319e-05	84	139.686	277.051
ENST00000078445	461	2.069e-05	155	4.177e-05	253	132.625	267.936
ENST00000078527	493	1.447e-05	108	3.576e-05	241	92.6996	229.359
ENST00000080059	991	4.195e-05	262	9.609e-05	399	269.092	616.612
ENST00000081029	323	1.045e-05	68	2.438e-05	176	66.8955	156.311
ENST00000083182	585	1.504e-05	117	4.222e-05	151	96.3584	270.825
ENST00000084798	328	1.3e-05	70	3.211e-05	115	83.2638	205.929
ENST00000085068	221	9.162e-06	59	2.144e-05	138	58.6279	137.44
ENST00000085079	550	3.186e-05	194	6.109e-05	281	204.325	391.95
ENST00000085219	847	3.182e-05	223	6.979e-05	438	204.068	447.795
ENST00000086933	205	1.824e-05	28	3.412e-05	74	116.899	218.832
ENST00000155093	801	1.935e-05	46	5.541e-05	84	124.024	355.49
ENST00000155674	393	1.596e-05	110	3.615e-05	229	102.264	231.862
ENST00000155840	676	4.121e-05	214	7.896e-05	297	264.342	506.656
ENST00000155858	1165	5.921e-05	377	0.0001224	719	379.882	785.494
ENST00000155926	343	1.573e-05	94	3.333e-05	141	100.787	213.761
ENST00000156084	571	3.135e-05	81	6.593e-05	45	201.051	423.018
ENST00000156109	476	1.763e-05	81	4.527e-05	166	112.983	290.403
ENST00000156471	1485	3.549e-05	273	0.0001089	495	227.625	698.839
ENST00000156499	251	1.135e-05	59	2.553e-05	150	72.6725	163.693
ENST00000156626	600	2.095e-05	143	4.984e-05	337	134.294	319.737
ENST00000156825	259	1.731e-05	123	3.147e-05	140	110.929	201.821
ENST00000157600	365	1.446e-05	80	3.517e-05	205	92.6354	225.571
ENST00000157812	418	1.623e-05	112	3.907e-05	100	103.997	250.605
ENST00000158009	324	1.128e-05	83	2.525e-05	170	72.2232	161.896
ENST00000158166	520	2.192e-05	126	4.636e-05	238	140.521	297.399
ENST00000158762	740	2.789e-05	150	7.142e-05	290	178.842	458.258
ENST00000158771	239	7.216e-06	56	2.011e-05	75	46.1367	128.902
ENST00000159060	568	1.899e-05	145	4.574e-05	322	121.713	293.419
ENST00000159087	1232	7.27e-05	278	0.0001509	494	466.474	968.434
ENST00000159111	1096	6.385e-05	364	0.000125	459	409.666	802.184
ENST00000159647	643	5.176e-05	197	8.715e-05	215	332.061	559.227
ENST00000160262	547	2.843e-05	164	5.745e-05	310	182.308	368.585
ENST00000160298	1249	7.245e-05	342	0.0001472	521	464.869	944.684
ENST00000160373	1663	5.009e-05	338	0.0001242	819	321.342	797.049
ENST00000160382	426	2.008e-05	115	4.178e-05	111	128.71	268.001
ENST00000160740	1606	6.938e-05	553	0.0001541	896	445.163	988.974
ENST00000160827	665	2.378e-05	190	6.493e-05	388	152.46	416.599
ENST00000161006	317	1.423e-05	84	3.107e-05	151	91.1591	199.254
ENST00000161559	526	1.607e-05	116	3.854e-05	254	102.97	247.203
ENST00000161863	1430	3.496e-05	302	0.0001063	698	224.223	682.15
ENST00000162023	368	1.796e-05	87	3.94e-05	146	115.102	252.723
ENST00000162044	479	2.207e-05	123	4.713e-05	252	141.483	302.342
ENST00000162330	870	4.77e-05	326	9.346e-05	608	306.001	599.731
ENST00000162391	574	1.637e-05	122	4.613e-05	283	104.896	295.923
ENST00000162749	455	2.12e-05	117	4.415e-05	169	135.899	283.213
ENST00000163416	731	1.859e-05	136	5.385e-05	344	119.146	345.477
ENST00000164024	3312	0.0001552	826	0.0003586	1559	996.035	2301.65
ENST00000164133	497	1.828e-05	119	4.569e-05	178	117.156	293.099
ENST00000164139	842	3.607e-05	226	8.739e-05	485	231.348	560.768
ENST00000164227	454	2.988e-05	73	5.81e-05	140	191.615	372.757
ENST00000164247	367	1.624e-05	106	3.577e-05	103	104.061	229.423
ENST00000164305	554	1.329e-05	89	3.907e-05	235	85.1253	250.605
ENST00000164640	769	4.221e-05	169	9.405e-05	238	270.761	603.518
ENST00000165524	87	3.753e-06	34	1.016e-05	75	23.9079	65.034
ENST00000165698	201	8.115e-06	54	1.733e-05	68	51.9073	111.058
ENST00000166139	263	1.905e-05	60	3.631e-05	77	122.098	232.889
ENST00000166244	1005	5.392e-05	275	0.0001184	631	345.926	759.819
ENST00000166345	432	1.629e-05	114	3.471e-05	132	104.382	222.619
ENST00000166534	535	1.719e-05	123	4.513e-05	260	110.159	289.504
ENST00000167106	365	1.825e-05	83	4.193e-05	158	116.963	268.963
ENST00000167462	1015	4.966e-05	308	0.0001106	637	318.582	709.751
ENST00000167586	472	2.004e-05	151	4.7e-05	252	128.453	301.507
ENST00000167588	424	1.363e-05	108	3.547e-05	227	87.3077	227.497
ENST00000168148	211	6.625e-06	48	1.672e-05	134	42.3431	107.142
ENST00000168216	261	1e-05	41	2.421e-05	35	64.007	155.22
ENST00000168712	206	1.644e-05	47	2.783e-05	68	105.345	178.456
ENST00000168977	230	1.127e-05	75	2.357e-05	150	72.159	151.112
ENST00000169293	380	1.163e-05	88	2.791e-05	197	74.4698	178.97
ENST00000169298	406	1.193e-05	86	2.999e-05	174	76.3955	192.321
ENST00000169551	248	8.646e-06	55	2.129e-05	130	55.3158	136.477
ENST00000170150	458	1.948e-05	129	3.907e-05	238	124.858	250.605
ENST00000170168	1221	6.942e-05	451	0.0001395	757	445.42	895.258
ENST00000170447	416	1.38e-05	107	3.536e-05	215	88.3989	226.791
ENST00000170564	931	3.185e-05	195	7.547e-05	466	204.261	484.254
ENST00000170630	810	2.942e-05	211	6.549e-05	438	188.663	420.193
ENST00000171000	881	3.269e-05	215	8.205e-05	463	209.652	526.491
ENST00000171111	624	3.3e-05	182	6.999e-05	205	211.642	449.078
ENST00000171757	339	8.875e-06	52	2.595e-05	91	56.7857	166.389
ENST00000171887	1735	6.727e-05	442	0.0001567	986	431.619	1005.66
ENST00000172229	427	2.673e-05	123	4.945e-05	215	171.396	317.234
ENST00000172853	6669	0.0001895	1342	0.0005022	3388	1216.2	3223.4
ENST00000173229	604	4.419e-05	152	8.503e-05	247	283.47	545.619
ENST00000173527	298	1.548e-05	76	2.974e-05	149	99.1827	190.717
ENST00000173898	1431	4.153e-05	205	0.0001048	478	266.396	672.521
ENST00000174618	582	2.864e-05	189	5.661e-05	285	183.656	363.193
ENST00000174653	418	1.146e-05	93	3.286e-05	177	73.3786	210.744
ENST00000175091	233	7.29e-06	47	1.922e-05	127	46.6117	123.189
ENST00000175238	754	1.948e-05	149	5.238e-05	408	124.858	336.041
ENST00000175506	561	1.514e-05	101	4.225e-05	206	97.0003	271.017
ENST00000175756	460	2.557e-05	100	5.349e-05	228	163.95	343.166
ENST00000176183	419	3.705e-05	179	6.35e-05	314	237.639	407.42
ENST00000176195	121	7.179e-06	36	1.515e-05	60	45.8992	97.0645
ENST00000176643	485	1.532e-05	80	4.033e-05	232	98.1557	258.693
ENST00000176763	968	3.936e-05	253	9.462e-05	477	252.467	607.177
ENST00000177648	1244	3.869e-05	265	8.959e-05	688	248.166	574.889
ENST00000177694	535	3.001e-05	110	6.006e-05	220	192.45	385.339
ENST00000177742	225	1.551e-05	58	3.356e-05	143	99.3753	215.237
ENST00000178638	354	1.555e-05	100	3.082e-05	193	99.632	197.649
ENST00000178640	448	1.396e-05	90	3.465e-05	153	89.4259	222.234
ENST00000179259	270	7.513e-06	49	1.995e-05	100	48.0431	127.875
ENST00000180166	211	1.068e-05	53	2.21e-05	121	68.3719	141.676
ENST00000180173	660	1.968e-05	185	5.342e-05	449	126.142	342.717
ENST00000181383	423	1.237e-05	101	3.149e-05	188	79.2198	201.95
ENST00000181796	306	1.092e-05	76	2.522e-05	199	69.9124	161.703
ENST00000181839	1512	5.739e-05	299	0.0001446	507	368.2	927.995
ENST00000182290	320	1.391e-05	83	3.07e-05	195	89.105	196.879
ENST00000182377	515	1.429e-05	110	3.951e-05	202	91.5442	253.43
ENST00000182527	370	1.353e-05	86	3.145e-05	137	86.6658	201.693
ENST00000183605	261	1.088e-05	62	2.296e-05	136	69.6556	147.196
ENST00000184183	212	8.053e-06	56	1.869e-05	113	51.5093	119.787
ENST00000184266	129	5.047e-06	27	1.304e-05	80	32.214	83.5205
ENST00000184956	1181	3.591e-05	230	8.924e-05	567	230.321	572.643
ENST00000185150	483	1.453e-05	102	3.61e-05	216	93.0847	231.541
ENST00000185206	410	1.403e-05	108	3.217e-05	213	89.8753	206.315
ENST00000186436	1883	6.052e-05	363	0.0001432	744	388.291	919.008
ENST00000187397	812	2.38e-05	164	6.084e-05	417	152.588	390.345
ENST00000187608	292	1.039e-05	75	2.29e-05	171	66.5104	146.811
ENST00000187762	299	1.373e-05	91	2.73e-05	136	87.9496	175.054
ENST00000187879	451	1.001e-05	64	2.977e-05	217	64.0712	190.909
ENST00000187910	424	1.279e-05	186	3.344e-05	438	81.9158	214.467
ENST00000188312	396	9.494e-06	61	2.78e-05	122	60.759	178.264
ENST00000188376	361	1.202e-05	81	3.09e-05	152	76.9732	198.163
ENST00000188403	482	1.363e-05	105	3.651e-05	188	87.3077	234.173
ENST00000188790	760	1.994e-05	147	5.325e-05	352	127.811	341.626
ENST00000189444	899	3.925e-05	183	8.715e-05	255	251.761	559.227
ENST00000189978	783	2.256e-05	175	5.991e-05	409	144.629	384.376
ENST00000190165	472	2.804e-05	157	5.26e-05	342	179.804	337.453
ENST00000190611	934	2.459e-05	168	6.989e-05	378	157.659	448.437
ENST00000190983	250	1.119e-05	67	2.698e-05	145	71.6455	173
ENST00000191018	480	1.972e-05	104	4.308e-05	236	126.399	276.345
ENST00000191063	304	1.437e-05	74	3.097e-05	156	92.0577	198.612
ENST00000192314	398	2.833e-05	98	5.517e-05	222	181.666	353.95
ENST00000192788	1440	3.777e-05	274	0.000106	698	242.261	680.224
ENST00000193322	334	1.296e-05	75	2.878e-05	138	83.007	184.554
ENST00000193391	1241	3.077e-05	238	8.267e-05	630	197.328	530.47
ENST00000193403	892	3.637e-05	221	8.629e-05	330	233.274	553.707
ENST00000194097	1403	3.777e-05	49	9.844e-05	114	242.261	631.697
ENST00000194118	515	1.774e-05	135	4.241e-05	260	113.689	272.044
ENST00000194130	595	1.592e-05	111	4.208e-05	283	102.007	269.926
ENST00000194152	795	4.022e-05	276	7.572e-05	493	257.987	485.859
ENST00000194155	798	4.556e-05	229	7.956e-05	482	292.264	510.508
ENST00000194214	144	3.905e-06	32	9.37e-06	57	24.8836	59.9631
ENST00000194530	418	9.982e-06	79	2.744e-05	142	63.8914	175.953
ENST00000194871	1233	3.394e-05	243	8.938e-05	645	217.676	573.541
ENST00000194900	849	3.037e-05	131	7.44e-05	191	194.761	477.386
ENST00000195173	1057	5.417e-05	300	0.0001175	544	347.531	754.042
ENST00000195649	902	2.76e-05	159	6.528e-05	316	176.98	418.845
ENST00000196061	727	3.29e-05	206	7.235e-05	405	211	464.227
ENST00000196169	651	1.518e-05	108	4.672e-05	272	97.257	299.71
ENST00000196371	520	1.468e-05	113	4.06e-05	166	94.0476	260.426
ENST00000196482	553	3.193e-05	262	6.687e-05	335	204.774	429.051
ENST00000196489	594	1.623e-05	122	4.12e-05	261	103.997	264.278
ENST00000196548	575	2.057e-05	136	4.856e-05	262	131.855	311.521
ENST00000196551	204	8.16e-06	68	2.191e-05	47	52.1962	140.456
ENST00000197268	622	2.155e-05	173	4.973e-05	317	138.146	319.031
ENST00000198536	303	9.848e-06	84	2.458e-05	153	63.0313	157.595
ENST00000198765	537	1.368e-05	100	3.632e-05	312	87.6286	232.953
ENST00000198767	651	2.052e-05	162	4.935e-05	374	131.534	316.592
ENST00000198801	334	1.23e-05	81	3.027e-05	217	78.7705	194.119
ENST00000198939	927	4.765e-05	248	0.0001021	286	305.68	655.19
ENST00000199280	271	1.418e-05	95	2.821e-05	136	90.8381	180.896
ENST00000199320	313	8.704e-06	59	2.498e-05	155	55.6881	160.163
ENST00000199389	630	2.172e-05	146	5.011e-05	308	139.237	321.47
ENST00000199447	588	1.527e-05	132	4.078e-05	309	97.8347	261.582
ENST00000199448	224	1.048e-05	54	2.253e-05	131	67.0881	144.436
ENST00000199706	256	1.096e-05	127	2.515e-05	201	70.1692	161.254
ENST00000199708	142	1.156e-05	41	1.772e-05	62	74.0205	113.561
ENST00000199764	344	1.259e-05	95	2.716e-05	197	80.632	174.156
ENST00000199814	420	1.066e-05	65	3.321e-05	101	68.2435	212.99
ENST00000199936	387	1.283e-05	129	2.855e-05	274	82.1726	183.078
ENST00000199940	559	1.612e-05	110	4.372e-05	213	103.291	280.453
ENST00000200135	779	2.02e-05	137	5.452e-05	374	129.48	349.778
ENST00000200181	1822	9.067e-05	520	0.0001959	1055	581.822	1257.29
ENST00000200453	674	2.091e-05	170	5.622e-05	408	134.037	360.69
ENST00000200457	476	2.332e-05	134	4.837e-05	278	149.507	310.301
ENST00000200557	769	3.599e-05	166	7.959e-05	285	230.835	510.7
ENST00000200639	410	1.086e-05	43	2.808e-05	119	69.5273	180.061
ENST00000200652	551	2.183e-05	145	4.879e-05	253	139.943	312.997
ENST00000200676	493	1.817e-05	131	3.926e-05	286	116.45	251.825
ENST00000200691	68	2.472e-06	17	5.299e-06	26	15.6853	33.8316
ENST00000201015	175	7.563e-06	33	1.835e-05	74	48.3641	117.605
ENST00000201031	450	2.372e-05	108	4.433e-05	133	152.075	284.369
ENST00000201586	365	1.748e-05	106	3.856e-05	190	112.021	247.332
ENST00000201647	723	4.644e-05	213	9.307e-05	420	297.913	597.227
ENST00000201943	458	1.545e-05	84	3.926e-05	140	98.9901	251.825
ENST00000201963	845	3.457e-05	218	8.275e-05	400	221.72	530.984
ENST00000201979	298	1.223e-05	74	3.42e-05	170	78.3212	219.345
ENST00000202017	133	4.251e-06	23	1.11e-05	56	27.1046	71.0678
ENST00000202028	779	2.978e-05	171	7.145e-05	329	190.973	458.45
ENST00000202556	1090	4.419e-05	276	9.828e-05	542	283.47	630.67
ENST00000202625	706	2.989e-05	190	6.715e-05	463	191.679	430.849
ENST00000202677	1873	5.601e-05	396	0.0001418	858	359.342	910.022
ENST00000202773	288	8.878e-06	67	2.395e-05	128	56.8049	153.551
ENST00000202816	851	1.936e-05	148	5.688e-05	389	124.088	364.926
ENST00000202831	584	2.392e-05	155	5.001e-05	317	153.358	320.828
ENST00000202834	120	4.38e-06	32	1.033e-05	61	27.9326	66.1252
ENST00000202917	400	1.345e-05	88	3.241e-05	239	86.1523	207.855
ENST00000202967	314	1.128e-05	73	2.862e-05	159	72.2232	183.527
ENST00000203001	497	1.417e-05	109	3.857e-05	218	90.7739	247.396
ENST00000203166	633	2.554e-05	157	6.324e-05	330	163.757	405.751
ENST00000203407	480	1.93e-05	133	4.869e-05	262	123.703	312.355
ENST00000203556	970	4.578e-05	240	0.0001019	433	293.676	653.906
ENST00000203629	525	2.255e-05	127	5.271e-05	246	144.565	338.159
ENST00000203630	248	8.129e-06	49	2.834e-05	109	51.9972	181.73
ENST00000203664	234	9.871e-06	69	2.044e-05	120	63.1789	131.021
ENST00000204005	1587	9.358e-05	410	0.0001982	808	600.501	1272.05
ENST00000204517	338	1.557e-05	98	3.665e-05	150	99.7604	235.071
ENST00000204549	485	3.074e-05	67	6.435e-05	150	197.136	412.876
ENST00000204566	308	8.581e-06	67	2.275e-05	124	54.8985	145.848
ENST00000204604	955	4.432e-05	247	0.0001013	447	284.305	650.055
ENST00000204615	353	1.107e-05	105	2.673e-05	172	70.8752	171.396
ENST00000204637	153	7.071e-06	41	1.579e-05	71	45.2059	101.173
ENST00000204679	305	1.668e-05	135	3.141e-05	238	106.885	201.436
ENST00000204726	1498	6.857e-05	450	0.0001373	877	439.964	881.136
ENST00000204801	360	1.163e-05	65	2.698e-05	188	74.4698	173
ENST00000204961	346	1.447e-05	67	3.364e-05	102	92.6996	215.75
ENST00000205061	1203	4.06e-05	335	0.0001068	526	260.426	685.359
ENST00000205143	618	4.546e-05	182	8.581e-05	316	291.622	550.626
ENST00000205194	206	1.194e-05	49	2.556e-05	82	76.4597	163.886
ENST00000205214	1098	2.713e-05	196	7.115e-05	532	173.963	456.524
ENST00000205386	1761	5.253e-05	342	0.0001318	935	337.004	845.832
ENST00000205402	509	1.223e-05	100	3.482e-05	206	78.3212	223.325
ENST00000205557	1503	6.101e-05	415	0.0001328	915	391.436	852.251
ENST00000205636	183	6.067e-06	35	1.448e-05	72	38.7613	92.7638
ENST00000205890	3530	0.0001692	854	0.0003721	1951	1085.9	2388.3
ENST00000205948	345	1.042e-05	80	2.575e-05	182	66.7029	165.105
ENST00000206020	227	7.289e-06	68	2.039e-05	108	46.6053	130.7
ENST00000206249	595	2.689e-05	167	5.614e-05	260	172.423	360.176
ENST00000206262	210	4.493e-06	33	1.385e-05	75	28.658	88.7199
ENST00000206380	257	1.245e-05	70	2.76e-05	116	79.7334	176.98
ENST00000206423	950	3.081e-05	223	8.01e-05	525	197.585	513.974
ENST00000206446	136	4.042e-06	42	1.044e-05	106	25.763	66.8313
ENST00000206451	249	6.844e-06	44	1.916e-05	106	43.7489	122.804
ENST00000206474	363	1.008e-05	61	2.701e-05	163	64.5205	173.193
ENST00000206513	281	1.286e-05	92	3.014e-05	180	82.3651	193.284
ENST00000206542	335	1.161e-05	61	3.117e-05	169	74.3415	199.896
ENST00000206544	538	2.435e-05	134	5.276e-05	244	156.119	338.48
ENST00000206595	706	1.563e-05	95	4.717e-05	236	100.146	302.599
ENST00000206765	817	3.243e-05	240	8.176e-05	499	207.984	524.629
ENST00000207157	496	1.348e-05	86	3.63e-05	220	86.3449	232.825
ENST00000207437	208	7.865e-06	43	1.732e-05	105	50.3026	110.994
ENST00000207457	430	1.617e-05	102	4.064e-05	265	103.612	260.683
ENST00000207549	1090	4.737e-05	283	0.0001051	631	303.882	674.447
ENST00000207870	536	1.854e-05	119	4.438e-05	294	118.825	284.69
ENST00000209540	355	1.212e-05	78	2.752e-05	229	77.6151	176.467
ENST00000209665	386	1.025e-05	71	2.779e-05	228	65.6117	178.2
ENST00000209668	375	1.04e-05	78	2.681e-05	203	66.5746	171.909
ENST00000209718	422	1.406e-05	91	3.54e-05	238	90.0678	227.048
ENST00000209728	560	1.322e-05	99	3.804e-05	242	84.6759	243.994
ENST00000209873	546	1.674e-05	120	4.585e-05	295	107.271	294.126
ENST00000209875	191	4.677e-06	34	1.29e-05	29	29.839	82.6219
ENST00000209884	609	1.584e-05	124	5.051e-05	166	101.494	324.038
ENST00000209929	535	1.376e-05	88	3.915e-05	261	88.1422	251.119
ENST00000210060	369	1.809e-05	116	3.717e-05	236	115.936	238.409
ENST00000210187	256	1.501e-05	74	2.927e-05	143	96.1658	187.7
ENST00000210313	504	1.568e-05	96	3.84e-05	256	100.466	246.305
ENST00000210444	359	1.353e-05	85	3.119e-05	191	86.6658	200.024
ENST00000210633	843	2.83e-05	190	7.833e-05	454	181.473	502.612
ENST00000211076	242	1.458e-05	109	2.47e-05	210	93.4057	158.365
ENST00000211122	222	5.607e-06	50	1.583e-05	134	35.8086	101.429
ENST00000211287	365	1.603e-05	87	3.505e-05	195	102.713	224.801
ENST00000211314	99	2.985e-06	15	7.966e-06	42	18.9782	50.9509
ENST00000211379	1126	3.7e-05	247	0.0001005	462	237.318	644.92
ENST00000211413	306	2.17e-05	43	3.725e-05	58	139.108	238.923
ENST00000211921	28	9.499e-07	6	2.3e-06	12	5.91505	14.5812
ENST00000211936	751	1.675e-05	119	5.017e-05	251	107.335	321.855
ENST00000211998	1134	3.629e-05	211	9.796e-05	430	232.761	628.616
ENST00000212015	747	2.911e-05	132	6.367e-05	243	186.673	408.511
ENST00000212355	851	2.608e-05	195	6.211e-05	374	167.223	398.497
ENST00000214869	227	1.297e-05	66	2.482e-05	121	83.0712	159.135
ENST00000215057	734	3.908e-05	232	9.341e-05	491	250.669	599.41
ENST00000215061	264	1.274e-05	75	2.86e-05	157	81.5948	183.399
ENST00000215071	350	1.672e-05	82	3.803e-05	173	107.142	243.93
ENST00000215095	288	1.226e-05	70	2.938e-05	66	78.5138	188.406
ENST00000215115	217	8.473e-06	49	2.33e-05	107	54.2053	149.379
ENST00000215368	213	1.75e-05	59	3.057e-05	73	112.149	196.044
ENST00000215375	168	1.263e-05	48	2.189e-05	80	80.8888	140.328
ENST00000215473	1053	2.934e-05	80	7.419e-05	240	188.149	476.038
ENST00000215479	192	4.999e-06	13	1.394e-05	34	31.9059	89.2976
ENST00000215530	170	1.217e-05	44	2.863e-05	120	77.9361	183.592
ENST00000215531	130	4.934e-06	23	1.025e-05	55	31.4887	65.6117
ENST00000215539	605	3.704e-05	252	6.952e-05	461	237.575	446.062
ENST00000215555	246	1.282e-05	83	2.618e-05	137	82.1084	167.865
ENST00000215565	137	6.738e-06	37	1.723e-05	87	43.0684	110.416
ENST00000215567	308	1.41e-05	94	3.046e-05	105	90.3246	195.338
ENST00000215570	95	5.68e-06	32	1.175e-05	63	36.2772	75.2401
ENST00000215574	236	1.598e-05	92	2.685e-05	83	102.392	172.166
ENST00000215582	679	3.09e-05	227	7.104e-05	527	198.163	455.818
ENST00000215587	204	9.548e-06	82	2.169e-05	127	61.1056	139.044
ENST00000215631	160	1.005e-05	43	1.86e-05	62	64.3279	119.21
ENST00000215637	382	2.501e-05	95	4.367e-05	159	160.355	280.132
ENST00000215659	367	2.135e-05	125	4.162e-05	221	136.862	266.973
ENST00000215727	499	1.802e-05	132	4.156e-05	293	115.487	266.588
ENST00000215730	258	1.119e-05	43	2.495e-05	172	71.6455	159.97
ENST00000215739	840	4.267e-05	265	9.014e-05	480	273.713	578.42
ENST00000215742	309	1.275e-05	100	3.396e-05	171	81.659	217.804
ENST00000215743	488	2.432e-05	119	5.23e-05	269	155.926	335.528
ENST00000215754	115	9.325e-06	38	1.53e-05	74	59.6742	98.0273
ENST00000215770	134	8.381e-06	10	1.559e-05	20	53.6147	99.8888
ENST00000215781	252	1.006e-05	63	2.411e-05	150	64.3921	154.578
ENST00000215790	508	2.426e-05	132	5.378e-05	249	155.541	345.028
ENST00000215793	793	2.675e-05	180	6.829e-05	199	171.524	438.166
ENST00000215794	372	1.188e-05	79	2.87e-05	158	76.0746	184.041
ENST00000215812	400	1.427e-05	88	3.519e-05	228	91.4158	225.7
ENST00000215829	126	4.011e-06	27	1.231e-05	21	25.564	78.8347
ENST00000215832	360	1.329e-05	76	3.006e-05	48	85.1253	192.771
ENST00000215838	427	1.389e-05	154	3.317e-05	319	88.9766	212.734
ENST00000215855	211	9.452e-06	60	2.398e-05	149	60.4894	153.744
ENST00000215862	970	3.203e-05	209	8.751e-05	361	205.416	561.538
ENST00000215882	311	1.878e-05	85	3.725e-05	124	120.365	238.923
ENST00000215885	509	1.799e-05	140	4.696e-05	305	115.294	301.251
ENST00000215886	132	5.044e-06	35	1.041e-05	80	32.1948	66.6387
ENST00000215904	296	2.606e-05	49	4.704e-05	82	167.095	301.764
ENST00000215906	369	1.742e-05	134	3.853e-05	168	111.635	247.139
ENST00000215909	135	6.5e-06	37	1.326e-05	72	41.5407	84.9327
ENST00000215912	263	1.283e-05	64	2.668e-05	113	82.1726	171.075
ENST00000215917	339	1.3e-05	54	3.098e-05	167	83.2638	198.676
ENST00000215919	537	2.682e-05	185	5.606e-05	209	171.973	359.663
ENST00000215939	252	1.095e-05	69	2.686e-05	152	70.105	172.23
ENST00000215941	300	1.784e-05	72	3.536e-05	112	114.331	226.791
ENST00000215956	128	5.006e-06	36	1.015e-05	21	31.9509	64.9698
ENST00000215957	863	3.674e-05	201	8.307e-05	440	235.649	533.038
ENST00000215980	180	8.051e-06	53	1.627e-05	85	51.4965	104.254
ENST00000216014	214	5.987e-06	56	1.549e-05	121	38.2478	99.2469
ENST00000216024	340	8.958e-06	67	2.613e-05	138	57.3185	167.544
ENST00000216027	235	7.818e-06	52	1.998e-05	122	50.0009	128.068
ENST00000216029	126	4.31e-06	30	1.192e-05	66	27.4833	76.3313
ENST00000216034	142	7.433e-06	36	1.338e-05	57	47.5296	85.703
ENST00000216036	348	1.432e-05	98	3.104e-05	223	91.7368	199.061
ENST00000216037	261	1.14e-05	40	2.433e-05	95	72.9935	155.99
ENST00000216038	505	1.381e-05	123	3.966e-05	210	88.4631	254.392
ENST00000216039	202	6.793e-06	63	1.652e-05	64	43.4215	105.858
ENST00000216044	669	2.922e-05	140	6.705e-05	202	187.379	430.207
ENST00000216061	966	4.27e-05	273	8.854e-05	524	273.906	568.15
ENST00000216064	717	3.267e-05	179	7.291e-05	378	209.524	467.822
ENST00000216068	105	4.701e-06	21	9.547e-06	52	29.9931	61.0992
ENST00000216071	290	8.302e-06	69	2.152e-05	166	53.1076	137.953
ENST00000216075	285	1.294e-05	106	2.785e-05	198	82.8786	178.585
ENST00000216080	682	3.278e-05	329	6.847e-05	552	210.23	439.322
ENST00000216083	394	2.604e-05	124	5.139e-05	165	166.967	329.686
ENST00000216085	386	1.703e-05	100	3.357e-05	193	109.132	215.301
ENST00000216099	386	1.258e-05	94	3.49e-05	277	80.5678	223.838
ENST00000216101	203	1.775e-05	45	3.388e-05	70	113.754	217.291
ENST00000216106	601	1.644e-05	110	4.126e-05	245	105.345	264.663
ENST00000216115	160	7.646e-06	43	1.396e-05	95	48.8968	89.4259
ENST00000216117	288	1.046e-05	83	2.68e-05	186	66.9597	171.845
ENST00000216121	284	1.072e-05	56	2.666e-05	89	68.6286	170.946
ENST00000216122	734	3.084e-05	209	7.659e-05	395	197.777	491.443
ENST00000216124	509	2.438e-05	151	5.05e-05	294	156.311	323.974
ENST00000216127	266	1.394e-05	85	3.035e-05	126	89.2976	194.632
ENST00000216129	644	3.543e-05	209	7.173e-05	429	227.24	460.247
ENST00000216133	251	1.305e-05	76	2.887e-05	105	83.5847	185.132
ENST00000216139	421	1.762e-05	130	4.058e-05	216	112.919	260.298
ENST00000216144	215	1.041e-05	57	2.235e-05	85	66.6387	143.281
ENST00000216146	403	1.297e-05	124	3.752e-05	177	83.0712	240.656
ENST00000216155	118	8.254e-06	36	1.421e-05	72	52.7995	91.0307
ENST00000216160	504	2.464e-05	147	4.981e-05	229	157.98	319.544
ENST00000216177	429	2.157e-05	106	4.28e-05	238	138.274	274.548
ENST00000216180	481	2.119e-05	126	4.406e-05	296	135.835	282.636
ENST00000216181	1960	8.705e-05	609	0.0001911	804	558.585	1226.47
ENST00000216185	166	5.448e-06	46	1.291e-05	78	34.788	82.6861
ENST00000216187	684	3.332e-05	203	7.302e-05	405	213.696	468.528
ENST00000216190	548	1.733e-05	129	4.923e-05	154	111.058	315.822
ENST00000216194	498	1.57e-05	89	4.604e-05	234	100.595	295.345
ENST00000216200	110	4.595e-06	23	8.555e-06	59	29.3127	54.7316
ENST00000216211	287	1.318e-05	75	2.512e-05	178	84.4192	161.061
ENST00000216214	357	1.461e-05	100	3.213e-05	173	93.5982	206.058
ENST00000216218	369	9.348e-06	68	2.961e-05	157	59.8218	189.882
ENST00000216223	551	2.138e-05	143	4.447e-05	279	137.054	285.267
ENST00000216225	108	4.188e-06	25	1e-05	10	26.7002	64.007
ENST00000216237	705	2.749e-05	178	6.361e-05	313	176.274	408.126
ENST00000216241	762	4.518e-05	137	9.099e-05	283	289.825	583.876
ENST00000216252	110	2.859e-06	25	9.148e-06	4	18.1694	58.5381
ENST00000216254	780	3.13e-05	205	6.986e-05	293	200.73	448.244
ENST00000216259	262	1.25e-05	74	2.704e-05	132	80.0543	173.386
ENST00000216264	537	2.615e-05	133	5.422e-05	269	167.673	347.852
ENST00000216267	1058	5.441e-05	376	0.000114	502	349.072	731.575
ENST00000216268	1171	5.515e-05	393	0.0001103	566	353.822	707.825
ENST00000216271	669	3.205e-05	223	6.326e-05	397	205.544	405.879
ENST00000216274	518	2.1e-05	118	4.447e-05	293	134.615	285.267
ENST00000216277	745	1.868e-05	132	5.148e-05	183	119.723	330.264
ENST00000216281	732	1.939e-05	274	5.227e-05	303	124.281	335.335
ENST00000216286	1375	5.386e-05	376	0.0001227	831	345.541	787.42
ENST00000216288	713	2.155e-05	161	5.996e-05	312	138.146	384.697
ENST00000216294	368	9.544e-06	70	2.6e-05	181	61.08	166.71
ENST00000216297	1047	2.725e-05	201	7.918e-05	228	174.733	508.068
ENST00000216327	149	4.836e-06	59	1.334e-05	129	30.8596	85.4462
ENST00000216330	224	6.52e-06	43	1.62e-05	102	41.6691	103.804
ENST00000216336	255	9.335e-06	65	2.439e-05	128	59.7384	156.375
ENST00000216338	246	7.389e-06	68	1.87e-05	156	47.2472	119.852
ENST00000216341	247	8.016e-06	70	2.068e-05	156	51.2718	132.561
ENST00000216350	576	1.716e-05	117	4.787e-05	176	109.967	307.092
ENST00000216361	615	1.968e-05	120	4.796e-05	261	126.142	307.669
ENST00000216366	159	3.535e-06	30	1.146e-05	83	22.5086	73.3786
ENST00000216367	527	1.379e-05	93	3.883e-05	224	88.3347	249.065
ENST00000216373	1332	3.223e-05	234	9.691e-05	500	206.7	621.876
ENST00000216378	276	8.491e-06	61	2.085e-05	131	54.3208	133.652
ENST00000216392	847	2.795e-05	183	7.045e-05	469	179.227	452.031
ENST00000216410	184	3.99e-06	35	1.127e-05	53	25.4292	72.159
ENST00000216416	144	4.952e-06	20	1.078e-05	34	31.6042	69.0138
ENST00000216420	332	9.159e-06	59	2.231e-05	157	58.6087	143.024
ENST00000216442	247	6.33e-06	44	1.936e-05	90	40.4495	124.088
ENST00000216445	296	6.583e-06	61	2.004e-05	148	42.0735	128.453
ENST00000216446	353	1.246e-05	84	3.122e-05	164	79.7975	200.217
ENST00000216452	188	7.205e-06	29	1.706e-05	66	46.0661	109.325
ENST00000216455	255	6.893e-06	46	1.832e-05	71	44.0634	117.412
ENST00000216465	216	7.388e-06	54	1.789e-05	118	47.2407	114.652
ENST00000216468	325	1.112e-05	56	2.813e-05	145	71.1962	180.382
ENST00000216471	674	1.883e-05	121	4.62e-05	341	120.686	296.372
ENST00000216479	338	1.052e-05	63	2.714e-05	113	67.3448	174.027
ENST00000216484	562	1.904e-05	129	4.791e-05	205	122.034	307.349
ENST00000216487	985	4.745e-05	299	9.868e-05	558	304.396	633.237
ENST00000216489	389	1.402e-05	79	3.469e-05	226	89.8111	222.49
ENST00000216492	457	1.735e-05	105	4.124e-05	221	111.186	264.534
ENST00000216500	339	1.007e-05	73	2.566e-05	173	64.4563	164.527
ENST00000216513	781	3.498e-05	168	7.027e-05	329	224.352	450.876
ENST00000216517	435	1.109e-05	71	3.69e-05	233	71.0036	236.676
ENST00000216540	349	1.004e-05	90	2.587e-05	274	64.2637	165.875
ENST00000216554	431	1.145e-05	120	3.306e-05	171	73.3144	212.027
ENST00000216568	298	1.279e-05	77	2.562e-05	147	81.9158	164.271
ENST00000216602	252	1.346e-05	69	2.871e-05	137	86.2165	184.105
ENST00000216605	935	3.082e-05	197	7.365e-05	389	197.649	472.572
ENST00000216629	353	1.228e-05	91	3.068e-05	218	78.6421	196.75
ENST00000216639	396	8.998e-06	63	2.915e-05	158	57.5752	186.929
ENST00000216714	318	1.052e-05	90	2.752e-05	174	67.3448	176.467
ENST00000216727	306	1.596e-05	79	3.505e-05	91	102.264	224.801
ENST00000216733	561	2.209e-05	136	4.938e-05	304	141.612	316.784
ENST00000216756	212	7.098e-06	47	1.552e-05	105	45.3793	99.4395
ENST00000216774	504	1.168e-05	86	3.386e-05	99	74.7908	217.163
ENST00000216775	557	2.317e-05	152	5.406e-05	189	148.544	346.825
ENST00000216780	640	2.113e-05	143	6.176e-05	409	135.45	396.251
ENST00000216797	317	1.332e-05	104	2.921e-05	137	85.3178	187.315
ENST00000216799	208	8.314e-06	36	1.956e-05	111	53.1847	125.372
ENST00000216802	239	6.347e-06	34	1.738e-05	82	40.5586	111.379
ENST00000216807	323	9.068e-06	47	2.335e-05	87	58.0245	149.7
ENST00000216832	717	1.778e-05	153	5.654e-05	342	113.946	362.744
ENST00000216840	567	2.028e-05	132	5.159e-05	295	129.994	330.97
ENST00000216862	514	2.057e-05	131	4.731e-05	329	131.855	303.497
ENST00000216877	793	2.55e-05	166	6.507e-05	298	163.5	417.497
ENST00000216879	370	1.446e-05	89	3.265e-05	150	92.6354	209.396
ENST00000216923	681	3.175e-05	191	6.534e-05	313	203.619	419.23
ENST00000216927	276	9.412e-06	77	2.23e-05	170	60.2327	142.96
ENST00000216951	474	1.554e-05	93	3.993e-05	217	99.5678	256.125
ENST00000216962	843	4.342e-05	284	8.89e-05	543	278.528	570.46
ENST00000216968	238	1.127e-05	63	2.373e-05	127	72.159	152.139
ENST00000217026	700	2.665e-05	165	6.131e-05	318	170.882	393.362
ENST00000217043	253	9.726e-06	74	2.372e-05	144	62.2482	152.075
ENST00000217073	614	2.771e-05	166	6.297e-05	304	177.686	404.018
ENST00000217074	330	1.662e-05	86	3.671e-05	162	106.5	235.457
ENST00000217075	171	6.74e-06	55	1.577e-05	79	43.0813	101.044
ENST00000217086	1053	4.626e-05	330	9.633e-05	545	296.757	618.153
ENST00000217109	431	1.604e-05	125	3.795e-05	109	102.777	243.416
ENST00000217121	229	7.836e-06	47	1.757e-05	116	50.1164	112.598
ENST00000217130	892	3.939e-05	268	9.112e-05	439	252.659	584.71
ENST00000217131	303	1.48e-05	78	3.183e-05	147	94.8178	204.132
ENST00000217133	451	1.934e-05	124	4.306e-05	277	123.96	276.217
ENST00000217159	722	3.896e-05	254	7.201e-05	435	249.899	462.045
ENST00000217162	483	2.957e-05	90	5.357e-05	160	189.625	343.68
ENST00000217169	298	1.397e-05	100	2.984e-05	193	89.4901	191.359
ENST00000217173	541	1.854e-05	140	4.227e-05	260	118.825	271.146
ENST00000217182	463	2.986e-05	136	5.409e-05	67	191.487	347.018
ENST00000217185	134	8.324e-06	152	1.679e-05	259	53.2489	107.592
ENST00000217188	488	2.752e-05	141	5.51e-05	312	176.467	353.501
ENST00000217195	199	9.592e-06	63	1.938e-05	107	61.3881	124.217
ENST00000217233	358	1.636e-05	106	3.907e-05	242	104.831	250.605
ENST00000217244	391	1.105e-05	76	3.286e-05	63	70.7469	210.744
ENST00000217246	425	1.203e-05	72	3.042e-05	189	77.0374	195.081
ENST00000217254	469	2.274e-05	141	4.3e-05	219	145.784	275.832
ENST00000217260	234	1.017e-05	73	2.507e-05	168	65.0982	160.74
ENST00000217270	384	1.552e-05	112	3.605e-05	242	99.4395	231.22
ENST00000217289	677	2.146e-05	144	5.168e-05	312	137.568	331.548
ENST00000217305	254	8.371e-06	67	2.112e-05	160	53.5506	135.385
ENST00000217315	625	2.301e-05	133	5.624e-05	213	147.517	360.818
ENST00000217320	215	7.808e-06	53	1.925e-05	141	49.9367	123.382
ENST00000217381	505	2.873e-05	131	5.525e-05	219	184.234	354.463
ENST00000217386	125	1.02e-05	24	1.659e-05	48	65.2908	106.308
ENST00000217398	144	7.16e-06	36	1.527e-05	75	45.7772	97.8347
ENST00000217402	224	1.083e-05	56	2.084e-05	49	69.3347	133.588
ENST00000217407	481	1.848e-05	124	3.936e-05	271	118.439	252.467
ENST00000217420	525	3.727e-05	144	6.319e-05	189	239.051	405.43
ENST00000217423	141	5.234e-06	60	1.239e-05	136	33.4144	79.3482
ENST00000217425	102	5.351e-06	27	1.013e-05	44	34.1654	64.8414
ENST00000217426	432	1.964e-05	123	4.268e-05	199	125.885	273.778
ENST00000217428	89	2.842e-06	10	7.232e-06	39	18.0603	46.2394
ENST00000217446	435	1.426e-05	105	3.32e-05	197	91.3516	212.926
ENST00000217455	319	1.38e-05	83	3.139e-05	189	88.3989	201.308
ENST00000217456	416	1.668e-05	109	3.905e-05	212	106.885	250.477
ENST00000217515	289	8.029e-06	56	2.13e-05	97	51.3553	136.541
ENST00000217652	171	4.184e-06	30	1.241e-05	55	26.6745	79.4766
ENST00000217740	232	9.162e-06	49	2.215e-05	107	58.6279	141.997
ENST00000217885	515	1.309e-05	56	3.898e-05	188	83.8415	250.028
ENST00000217893	264	7.197e-06	62	1.924e-05	110	46.0147	123.318
ENST00000217901	393	2.052e-05	90	4.263e-05	105	131.534	273.457
ENST00000217909	341	1.423e-05	40	3.195e-05	67	91.1591	204.902
ENST00000217926	175	7.795e-06	29	2.014e-05	112	49.8533	129.095
ENST00000217939	2828	0.0001015	512	0.0002324	1244	651.339	1491.58
ENST00000217957	387	1.297e-05	72	2.909e-05	136	83.0712	186.544
ENST00000217958	226	6.51e-06	30	1.572e-05	62	41.6049	100.723
ENST00000217961	583	2.089e-05	114	4.75e-05	192	133.909	304.717
ENST00000217964	577	2.711e-05	121	5.586e-05	134	173.835	358.379
ENST00000217971	195	1.21e-05	28	2.213e-05	78	77.4867	141.869
ENST00000217999	184	9.802e-06	37	2.122e-05	92	62.736	136.027
ENST00000218004	197	5.098e-06	23	1.422e-05	35	32.5414	91.0949
ENST00000218006	1108	3.008e-05	183	8.489e-05	428	192.899	544.72
ENST00000218008	357	1.093e-05	65	2.866e-05	130	69.9766	183.784
ENST00000218032	1041	2.929e-05	164	7.525e-05	220	187.828	482.842
ENST00000218054	456	1.217e-05	67	3.503e-05	157	77.9361	224.673
ENST00000218056	485	2.174e-05	95	5.506e-05	95	139.365	353.244
ENST00000218068	102	2.967e-06	10	8.824e-06	33	18.8627	56.4583
ENST00000218075	452	1.378e-05	70	3.528e-05	73	88.2705	226.277
ENST00000218089	1268	2.797e-05	148	9.042e-05	142	179.355	580.217
ENST00000218099	461	1.122e-05	76	3.35e-05	92	71.8381	214.852
ENST00000218104	745	3.854e-05	155	8.353e-05	242	247.203	535.991
ENST00000218147	1711	6.729e-05	315	0.0001509	582	431.747	968.434
ENST00000218176	647	2.798e-05	124	6.807e-05	217	179.419	436.754
ENST00000218197	325	1.022e-05	43	2.741e-05	50	65.4192	175.761
ENST00000218200	611	1.565e-05	67	4.776e-05	111	100.274	306.386
ENST00000218224	265	1.072e-05	48	2.832e-05	61	68.6286	181.602
ENST00000218230	260	2.316e-05	21	4.286e-05	42	148.48	274.933
ENST00000218249	278	1.217e-05	60	2.601e-05	140	77.9361	166.774
ENST00000218316	617	2.169e-05	121	5.388e-05	269	139.044	345.67
ENST00000218340	350	9.494e-06	41	2.726e-05	112	60.759	174.798
ENST00000218343	823	2.24e-05	108	6.167e-05	218	143.602	395.673
ENST00000218348	963	4.048e-05	199	9.487e-05	220	259.656	608.781
ENST00000218364	755	2.373e-05	115	5.453e-05	177	152.139	349.842
ENST00000218388	207	7.193e-06	27	1.802e-05	56	45.9891	115.487
ENST00000218432	86	2.375e-06	23	5.954e-06	51	15.0627	38.036
ENST00000218436	1313	4.005e-05	239	0.0001012	655	256.896	649.413
ENST00000218439	606	1.803e-05	84	4.951e-05	129	115.551	317.619
ENST00000218516	429	1.088e-05	50	3.218e-05	92	69.6556	206.379
ENST00000218548	1045	3.56e-05	244	8.332e-05	526	228.332	534.643
ENST00000218652	336	1.61e-05	70	3.302e-05	149	103.162	211.771
ENST00000218721	412	3.238e-05	107	5.87e-05	201	207.663	376.609
ENST00000218758	325	1.351e-05	85	3.012e-05	185	86.5374	193.156
ENST00000218789	705	2.533e-05	172	5.917e-05	275	162.409	379.626
ENST00000218867	291	9.077e-06	76	2.223e-05	164	58.0823	142.51
ENST00000218981	242	9.873e-06	56	2.076e-05	127	63.1918	133.075
ENST00000219022	510	1.519e-05	123	3.767e-05	268	97.3212	241.619
ENST00000219054	577	1.671e-05	151	4.567e-05	397	107.078	292.97
ENST00000219066	312	1.493e-05	84	3.214e-05	230	95.6523	206.122
ENST00000219069	683	2.151e-05	160	5.688e-05	391	137.889	364.926
ENST00000219070	660	2.837e-05	186	6.191e-05	350	181.923	397.214
ENST00000219091	554	3.148e-05	191	6.427e-05	356	201.886	412.362
ENST00000219097	252	7.686e-06	60	1.968e-05	144	49.1536	126.142
ENST00000219139	422	1.249e-05	73	3.201e-05	158	79.9901	205.288
ENST00000219150	461	2.064e-05	150	4.884e-05	170	132.304	313.318
ENST00000219162	62	1.543e-06	13	4.824e-06	40	9.72212	30.7826
ENST00000219168	122	3.67e-06	23	1.067e-05	77	23.3752	68.3077
ENST00000219169	127	4.813e-06	31	1.001e-05	18	30.712	64.0712
ENST00000219172	561	2.023e-05	130	4.968e-05	306	129.673	318.71
ENST00000219197	193	1.049e-05	40	2.055e-05	56	67.1523	131.727
ENST00000219204	163	4.654e-06	30	1.15e-05	63	29.6914	73.6354
ENST00000219207	182	1.126e-05	50	2.049e-05	82	72.0948	131.342
ENST00000219235	93	4.25e-06	38	9.792e-06	55	27.0982	62.6718
ENST00000219240	395	1.59e-05	120	3.725e-05	252	101.879	238.923
ENST00000219244	94	3.213e-06	17	7.231e-06	43	20.4417	46.233
ENST00000219251	455	1.98e-05	171	4.256e-05	338	126.912	273.007
ENST00000219252	275	1.158e-05	56	2.533e-05	92	74.1489	162.409
ENST00000219255	346	1.648e-05	86	4.086e-05	163	105.602	262.095
ENST00000219271	669	3.664e-05	214	8.187e-05	375	235.007	525.335
ENST00000219281	265	1.017e-05	70	2.443e-05	139	65.0982	156.632
ENST00000219299	377	1.213e-05	80	3.263e-05	200	77.6793	209.267
ENST00000219301	395	1.466e-05	95	3.09e-05	213	93.9192	198.163
ENST00000219302	169	1.254e-05	54	2.434e-05	105	80.3111	156.054
ENST00000219313	324	1.102e-05	97	2.481e-05	130	70.5543	159.071
ENST00000219315	473	2.125e-05	136	4.71e-05	264	136.22	302.149
ENST00000219320	462	1.916e-05	117	4.134e-05	219	122.804	265.176
ENST00000219322	281	1.371e-05	99	3.087e-05	150	87.8212	197.97
ENST00000219334	655	3.477e-05	230	6.766e-05	354	223.004	434.122
ENST00000219343	515	1.724e-05	134	4.036e-05	230	110.48	258.886
ENST00000219345	412	1.671e-05	98	3.992e-05	221	107.078	256.061
ENST00000219368	372	1.935e-05	100	3.961e-05	176	124.024	254.071
ENST00000219400	79	2.285e-06	15	5.871e-06	52	14.485	37.5032
ENST00000219406	525	2.679e-05	249	5.34e-05	422	171.781	342.588
ENST00000219409	225	1.285e-05	91	2.372e-05	126	82.3009	152.075
ENST00000219431	298	1.27e-05	111	3.368e-05	216	81.3381	216.007
ENST00000219439	330	1.143e-05	119	2.711e-05	230	73.1861	173.835
ENST00000219454	220	1.337e-05	56	2.793e-05	155	85.6388	179.098
ENST00000219473	798	2.775e-05	238	6.489e-05	488	177.943	416.342
ENST00000219476	1807	8.797e-05	748	0.0001768	1064	564.491	1134.68
ENST00000219478	480	2.21e-05	199	5.09e-05	398	141.676	326.541
ENST00000219479	187	1.044e-05	64	2.32e-05	135	66.8313	148.737
ENST00000219481	292	1.816e-05	107	3.446e-05	200	116.385	221.014
ENST00000219535	218	1.669e-05	49	3.059e-05	102	106.95	196.173
ENST00000219548	303	1.67e-05	112	3.61e-05	140	107.014	231.541
ENST00000219551	438	2.273e-05	143	4.734e-05	216	145.72	303.69
ENST00000219593	745	2.2e-05	154	5.334e-05	385	141.034	342.203
ENST00000219596	781	3.321e-05	256	7.153e-05	555	212.99	458.964
ENST00000219599	314	1.194e-05	64	2.588e-05	128	76.4597	165.94
ENST00000219611	1086	6.767e-05	465	0.0001292	581	434.187	829.143
ENST00000219660	261	1.223e-05	73	2.374e-05	143	78.3212	152.203
ENST00000219689	1352	5.967e-05	334	0.0001285	608	382.835	824.65
ENST00000219700	316	1.116e-05	82	2.609e-05	175	71.4529	167.288
ENST00000219746	576	1.948e-05	130	4.455e-05	255	124.858	285.781
ENST00000219782	493	3.748e-05	223	6.342e-05	217	240.399	406.906
ENST00000219789	213	9.892e-06	47	2.109e-05	96	63.3137	135.193
ENST00000219794	412	2.026e-05	125	4.656e-05	195	129.865	298.683
ENST00000219797	458	2.168e-05	107	4.627e-05	108	138.98	296.821
ENST00000219821	760	2.204e-05	173	5.601e-05	372	141.291	359.342
ENST00000219833	628	3.054e-05	191	5.881e-05	251	195.852	377.315
ENST00000219837	458	1.467e-05	105	3.555e-05	257	93.9834	228.011
ENST00000219905	3065	7.265e-05	575	0.0002121	1432	466.153	1361.27
ENST00000219919	295	8.333e-06	77	2.158e-05	204	53.3066	138.338
ENST00000220003	450	2.226e-05	131	4.582e-05	104	142.703	293.933
ENST00000220058	389	1.332e-05	79	3.419e-05	211	85.3178	219.281
ENST00000220062	266	1.224e-05	70	2.611e-05	127	78.3854	167.416
ENST00000220166	335	1.364e-05	86	2.856e-05	159	87.3719	183.142
ENST00000220244	1361	5.188e-05	343	0.0001177	627	332.832	755.325
ENST00000220325	541	2.964e-05	157	5.628e-05	259	190.075	361.075
ENST00000220420	720	2.509e-05	154	5.767e-05	402	160.869	369.997
ENST00000220429	395	8.98e-06	58	2.763e-05	86	57.4597	177.173
ENST00000220446	129	3.773e-06	19	1.009e-05	60	24.0363	64.5847
ENST00000220478	468	1.176e-05	95	2.973e-05	213	75.3043	190.652
ENST00000220496	304	1.092e-05	60	2.7e-05	158	69.9124	173.129
ENST00000220507	236	1.351e-05	57	2.834e-05	73	86.5374	181.73
ENST00000220509	973	3.909e-05	264	0.0001002	561	250.734	642.994
ENST00000220514	229	1.136e-05	62	2.205e-05	165	72.7367	141.355
ENST00000220531	172	5.166e-06	32	1.211e-05	61	32.9779	77.5509
ENST00000220562	919	3.693e-05	265	8.935e-05	457	236.869	573.349
ENST00000220584	417	1.266e-05	182	3.455e-05	398	81.0813	221.592
ENST00000220592	859	4.332e-05	238	8.88e-05	156	277.886	569.818
ENST00000220597	432	1.579e-05	107	3.376e-05	206	101.173	216.521
ENST00000220616	2768	9.262e-05	663	0.0002285	1649	594.339	1466.54
ENST00000220659	419	1.665e-05	110	4.095e-05	251	106.693	262.673
ENST00000220669	268	6.209e-06	53	1.898e-05	127	39.6728	121.649
ENST00000220676	2156	5.181e-05	397	0.0001443	1183	332.382	926.069
ENST00000220751	540	1.451e-05	84	3.971e-05	167	92.9563	254.713
ENST00000220763	472	1.266e-05	97	3.328e-05	223	81.0813	213.44
ENST00000220764	335	8.521e-06	57	2.41e-05	169	54.5134	154.514
ENST00000220772	314	1.768e-05	88	3.265e-05	126	113.304	209.396
ENST00000220809	562	2.6e-05	163	5.407e-05	321	166.71	346.889
ENST00000220812	224	7.086e-06	46	1.906e-05	123	45.3022	122.162
ENST00000220822	358	1.079e-05	78	2.801e-05	145	69.0779	179.612
ENST00000220847	991	2.431e-05	85	7.174e-05	187	155.862	460.312
ENST00000220849	445	1.058e-05	83	3.165e-05	92	67.73	202.977
ENST00000220853	297	7.051e-06	52	2.092e-05	121	45.0776	134.102
ENST00000220856	280	1.042e-05	81	2.518e-05	153	66.7029	161.446
ENST00000220876	179	5.008e-06	45	1.4e-05	41	31.9637	89.6827
ENST00000220888	1281	3.886e-05	287	9.378e-05	556	249.257	601.785
ENST00000220913	131	5.062e-06	20	1.088e-05	51	32.3103	69.6556
ENST00000220931	193	6.708e-06	46	1.624e-05	68	42.8759	104.061
ENST00000220940	158	4.244e-06	24	1.208e-05	91	27.0596	77.3584
ENST00000220959	2798	7.046e-05	501	0.0002156	816	452.095	1383.74
ENST00000220966	286	1.444e-05	96	3.089e-05	174	92.507	198.098
ENST00000221086	549	1.606e-05	172	4.421e-05	410	102.906	283.599
ENST00000221114	190	5.374e-06	26	1.446e-05	88	34.313	92.6354
ENST00000221130	522	2.311e-05	98	5.041e-05	234	148.159	323.396
ENST00000221132	468	1.828e-05	121	4.192e-05	287	117.156	268.899
ENST00000221138	309	9.081e-06	62	2.724e-05	57	58.108	174.669
ENST00000221166	916	3.932e-05	214	8.389e-05	471	252.21	538.302
ENST00000221200	389	9.852e-06	69	2.874e-05	58	63.057	184.298
ENST00000221222	358	1.776e-05	73	3.955e-05	162	113.818	253.686
ENST00000221232	753	3.266e-05	200	7.081e-05	227	209.46	454.342
ENST00000221233	235	1.179e-05	69	2.465e-05	129	75.4969	158.044
ENST00000221249	1327	7.196e-05	403	0.0001551	483	461.724	995.393
ENST00000221264	290	1.046e-05	60	2.606e-05	167	66.9597	167.095
ENST00000221265	531	1.791e-05	119	4.698e-05	163	114.781	301.379
ENST00000221283	593	2.926e-05	188	6.005e-05	337	187.636	385.274
ENST00000221307	520	1.932e-05	133	4.838e-05	366	123.831	310.365
ENST00000221315	652	1.419e-05	108	4.838e-05	373	90.9023	310.365
ENST00000221327	692	1.612e-05	149	4.616e-05	346	103.291	296.115
ENST00000221355	685	1.482e-05	137	5.043e-05	412	94.9462	323.524
ENST00000221363	1010	5.074e-05	289	0.0001095	545	325.514	702.69
ENST00000221399	520	2.022e-05	134	4.99e-05	295	129.608	320.122
ENST00000221403	334	1.719e-05	99	3.567e-05	211	110.159	228.781
ENST00000221418	328	1.588e-05	84	3.399e-05	195	101.75	217.997
ENST00000221419	589	2.773e-05	206	5.955e-05	143	177.815	382.065
ENST00000221421	141	6.066e-06	52	1.489e-05	107	38.7549	95.3955
ENST00000221431	518	2.238e-05	141	5.595e-05	298	143.473	358.957
ENST00000221444	456	2.899e-05	135	5.94e-05	265	185.902	381.102
ENST00000221448	428	1.937e-05	128	6.338e-05	128	124.152	406.649
ENST00000221452	579	3.602e-05	172	6.882e-05	231	231.027	441.568
ENST00000221455	674	3.144e-05	197	9.016e-05	315	201.629	578.548
ENST00000221459	207	1.081e-05	52	2.526e-05	86	69.2063	161.96
ENST00000221462	691	4.213e-05	186	7.508e-05	284	270.247	481.751
ENST00000221466	365	1.851e-05	108	3.512e-05	176	118.632	225.25
ENST00000221476	381	1.72e-05	106	3.766e-05	215	110.223	241.555
ENST00000221480	241	1.349e-05	51	2.684e-05	138	86.409	172.102
ENST00000221485	560	3.014e-05	159	6.203e-05	176	193.284	397.984
ENST00000221486	299	1.426e-05	87	3.041e-05	162	91.3516	195.017
ENST00000221494	464	2.193e-05	135	4.651e-05	135	140.585	298.362
ENST00000221496	560	4.082e-05	170	7.568e-05	342	261.838	485.602
ENST00000221498	242	9.276e-06	62	2.221e-05	154	59.3597	142.382
ENST00000221504	630	2.823e-05	177	6.771e-05	368	181.024	434.443
ENST00000221515	108	5.543e-06	26	1.113e-05	53	35.3978	71.2604
ENST00000221538	717	3.358e-05	208	6.942e-05	475	215.365	445.42
ENST00000221543	648	3.115e-05	203	6.581e-05	385	199.767	422.247
ENST00000221554	396	2.049e-05	125	4.452e-05	234	131.342	285.588
ENST00000221561	264	1.426e-05	87	2.726e-05	76	91.3516	174.798
ENST00000221566	313	1.819e-05	107	3.268e-05	127	116.578	209.588
ENST00000221573	334	1.698e-05	116	3.638e-05	259	108.811	233.338
ENST00000221665	496	3.984e-05	128	6.942e-05	128	255.548	445.42
ENST00000221671	657	2.695e-05	160	5.42e-05	358	172.808	347.724
ENST00000221700	520	1.927e-05	171	4.852e-05	340	123.51	311.264
ENST00000221722	527	1.579e-05	120	4.244e-05	300	101.173	272.237
ENST00000221730	360	1.764e-05	100	3.783e-05	210	113.048	242.646
ENST00000221735	510	1.255e-05	122	3.491e-05	345	80.3753	223.902
ENST00000221740	242	8.628e-06	64	2.237e-05	153	55.2002	143.409
ENST00000221742	564	2.51e-05	145	5.626e-05	226	160.933	360.947
ENST00000221770	96	3.549e-06	28	8.068e-06	42	22.5985	51.6056
ENST00000221797	139	4.631e-06	40	1.191e-05	88	29.5438	76.2671
ENST00000221801	321	1.27e-05	77	3.384e-05	155	81.3381	217.034
ENST00000221804	142	3.54e-06	33	1.033e-05	74	22.5407	66.1252
ENST00000221847	229	1.112e-05	65	2.47e-05	148	71.1962	158.365
ENST00000221855	244	1.262e-05	73	2.793e-05	123	80.8246	179.098
ENST00000221856	496	2.286e-05	143	5.026e-05	256	146.554	322.433
ENST00000221859	125	8.219e-06	33	1.558e-05	42	52.5749	99.8246
ENST00000221891	651	3.019e-05	183	7.116e-05	314	193.605	456.589
ENST00000221899	758	4.433e-05	291	0.0001033	392	284.369	662.893
ENST00000221922	531	2.094e-05	149	6.067e-05	344	134.23	389.254
ENST00000221930	390	2.187e-05	90	4.583e-05	153	140.2	293.997
ENST00000221943	257	1.153e-05	71	2.518e-05	158	73.8279	161.446
ENST00000221954	244	9.417e-06	69	2e-05	155	60.2648	128.196
ENST00000221957	434	2.321e-05	155	4.492e-05	292	148.801	288.156
ENST00000221972	226	1.083e-05	53	2.171e-05	99	69.3347	139.173
ENST00000221973	215	8.33e-06	58	2.257e-05	157	53.2874	144.693
ENST00000221975	71	2.678e-06	19	7.497e-06	23	17.0076	47.9404
ENST00000221978	165	6.626e-06	48	1.389e-05	97	42.3495	88.9766
ENST00000221980	924	6.713e-05	216	0.000124	364	430.72	795.765
ENST00000221992	702	2.449e-05	205	5.33e-05	379	157.017	341.947
ENST00000221996	299	1.271e-05	92	2.714e-05	172	81.4023	174.027
ENST00000221999	212	8.395e-06	59	1.675e-05	114	53.7046	107.335
ENST00000222002	285	7.294e-06	62	1.991e-05	136	46.6374	127.619
ENST00000222005	378	1.685e-05	94	3.963e-05	170	107.977	254.2
ENST00000222008	185	9.664e-06	55	2.087e-05	85	61.8502	133.781
ENST00000222032	112	6.198e-06	22	1.291e-05	60	39.6022	82.6861
ENST00000222033	429	2.593e-05	164	4.948e-05	291	166.261	317.426
ENST00000222115	578	3.865e-05	184	7.561e-05	375	247.909	485.153
ENST00000222120	219	1.032e-05	64	2.215e-05	114	66.061	141.997
ENST00000222122	325	2.242e-05	49	4.23e-05	84	143.73	271.338
ENST00000222139	508	2.811e-05	139	5.461e-05	232	180.254	350.355
ENST00000222145	963	6.275e-05	188	0.0001257	298	402.605	806.677
ENST00000222157	209	9.878e-06	70	1.982e-05	137	63.2239	127.041
ENST00000222190	104	5.438e-06	26	1.086e-05	49	34.7238	69.5273
ENST00000222212	275	1.566e-05	80	3.126e-05	122	100.338	200.473
ENST00000222214	438	2.193e-05	121	4.527e-05	241	140.585	290.403
ENST00000222219	360	1.618e-05	90	3.183e-05	167	103.676	204.132
ENST00000222224	264	9.677e-06	86	2.979e-05	208	61.9337	191.038
ENST00000222247	176	7.819e-06	58	2.23e-05	80	50.0073	142.96
ENST00000222248	643	3.341e-05	200	6.615e-05	319	214.274	424.43
ENST00000222249	543	3.167e-05	162	6.328e-05	235	203.105	406.007
ENST00000222250	407	2.57e-05	150	5.228e-05	256	164.784	335.399
ENST00000222254	728	4.516e-05	187	9.02e-05	294	289.696	578.805
ENST00000222256	220	1.111e-05	63	2.332e-05	71	71.132	149.507
ENST00000222266	101	2.559e-06	14	8.501e-06	39	16.2437	54.385
ENST00000222270	2715	0.0001154	800	0.0002906	1202	740.562	1865.16
ENST00000222271	757	5.084e-05	181	9.459e-05	335	326.156	606.984
ENST00000222275	258	1.258e-05	69	2.732e-05	177	80.5678	175.183
ENST00000222284	224	8.822e-06	52	2.002e-05	114	56.4455	128.325
ENST00000222286	408	1.9e-05	75	4.139e-05	246	121.777	265.497
ENST00000222304	84	2.917e-06	29	7.455e-06	41	18.5417	47.6708
ENST00000222305	346	2.042e-05	75	3.892e-05	101	130.892	249.642
ENST00000222307	176	8.403e-06	53	1.797e-05	87	53.756	115.166
ENST00000222308	412	2.193e-05	135	4.14e-05	163	140.585	265.561
ENST00000222329	548	2.699e-05	204	5.911e-05	239	173.065	379.241
ENST00000222330	483	2.486e-05	96	4.938e-05	100	159.392	316.784
ENST00000222339	986	3.424e-05	280	9.884e-05	503	219.602	634.265
ENST00000222345	1781	9.564e-05	568	0.0001919	1026	613.724	1231.61
ENST00000222374	388	2.093e-05	76	4.486e-05	123	134.166	287.771
ENST00000222381	355	9.597e-06	68	2.4e-05	154	61.4202	153.872
ENST00000222382	504	1.204e-05	93	3.288e-05	241	77.1016	210.872
ENST00000222388	634	1.946e-05	144	5.134e-05	227	124.73	329.365
ENST00000222390	728	1.822e-05	148	5.833e-05	295	116.771	374.234
ENST00000222399	1786	5.92e-05	394	0.0001459	941	379.818	936.339
ENST00000222402	147	5.431e-06	30	1.168e-05	54	34.6789	74.7908
ENST00000222462	365	1.466e-05	88	3.249e-05	211	93.9192	208.369
ENST00000222481	419	1.204e-05	92	3.201e-05	228	77.1016	205.288
ENST00000222482	421	1.604e-05	106	3.457e-05	217	102.777	221.72
ENST00000222511	387	8.853e-06	67	2.545e-05	192	56.6445	163.179
ENST00000222543	235	8.904e-06	50	2.187e-05	136	56.9718	140.2
ENST00000222547	118	2.557e-06	11	7.261e-06	49	16.2309	46.4255
ENST00000222553	491	1.216e-05	84	3.15e-05	113	77.8719	202.014
ENST00000222567	338	1.094e-05	68	2.691e-05	171	70.0408	172.551
ENST00000222572	354	9.895e-06	75	2.449e-05	146	63.333	157.017
ENST00000222573	769	2.143e-05	145	5.625e-05	353	137.375	360.882
ENST00000222574	514	1.232e-05	108	3.517e-05	188	78.8989	225.571
ENST00000222584	784	2.089e-05	165	5.439e-05	387	133.909	348.943
ENST00000222597	490	1.154e-05	111	3.886e-05	220	73.8921	249.257
ENST00000222598	289	1.734e-05	91	2.988e-05	165	111.122	191.615
ENST00000222644	540	1.302e-05	106	3.734e-05	180	83.3921	239.5
ENST00000222673	1023	4.164e-05	275	9.525e-05	297	267.102	611.221
ENST00000222674	196	4.836e-06	34	1.256e-05	113	30.8596	80.4394
ENST00000222690	114	3.217e-06	17	9.879e-06	20	20.4674	63.2303
ENST00000222693	162	8.335e-06	37	1.562e-05	90	53.3195	100.081
ENST00000222718	376	1.878e-05	84	3.506e-05	174	120.365	224.865
ENST00000222725	379	2.89e-05	111	5.34e-05	172	185.325	342.588
ENST00000222726	270	1.879e-05	72	3.363e-05	136	120.429	215.686
ENST00000222728	233	1.4e-05	59	2.799e-05	152	89.6827	179.483
ENST00000222747	305	7.75e-06	57	2.068e-05	126	49.5644	132.561
ENST00000222753	388	3.399e-05	88	5.209e-05	144	217.997	334.18
ENST00000222761	201	1.43e-05	53	2.709e-05	136	91.6084	173.706
ENST00000222792	468	1.584e-05	92	3.686e-05	202	101.494	236.419
ENST00000222800	315	1.523e-05	84	3.44e-05	176	97.578	220.629
ENST00000222803	211	5.673e-06	35	1.429e-05	99	36.2323	91.5442
ENST00000222812	288	1.358e-05	69	3.091e-05	94	86.9867	198.227
ENST00000222823	953	3.948e-05	271	8.535e-05	563	253.237	547.673
ENST00000222902	119	3.394e-06	25	8.587e-06	50	21.6036	54.937
ENST00000222969	144	4.292e-06	29	1.298e-05	54	27.3677	83.1354
ENST00000222982	502	1.311e-05	94	3.475e-05	204	83.9699	222.875
ENST00000222990	465	2.561e-05	165	4.862e-05	263	164.206	311.906
ENST00000223023	505	1.394e-05	105	3.797e-05	162	89.2976	243.544
ENST00000223026	481	1.212e-05	81	3.366e-05	263	77.6151	215.879
ENST00000223028	509	1.189e-05	83	3.504e-05	226	76.1388	224.737
ENST00000223029	320	1.476e-05	108	2.961e-05	226	94.5611	189.882
ENST00000223051	801	3.974e-05	190	8.354e-05	391	254.906	536.055
ENST00000223054	235	1.073e-05	57	2.511e-05	131	68.6928	160.997
ENST00000223061	449	2.228e-05	131	4.491e-05	250	142.831	288.092
ENST00000223073	759	2.246e-05	144	5.818e-05	380	143.987	373.271
ENST00000223095	402	1.568e-05	100	3.467e-05	206	100.466	222.362
ENST00000223114	341	1.462e-05	107	3.129e-05	199	93.6624	200.666
ENST00000223122	363	8.458e-06	80	2.398e-05	184	54.109	153.744
ENST00000223127	738	3.563e-05	212	7.839e-05	444	228.524	502.997
ENST00000223129	121	4e-06	26	9.326e-06	78	25.4934	59.6806
ENST00000223136	152	7.339e-06	48	1.48e-05	83	46.9262	94.8178
ENST00000223145	547	2.669e-05	91	5.813e-05	247	171.139	372.95
ENST00000223167	226	9.267e-06	56	1.994e-05	121	59.3019	127.811
ENST00000223190	503	1.886e-05	114	4.433e-05	80	120.879	284.369
ENST00000223208	373	1.108e-05	75	2.842e-05	181	70.9394	182.244
ENST00000223210	1169	4.669e-05	317	0.0001052	671	299.517	675.089
ENST00000223215	335	1.031e-05	67	2.909e-05	95	65.9969	186.544
ENST00000223271	163	6.922e-06	24	1.656e-05	76	44.2495	106.115
ENST00000223273	226	6.371e-06	43	1.626e-05	108	40.7127	104.189
ENST00000223293	337	7.79e-06	63	2.215e-05	174	49.8212	141.997
ENST00000223321	234	6.426e-06	58	1.732e-05	52	41.0657	110.994
ENST00000223324	188	6.418e-06	46	1.772e-05	107	41.0144	113.561
ENST00000223336	146	4.864e-06	33	1.077e-05	68	31.0394	68.9496
ENST00000223341	888	3.479e-05	221	7.723e-05	383	223.132	495.551
ENST00000223357	1158	5.286e-05	283	0.0001189	634	339.122	763.028
ENST00000223361	455	1.877e-05	118	4.043e-05	201	120.301	259.335
ENST00000223364	175	6.584e-06	41	1.479e-05	99	42.0799	94.7536
ENST00000223368	202	8.912e-06	50	1.921e-05	76	57.0232	123.125
ENST00000223369	198	7.149e-06	41	1.647e-05	80	45.7066	105.537
ENST00000223398	1046	5.593e-05	348	0.000113	487	358.828	725.157
ENST00000223423	562	2.045e-05	144	5.179e-05	311	131.085	332.254
ENST00000223428	683	1.529e-05	133	4.383e-05	316	97.9631	281.159
ENST00000223459	276	1.487e-05	56	3.432e-05	148	95.2672	220.115
ENST00000223500	219	6.124e-06	44	1.625e-05	89	39.1272	104.125
ENST00000223528	461	1.174e-05	74	3.255e-05	237	75.1759	208.754
ENST00000223609	191	6.27e-06	45	1.547e-05	144	40.0644	99.1185
ENST00000223641	96	4.103e-06	29	1.018e-05	34	26.1546	65.1624
ENST00000223642	1676	4.241e-05	293	0.0001134	704	272.044	727.724
ENST00000223791	899	3.336e-05	214	8.095e-05	545	213.953	519.43
ENST00000223795	234	7.893e-06	49	1.699e-05	95	50.4823	108.875
ENST00000223836	210	8.467e-06	53	2.027e-05	104	54.1668	129.929
ENST00000223862	185	6.355e-06	52	1.481e-05	145	40.61	94.882
ENST00000223864	147	3.323e-06	38	1.008e-05	100	21.1478	64.5205
ENST00000223865	275	8.938e-06	62	2.336e-05	101	57.1901	149.764
ENST00000223951	346	9.433e-06	102	2.603e-05	143	60.3675	166.902
ENST00000224073	148	6.722e-06	54	1.516e-05	50	42.9657	97.1287
ENST00000224140	2677	6.697e-05	563	0.0001889	1397	429.693	1212.35
ENST00000224181	202	9.527e-06	80	2.094e-05	138	60.9708	134.23
ENST00000224237	466	2.183e-05	105	5.039e-05	208	139.943	323.267
ENST00000224337	456	1.483e-05	101	3.6e-05	170	95.0104	230.899
ENST00000224356	497	2.396e-05	145	5.231e-05	259	153.615	335.592
ENST00000224652	518	1.555e-05	113	4.066e-05	240	99.632	260.811
ENST00000224721	3354	0.0001555	972	0.0003329	1997	997.961	2136.68
ENST00000224756	834	1.956e-05	162	5.646e-05	428	125.372	362.23
ENST00000224784	377	1.287e-05	72	3.335e-05	86	82.4293	213.889
ENST00000224807	325	1.083e-05	79	2.622e-05	168	69.3347	168.122
ENST00000224862	300	2.241e-05	80	4.318e-05	96	143.666	276.987
ENST00000224949	1037	4.171e-05	311	8.954e-05	641	267.551	574.568
ENST00000224950	368	1.002e-05	77	2.666e-05	183	64.1354	170.946
ENST00000225171	198	5.436e-06	38	1.463e-05	102	34.711	93.7266
ENST00000225174	207	1.238e-05	41	2.265e-05	81	79.284	145.206
ENST00000225235	775	3.912e-05	141	8.431e-05	297	250.926	540.997
ENST00000225245	92	3.401e-06	22	8.094e-06	48	21.6485	51.7725
ENST00000225275	745	3.503e-05	204	8.051e-05	447	224.673	516.606
ENST00000225276	374	1.679e-05	110	3.451e-05	203	107.592	221.335
ENST00000225296	707	2.837e-05	177	6.567e-05	385	181.923	421.349
ENST00000225298	556	2.023e-05	131	4.845e-05	299	129.673	310.815
ENST00000225308	351	1.399e-05	126	3.285e-05	198	89.6185	210.679
ENST00000225328	422	2.014e-05	122	4.023e-05	275	129.095	258.051
ENST00000225371	715	2.712e-05	185	7.48e-05	505	173.899	479.953
ENST00000225387	215	6.25e-06	50	1.87e-05	106	39.936	119.852
ENST00000225388	695	1.807e-05	166	4.751e-05	328	115.808	304.781
ENST00000225394	761	3.4e-05	196	7.674e-05	273	218.061	492.406
ENST00000225396	443	1.12e-05	96	3.504e-05	177	71.7097	224.737
ENST00000225402	560	1.799e-05	122	4.329e-05	283	115.294	277.693
ENST00000225410	155	5.027e-06	35	1.241e-05	95	32.0857	79.4766
ENST00000225426	205	8.109e-06	57	1.975e-05	80	51.8688	126.592
ENST00000225428	425	1.196e-05	72	3.608e-05	207	76.5881	231.413
ENST00000225430	196	5.496e-06	48	2.144e-05	58	35.0961	137.44
ENST00000225441	405	2.102e-05	78	4.47e-05	104	134.744	286.744
ENST00000225474	207	8.469e-06	57	1.714e-05	88	54.1796	109.838
ENST00000225504	117	3.947e-06	18	1.1e-05	37	25.1532	70.4259
ENST00000225512	355	2.084e-05	107	4.153e-05	109	133.588	266.396
ENST00000225519	478	2.369e-05	147	4.693e-05	296	151.882	301.058
ENST00000225525	124	5.613e-06	28	1.309e-05	58	35.8472	83.8415
ENST00000225538	399	1.63e-05	97	3.656e-05	183	104.446	234.494
ENST00000225550	449	1.846e-05	138	3.942e-05	299	118.311	252.852
ENST00000225567	213	6.74e-06	47	1.844e-05	134	43.0813	118.183
ENST00000225573	218	7.243e-06	51	2.153e-05	118	46.31	138.017
ENST00000225576	276	9.781e-06	57	2.415e-05	168	62.6012	154.835
ENST00000225577	525	1.313e-05	84	4.047e-05	104	84.0982	259.592
ENST00000225603	185	5.022e-06	30	1.399e-05	27	32.0536	89.6185
ENST00000225609	252	7.965e-06	58	2.162e-05	140	50.9445	138.595
ENST00000225614	392	1.92e-05	113	4.246e-05	215	123.061	272.365
ENST00000225648	224	1.671e-05	67	3.043e-05	119	107.078	195.146
ENST00000225655	140	7.814e-06	46	1.486e-05	34	49.9752	95.203
ENST00000225665	314	1.411e-05	89	3.263e-05	102	90.3888	209.267
ENST00000225688	281	1.998e-05	72	3.88e-05	161	128.068	248.872
ENST00000225698	282	1.27e-05	66	2.742e-05	105	81.3381	175.825
ENST00000225719	1380	4.868e-05	245	0.0001179	504	312.291	756.609
ENST00000225724	250	6.555e-06	41	2.004e-05	113	41.8938	128.453
ENST00000225726	483	1.115e-05	87	3.495e-05	207	71.3888	224.159
ENST00000225728	131	3.614e-06	30	1.071e-05	37	23.0157	68.5644
ENST00000225729	364	1.588e-05	100	3.488e-05	151	101.75	223.71
ENST00000225737	662	1.835e-05	130	4.936e-05	261	117.605	316.656
ENST00000225740	453	2.249e-05	144	4.507e-05	270	144.179	289.119
ENST00000225742	456	1.521e-05	99	4.325e-05	175	97.4496	277.436
ENST00000225777	224	1.276e-05	72	2.362e-05	109	81.7232	151.433
ENST00000225792	614	1.498e-05	163	4.61e-05	194	95.9732	295.73
ENST00000225805	396	1.032e-05	68	2.931e-05	165	66.061	187.956
ENST00000225823	563	2.827e-05	119	6.065e-05	213	181.281	389.126
ENST00000225831	99	3.175e-06	24	6.993e-06	29	20.1978	44.7053
ENST00000225842	96	3.006e-06	23	6.688e-06	46	19.113	42.7475
ENST00000225844	98	2.555e-06	24	6.409e-06	47	16.2181	40.9566
ENST00000225873	359	8.867e-06	71	2.483e-05	163	56.7343	159.2
ENST00000225893	557	2.271e-05	147	4.918e-05	223	145.592	315.501
ENST00000225899	448	1.811e-05	138	4.232e-05	307	116.064	271.467
ENST00000225916	837	3.498e-05	200	8.303e-05	250	224.352	532.781
ENST00000225927	743	3.769e-05	173	7.948e-05	317	241.747	509.994
ENST00000225929	329	2.281e-05	125	4.181e-05	233	146.233	268.193
ENST00000225941	366	1.746e-05	87	3.527e-05	198	111.892	226.213
ENST00000225964	1464	6.135e-05	364	0.000146	583	393.619	936.981
ENST00000225969	148	5.88e-06	41	1.336e-05	106	37.561	85.5746
ENST00000225972	307	1.154e-05	55	2.919e-05	141	73.8921	187.186
ENST00000225983	1123	4.645e-05	278	0.0001007	395	297.977	646.204
ENST00000225992	95	3.858e-06	36	7.97e-06	39	24.5819	50.9766
ENST00000226004	185	1.033e-05	43	1.921e-05	76	66.1252	123.125
ENST00000226021	222	1.152e-05	73	2.306e-05	141	73.7638	147.838
ENST00000226067	295	1.138e-05	73	2.681e-05	93	72.8651	171.909
ENST00000226091	340	1.247e-05	90	3.294e-05	137	79.8617	211.257
ENST00000226105	186	8.6e-06	42	1.71e-05	107	55.0205	109.581
ENST00000226193	200	9.887e-06	60	1.824e-05	113	63.2816	116.899
ENST00000226207	1939	5.36e-05	431	0.0001435	1000	343.872	920.934
ENST00000226209	1940	6.839e-05	470	0.0001557	822	438.808	999.245
ENST00000226218	478	1.751e-05	117	4.632e-05	266	112.213	297.142
ENST00000226225	316	1.244e-05	85	3.163e-05	139	79.6692	202.848
ENST00000226230	176	5.886e-06	37	1.409e-05	89	37.5995	90.2604
ENST00000226247	648	2.813e-05	180	5.528e-05	349	180.382	354.656
ENST00000226253	364	1.178e-05	75	3.32e-05	162	75.4327	212.926
ENST00000226279	300	1.039e-05	54	2.502e-05	164	66.5104	160.419
ENST00000226284	317	1.105e-05	61	2.484e-05	160	70.7469	159.264
ENST00000226299	519	1.837e-05	123	4.291e-05	237	117.733	275.254
ENST00000226317	114	7.089e-06	39	1.247e-05	73	45.3215	79.8617
ENST00000226319	842	2.445e-05	169	6.656e-05	283	156.76	427.062
ENST00000226328	469	1.131e-05	77	3.272e-05	114	72.4158	209.845
ENST00000226355	599	1.482e-05	118	3.965e-05	319	94.9462	254.328
ENST00000226359	622	1.563e-05	116	4.052e-05	287	100.146	259.913
ENST00000226382	314	2.176e-05	93	3.729e-05	93	139.494	239.18
ENST00000226413	328	8.243e-06	66	2.214e-05	153	52.7289	141.933
ENST00000226432	699	1.822e-05	164	4.808e-05	360	116.771	308.44
ENST00000226444	294	6.839e-06	48	1.977e-05	144	43.7168	126.72
ENST00000226460	134	3.129e-06	22	8.88e-06	86	19.9025	56.8178
ENST00000226522	117	2.758e-06	11	8.06e-06	49	17.5211	51.5543
ENST00000226524	104	4.135e-06	33	9.234e-06	57	26.36	59.0901
ENST00000226574	969	2.998e-05	213	7.27e-05	326	192.257	466.474
ENST00000226578	879	2.588e-05	171	6.749e-05	458	165.94	433.031
ENST00000226725	593	1.66e-05	107	4.549e-05	125	106.372	291.815
ENST00000226730	153	3.401e-06	35	8.953e-06	34	21.6485	57.2864
ENST00000226760	890	4.885e-05	500	9.437e-05	900	313.382	605.572
ENST00000226796	217	6.462e-06	37	1.915e-05	110	41.2968	122.74
ENST00000226798	258	6.711e-06	39	1.755e-05	113	42.8951	112.47
ENST00000226951	428	1.145e-05	93	3.084e-05	222	73.3144	197.777
ENST00000227065	482	1.924e-05	141	4.342e-05	316	123.318	278.528
ENST00000227135	151	3.708e-06	30	1.112e-05	81	23.6191	71.1962
ENST00000227155	267	1.209e-05	84	2.398e-05	161	77.4225	153.744
ENST00000227157	241	6.537e-06	46	1.852e-05	97	41.7782	118.696
ENST00000227163	271	1.437e-05	75	2.947e-05	73	92.0577	188.984
ENST00000227214	189	1.097e-05	56	2.268e-05	107	70.2333	145.399
ENST00000227251	175	5.353e-06	35	1.543e-05	85	34.1782	98.8618
ENST00000227266	463	1.385e-05	108	3.506e-05	247	88.7199	224.865
ENST00000227322	459	1.633e-05	83	3.833e-05	215	104.639	245.855
ENST00000227348	393	1.16e-05	84	2.703e-05	185	74.2773	173.321
ENST00000227349	778	2.448e-05	170	5.919e-05	419	156.953	379.754
ENST00000227378	646	1.635e-05	231	4.986e-05	116	104.767	319.865
ENST00000227451	619	2.539e-05	156	6.095e-05	283	162.794	391.051
ENST00000227471	597	3.632e-05	142	6.9e-05	233	232.953	442.724
ENST00000227474	481	1.103e-05	91	3.707e-05	267	70.6185	237.767
ENST00000227495	329	1.163e-05	71	2.947e-05	126	74.4698	188.984
ENST00000227503	548	1.904e-05	155	5.169e-05	145	122.034	331.612
ENST00000227507	295	1.571e-05	92	3.141e-05	120	100.659	201.436
ENST00000227520	360	1.663e-05	99	3.984e-05	201	106.564	255.548
ENST00000227524	504	1.905e-05	111	4.293e-05	112	122.098	275.382
ENST00000227525	243	9.201e-06	70	2.222e-05	129	58.8783	142.446
ENST00000227618	121	3.819e-06	22	9.405e-06	38	24.3316	60.1877
ENST00000227638	426	1.59e-05	107	3.395e-05	257	101.879	217.74
ENST00000227665	366	1.716e-05	83	3.933e-05	203	109.967	252.274
ENST00000227667	99	4.122e-06	25	8.578e-06	58	26.2765	54.8793
ENST00000227752	578	2.031e-05	151	4.589e-05	288	130.186	294.382
ENST00000227756	607	2.523e-05	173	5.754e-05	309	161.767	369.163
ENST00000227758	618	1.428e-05	139	4.122e-05	307	91.48	264.406
ENST00000227868	501	1.474e-05	111	4.077e-05	282	94.4327	261.517
ENST00000227880	581	3.496e-05	133	6.647e-05	244	224.223	426.484
ENST00000227918	93	2.885e-06	21	6.282e-06	40	18.3363	40.1414
ENST00000228027	388	1.359e-05	96	3.442e-05	180	87.0509	220.757
ENST00000228136	183	4.954e-06	36	1.393e-05	54	31.6171	89.2334
ENST00000228140	148	5.336e-06	34	1.29e-05	44	34.0691	82.6219
ENST00000228226	281	9.18e-06	101	2.263e-05	269	58.7435	145.078
ENST00000228251	372	1.894e-05	83	4.686e-05	223	121.392	300.609
ENST00000228264	880	3.309e-05	221	7.911e-05	502	212.22	507.619
ENST00000228280	273	6.508e-06	49	1.732e-05	110	41.5921	110.994
ENST00000228284	981	3.693e-05	218	8.641e-05	483	236.869	554.477
ENST00000228289	947	2.115e-05	163	6.201e-05	449	135.578	397.855
ENST00000228306	317	1.024e-05	83	2.54e-05	122	65.5475	162.858
ENST00000228307	591	2.996e-05	174	5.982e-05	292	192.129	383.798
ENST00000228318	362	1.152e-05	73	3.022e-05	150	73.7638	193.798
ENST00000228329	250	7.644e-06	62	1.888e-05	114	48.884	121.007
ENST00000228347	1133	3.26e-05	214	8.891e-05	388	209.075	570.525
ENST00000228425	1005	2.578e-05	177	7.277e-05	461	165.298	466.923
ENST00000228434	199	4.864e-06	30	1.375e-05	109	31.0394	88.078
ENST00000228437	801	2.059e-05	164	5.74e-05	367	131.983	368.264
ENST00000228438	149	3.608e-06	14	1.086e-05	63	22.9772	69.5273
ENST00000228463	428	1.485e-05	117	3.457e-05	252	95.1388	221.72
ENST00000228468	574	2.374e-05	145	5.303e-05	198	152.203	340.213
ENST00000228476	347	1.223e-05	77	2.939e-05	187	78.3212	188.47
ENST00000228495	313	1.322e-05	91	3.083e-05	109	84.6759	197.713
ENST00000228506	292	1.389e-05	57	2.887e-05	74	88.9766	185.132
ENST00000228510	396	1.707e-05	96	3.428e-05	184	109.389	219.859
ENST00000228515	543	1.711e-05	105	4.646e-05	216	109.646	298.041
ENST00000228534	189	5.045e-06	29	1.352e-05	65	32.2012	86.6016
ENST00000228567	523	1.548e-05	107	4.002e-05	261	99.1827	256.703
ENST00000228606	508	2.535e-05	145	5.715e-05	274	162.538	366.659
ENST00000228641	242	1.004e-05	52	2.289e-05	148	64.2637	146.747
ENST00000228644	255	1.045e-05	69	2.331e-05	162	66.8955	149.443
ENST00000228682	1106	3.465e-05	241	9.319e-05	574	222.234	597.998
ENST00000228705	514	2.189e-05	124	4.803e-05	218	140.328	308.119
ENST00000228740	611	1.68e-05	97	4.5e-05	234	107.656	288.669
ENST00000228741	407	2.047e-05	154	3.579e-05	218	131.213	229.551
ENST00000228799	447	1.766e-05	100	3.974e-05	222	113.176	254.906
ENST00000228811	134	3.101e-06	28	1.068e-05	74	19.7228	68.3719
ENST00000228820	338	8.128e-06	59	2.46e-05	150	51.9908	157.723
ENST00000228825	178	4.445e-06	21	1.16e-05	78	28.3498	74.2773
ENST00000228827	284	8.544e-06	57	2.222e-05	129	54.661	142.446
ENST00000228837	208	9.54e-06	76	2.078e-05	119	61.0543	133.203
ENST00000228841	166	6.847e-06	46	1.396e-05	78	43.7681	89.4259
ENST00000228843	352	7.993e-06	51	2.29e-05	159	51.1242	146.811
ENST00000228850	853	2.514e-05	173	6.25e-05	450	161.19	401.001
ENST00000228862	143	3.817e-06	165	9.718e-06	328	24.3188	62.1968
ENST00000228865	120	2.668e-06	16	9.763e-06	30	16.9434	62.4857
ENST00000228872	198	1.107e-05	90	2.163e-05	163	70.8752	138.659
ENST00000228887	345	1.198e-05	95	2.693e-05	169	76.7165	172.679
ENST00000228916	669	2.674e-05	165	6.255e-05	395	171.46	401.322
ENST00000228918	435	1.833e-05	109	3.84e-05	166	117.477	246.305
ENST00000228922	350	1.903e-05	129	4.121e-05	285	121.97	264.342
ENST00000228928	1087	4.159e-05	274	9.674e-05	595	266.781	620.785
ENST00000228936	314	8.215e-06	74	2.066e-05	170	52.5492	132.433
ENST00000228938	128	4.114e-06	27	1.184e-05	72	26.2252	75.8178
ENST00000228945	201	6.927e-06	70	1.533e-05	108	44.2816	98.2199
ENST00000228955	267	7.362e-06	66	1.857e-05	112	47.0739	119.017
ENST00000229002	205	4.455e-06	35	1.421e-05	108	28.414	91.0307
ENST00000229003	369	1.212e-05	81	2.829e-05	181	77.6151	181.409
ENST00000229022	427	1.541e-05	124	4.011e-05	203	98.7334	257.281
ENST00000229030	581	3.834e-05	168	7.1e-05	358	245.919	455.562
ENST00000229134	171	4.121e-06	29	1.156e-05	93	26.2701	74.0205
ENST00000229135	166	4.237e-06	30	1.23e-05	42	27.0147	78.7705
ENST00000229179	925	2.228e-05	156	6.707e-05	354	142.831	430.335
ENST00000229195	540	1.424e-05	93	3.939e-05	116	91.2232	252.659
ENST00000229201	1207	3.515e-05	275	0.0001024	661	225.443	657.116
ENST00000229214	381	9.383e-06	75	2.693e-05	168	60.0465	172.679
ENST00000229238	128	4.34e-06	37	1.3e-05	73	27.6759	83.2638
ENST00000229239	335	1.254e-05	124	2.839e-05	124	80.3111	182.051
ENST00000229243	543	1.829e-05	122	4.587e-05	273	117.22	294.254
ENST00000229251	275	9.794e-06	72	2.46e-05	100	62.6847	157.723
ENST00000229264	340	1.402e-05	92	3.224e-05	171	89.8111	206.764
ENST00000229265	243	6.97e-06	43	2.041e-05	106	44.5576	130.828
ENST00000229266	406	1.528e-05	74	3.302e-05	157	97.8989	211.771
ENST00000229268	858	3.324e-05	227	7.795e-05	297	213.183	500.173
ENST00000229270	286	1.369e-05	87	2.761e-05	166	87.6928	177.044
ENST00000229277	434	1.427e-05	97	3.662e-05	170	91.4158	234.879
ENST00000229281	126	8.234e-06	55	1.398e-05	99	52.6712	89.5543
ENST00000229304	236	6.729e-06	43	1.879e-05	109	43.0107	120.429
ENST00000229307	305	7.891e-06	51	2.041e-05	128	50.4695	130.828
ENST00000229314	138	3.674e-06	26	8.9e-06	43	23.4009	56.9462
ENST00000229328	270	1.215e-05	64	2.49e-05	113	77.8077	159.649
ENST00000229329	434	1.326e-05	73	3.73e-05	121	84.9327	239.244
ENST00000229330	792	2.094e-05	122	5.758e-05	217	134.23	369.42
ENST00000229332	237	5.694e-06	48	1.617e-05	102	36.3671	103.612
ENST00000229335	198	7.77e-06	62	2.265e-05	89	49.6928	145.206
ENST00000229340	201	9.985e-06	54	2.202e-05	52	63.9107	141.162
ENST00000229379	109	5.923e-06	41	1.22e-05	95	37.837	78.1286
ENST00000229387	641	2.154e-05	133	5.224e-05	257	138.081	335.142
ENST00000229390	221	9.844e-06	67	2.602e-05	55	63.0056	166.838
ENST00000229395	253	7.448e-06	51	2.045e-05	106	47.6259	131.085
ENST00000229402	225	5.147e-06	33	1.493e-05	100	32.8559	95.6523
ENST00000229416	637	1.794e-05	120	4.817e-05	199	114.973	309.017
ENST00000229447	293	8.782e-06	58	2.315e-05	157	56.1887	148.416
ENST00000229471	482	1.585e-05	117	4.041e-05	105	101.558	259.207
ENST00000229554	716	1.956e-05	131	5.361e-05	353	125.372	343.936
ENST00000229563	112	3.763e-06	29	8.272e-06	57	23.9721	52.9151
ENST00000229570	97	2.365e-06	11	7.468e-06	57	14.9985	47.7543
ENST00000229583	248	7.632e-06	55	1.807e-05	124	48.807	115.808
ENST00000229595	204	5.668e-06	43	1.388e-05	37	36.2002	88.9124
ENST00000229633	182	7.249e-06	33	1.526e-05	80	46.3485	97.7705
ENST00000229634	827	2.304e-05	138	5.893e-05	378	147.71	378.085
ENST00000229708	244	6.859e-06	65	1.697e-05	161	43.8451	108.747
ENST00000229729	710	2.748e-05	148	6.09e-05	331	176.21	390.73
ENST00000229758	447	1.224e-05	77	3.423e-05	188	78.3854	219.538
ENST00000229768	446	1.504e-05	101	3.706e-05	289	96.3584	237.703
ENST00000229769	536	2.051e-05	108	4.581e-05	234	131.47	293.869
ENST00000229771	542	2.575e-05	127	5.869e-05	286	165.105	376.545
ENST00000229794	360	1.111e-05	75	2.704e-05	67	71.132	173.386
ENST00000229795	360	1.114e-05	80	2.776e-05	71	71.3246	178.007
ENST00000229810	410	1.18e-05	80	2.911e-05	164	75.5611	186.673
ENST00000229812	465	1.092e-05	79	3.385e-05	155	69.9124	217.098
ENST00000229829	250	1.148e-05	64	2.378e-05	142	73.507	152.46
ENST00000229854	818	2.604e-05	185	7.252e-05	409	166.967	465.318
ENST00000229903	183	8.093e-06	47	1.743e-05	114	51.7661	111.7
ENST00000229913	265	8.763e-06	47	1.978e-05	111	56.0668	126.784
ENST00000229922	477	1.432e-05	99	3.607e-05	217	91.7368	231.348
ENST00000229955	419	1.133e-05	84	3.079e-05	209	72.5442	197.456
ENST00000229971	621	1.536e-05	128	4.281e-05	294	98.4124	274.612
ENST00000230012	251	2.053e-05	89	3.251e-05	150	131.598	208.497
ENST00000230036	840	3.111e-05	206	6.811e-05	492	199.511	437.011
ENST00000230048	140	4.329e-06	22	1.072e-05	75	27.6052	68.6286
ENST00000230050	132	3.711e-06	40	1.041e-05	54	23.6384	66.6387
ENST00000230053	323	1.949e-05	90	4.24e-05	173	124.923	271.98
ENST00000230056	209	5.186e-06	34	1.384e-05	77	33.1063	88.6557
ENST00000230085	162	6.686e-06	44	1.562e-05	44	42.7347	100.081
ENST00000230122	697	1.981e-05	149	5.12e-05	303	126.977	328.467
ENST00000230124	907	2.402e-05	185	6.853e-05	368	154	439.707
ENST00000230173	1221	2.986e-05	217	8.062e-05	521	191.487	517.312
ENST00000230256	457	2.097e-05	150	3.993e-05	299	134.423	256.125
ENST00000230301	469	1.767e-05	126	3.928e-05	305	113.24	251.953
ENST00000230321	246	1.21e-05	77	2.215e-05	133	77.4867	141.997
ENST00000230323	476	1.957e-05	114	4.46e-05	189	125.436	286.102
ENST00000230340	437	1.713e-05	102	4.516e-05	242	109.774	289.696
ENST00000230354	339	1.021e-05	91	2.513e-05	82	65.355	161.125
ENST00000230361	200	7.396e-06	55	1.808e-05	106	47.2921	115.872
ENST00000230381	346	1.466e-05	94	3.113e-05	186	93.9192	199.639
ENST00000230413	225	8.695e-06	43	2.539e-05	136	55.6303	162.794
ENST00000230419	1070	4.131e-05	292	0.0001008	497	264.984	646.846
ENST00000230431	174	1.028e-05	41	2.303e-05	72	65.8043	147.646
ENST00000230449	924	2.748e-05	201	6.887e-05	379	176.21	441.889
ENST00000230461	361	1.205e-05	71	3.162e-05	161	77.1658	202.784
ENST00000230480	163	5.748e-06	36	1.498e-05	61	36.7137	95.9732
ENST00000230510	856	1.955e-05	133	5.634e-05	369	125.308	361.46
ENST00000230529	354	8.015e-06	66	2.283e-05	165	51.2654	146.362
ENST00000230538	1823	5.755e-05	374	0.0001412	951	369.227	906.17
ENST00000230565	477	1.277e-05	91	3.351e-05	259	81.7874	214.916
ENST00000230568	162	5.017e-06	37	1.151e-05	92	32.0215	73.6996
ENST00000230582	514	2.343e-05	102	5.093e-05	225	150.213	326.734
ENST00000230588	746	2.368e-05	186	5.743e-05	404	151.818	368.457
ENST00000230640	1042	2.539e-05	205	7.643e-05	325	162.794	490.416
ENST00000230658	349	1.519e-05	93	3.554e-05	122	97.3212	227.946
ENST00000230671	636	2.637e-05	173	5.7e-05	349	169.085	365.697
ENST00000230732	338	2.124e-05	108	3.983e-05	207	136.156	255.484
ENST00000230771	506	1.356e-05	105	4.027e-05	255	86.8584	258.308
ENST00000230792	462	1.001e-05	81	2.959e-05	245	64.0712	189.754
ENST00000230859	792	4.997e-05	145	8.915e-05	209	320.572	572.065
ENST00000230882	638	1.573e-05	129	4.315e-05	349	100.787	276.794
ENST00000230895	102	4.273e-06	17	9.7e-06	39	27.2458	62.0813
ENST00000230901	951	2.482e-05	178	7.005e-05	304	159.135	449.464
ENST00000230990	208	7.681e-06	54	1.766e-05	73	49.1215	113.176
ENST00000230993	983	3.2e-05	191	7.719e-05	459	205.223	495.295
ENST00000231004	417	2.3e-05	118	4.726e-05	198	147.453	303.176
ENST00000231009	264	7.587e-06	60	1.876e-05	127	48.5181	120.237
ENST00000231021	789	2.312e-05	211	6.139e-05	341	148.223	393.876
ENST00000231061	303	1.16e-05	76	2.539e-05	130	74.2773	162.794
ENST00000231121	215	1.388e-05	67	2.657e-05	133	88.9124	170.369
ENST00000231130	796	4.406e-05	264	7.724e-05	481	282.636	495.616
ENST00000231134	795	4.394e-05	317	7.865e-05	550	281.865	504.666
ENST00000231136	794	4.481e-05	270	7.859e-05	553	287.45	504.281
ENST00000231137	793	4.427e-05	319	7.861e-05	655	283.984	504.41
ENST00000231173	787	4.111e-05	293	7.586e-05	516	263.7	486.758
ENST00000231188	877	5.369e-05	257	0.0001046	533	344.45	671.238
ENST00000231198	298	9.819e-06	70	2.489e-05	166	62.8452	159.585
ENST00000231228	328	1.026e-05	66	2.494e-05	155	65.6759	159.906
ENST00000231229	347	1.16e-05	73	2.846e-05	223	74.2773	182.5
ENST00000231238	292	8.088e-06	54	1.989e-05	123	51.734	127.49
ENST00000231338	246	6.629e-06	55	1.819e-05	95	42.3688	116.578
ENST00000231357	519	4.116e-05	147	6.702e-05	296	264.021	430.014
ENST00000231368	1025	2.478e-05	182	6.923e-05	422	158.879	444.2
ENST00000231420	514	1.431e-05	120	3.941e-05	308	91.6726	252.788
ENST00000231423	376	1.004e-05	87	2.596e-05	146	64.2637	166.453
ENST00000231449	153	6.1e-06	46	1.271e-05	80	38.9732	81.4023
ENST00000231454	134	3.498e-06	28	9.05e-06	67	22.2711	57.909
ENST00000231461	359	8.879e-06	79	2.596e-05	123	56.8114	166.453
ENST00000231484	1184	4.098e-05	281	9.661e-05	636	262.865	619.95
ENST00000231498	1391	3.516e-05	282	9.883e-05	635	225.507	634.2
ENST00000231509	778	2.059e-05	161	5.254e-05	294	131.983	337.068
ENST00000231512	265	1.019e-05	62	2.158e-05	135	65.2266	138.338
ENST00000231524	574	1.397e-05	104	4.393e-05	187	89.4901	281.801
ENST00000231526	411	1.016e-05	69	2.714e-05	123	65.034	174.027
ENST00000231572	660	1.61e-05	124	4.761e-05	316	103.162	305.423
ENST00000231656	265	1.893e-05	40	3.353e-05	103	121.328	215.044
ENST00000231668	271	8.144e-06	76	2.099e-05	122	52.0935	134.551
ENST00000231683	359	1.427e-05	96	3.149e-05	108	91.4158	201.95
ENST00000231706	771	2.881e-05	199	6.284e-05	403	184.747	403.183
ENST00000231721	782	3.26e-05	199	8.217e-05	458	209.075	527.261
ENST00000231749	440	1.398e-05	82	3.68e-05	209	89.5543	236.034
ENST00000231751	710	2.809e-05	192	6.112e-05	419	180.125	392.143
ENST00000231790	756	2.075e-05	162	5.554e-05	402	133.01	356.325
ENST00000231887	723	2.042e-05	142	5.521e-05	396	130.892	354.207
ENST00000231948	442	1.185e-05	104	3.244e-05	235	75.882	208.048
ENST00000232003	525	1.518e-05	114	3.992e-05	318	97.257	256.061
ENST00000232014	706	2.341e-05	174	6.509e-05	314	150.085	417.626
ENST00000232125	144	3.902e-06	22	1.101e-05	61	24.8644	70.4901
ENST00000232165	872	2.145e-05	159	6.105e-05	183	137.504	391.693
ENST00000232217	134	3.642e-06	19	1.113e-05	67	23.1954	71.2604
ENST00000232219	197	9.748e-06	45	2.147e-05	93	62.3894	137.632
ENST00000232375	469	1.9e-05	106	4.575e-05	225	121.777	293.484
ENST00000232424	280	1.866e-05	65	3.277e-05	127	119.595	210.166
ENST00000232458	883	1.926e-05	162	6.073e-05	340	123.446	389.639
ENST00000232461	350	2.219e-05	97	4.107e-05	190	142.254	263.443
ENST00000232496	110	5.961e-06	15	1.348e-05	35	38.0809	86.3449
ENST00000232501	380	1.308e-05	84	3.297e-05	147	83.7773	211.45
ENST00000232508	222	8.345e-06	67	1.853e-05	95	53.3837	118.76
ENST00000232519	128	2.424e-06	18	8.951e-06	57	15.3772	57.2735
ENST00000232564	340	8.962e-06	63	2.729e-05	109	57.3441	174.99
ENST00000232603	984	2.489e-05	186	6.464e-05	383	159.585	414.737
ENST00000232607	480	1.505e-05	103	3.805e-05	218	96.4226	244.058
ENST00000232744	478	2.313e-05	158	5.237e-05	290	148.288	335.977
ENST00000232766	574	2.38e-05	140	5.551e-05	258	152.588	356.132
ENST00000232854	338	1.033e-05	67	2.948e-05	173	66.1252	189.048
ENST00000232888	475	1.978e-05	116	4.756e-05	232	126.784	305.102
ENST00000232892	399	1.07e-05	89	2.768e-05	195	68.5002	177.494
ENST00000232905	113	3.35e-06	19	8.073e-06	17	21.3211	51.6377
ENST00000232974	747	3.512e-05	186	7.709e-05	278	225.25	494.653
ENST00000232975	161	7.451e-06	45	1.486e-05	46	47.6451	95.203
ENST00000232978	1462	3.56e-05	263	0.0001074	662	228.332	689.211
ENST00000233025	169	9.62e-06	37	1.795e-05	84	61.5678	115.037
ENST00000233027	841	2.189e-05	145	6.403e-05	374	140.328	410.822
ENST00000233047	161	5.33e-06	36	1.131e-05	72	34.0306	72.4158
ENST00000233055	410	1.733e-05	91	3.849e-05	177	111.058	246.882
ENST00000233057	551	1.406e-05	108	3.749e-05	209	90.0678	240.463
ENST00000233072	1500	3.841e-05	318	0.0001063	666	246.369	682.15
ENST00000233078	407	2.044e-05	118	4.235e-05	100	131.021	271.659
ENST00000233084	740	1.846e-05	135	4.957e-05	268	118.311	318.004
ENST00000233099	2071	5.462e-05	488	0.0001585	913	350.42	1017.22
ENST00000233114	334	8.873e-06	58	2.338e-05	124	56.7729	149.892
ENST00000233121	281	9.247e-06	60	2.237e-05	79	59.1735	143.409
ENST00000233143	44	1.884e-06	10	4.031e-06	9	11.911	25.6924
ENST00000233146	934	2.513e-05	210	6.731e-05	625	161.125	431.876
ENST00000233154	380	2.522e-05	132	4.514e-05	160	161.703	289.568
ENST00000233156	304	7.4e-06	50	2.147e-05	107	47.3178	137.632
ENST00000233190	727	1.681e-05	140	5.208e-05	390	107.72	334.115
ENST00000233202	550	2.684e-05	159	5.353e-05	314	172.102	343.423
ENST00000233242	4563	0.0001259	975	0.0003112	2496	807.961	1997.39
ENST00000233330	513	1.655e-05	122	4.688e-05	259	106.051	300.737
ENST00000233331	356	1.589e-05	101	4.032e-05	162	101.814	258.629
ENST00000233336	377	1.268e-05	86	3.009e-05	132	81.2097	192.963
ENST00000233379	314	1.037e-05	78	2.473e-05	165	66.382	158.558
ENST00000233468	125	3.431e-06	22	9.471e-06	24	21.8411	60.6114
ENST00000233505	114	5.085e-06	21	1.441e-05	21	32.458	92.3145
ENST00000233535	388	1.729e-05	107	3.846e-05	169	110.801	246.69
ENST00000233545	176	5.532e-06	37	1.439e-05	81	35.3272	92.1861
ENST00000233557	535	1.55e-05	98	3.922e-05	123	99.3111	251.568
ENST00000233575	470	1.638e-05	129	4.464e-05	237	104.96	286.359
ENST00000233596	184	1.171e-05	55	1.987e-05	115	74.9834	127.362
ENST00000233607	2303	0.0001676	611	0.0003161	1042	1075.63	2028.84
ENST00000233609	118	6.327e-06	53	1.495e-05	40	40.4303	95.7807
ENST00000233612	198	4.798e-06	45	1.404e-05	104	30.6157	89.9395
ENST00000233615	269	9.796e-06	82	2.54e-05	184	62.6975	162.858
ENST00000233616	837	3.294e-05	210	8.347e-05	442	211.257	535.606
ENST00000233623	519	1.538e-05	93	4.46e-05	306	98.5408	286.102
ENST00000233627	213	1.224e-05	81	2.753e-05	112	78.3854	176.531
ENST00000233630	259	8.82e-06	51	2.422e-05	77	56.4327	155.284
ENST00000233638	284	2.131e-05	86	4.095e-05	135	136.605	262.673
ENST00000233668	481	2.056e-05	123	4.593e-05	276	131.791	294.639
ENST00000233710	430	1.223e-05	63	3.425e-05	192	78.3212	219.666
ENST00000233712	152	7.015e-06	48	1.646e-05	96	44.8465	105.473
ENST00000233714	399	1.122e-05	88	2.879e-05	235	71.8381	184.619
ENST00000233735	166	4.316e-06	43	1.252e-05	81	27.5218	80.1827
ENST00000233741	375	9.517e-06	75	2.658e-05	240	60.9066	170.433
ENST00000233809	325	2.17e-05	63	4.145e-05	93	139.108	265.882
ENST00000233813	272	1.457e-05	60	3.134e-05	97	93.3415	200.987
ENST00000233826	360	8.828e-06	61	2.691e-05	124	56.484	172.551
ENST00000233838	758	2.283e-05	181	6.305e-05	352	146.362	404.531
ENST00000233840	380	1.787e-05	105	3.645e-05	249	114.524	233.788
ENST00000233892	193	4.035e-06	28	1.289e-05	30	25.7181	82.5577
ENST00000233893	102	2.996e-06	27	7.275e-06	22	19.0488	46.5154
ENST00000233946	569	1.464e-05	117	3.904e-05	207	93.7908	250.413
ENST00000233948	365	2.781e-05	85	5.538e-05	135	178.328	355.298
ENST00000233954	556	1.572e-05	116	3.906e-05	360	100.723	250.541
ENST00000233957	541	1.459e-05	115	3.622e-05	227	93.4699	232.311
ENST00000233969	812	2.869e-05	194	6.911e-05	325	183.977	443.43
ENST00000233997	251	1.435e-05	91	3e-05	170	91.9293	192.386
ENST00000234038	360	1.427e-05	85	3.234e-05	129	91.4158	207.406
ENST00000234040	1323	5.696e-05	369	0.0001157	771	365.44	742.488
ENST00000234071	461	2.154e-05	110	4.82e-05	234	138.081	309.21
ENST00000234091	134	6.45e-06	64	1.145e-05	70	41.2198	73.3144
ENST00000234111	461	1.611e-05	122	3.741e-05	206	103.227	239.95
ENST00000234115	221	9.265e-06	58	2.129e-05	102	59.2891	136.477
ENST00000234142	1949	9.275e-05	582	0.0001831	1018	595.173	1175.12
ENST00000234160	452	1.534e-05	95	3.481e-05	171	98.2841	223.261
ENST00000234170	1054	2.661e-05	242	7.14e-05	634	170.625	458.129
ENST00000234179	890	2.019e-05	183	6.607e-05	392	129.416	423.916
ENST00000234195	573	1.246e-05	141	3.834e-05	399	79.7975	245.919
ENST00000234198	328	2.273e-05	78	3.88e-05	139	145.72	248.872
ENST00000234256	532	2.888e-05	136	5.354e-05	221	185.196	343.487
ENST00000234296	577	1.37e-05	85	3.773e-05	219	87.757	242.004
ENST00000234301	114	4.26e-06	27	9.33e-06	79	27.1623	59.7063
ENST00000234310	170	4.029e-06	24	1.144e-05	9	25.6796	73.2502
ENST00000234313	350	8.784e-06	70	2.415e-05	175	56.2016	154.835
ENST00000234347	256	1.431e-05	69	3.037e-05	141	91.6726	194.761
ENST00000234371	398	3.289e-05	88	5.78e-05	168	210.936	370.832
ENST00000234389	1043	7.509e-05	334	0.0001431	658	481.815	918.366
ENST00000234392	290	1.614e-05	70	3.556e-05	179	103.419	228.075
ENST00000234396	513	2.406e-05	128	5.176e-05	289	154.257	332.061
ENST00000234420	1360	3.649e-05	394	0.0001031	912	234.044	661.609
ENST00000234453	300	7.015e-06	44	2.158e-05	101	44.8465	138.338
ENST00000234454	261	1.497e-05	49	2.806e-05	100	95.9091	179.933
ENST00000234549	312	9.221e-06	59	2.371e-05	81	59.0066	152.01
ENST00000234590	434	1.653e-05	111	3.535e-05	209	105.923	226.727
ENST00000234626	574	1.285e-05	93	3.858e-05	258	82.3009	247.46
ENST00000234677	514	1.639e-05	95	4.48e-05	167	105.024	287.386
ENST00000234701	914	2.512e-05	198	6.595e-05	449	161.061	423.146
ENST00000234739	1426	4.236e-05	359	0.0001159	840	271.723	743.771
ENST00000234798	321	1.706e-05	142	3.395e-05	306	109.325	217.74
ENST00000234800	405	2.27e-05	117	3.939e-05	156	145.527	252.659
ENST00000234816	491	1.224e-05	100	3.463e-05	239	78.3854	222.105
ENST00000234827	208	6.789e-06	41	1.738e-05	108	43.3958	111.379
ENST00000234831	323	1.113e-05	66	2.376e-05	146	71.2604	152.331
ENST00000234875	128	4.252e-06	27	1.017e-05	31	27.111	65.0982
ENST00000234961	372	2.571e-05	100	4.899e-05	169	164.848	314.281
ENST00000235090	342	1.258e-05	81	2.832e-05	131	80.5678	181.602
ENST00000235150	731	3.558e-05	140	7.651e-05	228	228.203	490.93
ENST00000235180	979	5.041e-05	261	0.0001113	417	323.396	714.244
ENST00000235307	121	3.427e-06	21	8.476e-06	41	21.8154	54.2245
ENST00000235310	211	9.907e-06	49	2.056e-05	77	63.41	131.791
ENST00000235329	757	2.521e-05	180	6.549e-05	318	161.639	420.193
ENST00000235332	388	1.626e-05	101	3.823e-05	251	104.189	245.213
ENST00000235345	355	1.278e-05	96	2.701e-05	179	81.8516	173.193
ENST00000235347	474	1.283e-05	103	3.483e-05	259	82.1726	223.389
ENST00000235349	478	1.293e-05	133	3.427e-05	417	82.8144	219.794
ENST00000235372	1718	5.26e-05	433	0.0001325	858	337.453	850.326
ENST00000235382	211	5.38e-06	46	1.503e-05	101	34.3515	96.2942
ENST00000235453	396	1.104e-05	76	2.719e-05	182	70.6827	174.348
ENST00000235521	360	1.358e-05	81	3.248e-05	176	86.9867	208.304
ENST00000235532	379	1.255e-05	83	3.209e-05	165	80.3753	205.801
ENST00000235628	368	1.722e-05	106	3.837e-05	209	110.352	246.112
ENST00000235739	144	4.312e-06	68	1.154e-05	150	27.4961	73.8921
ENST00000235835	359	2.107e-05	103	4.066e-05	210	135.065	260.811
ENST00000235932	203	6.84e-06	40	1.746e-05	73	43.7232	111.892
ENST00000235933	181	4.944e-06	36	1.249e-05	84	31.5529	79.9901
ENST00000236040	804	3.506e-05	188	7.876e-05	403	224.865	505.372
ENST00000236051	306	1.126e-05	65	2.777e-05	145	72.0948	178.071
ENST00000236067	158	5.802e-06	40	1.284e-05	43	37.0603	82.2367
ENST00000236137	497	1.754e-05	107	4.057e-05	255	112.406	260.234
ENST00000236147	372	8.858e-06	67	2.525e-05	172	56.6766	161.896
ENST00000236192	141	2.989e-06	14	1.011e-05	50	19.0039	64.7131
ENST00000236255	607	2.165e-05	139	4.966e-05	278	138.787	318.582
ENST00000236273	243	7.597e-06	56	2.069e-05	115	48.5823	132.625
ENST00000236342	333	1.052e-05	65	3.081e-05	147	67.3448	197.585
ENST00000236412	127	3.867e-06	36	9.601e-06	41	24.6397	61.4458
ENST00000236495	706	2.662e-05	179	6.016e-05	375	170.69	385.98
ENST00000236671	412	2.246e-05	141	4.029e-05	184	143.987	258.436
ENST00000236693	268	1.364e-05	92	2.785e-05	145	87.3719	178.585
ENST00000236698	1221	2.888e-05	239	8.722e-05	305	185.196	559.677
ENST00000236709	340	9.955e-06	81	2.565e-05	184	63.7181	164.463
ENST00000236826	467	1.208e-05	114	3.245e-05	274	77.3584	208.112
ENST00000236850	267	1.505e-05	80	2.928e-05	134	96.4226	187.764
ENST00000236877	921	6.651e-05	247	0.0001162	220	426.741	745.697
ENST00000236914	495	1.388e-05	110	3.792e-05	188	88.9124	243.223
ENST00000236918	298	9.929e-06	63	2.758e-05	113	63.5512	176.852
ENST00000236925	1489	3.505e-05	225	0.0001045	558	224.801	670.596
ENST00000236937	291	9.313e-06	64	2.217e-05	127	59.5972	142.125
ENST00000236938	376	1.085e-05	96	2.675e-05	220	69.4631	171.524
ENST00000236957	225	7.782e-06	51	1.707e-05	107	49.7698	109.389
ENST00000236959	592	1.956e-05	147	4.59e-05	342	125.372	294.446
ENST00000236979	55	1.866e-06	15	6.253e-06	36	11.7954	39.9553
ENST00000236980	710	1.671e-05	147	4.656e-05	329	107.078	298.683
ENST00000237014	147	5.311e-06	32	1.228e-05	57	33.9086	78.6421
ENST00000237019	343	9.864e-06	65	2.794e-05	132	63.134	179.163
ENST00000237163	2476	5.636e-05	372	0.0001667	880	361.588	1069.85
ENST00000237172	1213	3.347e-05	245	9.046e-05	561	214.659	580.474
ENST00000237201	294	1.225e-05	62	2.565e-05	145	78.4496	164.463
ENST00000237247	859	2.529e-05	167	6.316e-05	378	162.152	405.237
ENST00000237264	186	4.149e-06	19	1.332e-05	31	26.4498	85.3178
ENST00000237275	222	5.062e-06	26	1.686e-05	92	32.3103	108.041
ENST00000237281	745	1.741e-05	156	5.3e-05	317	111.571	340.021
ENST00000237283	191	6.953e-06	40	1.677e-05	86	44.4485	107.463
ENST00000237289	790	2.739e-05	160	6.866e-05	385	175.632	440.541
ENST00000237305	431	1.466e-05	113	3.319e-05	184	93.9192	212.862
ENST00000237316	179	1.074e-05	45	1.948e-05	79	68.757	124.858
ENST00000237353	1007	3.076e-05	236	7.249e-05	539	197.264	465.126
ENST00000237380	178	7.262e-06	63	1.43e-05	102	46.432	91.6084
ENST00000237449	4158	0.0001011	585	0.0002983	1505	648.771	1914.58
ENST00000237455	685	1.717e-05	144	4.86e-05	319	110.031	311.778
ENST00000237500	172	4.517e-06	27	1.272e-05	50	28.812	81.4665
ENST00000237527	108	2.938e-06	25	9.656e-06	54	18.6765	61.7989
ENST00000237530	631	2.199e-05	137	4.853e-05	329	140.97	311.328
ENST00000237536	1661	8.69e-05	387	0.0001838	727	557.623	1179.62
ENST00000237596	968	3.968e-05	213	9.472e-05	445	254.521	607.819
ENST00000237612	655	1.864e-05	125	4.716e-05	381	119.467	302.534
ENST00000237623	300	9.441e-06	68	2.278e-05	156	60.4188	146.041
ENST00000237642	358	1.123e-05	77	2.654e-05	184	71.9023	170.176
ENST00000237653	368	8.956e-06	71	2.41e-05	162	57.3056	154.514
ENST00000237654	377	8.614e-06	72	2.457e-05	153	55.1104	157.531
ENST00000237696	294	1.331e-05	43	2.95e-05	103	85.2536	189.176
ENST00000237822	325	8.153e-06	55	2.278e-05	153	52.1512	146.041
ENST00000237837	251	1.246e-05	58	2.625e-05	149	79.7975	168.315
ENST00000237853	640	1.939e-05	149	4.944e-05	253	124.281	317.169
ENST00000237858	106	3.776e-06	22	8.446e-06	46	24.0556	54.032
ENST00000237889	98	2.098e-06	12	6.486e-06	41	13.2846	41.4509
ENST00000237937	213	4.711e-06	30	1.433e-05	67	30.0573	91.8009
ENST00000238018	471	1.462e-05	97	3.504e-05	182	93.6624	224.737
ENST00000238044	148	6.101e-06	44	1.481e-05	88	38.9796	94.882
ENST00000238081	245	1.024e-05	63	2.158e-05	83	65.5475	138.338
ENST00000238091	150	4.432e-06	32	1.148e-05	60	28.2664	73.507
ENST00000238112	684	1.875e-05	122	5.001e-05	168	120.173	320.828
ENST00000238146	600	1.972e-05	130	4.832e-05	293	126.399	309.98
ENST00000238156	331	1.699e-05	104	3.238e-05	199	108.875	207.663
ENST00000238256	1219	3.719e-05	252	9.209e-05	518	238.538	590.937
ENST00000238341	2325	5.267e-05	391	0.0001553	1091	337.903	996.677
ENST00000238379	251	9.151e-06	67	2.305e-05	149	58.5573	147.774
ENST00000238497	444	1.204e-05	87	3.281e-05	129	77.1016	210.423
ENST00000238508	397	9.899e-06	86	2.561e-05	241	63.3587	164.206
ENST00000238558	257	2.212e-05	65	3.754e-05	83	141.804	240.784
ENST00000238561	523	2.097e-05	138	4.783e-05	330	134.423	306.835
ENST00000238607	169	8.943e-06	44	1.847e-05	96	57.2222	118.375
ENST00000238609	130	5.051e-06	32	1.034e-05	76	32.2397	66.1894
ENST00000238616	979	3.247e-05	197	8.083e-05	363	208.24	518.66
ENST00000238618	99	2.283e-06	12	7.324e-06	42	14.4721	46.8299
ENST00000238628	213	8.627e-06	59	1.948e-05	128	55.1938	124.858
ENST00000238633	148	5.182e-06	39	1.124e-05	47	33.0806	71.9665
ENST00000238647	796	6.13e-05	385	0.0001036	380	393.298	664.819
ENST00000238651	483	2.425e-05	138	5.12e-05	294	155.477	328.467
ENST00000238662	1429	3.459e-05	240	9.706e-05	686	221.848	622.839
ENST00000238667	526	1.928e-05	125	4.25e-05	287	123.575	272.622
ENST00000238682	412	1.401e-05	112	3.576e-05	157	89.7469	229.359
ENST00000238686	389	1.262e-05	91	2.988e-05	213	80.8246	191.615
ENST00000238688	107	4.104e-06	31	8.975e-06	71	26.161	57.4276
ENST00000238714	736	1.842e-05	123	5.307e-05	262	118.054	340.47
ENST00000238721	332	1.237e-05	77	2.688e-05	162	79.2198	172.358
ENST00000238738	205	9.795e-06	63	1.86e-05	71	62.6911	119.21
ENST00000238788	689	2.449e-05	166	5.712e-05	309	157.017	366.467
ENST00000238789	1458	3.595e-05	226	0.0001089	413	230.578	698.839
ENST00000238823	518	1.444e-05	118	4.111e-05	287	92.507	263.7
ENST00000238831	244	6.762e-06	44	1.626e-05	105	43.2225	104.189
ENST00000238855	936	2.206e-05	171	6.057e-05	439	141.419	388.612
ENST00000238856	909	2.124e-05	164	5.874e-05	431	136.156	376.866
ENST00000238875	172	5.791e-06	37	1.429e-05	67	36.9897	91.5442
ENST00000238892	101	2.331e-06	14	6.267e-06	53	14.7802	40.0451
ENST00000238918	728	2.003e-05	143	5.437e-05	291	128.389	348.815
ENST00000238936	517	2.189e-05	156	4.619e-05	286	140.328	296.308
ENST00000238961	1173	2.844e-05	212	7.936e-05	509	182.372	509.224
ENST00000238983	398	8.958e-06	74	2.564e-05	182	57.3185	164.399
ENST00000238994	317	9.91e-06	77	2.481e-05	164	63.4293	159.071
ENST00000239007	228	6.92e-06	49	2.266e-05	90	44.2367	145.271
ENST00000239026	714	1.584e-05	23	5.022e-05	37	101.494	322.176
ENST00000239032	370	2.68e-05	115	4.845e-05	253	171.845	310.815
ENST00000239117	184	7.054e-06	30	1.653e-05	60	45.0968	105.923
ENST00000239144	243	1.632e-05	73	2.967e-05	101	104.575	190.267
ENST00000239151	269	1.678e-05	69	3.194e-05	156	107.527	204.838
ENST00000239165	217	1.439e-05	57	2.775e-05	117	92.1861	177.943
ENST00000239174	301	1.532e-05	80	3.053e-05	158	98.1557	195.788
ENST00000239223	367	2.168e-05	94	4.139e-05	119	138.98	265.497
ENST00000239231	370	9.074e-06	61	2.633e-05	92	58.0631	168.828
ENST00000239243	267	1.646e-05	70	3.002e-05	141	105.473	192.514
ENST00000239316	139	3.763e-06	36	1.058e-05	113	23.9721	67.73
ENST00000239347	189	4.36e-06	67	1.202e-05	162	27.8042	76.9732
ENST00000239367	500	3.065e-05	101	5.906e-05	193	196.558	378.92
ENST00000239374	715	1.999e-05	141	5.134e-05	342	128.132	329.365
ENST00000239440	1544	5.316e-05	351	0.0001418	753	341.048	910.022
ENST00000239444	801	4.119e-05	294	7.379e-05	552	264.213	473.47
ENST00000239446	800	4.156e-05	308	7.459e-05	631	266.588	478.606
ENST00000239449	798	3.993e-05	297	7.347e-05	564	256.125	471.416
ENST00000239450	795	4.127e-05	327	7.267e-05	624	264.727	466.281
ENST00000239451	301	1.227e-05	69	2.513e-05	154	78.578	161.125
ENST00000239461	245	1.186e-05	79	2.539e-05	113	75.9462	162.794
ENST00000239462	1299	5.236e-05	344	0.0001165	823	335.913	747.623
ENST00000239587	592	1.959e-05	145	4.665e-05	329	125.565	299.261
ENST00000239614	507	2.389e-05	86	4.95e-05	151	153.166	317.555
ENST00000239666	140	3.587e-06	17	1.165e-05	19	22.8424	74.5982
ENST00000239690	583	1.335e-05	98	4.213e-05	283	85.5104	270.247
ENST00000239830	488	1.137e-05	88	3.71e-05	246	72.8009	237.96
ENST00000239849	270	7.982e-06	82	1.986e-05	140	51.0536	127.298
ENST00000239859	214	5.037e-06	32	1.552e-05	90	32.1498	99.4395
ENST00000239860	141	3.481e-06	18	9.3e-06	57	22.162	59.5137
ENST00000239878	85	2.796e-06	13	7.069e-06	27	17.765	45.1931
ENST00000239882	619	1.669e-05	120	4.378e-05	279	106.95	280.838
ENST00000239891	324	9.551e-06	66	2.804e-05	138	61.1249	179.804
ENST00000239906	392	1.256e-05	98	3.714e-05	211	80.4394	238.217
ENST00000239926	498	1.216e-05	107	3.553e-05	235	77.8719	227.882
ENST00000239938	543	2.735e-05	142	5.426e-05	231	175.375	348.109
ENST00000239940	140	6.787e-06	29	1.349e-05	26	43.383	86.409
ENST00000239944	66	2.946e-06	16	6.503e-06	21	18.7279	41.56
ENST00000240050	385	9.13e-06	68	2.409e-05	202	58.4225	154.45
ENST00000240055	207	4.567e-06	35	1.366e-05	44	29.133	87.5003
ENST00000240079	194	4.784e-06	42	1.305e-05	77	30.5259	83.5847
ENST00000240093	666	1.627e-05	127	5.255e-05	232	104.254	337.132
ENST00000240095	481	1.912e-05	123	3.852e-05	179	122.548	247.075
ENST00000240100	394	2.425e-05	106	4.713e-05	175	155.477	302.342
ENST00000240101	303	1.409e-05	87	2.9e-05	135	90.2604	185.967
ENST00000240123	671	2.965e-05	177	6.992e-05	457	190.139	448.629
ENST00000240132	514	2.357e-05	150	4.803e-05	321	151.112	308.119
ENST00000240139	512	1.443e-05	86	4.04e-05	218	92.4428	259.142
ENST00000240185	414	1.269e-05	99	3.235e-05	74	81.2739	207.47
ENST00000240189	474	1.513e-05	172	3.395e-05	427	96.9361	217.74
ENST00000240285	341	1.465e-05	58	3.239e-05	70	93.855	207.727
ENST00000240304	432	1.202e-05	72	4.02e-05	125	76.9732	257.859
ENST00000240306	240	1.23e-05	59	2.31e-05	128	78.7705	148.095
ENST00000240316	576	1.742e-05	128	4.351e-05	293	111.635	279.105
ENST00000240328	712	5.241e-05	159	9.177e-05	287	336.234	588.883
ENST00000240333	322	9.649e-06	70	2.326e-05	140	61.7539	149.122
ENST00000240335	545	2.677e-05	151	5.306e-05	269	171.652	340.406
ENST00000240361	1497	4.326e-05	303	0.0001089	802	277.501	698.839
ENST00000240364	453	1.831e-05	88	4.411e-05	173	117.348	282.957
ENST00000240423	741	2.339e-05	144	5.576e-05	344	149.956	357.737
ENST00000240488	205	4.423e-06	22	1.445e-05	84	28.2086	92.5712
ENST00000240499	474	1.031e-05	88	3.097e-05	232	65.9969	198.612
ENST00000240587	1081	4.851e-05	327	9.768e-05	525	311.2	626.819
ENST00000240615	309	6.633e-06	73	1.878e-05	202	42.3945	120.365
ENST00000240617	553	1.658e-05	109	4.282e-05	257	106.244	274.676
ENST00000240618	216	5.013e-06	36	1.582e-05	88	31.9958	101.365
ENST00000240619	307	7.538e-06	72	2.036e-05	187	48.2036	130.507
ENST00000240651	500	1.424e-05	92	3.629e-05	244	91.2232	232.761
ENST00000240652	89	2.555e-06	20	6.353e-06	43	16.2181	40.5972
ENST00000240662	424	1.238e-05	81	3.673e-05	94	79.284	235.585
ENST00000240687	318	7.867e-06	75	2.028e-05	207	50.3154	129.994
ENST00000240691	312	7.554e-06	72	1.973e-05	197	48.3063	126.463
ENST00000240719	627	1.598e-05	119	4.41e-05	330	102.392	282.892
ENST00000240727	510	3.007e-05	167	5.377e-05	303	192.835	344.963
ENST00000240731	577	1.646e-05	117	4.254e-05	298	105.473	272.879
ENST00000240851	400	1.02e-05	92	3.059e-05	166	65.2908	196.173
ENST00000240874	1663	5.844e-05	407	0.0001439	577	374.94	923.501
ENST00000240922	169	4.421e-06	34	1.148e-05	39	28.1958	73.507
ENST00000240986	433	2.036e-05	147	4.086e-05	272	130.507	262.095
ENST00000241001	422	1.571e-05	101	3.794e-05	110	100.659	243.352
ENST00000241014	711	4.036e-05	179	7.985e-05	304	258.886	512.369
ENST00000241041	346	1.698e-05	98	3.706e-05	185	108.811	237.703
ENST00000241051	511	1.323e-05	73	3.567e-05	211	84.7401	228.781
ENST00000241052	527	1.641e-05	115	4.528e-05	308	105.152	290.467
ENST00000241069	614	3.161e-05	190	6.793e-05	237	202.72	435.855
ENST00000241071	580	2.204e-05	139	5.424e-05	272	141.291	347.98
ENST00000241124	261	9.302e-06	70	2.15e-05	136	59.5266	137.825
ENST00000241125	435	3.004e-05	126	5.209e-05	190	192.642	334.18
ENST00000241256	366	1.989e-05	122	3.899e-05	211	127.49	250.092
ENST00000241261	281	7.132e-06	54	1.925e-05	143	45.5975	123.382
ENST00000241274	977	2.662e-05	244	7.244e-05	493	170.69	464.805
ENST00000241305	756	3.359e-05	178	7.538e-05	442	215.429	483.676
ENST00000241337	218	6.802e-06	57	1.772e-05	86	43.4793	113.561
ENST00000241356	318	9.487e-06	84	2.302e-05	175	60.7141	147.581
ENST00000241391	376	9.903e-06	73	2.501e-05	195	63.3844	160.355
ENST00000241393	352	1.124e-05	64	2.59e-05	120	71.9665	166.068
ENST00000241416	513	1.289e-05	99	3.533e-05	120	82.5577	226.598
ENST00000241436	870	1.865e-05	146	5.613e-05	403	119.531	360.112
ENST00000241453	993	3.23e-05	214	7.289e-05	441	207.149	467.693
ENST00000241463	242	1.092e-05	65	2.336e-05	115	69.9124	149.764
ENST00000241502	318	9.327e-06	55	2.769e-05	147	59.687	177.558
ENST00000241600	296	1.669e-05	100	3.518e-05	201	106.95	225.636
ENST00000241651	224	9.899e-06	58	2.228e-05	123	63.3587	142.831
ENST00000241704	1224	3.362e-05	204	9.917e-05	412	215.622	636.383
ENST00000241808	102	4.401e-06	37	1.271e-05	95	28.0674	81.4023
ENST00000241891	478	1.983e-05	135	4.534e-05	320	127.105	290.852
ENST00000242057	848	2.167e-05	181	6.06e-05	397	138.916	388.805
ENST00000242059	414	1.386e-05	103	3.373e-05	202	88.784	216.328
ENST00000242066	459	1.248e-05	119	3.752e-05	222	79.9259	240.656
ENST00000242067	887	2.325e-05	180	6.242e-05	415	149.058	400.487
ENST00000242104	109	4.23e-06	38	9.079e-06	75	26.9698	58.0952
ENST00000242108	569	2.476e-05	148	5.349e-05	286	158.75	343.166
ENST00000242140	483	2.542e-05	135	4.953e-05	270	162.987	317.747
ENST00000242152	97	5.124e-06	28	9.919e-06	40	32.7083	63.4871
ENST00000242159	230	1.756e-05	83	3.067e-05	162	112.534	196.686
ENST00000242208	426	1.715e-05	126	3.788e-05	143	109.902	242.967
ENST00000242209	570	2.525e-05	129	5.213e-05	257	161.896	334.436
ENST00000242248	494	2.139e-05	109	5.104e-05	279	137.119	327.44
ENST00000242249	148	8.127e-06	49	1.533e-05	73	51.9843	98.2199
ENST00000242257	246	9.551e-06	68	2.261e-05	145	61.1249	144.95
ENST00000242261	202	1.791e-05	59	3.044e-05	55	114.781	195.21
ENST00000242275	297	7.804e-06	57	2.29e-05	93	49.911	146.811
ENST00000242285	248	1.331e-05	55	2.598e-05	114	85.2536	166.581
ENST00000242310	1826	4.572e-05	384	0.0001412	1004	293.291	906.17
ENST00000242315	400	1.358e-05	97	4.008e-05	228	86.9867	257.088
ENST00000242317	699	2.227e-05	172	5.335e-05	362	142.767	342.267
ENST00000242323	386	9.531e-06	107	2.958e-05	142	60.9965	189.69
ENST00000242351	902	3.371e-05	208	7.799e-05	416	216.2	500.43
ENST00000242375	326	8.712e-06	70	2.476e-05	166	55.7394	158.75
ENST00000242462	214	1.448e-05	65	2.96e-05	145	92.7638	189.818
ENST00000242465	158	5.127e-06	30	1.284e-05	78	32.7276	82.2367
ENST00000242480	476	1.97e-05	132	4.569e-05	174	126.271	293.099
ENST00000242505	582	1.679e-05	101	4.426e-05	219	107.592	283.919
ENST00000242576	313	1.418e-05	94	2.835e-05	168	90.8381	181.794
ENST00000242577	89	3.797e-06	23	7.828e-06	9	24.1904	50.0651
ENST00000242591	676	1.354e-05	101	4.77e-05	280	86.73	306.001
ENST00000242592	412	2.101e-05	116	4.336e-05	230	134.679	278.142
ENST00000242607	273	9.18e-06	60	2.226e-05	113	58.7435	142.703
ENST00000242719	154	5.684e-06	31	1.33e-05	48	36.3029	85.1894
ENST00000242728	482	4.002e-05	95	6.109e-05	155	256.703	391.95
ENST00000242729	243	1.266e-05	48	2.334e-05	93	81.0813	149.635
ENST00000242737	181	6.305e-06	28	1.329e-05	50	40.289	85.1253
ENST00000242770	220	1.08e-05	54	2.335e-05	129	69.1421	149.7
ENST00000242776	427	1.831e-05	117	4.281e-05	139	117.348	274.612
ENST00000242783	942	4.908e-05	269	0.0001036	475	314.859	664.819
ENST00000242784	176	1.347e-05	37	2.376e-05	36	86.2807	152.331
ENST00000242786	835	3.88e-05	236	7.878e-05	434	248.872	505.501
ENST00000242796	315	1.636e-05	81	3.357e-05	176	104.831	215.301
ENST00000242804	627	1.349e-05	123	4.413e-05	372	86.409	283.085
ENST00000242810	600	1.573e-05	121	4.647e-05	187	100.787	298.105
ENST00000242819	233	6.535e-06	60	1.987e-05	168	41.7654	127.362
ENST00000242827	206	1.055e-05	44	1.915e-05	67	67.5374	122.74
ENST00000242839	1465	5.187e-05	368	0.000116	878	332.767	744.413
ENST00000242848	1668	4.09e-05	304	0.0001496	773	262.352	960.089
ENST00000242872	269	6.508e-06	46	1.742e-05	126	41.5921	111.635
ENST00000242994	331	8.341e-06	79	2.306e-05	203	53.358	147.838
ENST00000243045	153	5.052e-06	37	1.248e-05	78	32.2461	79.9259
ENST00000243050	598	2.571e-05	176	5.59e-05	287	164.848	358.636
ENST00000243052	536	1.739e-05	105	4.632e-05	200	111.443	297.142
ENST00000243056	330	2.475e-05	67	4.353e-05	141	158.686	279.234
ENST00000243077	4544	0.0002098	1147	0.0004779	1651	1346.51	3067.42
ENST00000243082	378	2.376e-05	94	4.18e-05	208	152.331	268.129
ENST00000243103	282	2.353e-05	87	3.952e-05	152	150.855	253.494
ENST00000243108	235	1.218e-05	57	2.667e-05	107	78.0002	171.011
ENST00000243112	177	4.802e-06	32	1.366e-05	60	30.6414	87.5003
ENST00000243167	579	2.579e-05	145	5.452e-05	268	165.362	349.778
ENST00000243182	1287	3.161e-05	214	8.619e-05	574	202.72	553.065
ENST00000243189	290	1.393e-05	88	3.777e-05	169	89.2334	242.261
ENST00000243213	380	9.871e-06	40	2.694e-05	106	63.1789	172.744
ENST00000243222	680	1.806e-05	143	4.886e-05	442	115.744	313.447
ENST00000243253	476	1.681e-05	120	3.961e-05	87	107.72	254.071
ENST00000243286	200	7.426e-06	29	1.678e-05	55	47.4847	107.527
ENST00000243298	201	5.621e-06	35	1.519e-05	33	35.8985	97.3212
ENST00000243300	1582	4.006e-05	175	0.0001156	472	256.96	741.846
ENST00000243314	315	1.21e-05	8	2.502e-05	15	77.4867	160.419
ENST00000243326	2472	5.775e-05	514	0.0001615	1258	370.511	1036.47
ENST00000243344	1316	3.169e-05	266	9.43e-05	702	203.234	605.123
ENST00000243346	307	7.773e-06	56	2.108e-05	160	49.712	135.129
ENST00000243347	277	7.547e-06	42	2.015e-05	132	48.2614	129.159
ENST00000243349	493	1.445e-05	102	3.885e-05	192	92.5712	249.193
ENST00000243389	476	1.793e-05	128	3.914e-05	206	114.909	251.055
ENST00000243440	127	6.769e-06	26	1.368e-05	41	43.2674	87.6286
ENST00000243457	427	1.413e-05	107	3.667e-05	121	90.5172	235.2
ENST00000243498	439	1.073e-05	79	3.278e-05	226	68.6928	210.23
ENST00000243501	189	7.876e-06	37	1.67e-05	111	50.3732	107.014
ENST00000243563	282	1.198e-05	80	2.787e-05	111	76.7165	178.713
ENST00000243578	175	8.421e-06	51	1.929e-05	123	53.8715	123.639
ENST00000243583	503	2.014e-05	112	5.019e-05	275	129.095	321.984
ENST00000243611	252	6.904e-06	50	1.798e-05	116	44.134	115.23
ENST00000243639	127	3.924e-06	25	9.529e-06	55	25.0056	60.9837
ENST00000243643	555	1.325e-05	103	3.85e-05	271	84.8685	246.946
ENST00000243644	532	1.427e-05	92	3.821e-05	235	91.4158	245.085
ENST00000243662	211	8.447e-06	46	1.837e-05	128	54.0384	117.733
ENST00000243673	423	1.595e-05	121	3.611e-05	274	102.2	231.605
ENST00000243706	603	1.368e-05	112	3.754e-05	344	87.6286	240.784
ENST00000243776	775	4.263e-05	200	9.432e-05	423	273.457	605.251
ENST00000243786	366	1.316e-05	121	3.114e-05	197	84.2908	199.703
ENST00000243806	272	9.952e-06	70	2.243e-05	152	63.6989	143.794
ENST00000243810	555	1.55e-05	96	3.972e-05	227	99.3111	254.778
ENST00000243878	346	1.571e-05	82	3.871e-05	223	100.659	248.294
ENST00000243893	50	3.429e-06	5	6.71e-06	23	21.8282	42.8887
ENST00000243896	365	1.586e-05	114	3.052e-05	166	101.622	195.723
ENST00000243903	607	2.499e-05	153	5.81e-05	312	160.227	372.757
ENST00000243911	323	1.554e-05	92	3.014e-05	203	99.5678	193.284
ENST00000243913	308	8.852e-06	53	2.43e-05	142	56.6381	155.798
ENST00000243914	663	2.224e-05	165	5.596e-05	352	142.575	359.021
ENST00000243918	156	8.149e-06	43	1.623e-05	74	52.1256	103.997
ENST00000243924	117	4.243e-06	32	1.021e-05	70	27.0532	65.355
ENST00000243938	231	7.211e-06	54	1.84e-05	118	46.1046	117.926
ENST00000243964	1116	4.236e-05	264	0.000102	330	271.723	654.548
ENST00000243997	51	1.263e-06	11	3.579e-06	26	7.92482	22.7911
ENST00000244007	1291	5.015e-05	306	0.0001257	492	321.727	806.677
ENST00000244020	344	1.415e-05	96	4.246e-05	172	90.6455	272.365
ENST00000244040	194	6.695e-06	42	1.713e-05	57	42.7924	109.774
ENST00000244043	500	2.076e-05	133	4.848e-05	302	133.075	311.007
ENST00000244049	124	4.486e-06	33	9.316e-06	60	28.613	59.6164
ENST00000244050	264	1.092e-05	80	2.471e-05	113	69.9124	158.429
ENST00000244051	460	2.388e-05	133	4.995e-05	249	153.102	320.443
ENST00000244061	228	1.05e-05	53	2.452e-05	107	67.2165	157.21
ENST00000244096	369	9.7e-06	64	2.549e-05	127	62.0813	163.436
ENST00000244137	493	2.674e-05	138	5.605e-05	326	171.46	359.599
ENST00000244174	521	1.732e-05	152	4.011e-05	370	110.994	257.281
ENST00000244204	344	1.411e-05	95	2.969e-05	203	90.3888	190.396
ENST00000244217	176	5.008e-06	31	1.328e-05	82	31.9637	85.0611
ENST00000244221	123	3.061e-06	20	8.58e-06	52	19.466	54.8921
ENST00000244227	155	3.859e-06	22	1.801e-05	49	24.5884	115.423
ENST00000244230	681	1.682e-05	124	4.688e-05	309	107.784	300.737
ENST00000244241	197	1.071e-05	80	2.244e-05	152	68.5644	143.858
ENST00000244289	1076	5.112e-05	292	0.0001092	591	327.953	700.765
ENST00000244293	402	1.146e-05	137	2.956e-05	348	73.3786	189.561
ENST00000244295	326	9.408e-06	132	2.5e-05	315	60.207	160.291
ENST00000244296	426	1.334e-05	166	3.436e-05	498	85.4462	220.372
ENST00000244303	600	2.63e-05	163	5.678e-05	343	168.636	364.284
ENST00000244314	463	2.781e-05	187	5.299e-05	272	178.328	339.957
ENST00000244333	346	1.931e-05	90	3.719e-05	204	123.767	238.538
ENST00000244336	349	1.035e-05	86	2.646e-05	216	66.2536	169.663
ENST00000244360	420	2.771e-05	71	5.644e-05	169	177.686	362.102
ENST00000244364	5171	0.0001269	935	0.0003577	2197	814.38	2295.87
ENST00000244426	447	1.058e-05	61	3.403e-05	155	67.73	218.254
ENST00000244458	444	1.892e-05	90	4.293e-05	142	121.264	275.382
ENST00000244496	259	9.629e-06	55	2.712e-05	132	61.6256	173.899
ENST00000244513	526	1.937e-05	99	4.463e-05	235	124.152	286.294
ENST00000244519	584	1.914e-05	149	4.497e-05	320	122.676	288.477
ENST00000244520	159	4.24e-06	37	1.386e-05	24	27.034	88.784
ENST00000244527	467	1.192e-05	84	3.347e-05	227	76.3313	214.659
ENST00000244533	1464	5.454e-05	394	0.0001274	802	349.906	817.589
ENST00000244534	221	9.805e-06	162	1.921e-05	372	62.7553	123.125
ENST00000244537	103	5.559e-06	32	1.457e-05	68	35.5005	93.3415
ENST00000244546	738	3.187e-05	176	7.131e-05	313	204.389	457.551
ENST00000244565	518	2.137e-05	135	4.843e-05	273	136.99	310.686
ENST00000244571	985	3.656e-05	202	9.376e-05	550	234.494	601.656
ENST00000244573	215	1.037e-05	127	1.879e-05	255	66.382	120.429
ENST00000244576	358	8.691e-06	53	2.572e-05	173	55.6046	164.913
ENST00000244601	126	6.027e-06	93	1.336e-05	82	38.5046	85.5746
ENST00000244623	313	7.759e-06	55	2.148e-05	164	49.6222	137.696
ENST00000244625	346	1.752e-05	105	3.865e-05	227	112.277	247.909
ENST00000244645	441	1.132e-05	81	3.055e-05	193	72.48	195.916
ENST00000244661	136	7.616e-06	114	1.903e-05	44	48.7043	121.97
ENST00000244669	224	7.371e-06	64	1.825e-05	139	47.1316	116.963
ENST00000244670	248	7.752e-06	55	2.194e-05	48	49.5772	140.649
ENST00000244709	234	6.969e-06	53	1.737e-05	126	44.5512	111.314
ENST00000244711	185	5.632e-06	38	1.479e-05	103	35.9691	94.7536
ENST00000244728	957	2.478e-05	191	6.919e-05	406	158.879	443.943
ENST00000244741	164	6.468e-06	40	1.942e-05	108	41.3353	124.473
ENST00000244745	474	4.542e-05	163	6.68e-05	155	291.365	428.602
ENST00000244751	593	2.997e-05	156	5.97e-05	216	192.193	383.028
ENST00000244763	286	7.335e-06	54	2.039e-05	91	46.9005	130.7
ENST00000244766	142	9.021e-06	43	1.409e-05	53	57.7229	90.2604
ENST00000244769	815	4.409e-05	301	8.109e-05	445	282.828	520.329
ENST00000244776	341	9.62e-06	64	2.251e-05	142	61.5678	144.308
ENST00000244815	784	2.606e-05	180	6.098e-05	454	167.095	391.244
ENST00000244869	169	5.444e-06	41	1.329e-05	102	34.7624	85.1253
ENST00000244891	309	7.029e-06	75	1.952e-05	190	44.9364	125.115
ENST00000244926	90	3.347e-06	27	6.744e-06	55	21.3019	43.107
ENST00000244930	95	2.87e-06	20	6.642e-06	43	18.24	42.4522
ENST00000245046	261	7.93e-06	60	2.14e-05	77	50.7198	137.183
ENST00000245105	1336	6.697e-05	465	0.0001345	975	429.693	863.163
ENST00000245121	466	1.501e-05	118	3.795e-05	235	96.1658	243.416
ENST00000245157	721	2.11e-05	146	5.891e-05	330	135.257	377.957
ENST00000245185	61	3.048e-06	11	5.485e-06	26	19.3826	35.0255
ENST00000245206	430	1.536e-05	75	3.844e-05	188	98.4124	246.561
ENST00000245222	654	3.414e-05	218	7.208e-05	362	218.96	462.494
ENST00000245255	861	2.443e-05	183	6.876e-05	292	156.632	441.183
ENST00000245304	183	9.869e-06	57	1.898e-05	33	63.1661	121.649
ENST00000245312	348	1.365e-05	101	2.87e-05	291	87.4361	184.041
ENST00000245323	333	1.344e-05	96	2.755e-05	124	86.0881	176.659
ENST00000245382	521	1.541e-05	111	4.073e-05	265	98.7334	261.261
ENST00000245407	557	2.259e-05	147	5.275e-05	327	144.821	338.416
ENST00000245414	325	9.664e-06	65	2.602e-05	83	61.8502	166.838
ENST00000245441	2133	5.997e-05	415	0.000155	1069	384.761	994.751
ENST00000245448	127	4.589e-06	28	1.136e-05	77	29.2742	72.7367
ENST00000245451	408	1.464e-05	99	4.18e-05	211	93.7908	268.129
ENST00000245457	358	1.918e-05	112	4.061e-05	193	122.933	260.49
ENST00000245458	56	2.496e-06	14	7.416e-06	18	15.8394	47.4205
ENST00000245479	509	3.806e-05	184	6.375e-05	229	244.122	409.024
ENST00000245503	1941	5.748e-05	417	0.0001469	805	368.778	942.758
ENST00000245539	242	7.555e-06	69	2.294e-05	147	48.3127	147.068
ENST00000245541	723	2.916e-05	205	5.981e-05	405	186.994	383.734
ENST00000245543	198	1.081e-05	59	2.137e-05	131	69.2063	136.99
ENST00000245544	656	2.172e-05	153	5.596e-05	330	139.237	359.021
ENST00000245551	256	8.32e-06	68	2.274e-05	126	53.2232	145.784
ENST00000245552	201	1.112e-05	40	2.537e-05	105	71.1962	162.666
ENST00000245564	570	2.079e-05	118	4.711e-05	259	133.267	302.213
ENST00000245615	472	2.446e-05	159	5.1e-05	265	156.825	327.183
ENST00000245618	596	3.811e-05	176	7.776e-05	346	244.443	498.954
ENST00000245620	632	2.213e-05	165	5.039e-05	352	141.869	323.267
ENST00000245621	464	1.703e-05	123	3.708e-05	248	109.132	237.832
ENST00000245663	589	3.832e-05	242	6.927e-05	288	245.791	444.457
ENST00000245680	523	1.264e-05	94	3.736e-05	218	80.953	239.629
ENST00000245787	225	5.775e-06	48	1.612e-05	61	36.887	103.291
ENST00000245796	1056	4.013e-05	256	9.26e-05	531	257.409	594.21
ENST00000245810	156	8.515e-06	50	1.93e-05	81	54.4749	123.703
ENST00000245812	221	1.314e-05	64	2.933e-05	146	84.1624	188.085
ENST00000245816	277	1.64e-05	77	3.315e-05	87	105.088	212.605
ENST00000245817	254	1.84e-05	80	3.172e-05	174	117.926	203.426
ENST00000245838	1593	3.821e-05	184	0.0001083	175	245.085	694.988
ENST00000245857	81	2.097e-06	15	6.985e-06	15	13.2782	44.6539
ENST00000245865	234	8.08e-06	54	1.873e-05	98	51.6826	120.044
ENST00000245903	193	8.645e-06	48	2.059e-05	96	55.3093	131.983
ENST00000245907	1663	7.216e-05	461	0.0001556	692	463.008	998.603
ENST00000245908	576	2.854e-05	143	6.512e-05	318	183.014	417.818
ENST00000245912	204	9.183e-06	53	2.191e-05	114	58.7627	140.456
ENST00000245923	545	2.577e-05	150	5.549e-05	295	165.233	356.004
ENST00000245925	649	2.851e-05	183	6.066e-05	384	182.821	389.19
ENST00000245932	380	1.711e-05	102	3.757e-05	169	109.646	240.977
ENST00000245934	1274	5.651e-05	367	0.0001222	532	362.551	784.211
ENST00000245957	1237	4.359e-05	281	0.0001018	685	279.619	653.265
ENST00000245960	580	2.663e-05	163	6.205e-05	275	170.754	398.112
ENST00000245983	120	4.465e-06	21	1.09e-05	74	28.4782	69.784
ENST00000246006	652	2.923e-05	218	5.916e-05	417	187.443	379.561
ENST00000246012	142	4.224e-06	38	1.012e-05	107	26.9313	64.7773
ENST00000246015	263	1.083e-05	70	2.46e-05	164	69.3347	157.723
ENST00000246020	145	4.679e-06	33	1.075e-05	80	29.8519	68.8212
ENST00000246024	349	1.314e-05	68	3.096e-05	137	84.1624	198.548
ENST00000246041	200	9.08e-06	62	2.156e-05	158	58.1016	138.21
ENST00000246043	1410	5.64e-05	403	0.0001175	761	361.845	754.042
ENST00000246069	165	3.084e-06	26	1.118e-05	54	19.6137	71.5813
ENST00000246070	280	1.049e-05	66	2.387e-05	160	67.1523	153.038
ENST00000246071	225	5.14e-06	42	1.509e-05	59	32.811	96.6793
ENST00000246080	199	1.956e-05	26	3.489e-05	40	125.372	223.774
ENST00000246081	128	4.123e-06	28	1.012e-05	79	26.2829	64.7773
ENST00000246090	90	2.8e-06	24	6.31e-06	37	17.7907	40.3211
ENST00000246100	295	1.762e-05	61	4.06e-05	155	112.919	260.426
ENST00000246104	307	2.91e-05	70	4.886e-05	79	186.609	313.447
ENST00000246105	183	4.209e-06	41	1.186e-05	78	26.835	75.9462
ENST00000246112	572	2.379e-05	186	5.038e-05	322	152.524	323.203
ENST00000246115	384	2.292e-05	159	4.715e-05	266	146.94	302.47
ENST00000246117	563	3.514e-05	180	6.621e-05	248	225.379	424.815
ENST00000246139	193	7.566e-06	35	1.539e-05	57	48.3833	98.605
ENST00000246151	211	9.814e-06	38	2.262e-05	62	62.8131	145.014
ENST00000246163	96	3.358e-06	15	8.966e-06	41	21.3725	57.3698
ENST00000246166	437	1.688e-05	116	3.686e-05	182	108.169	236.419
ENST00000246174	558	1.303e-05	76	3.614e-05	157	83.4563	231.798
ENST00000246186	645	3.395e-05	138	7.358e-05	234	217.74	472.122
ENST00000246190	396	1.906e-05	88	4.134e-05	174	122.162	265.176
ENST00000246194	306	1.364e-05	84	3.123e-05	149	87.3719	200.281
ENST00000246199	149	5.132e-06	30	1.183e-05	53	32.7596	75.7536
ENST00000246229	496	1.811e-05	132	4.361e-05	199	116.064	279.747
ENST00000246314	626	1.672e-05	111	5.116e-05	105	107.142	328.21
ENST00000246337	367	1.107e-05	72	3.256e-05	156	70.8752	208.818
ENST00000246421	266	1.344e-05	62	2.789e-05	119	86.0881	178.842
ENST00000246489	637	2.271e-05	149	5.436e-05	185	145.592	348.751
ENST00000246505	453	1.494e-05	99	3.518e-05	173	95.7165	225.636
ENST00000246515	103	4.379e-06	31	1.002e-05	50	27.9262	64.1354
ENST00000246529	628	4.179e-05	230	8.027e-05	312	268.065	515.065
ENST00000246532	355	1.858e-05	117	3.594e-05	240	119.081	230.514
ENST00000246533	268	1.361e-05	67	2.838e-05	112	87.1793	181.987
ENST00000246535	358	1.474e-05	79	3.177e-05	189	94.4327	203.747
ENST00000246548	640	1.907e-05	109	4.881e-05	184	122.227	313.126
ENST00000246549	330	1.41e-05	93	3.161e-05	209	90.3246	202.72
ENST00000246551	93	4.409e-06	19	8.942e-06	39	28.1188	57.2158
ENST00000246553	300	1.847e-05	99	3.245e-05	169	118.375	208.112
ENST00000246554	86	3.314e-06	18	8.453e-06	40	21.09	54.0769
ENST00000246635	458	1.758e-05	128	4.398e-05	301	112.662	282.122
ENST00000246639	425	1.492e-05	119	3.829e-05	270	95.5881	245.598
ENST00000246646	456	1.791e-05	136	4.062e-05	304	114.781	260.555
ENST00000246657	378	1.526e-05	107	3.54e-05	149	97.7705	227.048
ENST00000246662	623	1.993e-05	149	4.993e-05	335	127.747	320.315
ENST00000246672	614	2.438e-05	189	5.941e-05	307	156.311	381.166
ENST00000246747	184	7.305e-06	51	1.815e-05	81	46.708	116.321
ENST00000246784	250	1.096e-05	49	2.601e-05	106	70.1692	166.774
ENST00000246785	334	1.481e-05	85	3.76e-05	195	94.882	241.169
ENST00000246792	218	1.351e-05	61	2.648e-05	103	86.5374	169.791
ENST00000246794	202	7.061e-06	47	1.738e-05	110	45.1418	111.379
ENST00000246801	592	2.836e-05	169	5.903e-05	347	181.858	378.727
ENST00000246802	478	2.453e-05	163	5.612e-05	300	157.274	360.048
ENST00000246841	674	3.644e-05	229	7.194e-05	376	233.723	461.595
ENST00000246868	250	8.007e-06	62	2.066e-05	110	51.2141	132.433
ENST00000246891	185	5.004e-06	28	1.323e-05	74	31.938	84.7401
ENST00000246895	62	1.467e-06	18	4.458e-06	33	9.23428	28.4333
ENST00000246896	57	1.358e-06	11	3.951e-06	40	8.53461	25.1789
ENST00000246912	298	1.318e-05	62	2.866e-05	128	84.4192	183.784
ENST00000246914	1243	5.469e-05	298	0.0001272	660	350.869	816.305
ENST00000246949	282	1.375e-05	124	2.663e-05	262	88.078	170.754
[truncated: 48,457 more rows]

## Sheet: description
Per-transcript total synonymous and missense mutability
enst_id: Ensembl transcript ID
num_aa: number of amino acid residues
syn_mutability: total synonymous mutability of the transcript
syn_obs: number of unique synonymous variants catalogued in gnomAD
mis_mutability: total missense mutability of the transcript
mis_obs: number of unique missense variants catalogued in gnomAD
syn_exp: expected number of synonymous variants
mis_exp: expected number of missense variants
