# Supplementary material for: The 3D mutational constraint on amino acid sites in the human proteome
Source: Nat Commun. 2022 Jun 7;13:3273. doi: 10.1038/s41467-022-30936-x (PMC9174330; doi:10.1038/s41467-022-30936-x)
Supplement: Supplementary file 4 — Supplementary Data [file 41467_2022_30936_MOESM4_ESM.zip › supplementary_data/Supplementary_Data_1.xlsx]

## Sheet: PDB
uniprot_id	hgnc_symbol	enst_id	structure_id	length	coverage
A1L3X0	ELOVL7	ENST00000425382	6y7fA	281	0.904
A1Z1Q3	MACROD2	ENST00000217246	4iqyA	425	0.52
A2RUC4	TYW5	ENST00000354611	3al5A	315	0.959
A4D126	CRPPA	ENST00000407010	4cvhA	451	0.907
A4D1P6	WDR91	ENST00000354475	6vycA	747	0.446
A4D2B0	MBLAC1	ENST00000398075	4v0hA	266	0.827
A6ND01	IZUMO1R	ENST00000328458	5f4qA	250	0.836
A6NGN9	IGLON5	ENST00000270642	6dldA	336	0.812
A6NHC0	CAPN8	ENST00000366872	2nqaB	703	0.452
A6NI73	LILRA5	ENST00000432233	2d3vA	299	0.599
A6NIH7	UNC119B	ENST00000344651	7ok7G	251	0.697
A6NK06	ACOD1	ENST00000377462	6r6uA	481	0.952
A6NK44	GLOD5	ENST00000303227	3zw5A	160	0.775
A6NLU0	RFPL4A	ENST00000434937	2fbeA	287	0.631
A8MT69	CENPX	ENST00000392359	4e44B	81	0.926
A8MTZ0	BBIP1	ENST00000448814	6xt9J	92	0.598
A8MYU2	KCNU1	ENST00000399881	4hpfA	1149	0.477
B1AL88	FAM155A	ENST00000375915	7cm3B	458	0.397
B2RXH2	KDM4E	ENST00000450979	2w2iA	506	0.603
D3W0D1	KLRF2	ENST00000535540	4iopB	207	0.585
O00139	KIF2A	ENST00000401507	6bbnE	706	0.535
O00141	SGK1	ENST00000237305	3hdmA	431	0.661
O00154	ACOT7	ENST00000377855	2qq2A	380	0.411
O00167	EYA2	ENST00000327619	3gebA	538	0.504
O00168	FXYD1	ENST00000351325	2jo1A	92	0.783
O00175	CCL24	ENST00000222902	1eigA	119	0.613
O00180	KCNK1	ENST00000366621	3ukmA	336	0.747
O00182	LGALS9	ENST00000395473	3wv6A	355	0.8
O00187	MASP2	ENST00000400897	1zjkA	686	0.569
O00189	AP4M1	ENST00000359593	3l81A	453	0.552
O00194	RAB27B	ENST00000262094	2f7sA	218	0.821
O00198	HRK	ENST00000257572	2l58A	91	0.352
O00204	SULT2B1	ENST00000201586	1q20A	365	0.803
O00206	TLR4	ENST00000355622	4g8aA	839	0.716
O00214	LGALS8	ENST00000341872	4hanA	317	0.912
O00217	NDUFS8	ENST00000313468	5xtbB	210	0.838
O00222	GRM8	ENST00000358373	6bszA	908	0.526
O00231	PSMD11	ENST00000261712	5m32l	422	1
O00232	PSMD12	ENST00000356126	6msbW	456	1
O00238	BMPR1B	ENST00000264568	3mdyA	502	0.637
O00244	ATOX1	ENST00000313115	1fe4A	68	1
O00253	AGRP	ENST00000290953	1hykA	132	0.348
O00264	PGRMC1	ENST00000217971	4x8yA	195	0.554
O00267	SUPT5H	ENST00000432763	6tedZ	1087	0.469
O00294	TULP1	ENST00000229771	3c5nA	542	0.454
O00299	CLIC1	ENST00000375779	4jzqA	241	0.983
O00300	TNFRSF11B	ENST00000297350	3urfZ	401	0.401
O00303	EIF3F	ENST00000533626	6zp4F	357	0.754
O00308	WWP2	ENST00000359154	5tj7A	870	0.501
O00311	CDC7	ENST00000234626	6ya7A	574	0.601
O00329	PIK3CD	ENST00000377346	7lm2A	1044	0.977
O00338	SULT1C2	ENST00000251481	3bfxA	296	0.855
O00391	QSOX1	ENST00000367602	3lliA	747	0.336
O00399	DCTN6	ENST00000221114	3tv0A	190	0.753
O00408	PDE2A	ENST00000334456	3ibjA	941	0.702
O00410	IPO5	ENST00000357602	6xteA	1097	0.997
O00411	POLRMT	ENST00000588649	6erqA	1230	0.822
O00422	SAP18	ENST00000607003	2hdeA	153	0.941
O00423	EML1	ENST00000262233	4ci8A	815	0.785
O00429	DNM1L	ENST00000549701	5wp9A	736	0.802
O00445	SYT5	ENST00000354308	5h4zA	386	0.334
O00451	GFRA2	ENST00000517328	5mr4C	464	0.614
O00478	BTN3A3	ENST00000244519	4f8tA	584	0.36
O00481	BTN3A1	ENST00000289361	4f9lA	513	0.417
O00482	NR5A2	ENST00000367362	4rwvA	541	0.449
O00483	NDUFA4	ENST00000339600	5z62N	81	0.975
O00487	PSMD14	ENST00000409682	5l4kV	310	0.945
O00488	ZNF593	ENST00000374266	6lu89	134	0.642
O00499	BIN1	ENST00000316724	1mv3A	593	0.359
O00506	STK25	ENST00000316586	2xikA	426	0.678
O00522	KRIT1	ENST00000340022	5d68A	736	0.588
O00548	DLL1	ENST00000366756	4xbmA	723	0.35
O00560	SDCBP	ENST00000260130	4z33A	298	0.554
O00584	RNASET2	ENST00000476238	3t0oA	256	0.766
O00585	CCL21	ENST00000259607	5ekiA	134	0.537
O00602	FCN1	ENST00000371806	2wnpF	326	0.666
O00625	PIR	ENST00000380420	6n0kA	290	0.993
O00629	KPNA4	ENST00000334256	6wx8A	521	0.804
O00631	SLN	ENST00000305991	1jdmA	31	1
O00746	NME4	ENST00000219479	1ehwA	187	0.765
O00757	FBP2	ENST00000375337	5q0cA	339	0.968
O00762	UBE2C	ENST00000356455	1i7kA	179	0.816
O00764	PDXK	ENST00000291565	2f7kA	312	1
O00767	SCD	ENST00000370355	4zyoA	359	0.83
O14493	CLDN4	ENST00000340958	7kp4A	209	0.871
O14508	SOCS2	ENST00000340600	6i5nA	198	0.854
O14519	CDK2AP1	ENST00000261692	2kw6A	115	0.478
O14520	AQP7	ENST00000297988	6kxwA	342	0.737
O14531	DPYSL4	ENST00000338492	5nksA	572	0.857
O14556	GAPDHS	ENST00000222286	3h9eO	408	0.819
O14558	HSPB6	ENST00000004982	5ltwC	160	0.931
O14561	NDUFAB1	ENST00000007516	7o9mw	156	0.558
O14579	COPE	ENST00000262812	6u3vA	308	0.948
O14593	RFXANK	ENST00000303088	3uxgA	260	0.627
O14595	CTDSP2	ENST00000398073	2q5eA	271	0.668
O14618	CCS	ENST00000533244	6fonA	274	0.92
O14625	CXCL11	ENST00000306621	1rjtA	94	0.777
O14638	ENPP3	ENST00000357639	6c01A	875	0.936
O14649	KCNK3	ENST00000302909	6rv3A	394	0.657
O14656	TOR1A	ENST00000351698	6oifA	332	0.849
O14672	ADAM10	ENST00000260408	6be6A	748	0.575
O14678	ABCD4	ENST00000356924	6jbjA	606	0.932
O14684	PTGES	ENST00000340607	5tl9A	152	0.974
O14713	ITGB1BP1	ENST00000355346	4dx8A	200	0.695
O14717	TRDMT1	ENST00000377799	1g55A	391	0.997
O14727	APAF1	ENST00000551964	3jbtA	1248	0.917
O14732	IMPA2	ENST00000269159	2cziA	288	0.899
O14733	MAP2K7	ENST00000397979	5y90A	419	0.757
O14737	PDCD5	ENST00000590247	2k6bA	125	0.888
O14744	PRMT5	ENST00000324366	4gqbA	637	0.981
O14745	SLC9A3R1	ENST00000262613	2krgA	358	0.584
O14746	TERT	ENST00000310581	7bg9A	1132	0.807
O14757	CHEK1	ENST00000428830	2ydiA	476	0.588
O14773	TPP1	ENST00000299427	3edyA	563	0.966
O14786	NRP1	ENST00000265371	2qqmA	923	0.472
O14788	TNFSF11	ENST00000398795	3urfA	317	0.492
O14792	HS3ST1	ENST00000002596	1zrhA	307	0.857
O14793	MSTN	ENST00000260950	5nxsA	375	0.888
O14796	SH2D1B	ENST00000367929	5kazA	132	0.78
O14802	POLR3A	ENST00000372371	7d58A	1390	0.998
O14810	CPLX1	ENST00000304062	3rk3E	134	0.358
O14815	CAPN9	ENST00000271971	2p0rA	690	0.462
O14818	PSMA7	ENST00000370873	4r3oD	248	0.98
O14832	PHYH	ENST00000263038	2a1xA	338	0.749
O14842	FFAR1	ENST00000246553	5tzyA	300	0.913
O14862	AIM2	ENST00000368130	3rn5A	343	0.566
O14907	TAX1BP3	ENST00000225525	2l4sA	124	1
O14917	PCDH17	ENST00000377918	6vftA	1159	0.356
O14920	IKBKB	ENST00000520810	4e3cA	756	0.825
O14931	NCR3	ENST00000340027	3noiA	201	0.562
O14933	UBE2L6	ENST00000287156	1wzvA	153	0.98
O14936	CASK	ENST00000378163	3tacA	926	0.341
O14939	PLD2	ENST00000263088	6ohpA	933	0.628
O14949	UQCRQ	ENST00000378665	5xteA	82	0.988
O14957	UQCR11	ENST00000585671	5xteG	56	0.911
O14958	CASQ2	ENST00000261448	2vafA	399	0.875
O14960	LECT2	ENST00000274507	5b0hA	151	0.881
O14966	RAB29	ENST00000235932	6hh2A	203	0.857
O14980	XPO1	ENST00000401558	5disA	1071	0.975
O14994	SYN3	ENST00000358763	2p0aA	580	0.514
O15033	AREL1	ENST00000356357	6jx5A	823	0.459
O15066	KIF3B	ENST00000375712	3b6uA	747	0.432
O15075	DCLK1	ENST00000360631	6kyqA	740	0.43
O15091	PRORP	ENST00000534898	4xglA	583	0.587
O15111	CHUK	ENST00000370397	5ebzA	745	0.874
O15118	NPC1	ENST00000269228	6w5sA	1278	0.934
O15123	ANGPT2	ENST00000325203	4zfgA	496	0.442
O15143	ARPC1B	ENST00000451682	6uhcC	372	1
O15144	ARPC2	ENST00000295685	6yw6D	300	0.947
O15145	ARPC3	ENST00000228825	6uhcE	178	0.972
O15178	TBXT	ENST00000296946	6f58A	435	0.425
O15194	CTDSPL	ENST00000273179	2hhlA	276	0.652
O15205	UBD	ENST00000377050	6gf2A	165	0.491
O15217	GSTA4	ENST00000370959	3ik7A	222	0.995
O15229	KMO	ENST00000366559	5x68A	486	0.726
O15235	MRPS12	ENST00000308018	6zm6AJ	138	0.783
O15239	NDUFA1	ENST00000371437	5xtcS	70	1
O15247	CLIC2	ENST00000369449	2r5gA	247	0.96
O15263	DEFB4A	ENST00000318157	1fd3A	64	0.641
O15264	MAPK13	ENST00000211287	4ynoA	365	0.937
O15269	SPTLC1	ENST00000262554	7k0mA	473	0.981
O15270	SPTLC2	ENST00000216484	7cqiT	562	0.886
O15273	TCAP	ENST00000309889	1ya5T	167	0.533
O15287	FANCG	ENST00000378643	7kzpG	622	0.928
O15294	OGT	ENST00000373719	4xifA	1046	0.67
O15296	ALOX15B	ENST00000380183	4nreA	676	0.999
O15305	PMM2	ENST00000268261	2amyA	246	0.976
O15318	POLR3G	ENST00000504930	7d59Q	223	0.543
O15335	CHAD	ENST00000258969	5mx1A	359	0.914
O15342	ATP6V0E1	ENST00000517669	6wlwS	81	0.951
O15347	HMGB3	ENST00000325307	2eqzA	200	0.395
O15357	INPPL1	ENST00000298229	5okmA	1258	0.346
O15360	FANCA	ENST00000389301	7kzpA	1455	0.815
O15371	EIF3D	ENST00000216190	6zp4N	548	0.816
O15372	EIF3H	ENST00000521861	6zvjH	352	0.903
O15379	HDAC3	ENST00000305264	4a69A	428	0.862
O15382	BCAT2	ENST00000316273	5mprA	392	0.931
O15389	SIGLEC5	ENST00000534261	2zg1A	551	0.388
O15393	TMPRSS2	ENST00000332149	7meqA	492	0.663
O15394	NCAM2	ENST00000400546	2jllA	837	0.465
O15455	TLR3	ENST00000296795	7c76A	904	0.764
O15484	CAPN5	ENST00000529629	6p3qA	640	0.53
O15488	GYG2	ENST00000381163	4uegA	501	0.531
O15492	RGS16	ENST00000367558	2bt2A	202	0.673
O15496	PLA2G10	ENST00000438167	5g3mA	165	0.745
O15498	YKT6	ENST00000223369	6j7fC	198	0.985
O15511	ARPC5	ENST00000359856	6uhcG	151	0.934
O15514	POLR2D	ENST00000272645	2c35A	142	0.908
O15519	CFLAR	ENST00000309955	3h11A	480	0.442
O15520	FGF10	ENST00000264664	1nunA	208	0.668
O15527	OGG1	ENST00000344629	6rlwAAA	345	0.919
O15530	PDPK1	ENST00000342085	4xx9A	556	0.52
O15533	TAPBP	ENST00000434618	3f8uB	448	0.806
O15537	RS1	ENST00000379984	3jd6O	224	0.746
O15539	RGS5	ENST00000313961	2crpA	181	0.757
O15540	FABP7	ENST00000368444	6l9oA	132	1
O15541	RNF113A	ENST00000371442	7dvqM	343	0.557
O15550	KDM6A	ENST00000377967	6fulA	1401	0.341
O15553	MEFV	ENST00000219596	4cg4A	781	0.471
O43143	DHX15	ENST00000336812	5xdrA	795	0.854
O43148	RNMT	ENST00000262173	5e8jA	476	0.651
O43159	RRP8	ENST00000254605	2zfuA	456	0.465
O43169	CYB5B	ENST00000307892	3nerA	150	0.6
O43172	PRPF4	ENST00000374199	5o9zF	522	0.805
O43173	ST8SIA3	ENST00000324000	5cxyA	380	0.768
O43181	NDUFS4	ENST00000296684	5xtbL	175	0.674
O43189	PHF1	ENST00000374516	5xfoA	567	0.556
O43237	DYNC1LI2	ENST00000258198	6f1yj	492	0.685
O43240	KLK10	ENST00000309958	5lpeA	276	0.732
O43242	PSMD3	ENST00000264639	6msbV	534	0.951
O43252	PAPSS1	ENST00000265174	1xjqA	624	0.902
O43255	SIAH2	ENST00000312960	5h9mA	324	0.586
O43278	SPINT1	ENST00000344051	5h7vA	529	0.605
O43293	DAPK3	ENST00000301264	1yrpA	454	0.608
O43300	LRRTM2	ENST00000274711	5z8xA	516	0.636
O43318	MAP3K7	ENST00000369329	7nthA	606	0.45
O43324	EEF1E1	ENST00000379715	5y6lB	174	0.989
O43353	RIPK2	ENST00000220751	6ul8A	540	0.567
O43395	PRPF3	ENST00000324862	6qw64A	683	0.35
O43396	TXNL1	ENST00000217515	1wwyA	289	0.547
O43402	EMC8	ENST00000253457	6ww7H	210	0.867
O43414	ERI3	ENST00000372257	2xriA	337	0.591
O43424	GRID2	ENST00000282020	5kcaA	1007	0.397
O43435	TBX1	ENST00000329705	4a04A	398	0.475
O43447	PPIH	ENST00000304979	1mzwA	177	0.977
O43451	MGAM	ENST00000549489	3topA	1857	0.479
O43464	HTRA2	ENST00000258080	5fhtA	458	0.651
O43488	AKR7A2	ENST00000235835	2bp1A	359	0.9
O43497	CACNA1G	ENST00000359106	6kzpA	2377	0.427
O43504	LAMTOR5	ENST00000602318	5x6vC	91	1
O43508	TNFSF12	ENST00000293825	4ht1T	249	0.526
O43513	MED7	ENST00000286317	7enag	233	0.712
O43526	KCNQ2	ENST00000359125	7cr7A	872	0.406
O43557	TNFSF14	ENST00000599359	4rsuA	240	0.621
O43570	CA12	ENST00000178638	6g7aA	354	0.74
O43583	DENR	ENST00000280557	6vpqA	198	0.439
O43598	DNPH1	ENST00000230431	4p5eA	174	0.822
O43613	HCRTR1	ENST00000373706	6tp3A	425	0.739
O43614	HCRTR2	ENST00000370862	6tpnA	444	0.707
O43615	TIMM44	ENST00000270538	2cw9A	452	0.403
O43617	TRAPPC3	ENST00000373166	2cfhA	180	0.9
O43660	PLRG1	ENST00000499023	7dvqT	514	0.623
O43663	PRC1	ENST00000394249	4l3iA	620	0.724
O43665	RGS10	ENST00000369103	2dlrA	181	0.751
O43674	NDUFB5	ENST00000259037	5xtca	189	0.73
O43676	NDUFB3	ENST00000237889	5xtcZ	98	0.816
O43677	NDUFC1	ENST00000394223	5xtcf	76	0.618
O43678	NDUFA2	ENST00000252102	1s3aA	99	0.859
O43681	GET3	ENST00000357332	6so5A	348	0.899
O43704	SULT1B1	ENST00000310613	2z5fA	296	0.99
O43709	BUD23	ENST00000265758	6g4wq	281	0.683
O43715	TRIAP1	ENST00000546954	6i3yA	76	0.934
O43739	CYTH3	ENST00000396741	4kaxB	400	0.357
O43741	PRKAB2	ENST00000254101	6b2eB	272	0.71
O43745	CHP2	ENST00000300113	2becA	196	0.923
O43752	STX6	ENST00000258301	4j2cA	255	0.416
O43765	SGTA	ENST00000221566	2vyiA	313	0.399
O43776	NARS1	ENST00000256854	5xixA	548	0.77
O43781	DYRK3	ENST00000367109	5y86A	588	0.672
O43791	SPOP	ENST00000347630	3hqiA	374	0.807
O43809	NUDT21	ENST00000300291	3bhoA	227	0.916
O43813	LANCL1	ENST00000233714	3e6uA	399	1
O43818	RRP9	ENST00000232888	4jxmA	475	0.695
O43819	SCO2	ENST00000252785	2rliA	266	0.628
O43824	GTPBP6	ENST00000326153	7of6C	516	0.818
O43837	IDH3B	ENST00000380843	6kdyB	385	0.849
O43865	AHCYL1	ENST00000369799	3mtgA	530	0.811
O43913	ORC5	ENST00000297431	7jppE	435	0.933
O43920	NDUFS5	ENST00000372967	5xtch	106	0.981
O43921	EFNA2	ENST00000215368	2wo3B	213	0.667
O43924	PDE6D	ENST00000287600	5x72A	150	1
O43927	CXCL13	ENST00000286758	7jnyA	109	0.725
O43929	ORC4	ENST00000264169	7jpoD	436	0.931
O60218	AKR1B10	ENST00000359579	1zuaX	316	1
O60231	DHX16	ENST00000376442	6ff7q	1041	0.6
O60234	GMFG	ENST00000597595	3l50A	142	0.944
O60239	SH3BP5	ENST00000383791	6ixvA	455	0.492
O60244	MED14	ENST00000324817	7lbmr	1454	0.711
O60256	PRPSAP2	ENST00000268835	2ji4A	369	0.818
O60259	KLK8	ENST00000600767	5ms4A	260	0.858
O60260	PRKN	ENST00000366898	5c1zA	465	1
O60264	SMARCA5	ENST00000283131	6ne3W	1052	0.446
O60306	AQR	ENST00000156471	4pj3A	1485	0.899
O60313	OPA1	ENST00000361828	6jtgA	960	0.34
O60341	KDM1A	ENST00000356634	6tuyA	852	0.783
O60449	LY75	ENST00000263636	7jptA	1722	0.771
O60462	NRP2	ENST00000360409	2qqlA	931	0.592
O60486	PLXNC1	ENST00000258526	6vxkB	1568	0.476
O60493	SNX3	ENST00000230085	2mxcA	162	0.994
O60499	STX10	ENST00000587230	4dndA	249	0.382
O60502	OGA	ENST00000361464	6hkiA	916	0.535
O60507	TPST1	ENST00000304842	5wrjA	370	0.743
O60508	CDC40	ENST00000307731	6qdvo	579	0.886
O60543	CIDEA	ENST00000320477	2eelA	219	0.356
O60547	GMDS	ENST00000380815	6gpkA	372	0.941
O60551	NMT2	ENST00000378165	4c2xA	498	0.777
O60563	CCNT1	ENST00000261900	2pk2A	726	0.353
O60565	GREM1	ENST00000300177	5aejA	184	0.614
O60568	PLOD3	ENST00000223127	6fxrA	738	0.949
O60573	EIF4E2	ENST00000258416	2jgbA	245	0.776
O60583	CCNT2	ENST00000264157	2ivxA	730	0.351
O60603	TLR2	ENST00000260010	2z7xA	784	0.67
O60609	GFRA3	ENST00000274721	2gh0A	400	0.5
O60658	PDE8A	ENST00000310298	3ecmA	829	0.408
O60669	SLC16A7	ENST00000261187	7bp3A	478	0.824
O60671	RAD1	ENST00000341754	3ggrC	282	0.936
O60674	JAK2	ENST00000381652	6e2qA	1132	0.423
O60678	PRMT3	ENST00000331079	2fytA	531	0.586
O60684	KPNA6	ENST00000373625	4uadA	536	0.793
O60701	UGDH	ENST00000316423	2q3eA	494	0.943
O60704	TPST2	ENST00000338754	3ap2A	377	0.796
O60716	CTNND1	ENST00000399050	3l6xA	968	0.448
O60729	CDC14B	ENST00000375241	1oheA	498	0.681
O60741	HCN1	ENST00000303230	6uqfA	890	0.597
O60760	HPGDS	ENST00000295256	7jr8A	199	1
O60763	USO1	ENST00000514213	2w3cA	962	0.573
O60783	MRPS14	ENST00000476371	6zm6AK	128	0.789
O60814	H2BC12	ENST00000356950	2cv5D	126	0.762
O60825	PFKFB2	ENST00000367080	5htkA	505	0.842
O60832	DKC1	ENST00000369550	7bgbC	514	0.695
O60869	EDF1	ENST00000224073	6zvhi	148	0.743
O60880	SH2D1A	ENST00000371139	1ka6A	128	0.836
O60888	CUTA	ENST00000488034	2zfhA	179	0.609
O60894	RAMP1	ENST00000254661	6e3yE	148	0.777
O60895	RAMP2	ENST00000253796	6uunE	175	0.617
O60896	RAMP3	ENST00000242249	6uvaE	148	0.75
O60911	CTSV	ENST00000259470	3kfqA	334	0.662
O60921	HUS1	ENST00000258774	3a1jB	280	1
O60930	RNASEH1	ENST00000315212	2qk9A	286	0.528
O60936	NOL3	ENST00000268605	4uz0A	208	0.418
O60939	SCN2B	ENST00000278947	6vrrA	215	0.577
O60942	RNGTT	ENST00000369485	3s24A	597	0.549
O75031	HSF2BP	ENST00000291560	7bdxA	334	0.629
O75129	ASTN2	ENST00000313400	5j67A	1339	0.427
O75140	DEPDC5	ENST00000382112	6cesD	1603	0.562
O75143	ATG13	ENST00000359513	5xv6A	517	0.358
O75144	ICOSLG	ENST00000407780	6x4tA	302	0.692
O75151	PHF2	ENST00000359246	3ptrB	1096	0.334
O75173	ADAMTS4	ENST00000367996	2rjpA	837	0.348
O75190	DNAJB6	ENST00000262177	6u3rA	326	0.537
O75191	XYLB	ENST00000207870	4bc2A	536	0.985
O75208	COQ9	ENST00000262507	6awlA	318	0.682
O75223	GGCT	ENST00000275428	3cryA	188	0.899
O75251	NDUFS7	ENST00000233627	5xtbC	213	0.732
O75306	NDUFS2	ENST00000367993	5xtdQ	463	0.929
O75311	GLRA3	ENST00000274093	5cfbA	464	0.724
O75317	USP12	ENST00000282344	5k16A	370	0.876
O75319	DUSP11	ENST00000272444	4jmjA	377	0.48
O75324	SNN	ENST00000329565	1zzaA	88	1
O75326	SEMA7A	ENST00000261918	3nvqA	666	0.883
O75340	PDCD6	ENST00000264933	2zn9A	191	0.885
O75344	FKBP6	ENST00000252037	3b7xA	327	0.358
O75347	TBCA	ENST00000380377	1h7cA	108	0.954
O75348	ATP6V1G1	ENST00000374050	6wm2K	118	0.966
O75351	VPS4B	ENST00000238497	1xwiA	444	0.725
O75365	PTP4A3	ENST00000329397	1r6hA	173	0.977
O75367	MACROH2A1	ENST00000510038	1zr5A	372	0.508
O75368	SH3BGRL	ENST00000373212	1u6tA	114	0.991
O75380	NDUFS6	ENST00000274137	5xtbT	124	0.766
O75390	CS	ENST00000351328	5uzpA	466	0.936
O75391	SPAG7	ENST00000206020	2cpmA	227	0.357
O75394	MRPL33	ENST00000296102	6zm61	65	0.846
O75419	CDC45	ENST00000263201	5dgoA	566	1
O75436	VPS26A	ENST00000263559	5f0jB	327	0.914
O75438	NDUFB1	ENST00000329559	5xtcn	58	0.966
O75448	MED24	ENST00000394128	7emfX	989	0.907
O75449	KATNA1	ENST00000335647	5zqmA	491	0.625
O75460	ERN1	ENST00000433197	6w3cA	977	0.415
O75473	LGR5	ENST00000266674	4bsrA	907	0.533
O75489	NDUFS3	ENST00000263774	5xtbP	264	0.788
O75496	GMNN	ENST00000230056	2wvrA	209	0.335
O75506	HSBP1	ENST00000433866	3ci9A	76	0.579
O75521	ECI2	ENST00000380118	4u18A	394	0.629
O75525	KHDRBS3	ENST00000355849	5eltA	346	0.422
O75530	EED	ENST00000263360	5wukA	441	0.83
O75531	BANF1	ENST00000312175	6ureA	89	1
O75533	SF3B1	ENST00000335508	5z581	1304	0.796
O75575	CRCP	ENST00000395326	7d58D	148	0.851
O75581	LRP6	ENST00000261349	3s2kA	1613	0.383
O75586	MED6	ENST00000256379	7emfF	246	0.679
O75594	PGLYRP1	ENST00000008938	1yckA	196	0.852
O75604	USP2	ENST00000260187	3nheA	605	0.559
O75608	LYPLA1	ENST00000316963	1fj2A	230	0.974
O75628	REM1	ENST00000201979	2nzjA	298	0.517
O75629	CREG1	ENST00000370509	1xhnA	220	0.773
O75636	FCN3	ENST00000270879	2j5zA	299	0.716
O75643	SNRNP200	ENST00000323853	6qw65B	2136	0.937
O75663	TIPRL	ENST00000367833	5d9gA	272	0.886
O75688	PPM1B	ENST00000282412	2p8eA	479	0.58
O75689	ADAP1	ENST00000265846	3ljuX	374	0.984
O75695	RP2	ENST00000218340	3bh7B	350	0.897
O75715	GPX5	ENST00000412168	2i3yA	221	0.851
O75716	STK16	ENST00000396738	2bujA	305	0.928
O75717	WDHD1	ENST00000360586	5ogsA	1129	0.357
O75746	SLC25A12	ENST00000422440	4p5xA	678	0.394
O75762	TRPA1	ENST00000262209	6x2jA	1119	0.564
O75792	RNASEH2A	ENST00000221486	3pufA	299	1
O75815	BCAR3	ENST00000260502	3t6aA	825	0.373
O75817	POP7	ENST00000303151	6ahuG	140	0.936
O75818	RPP40	ENST00000380051	6ahuL	363	0.997
O75822	EIF3J	ENST00000261868	6ybwz	258	0.62
O75828	CBR3	ENST00000290354	2hrbA	277	0.982
O75832	PSMD10	ENST00000217958	1tr4A	226	1
O75844	ZMPSTE24	ENST00000372759	5sytA	475	0.922
O75865	TRAPPC6A	ENST00000585934	2j3tB	159	0.962
O75874	IDH1	ENST00000345146	1t0lA	414	1
O75880	SCO1	ENST00000255390	2gqkA	301	0.565
O75884	RBBP9	ENST00000337227	2qs9A	186	0.989
O75888	TNFSF13	ENST00000338784	4zchA	250	0.544
O75891	ALDH1L1	ENST00000393434	2bw0A	902	0.34
O75897	SULT1C4	ENST00000272452	2gwhA	302	0.944
O75899	GABBR2	ENST00000259455	6uo8B	941	0.74
O75909	CCNK	ENST00000389879	2i53A	580	0.438
O75914	PAK3	ENST00000262836	6fd3A	559	0.53
O75928	PIAS2	ENST00000585916	4fo9A	621	0.417
O75934	BCAS2	ENST00000369541	6ff7K	225	0.947
O75936	BBOX1	ENST00000263182	3o2gA	387	0.995
O75956	CDK2AP2	ENST00000301488	2m1lA	126	0.524
O76003	GLRX3	ENST00000331244	2wz9A	335	0.358
O76071	CIAO1	ENST00000488633	3fm0A	339	0.968
O76074	PDE5A	ENST00000354960	3lfvA	875	0.481
O76083	PDE9A	ENST00000291539	2hd1A	593	0.55
O76093	FGF18	ENST00000274625	4cjmA	207	0.623
O76095	JTB	ENST00000271843	2kjxA	146	0.397
O76096	CST7	ENST00000480798	2ch9A	145	0.834
O94759	TRPM2	ENST00000300482	6mixA	1503	0.89
O94760	DDAH1	ENST00000284031	6szqA	285	0.968
O94762	RECQL5	ENST00000317905	5lb3B	991	0.447
O94766	B3GAT3	ENST00000265471	3cu0A	335	0.776
O94768	STK17B	ENST00000263955	6qf4A	372	0.772
O94782	USP1	ENST00000339950	7ay1D	785	0.434
O94788	ALDH1A2	ENST00000249750	6aljA	518	0.95
O94817	ATG12	ENST00000509910	4nawA	140	0.629
O94826	TOMM70	ENST00000284320	7dhgC	608	0.773
O94829	IPO13	ENST00000372343	2xwuB	963	0.946
O94855	SEC24D	ENST00000280551	3efoB	1032	0.743
O94906	PRPF6	ENST00000266079	5o9zG	941	0.854
O94923	GLCE	ENST00000261858	6i01A	617	0.83
O94925	GLS	ENST00000320717	5uqeA	669	0.741
O95045	UPP2	ENST00000005756	3p0fA	317	0.924
O95050	INMT	ENST00000013222	2a14A	263	0.977
O95057	DIRAS1	ENST00000323469	2gf0A	198	0.874
O95059	RPP14	ENST00000295959	6ahuH	124	0.976
O95069	KCNK2	ENST00000444842	4twkA	426	0.585
O95139	NDUFB6	ENST00000379847	5xtcb	128	0.969
O95140	MFN2	ENST00000235329	6jfkA	757	0.565
O95149	SNUPN	ENST00000308588	3gjxB	360	1
O95150	TNFSF15	ENST00000374045	2re9A	251	0.653
O95154	AKR7A3	ENST00000361640	2clpA	331	0.976
O95163	ELP1	ENST00000374647	5cqrA	1332	0.342
O95164	UBL3	ENST00000380680	2gowA	117	0.991
O95166	GABARAP	ENST00000302386	6hyoA	117	1
O95167	NDUFA3	ENST00000485876	5xtcU	84	0.988
O95168	NDUFB4	ENST00000184266	5xtco	129	0.992
O95169	NDUFB8	ENST00000299166	5xtcc	186	0.823
O95178	NDUFB2	ENST00000247866	5xtcY	105	0.562
O95182	NDUFA7	ENST00000301457	5xtbI	113	0.973
O95198	KLHL2	ENST00000226725	4chbA	593	0.482
O95251	KAT7	ENST00000259021	7d0pA	611	0.452
O95256	IL18RAP	ENST00000264260	3wo4C	599	0.451
O95257	GADD45G	ENST00000252506	2walA	159	0.937
O95267	RASGRP1	ENST00000310803	4l9mA	797	0.655
O95271	TNKS	ENST00000310430	5jhqA	1327	0.348
O95273	CCNDBP1	ENST00000300213	3ay5A	360	0.828
O95274	LYPD3	ENST00000244333	6iomA	346	0.581
O95292	VAPB	ENST00000475243	3ikkA	243	0.514
O95297	MPZL1	ENST00000359523	6igoA	269	0.446
O95298	NDUFC2	ENST00000281031	5xtcg	119	1
O95299	NDUFA10	ENST00000252711	5xtcw	355	0.901
O95319	CELF2	ENST00000416382	4lmzA	508	0.346
O95363	FARS2	ENST00000274680	5mgwA	451	0.9
O95372	LYPLA2	ENST00000374514	5synA	231	0.965
O95391	SLU7	ENST00000297151	6qdvc	586	0.459
O95405	ZFYVE9	ENST00000287727	4bkwA	1425	0.336
O95407	TNFRSF6B	ENST00000369996	4kgqC	300	0.543
O95433	AHSA1	ENST00000216479	7dmeA	338	0.911
O95445	APOM	ENST00000375916	2wewA	188	0.904
O95453	PARN	ENST00000437198	2a1sA	639	0.673
O95470	SGPL1	ENST00000373202	4q6rA	568	0.78
O95477	ABCA1	ENST00000374736	5xjyA	2261	0.841
O95484	CLDN9	ENST00000445369	6ov2A	217	0.839
O95486	SEC24A	ENST00000398844	5vnlB	1093	0.684
O95487	SEC24B	ENST00000265175	3eh1A	1268	0.592
O95497	VNN1	ENST00000367928	4cyfA	513	0.901
O95544	NADK	ENST00000341426	3pfnA	446	0.731
O95551	TDP2	ENST00000378198	5inoA	362	0.699
O95568	METTL18	ENST00000303469	4rfqA	372	0.726
O95571	ETHE1	ENST00000292147	4chlA	254	0.909
O95619	YEATS4	ENST00000247843	5xtzA	227	0.612
O95630	STAMBP	ENST00000339566	3rzvA	424	0.422
O95631	NTN1	ENST00000173229	7ne0A	604	0.689
O95633	FSTL3	ENST00000166139	3sekC	263	0.795
O95639	CPSF4	ENST00000292476	6dnhC	269	0.431
O95707	POP4	ENST00000585603	6ahuD	220	0.659
O95711	LY86	ENST00000230568	3b2dC	162	0.846
O95715	CXCL14	ENST00000337225	2hdlA	111	0.694
O95716	RAB3D	ENST00000222120	2gf9A	219	0.776
O95747	OXSR1	ENST00000311806	3dakA	527	0.55
O95749	GGPS1	ENST00000282841	6r4vA	300	0.96
O95750	FGF19	ENST00000294312	2p23A	216	0.63
O95760	IL33	ENST00000381434	2kllA	270	0.593
O95777	LSM8	ENST00000249299	6qw668	96	0.99
O95786	DDX58	ENST00000379883	5f9fA	925	0.728
O95801	TTC4	ENST00000371281	6hfoA	387	0.398
O95822	MLYCD	ENST00000262430	4f0xA	493	0.923
O95831	AIFM1	ENST00000287295	5fs8A	613	0.773
O95833	CLIC3	ENST00000494426	3kjyA	236	0.919
O95838	GLP2R	ENST00000262441	7d68R	553	0.528
O95843	GUCA1C	ENST00000261047	2ggzA	209	0.789
O95848	NUDT14	ENST00000392568	3q91A	222	0.653
O95861	BPNT1	ENST00000322067	2wefA	308	0.984
O95863	SNAI1	ENST00000244050	3w5kB	264	0.417
O95881	TXNDC12	ENST00000371626	2k8vA	172	0.866
O95926	SYF2	ENST00000236273	6qdvy	243	0.576
O95944	NCR2	ENST00000373089	1hkfA	276	0.391
O95970	LGI1	ENST00000371418	5y2zB	557	0.589
O95971	CD160	ENST00000235933	6ng9A	181	0.652
O95985	TOP3B	ENST00000357179	5gvcA	862	0.71
O95989	NUDT3	ENST00000607016	2fvvA	172	0.785
O95994	AGR2	ENST00000419304	2lnsA	175	0.771
O96000	NDUFB10	ENST00000268668	5xtcd	172	0.994
O96007	MOCS2	ENST00000396954	4ap8A	188	0.713
O96008	TOMM40	ENST00000252487	7cp9I	361	0.792
O96013	PAK4	ENST00000358301	4fieA	591	0.509
O96017	CHEK2	ENST00000404276	3i6uA	543	0.718
O96019	ACTL6A	ENST00000429709	6ltjJ	429	0.946
P00167	CYB5A	ENST00000340533	2i96A	134	0.806
P00338	LDHA	ENST00000379412	5w8hA	332	0.997
P00352	ALDH1A1	ENST00000297785	7jwsA	501	0.986
P00367	GLUD1	ENST00000277865	1l1fA	558	0.889
P00374	DHFR	ENST00000439211	1kmvA	187	0.995
P00387	CYB5R3	ENST00000352397	1umkA	301	0.9
P00390	GSR	ENST00000221130	3dk9A	522	0.885
P00439	PAH	ENST00000553106	6hycA	452	0.936
P00451	F8	ENST00000360256	6mf2A	2351	0.52
P00480	OTC	ENST00000039007	1othA	354	0.907
P00491	PNP	ENST00000361505	1ulaA	289	1
P00492	HPRT1	ENST00000298556	1bzyA	218	0.982
P00505	GOT2	ENST00000245206	5ax8A	430	0.933
P00519	ABL1	ENST00000318560	2fo0A	1130	0.412
P00533	EGFR	ENST00000275493	3njpA	1210	0.507
P00558	PGK1	ENST00000373316	4o33A	417	1
P00568	AK1	ENST00000373156	2c95A	194	0.995
P00709	LALBA	ENST00000301046	1b9oA	142	0.866
P00734	F2	ENST00000311907	4o03A	622	0.931
P00738	HP	ENST00000355906	4wjg2	406	0.764
P00740	F9	ENST00000218099	6x5lA	461	0.508
P00742	F10	ENST00000375559	1g2lA	488	0.482
P00747	PLG	ENST00000308192	4a5tS	810	0.977
P00748	F12	ENST00000253496	6l63A	615	0.395
P00750	PLAT	ENST00000220809	1bdaA	562	0.427
P00751	CFB	ENST00000425368	2xwbF	764	0.955
P00797	REN	ENST00000272190	4amtA	406	0.86
P00813	ADA	ENST00000372874	3iarA	363	0.989
P00915	CA1	ENST00000431316	1bzmA	261	0.996
P00918	CA2	ENST00000285379	6s9zA	260	1
P00966	ASS1	ENST00000352480	2nz2A	412	0.976
P00973	OAS1	ENST00000202917	4ig8A	400	0.845
P00995	SPINK1	ENST00000296695	1cgiI	79	0.709
P01008	SERPINC1	ENST00000367698	2antI	464	0.931
P01009	SERPINA1	ENST00000355814	1hp7A	418	0.9
P01011	SERPINA3	ENST00000393078	1qmnA	423	0.858
P01023	A2M	ENST00000318602	6tavA	1474	0.961
P01024	C3	ENST00000245907	3ohxA	1663	0.388
P01031	C5	ENST00000223642	5i5kA	1676	0.974
P01033	TIMP1	ENST00000218388	1ueaB	207	0.874
P01034	CST3	ENST00000376925	6rpvA	146	0.822
P01040	CSTA	ENST00000264474	3kseD	98	1
P01111	NRAS	ENST00000369535	6zioA	189	0.899
P01112	HRAS	ENST00000311189	1aa9A	189	0.905
P01116	KRAS	ENST00000256078	6cc9B	189	0.979
P01127	PDGFB	ENST00000331163	3mjgA	241	0.402
P01130	LDLR	ENST00000558518	1n7dA	860	0.743
P01138	NGF	ENST00000369512	6yw8A	241	0.49
P01225	FSHB	ENST00000254122	4mqwB	129	0.845
P01236	PRL	ENST00000306482	1rw5A	227	0.877
P01241	GH1	ENST00000323322	1huwA	217	0.88
P01266	TG	ENST00000220616	6scjA	2768	0.922
P01270	PTH	ENST00000282091	1bwxA	115	0.339
P01303	NPY	ENST00000242152	1ronA	97	0.371
P01308	INS	ENST00000250971	2kqpA	110	0.782
P01344	IGF2	ENST00000381389	1iglA	180	0.372
P01374	LTA	ENST00000418386	1tnrA	205	0.702
P01375	TNF	ENST00000449264	7jraA	233	0.657
P01562	IFNA1	ENST00000449498	3ux9A	189	0.698
P01574	IFNB1	ENST00000380232	1au1A	187	0.888
P01583	IL1A	ENST00000263339	5uc6A	271	0.557
P01584	IL1B	ENST00000263341	1iobA	269	0.569
P01588	EPO	ENST00000252723	1eerA	193	0.86
P01589	IL2RA	ENST00000379959	6vwuA	272	0.607
P01591	JCHAIN	ENST00000254801	6ue9D	159	0.83
P01730	CD4	ENST00000011653	1wioA	458	0.793
P01732	CD8A	ENST00000283635	2hp4A	235	0.485
P01889	HLA-B	ENST00000412585	6uj7A	362	0.773
P01903	HLA-DRA	ENST00000395388	3pdoA	254	0.724
P01911	HLA-DRB1	ENST00000360004	5v4mC	266	0.726
P02008	HBZ	ENST00000252951	3w4uA	142	0.993
P02100	HBE1	ENST00000292896	1a9wE	147	0.986
P02144	MB	ENST00000359787	3rgkA	154	0.968
P02511	CRYAB	ENST00000227251	3l1gA	175	0.543
P02585	TNNC2	ENST00000372555	7kaaA	160	0.55
P02647	APOA1	ENST00000236850	3k2sA	267	0.91
P02649	APOE	ENST00000252486	2l7bA	317	0.943
P02654	APOC1	ENST00000588750	1iojA	83	0.687
P02655	APOC2	ENST00000252490	1o8tA	101	0.782
P02656	APOC3	ENST00000227667	2jq3A	99	0.798
P02675	FGB	ENST00000302068	3ghgB	491	0.817
P02679	FGG	ENST00000336098	3ghgC	453	0.841
P02689	PMP2	ENST00000256103	6s2mA	132	1
P02708	CHRNA1	ENST00000261007	5hbtB	482	0.438
P02730	SLC4A1	ENST00000262418	4yzfA	911	0.521
P02741	CRP	ENST00000255030	3pvnA	224	0.92
P02743	APCS	ENST00000255040	4avsA	223	0.915
P02745	C1QA	ENST00000374642	5hkjA	245	0.551
P02747	C1QC	ENST00000374637	5hzfA	245	0.535
P02748	C9	ENST00000263408	6dlwA	559	0.823
P02749	APOH	ENST00000205948	6v06A	345	0.945
P02753	RBP4	ENST00000371464	1qabE	201	0.896
P02760	AMBP	ENST00000265132	4es7A	352	0.472
P02766	TTR	ENST00000237014	1eta1	147	0.864
P02768	ALB	ENST00000295897	1n5uA	609	0.957
P02774	GC	ENST00000273951	1ma9A	474	0.966
P02775	PPBP	ENST00000296028	1f9pA	128	0.633
P02776	PF4	ENST00000296029	1f9sA	101	0.653
P02778	CXCL10	ENST00000306602	1o80A	98	0.765
P02786	TFRC	ENST00000360110	6d03A	760	0.842
P02787	TF	ENST00000402696	4h0wA	698	0.973
P02788	LTF	ENST00000231751	1cb6A	710	0.973
P02792	FTL	ENST00000331825	2fg8A	175	0.994
P02794	FTH1	ENST00000273550	5up8A	183	0.962
P02795	MT2A	ENST00000245185	1mhuA	61	0.508
P03372	ESR1	ENST00000206249	1qkuA	595	0.42
P03950	ANG	ENST00000336811	4aohA	147	0.837
P03951	F11	ENST00000403665	5i25A	625	0.954
P03956	MMP1	ENST00000315274	1su3A	469	0.885
P03973	SLPI	ENST00000338380	2z7fI	132	0.379
P04004	VTN	ENST00000226218	6o5eA	478	0.672
P04035	HMGCR	ENST00000287936	3cd5A	888	0.479
P04040	CAT	ENST00000241052	1qqwA	527	0.947
P04049	RAF1	ENST00000251849	3omvA	648	0.407
P04054	PLA2G1B	ENST00000308366	3eloA	148	0.899
P04062	GBA	ENST00000327247	6tn1AAA	536	0.927
P04070	PROC	ENST00000234071	6m3cA	461	0.518
P04075	ALDOA	ENST00000412304	1aldA	364	0.997
P04080	CSTB	ENST00000291568	2octA	98	0.99
P04085	PDGFA	ENST00000354513	3mjkA	211	0.611
P04141	CSF2	ENST00000296871	2gmfA	144	0.84
P04155	TFF1	ENST00000291527	1hi7A	84	0.714
P04156	PRNP	ENST00000379440	2kunA	253	0.561
P04179	SOD2	ENST00000367055	5t30A	222	0.896
P04180	LCAT	ENST00000264005	5txfA	440	0.859
P04181	OAT	ENST00000368845	5vwoA	439	0.92
P04183	TK1	ENST00000301634	1w4rA	234	0.744
P04234	CD3D	ENST00000300692	6jxrd	171	0.632
P04271	S100B	ENST00000291700	3d10A	92	1
P04278	SHBG	ENST00000380450	1d2sA	402	0.438
P04406	GAPDH	ENST00000229239	6m61O	335	1
P04424	ASL	ENST00000304874	1k62A	464	0.97
P04439	HLA-A	ENST00000376809	6o9cA	365	0.762
P04440	HLA-DPB1	ENST00000418931	4p5mB	258	0.736
P04626	ERBB2	ENST00000269571	6ogeA	1255	0.496
P04629	NTRK1	ENST00000524377	2ifgA	796	0.436
P04632	CAPNS1	ENST00000246533	1kfuS	268	0.687
P04637	TP53	ENST00000269305	6xreM	393	0.799
P04746	AMY2A	ENST00000414303	5u3aA	511	0.971
P04792	HSPB1	ENST00000248553	6dv5A	205	1
P04798	CYP1A1	ENST00000379727	6dwmA	512	0.934
P04818	TYMS	ENST00000323274	1hvyA	313	0.92
P04843	RPN1	ENST00000296255	6s7oE	607	0.923
P04844	RPN2	ENST00000237530	6s7tF	631	0.396
P04899	GNAI2	ENST00000313601	6d9hA	355	0.589
P04908	H2AC4	ENST00000303910	2rvqC	130	1
P05000	IFNW1	ENST00000380229	3se4B	195	0.733
P05019	IGF1	ENST00000307046	3lriA	195	0.405
P05089	ARG1	ENST00000368087	6q92A	322	0.988
P05090	APOD	ENST00000343267	2hzqA	189	0.878
P05091	ALDH2	ENST00000261733	3inlA	517	0.957
P05093	CYP17A1	ENST00000369887	5uysA	508	0.927
P05106	ITGB3	ENST00000559488	3ijeB	788	0.882
P05108	CYP11A1	ENST00000268053	3na1A	521	0.906
P05109	S100A8	ENST00000368732	1mr8A	93	0.968
P05112	IL4	ENST00000231449	1bbnA	153	0.863
P05113	IL5	ENST00000231454	3qt2C	134	0.821
P05120	SERPINB2	ENST00000299502	2arqA	415	0.867
P05121	SERPINE1	ENST00000223095	1lj5A	402	0.943
P05154	SERPINA5	ENST00000329597	2hi9A	406	0.894
P05155	SERPING1	ENST00000278407	5du3A	500	0.756
P05156	CFI	ENST00000394634	2xrcA	583	0.791
P05162	LGALS2	ENST00000215886	5ewsA	132	0.992
P05164	MPO	ENST00000225275	5mfaA	745	0.789
P05177	CYP1A2	ENST00000343932	2hi4A	516	0.93
P05181	CYP2E1	ENST00000252945	3e6iA	493	0.937
P05187	ALPP	ENST00000392027	1zedA	535	0.899
P05198	EIF2S1	ENST00000256383	1q8kA	315	0.949
P05230	FGF1	ENST00000337706	1ry7A	155	0.974
P05231	IL6	ENST00000258743	4cniC	212	0.807
P05362	ICAM1	ENST00000264832	1p53A	532	0.5
P05386	RPLP1	ENST00000260379	4behA	114	1
P05387	RPLP2	ENST00000321153	4behB	115	1
P05388	RPLP0	ENST00000228306	4v6xCq	317	0.883
P05413	FABP3	ENST00000373713	4tkbA	133	1
P05423	POLR3D	ENST00000306433	7ae1N	398	0.467
P05451	REG1A	ENST00000233735	1qddA	166	0.867
P05452	CLEC3B	ENST00000296130	1htnA	202	0.772
P05455	SSB	ENST00000260956	2vodA	408	0.458
P05543	SERPINA7	ENST00000327674	4x30A	415	0.896
P05546	SERPIND1	ENST00000215727	1jmoA	499	0.856
P05556	ITGB1	ENST00000302278	7nwlB	798	0.553
P05771	PRKCB	ENST00000321728	2i0eA	671	0.487
P05937	CALB1	ENST00000265431	6fieB	261	0.966
P05981	HPN	ENST00000262626	1z8gA	417	0.878
P06126	CD1A	ENST00000289429	1onqA	327	0.829
P06132	UROD	ENST00000246337	1r3qA	367	0.973
P06213	INSR	ENST00000302850	6pxvA	1382	0.596
P06239	LCK	ENST00000336890	2ofuA	509	0.536
P06241	FYN	ENST00000354650	2dq7X	537	0.49
P06276	BCHE	ENST00000264381	3o9mA	602	0.882
P06280	GLA	ENST00000218516	3hg3A	429	0.921
P06340	HLA-DOA	ENST00000229829	4i0pC	250	0.72
P06396	GSN	ENST00000373818	6jegA	782	0.932
P06400	RB1	ENST00000267163	4eljA	928	0.635
P06493	CDK1	ENST00000395284	4yc3A	297	1
P06681	C2	ENST00000299367	2i6qA	752	0.669
P06702	S100A9	ENST00000368738	5i8nA	114	1
P06703	S100A6	ENST00000368719	1k8uA	90	0.989
P06727	APOA4	ENST00000357780	3s84A	396	0.604
P06729	CD2	ENST00000369478	1hnfA	351	0.51
P06730	EIF4E	ENST00000450253	2gpqA	217	1
P06732	CKM	ENST00000221476	1i0eA	381	0.958
P06733	ENO1	ENST00000234590	2psnA	434	0.995
P06734	FCER2	ENST00000346664	1t8cA	321	0.445
P06737	PYGL	ENST00000216392	1fa9A	847	0.985
P06744	GPI	ENST00000356487	1jiqA	558	0.998
P06746	POLB	ENST00000265421	1tv9A	335	0.988
P06748	NPM1	ENST00000296930	5ehdA	294	0.361
P06756	ITGAV	ENST00000261023	3ijeA	1048	0.923
P06865	HEXA	ENST00000268097	2gjxA	529	0.93
P06870	KLK1	ENST00000301420	1spjA	262	0.851
P06899	H2BC11	ENST00000339812	2rvqD	126	1
P07093	SERPINE2	ENST00000258405	4dy7C	398	0.947
P07098	LIPF	ENST00000238983	1hlgA	398	0.932
P07101	TH	ENST00000381178	2xsnA	528	0.634
P07108	DBI	ENST00000355857	2cb8A	87	0.989
P07148	FABP1	ENST00000295834	2f73A	127	1
P07195	LDHB	ENST00000350669	1i0zA	334	0.994
P07203	GPX1	ENST00000419783	2f8aA	203	0.906
P07237	P4HB	ENST00000331483	6i7sA	508	0.907
P07288	KLK3	ENST00000326003	2zckP	261	0.858
P07305	H1-0	ENST00000340857	6labU	194	0.536
P07306	ASGR1	ENST00000269299	5jq1A	291	0.447
P07311	ACYP1	ENST00000238618	2k7jA	99	0.99
P07315	CRYGC	ENST00000282141	2nbrA	174	0.994
P07316	CRYGB	ENST00000260988	2jdfA	175	0.994
P07320	CRYGD	ENST00000264376	1h4aX	174	0.994
P07327	ADH1A	ENST00000209668	1u3tA	375	0.997
P07332	FES	ENST00000328850	4e93A	822	0.456
P07333	CSF1R	ENST00000286301	4liqE	972	0.483
P07355	ANXA2	ENST00000396024	5lpuA	339	0.997
P07357	C8A	ENST00000361249	3ojyA	584	0.818
P07359	GP1BA	ENST00000329125	1ookG	652	0.436
P07360	C8G	ENST00000371634	2qosC	202	0.856
P07384	CAPN1	ENST00000279247	2aryA	714	0.451
P07437	TUBB	ENST00000327892	6qusS	444	0.971
P07451	CA3	ENST00000285381	3uyqA	260	0.996
P07477	PRSS1	ENST00000311737	2ra3A	247	0.895
P07550	ADRB2	ENST00000305988	6kr8A	413	0.755
P07711	CTSL	ENST00000340342	6jd8A	333	0.949
P07737	PFN1	ENST00000225655	2pbdP	140	0.993
P07738	BPGM	ENST00000344924	2hhjA	259	0.985
P07741	APRT	ENST00000378364	4x45A	180	0.994
P07766	CD3E	ENST00000361763	6jxre	207	0.594
P07858	CTSB	ENST00000345125	3ai8A	339	0.755
P07900	HSP90AA1	ENST00000216281	3q6mA	732	0.508
P07902	GALT	ENST00000378842	6gqdA	379	0.908
P07910	HNRNPC	ENST00000420743	2mxyA	306	0.343
P07911	UMOD	ENST00000396138	6tqkA	640	0.463
P07919	UQCRH	ENST00000311672	5xteE	91	0.813
P07948	LYN	ENST00000519728	3a4oX	512	0.506
P07949	RET	ENST00000355710	6q2oE	1114	0.513
P07954	FH	ENST00000366560	5uppA	510	0.906
P07992	ERCC1	ENST00000300853	6sxaG	297	0.66
P07998	RNASE1	ENST00000340900	2e0jA	156	0.821
P08100	RHO	ENST00000296271	5w0pA	348	0.971
P08133	ANXA6	ENST00000354546	1m9iA	673	0.987
P08134	RHOC	ENST00000285735	2gcoA	193	0.927
P08172	CHRM2	ENST00000320658	5zkbA	466	0.603
P08173	CHRM4	ENST00000433765	5dsgA	479	0.605
P08174	CD55	ENST00000367064	1ok3A	381	0.659
P08183	ABCB1	ENST00000265724	6fn1A	1280	0.923
P08185	SERPINA6	ENST00000341584	4c41A	405	0.906
P08195	SLC3A2	ENST00000377890	6jmqB	630	0.716
P08236	GUSB	ENST00000304895	1bhgA	651	0.939
P08238	HSP90AB1	ENST00000353801	5fwkA	724	0.883
P08240	SRPRA	ENST00000332118	6y32B	638	0.481
P08243	ASNS	ENST00000175506	6gq3A	561	0.907
P08246	ELANE	ENST00000263621	4nzlA	267	0.816
P08253	MMP2	ENST00000219070	1gxdA	660	0.956
P08254	MMP3	ENST00000299855	1slmA	477	0.474
P08263	GSTA1	ENST00000334575	6atrA	222	0.995
P08294	SOD3	ENST00000382120	2jlpA	240	0.7
P08311	CTSG	ENST00000216336	6vtmA	255	0.875
P08319	ADH4	ENST00000265512	3cosA	380	0.997
P08473	MME	ENST00000360490	6sukA	750	0.931
P08476	INHBA	ENST00000242208	5hlyA	426	0.702
P08514	ITGA2B	ENST00000262407	3fcsA	1039	0.922
P08559	PDHA1	ENST00000422285	2ozlA	390	0.926
P08567	PLEK	ENST00000234313	1xx0A	350	0.334
P08571	CD14	ENST00000302014	4glpA	375	0.827
P08574	CYC1	ENST00000318911	5xteH	325	0.742
P08575	PTPRC	ENST00000442510	1ygrA	1306	0.44
P08579	SNRPB2	ENST00000246071	6ff7X	225	0.76
P08581	MET	ENST00000397752	7mo7B	1390	0.503
P08582	MELTF	ENST00000296350	6xr0M	738	0.925
P08620	FGF4	ENST00000168712	1ijtA	206	0.621
P08621	SNRNP70	ENST00000598441	6qx91K	437	0.46
P08637	FCGR3A	ENST00000443193	5ml9A	254	0.677
P08648	ITGA5	ENST00000293379	7nwlA	1049	0.575
P08700	IL3	ENST00000296870	5uwcI	152	0.737
P08709	F7	ENST00000375581	5pabH	466	0.545
P08754	GNAI3	ENST00000369851	4g5oA	354	0.904
P08758	ANXA5	ENST00000296511	1anwA	320	0.997
P08865	RPSA	ENST00000301821	4ug0SA	295	0.753
P08887	IL6R	ENST00000368485	1n26A	468	0.639
P08908	HTR1A	ENST00000323865	7e2xR	422	0.659
P08912	CHRM5	ENST00000383263	6ol9A	532	0.53
P08913	ADRA2A	ENST00000280155	6kuxA	465	0.8
P09001	MRPL3	ENST00000264995	7of0E	348	0.885
P09012	SNRPA	ENST00000243563	1fhtA	282	0.411
P09104	ENO2	ENST00000229277	4za0A	434	1
P09110	ACAA1	ENST00000333167	2iikA	424	0.91
P09132	SRP19	ENST00000505459	1jidA	144	0.792
P09172	DBH	ENST00000393056	4zelA	617	0.891
P09210	GSTA2	ENST00000493422	2vctA	222	0.995
P09211	GSTP1	ENST00000398606	2a2rA	210	1
P09234	SNRPC	ENST00000244520	2vrdA	159	0.384
P09237	MMP7	ENST00000260227	2mzeA	267	0.936
P09238	MMP10	ENST00000279441	3v96B	476	0.334
P09326	CD48	ENST00000368046	2edoA	243	0.469
P09341	CXCL1	ENST00000395761	1mgsA	107	0.682
P09417	QDPR	ENST00000281243	1hdrA	244	0.967
P09429	HMGB1	ENST00000339872	2yrqA	215	0.772
P09466	PAEP	ENST00000277508	4r0bA	180	0.85
P09467	FBP1	ENST00000375326	7c9qA	338	0.967
P09471	GNAO1	ENST00000262494	7d77A	354	0.992
P09486	SPARC	ENST00000231061	1nubA	303	0.769
P09488	GSTM1	ENST00000309851	2f3mA	218	1
P09493	TPM1	ENST00000288398	6kn8P	284	0.965
P09543	CNP	ENST00000393892	1wojA	421	0.508
P09601	HMOX1	ENST00000216117	1ni6A	288	0.747
P09622	DLD	ENST00000205402	5j5zA	509	0.931
P09651	HNRNPA1	ENST00000340913	2lyvA	372	0.524
P09661	SNRPA1	ENST00000254193	7a5pW	255	0.682
P09668	CTSH	ENST00000220166	6czsA	335	0.931
P09669	COX6C	ENST00000297564	5z62I	75	0.973
P09693	CD3G	ENST00000532917	6jxrg	182	0.632
P09871	C1S	ENST00000328916	4j1yA	688	0.549
P09874	PARP1	ENST00000366794	7aacA	1014	0.345
P09884	POLA1	ENST00000379059	5exrC	1462	0.723
P09913	IFIT2	ENST00000371826	4g1tA	472	0.903
P09914	IFIT1	ENST00000371804	5udkA	478	0.964
P09917	ALOX5	ENST00000374391	3v92A	674	0.994
P09919	CSF3	ENST00000225474	1gncA	207	0.841
P09936	UCHL1	ENST00000284440	4jkjA	223	1
P09958	FURIN	ENST00000268171	6yd4A	794	0.587
P09960	LTA4H	ENST00000228740	3b7sA	611	0.998
P09972	ALDOC	ENST00000226253	1xfbA	364	0.94
P0C024	NUDT7	ENST00000268533	5t3pA	238	0.92
P0C025	NUDT17	ENST00000334513	5lf8A	328	0.771
P0C0L4	C4A	ENST00000428956	5jtwA	1744	0.373
P0C0L5	C4B	ENST00000435363	6ysqA	1744	0.373
P0C0S5	H2AZ1	ENST00000296417	6jouC	128	0.828
P0C0S8	H2AC11	ENST00000359193	5kgfC	130	0.869
P0C1S8	WEE2	ENST00000397541	5vdkA	567	0.459
P0C5Z0	H2AB2	ENST00000354514	6m4gC	115	0.783
P0C6T2	OST4	ENST00000429985	2latA	37	1
P0C870	JMJD7	ENST00000397299	5nfoA	316	1
P0CE72	OCM	ENST00000242104	1ttxA	109	1
P0CG30	GSTT2B	ENST00000290765	1ljrA	244	1
P0CG47	UBB	ENST00000302182	2y5bB	229	0.664
P0CG48	UBC	ENST00000339647	5b83A	685	0.441
P0DJD7	PGA4	ENST00000378149	1qrpE	388	0.84
P0DML2	CSH1	ENST00000316193	1z7cA	217	0.742
P0DMM9	SULT1A3	ENST00000338971	2a3rA	295	0.973
P0DMV8	HSPA1A	ENST00000375651	3a8yA	641	0.598
P0DN86	CGB3	ENST00000357383	1qfwB	165	0.673
P0DP23	CALM1	ENST00000356978	4djcA	149	1
P0DP24	CALM2	ENST00000272298	2l53A	149	0.993
P0DP25	CALM3	ENST00000291295	7bylB	149	0.98
P0DP57	SLURP2	ENST00000317543	2n99A	97	0.773
P0DPB6	POLR1D	ENST00000302979	7ae1K	133	0.805
P0DPD7	EEF1AKMT4	ENST00000324557	2pxxA	255	0.827
P0DTE8	AMY1C	ENST00000370079	3dhpA	511	0.971
P10082	PYY	ENST00000360085	2dezA	97	0.371
P10109	FDX1	ENST00000260270	3p1mA	184	0.647
P10114	RAP2A	ENST00000245304	1kaoA	183	0.913
P10144	GZMB	ENST00000216341	1iauA	247	0.891
P10145	CXCL8	ENST00000307407	1il8A	99	0.717
P10153	RNASE2	ENST00000304625	1k2aA	161	0.845
P10176	COX8A	ENST00000314133	5z62M	69	0.623
P10253	GAA	ENST00000302262	5kzwA	952	0.918
P10276	RARA	ENST00000254066	3a9eB	462	0.517
P10301	RRAS	ENST00000246792	2fn4A	218	0.794
P10321	HLA-C	ENST00000376228	6pagA	366	0.757
P10412	H1-4	ENST00000304218	7k5yU	219	0.342
P10415	BCL2	ENST00000333681	1g5mA	239	0.686
P10515	DLAT	ENST00000280346	6ct00	647	0.354
P10599	TXN	ENST00000374517	4oo4A	105	1
P10606	COX5B	ENST00000258424	5z62F	129	0.76
P10619	CTSA	ENST00000191018	4ci9A	480	0.942
P10632	CYP2C8	ENST00000371270	2nnjA	490	0.945
P10644	PRKAR1A	ENST00000358598	5kjzA	381	0.388
P10720	PF4V1	ENST00000226524	4hsvA	104	0.625
P10721	KIT	ENST00000288135	2e9wA	976	0.48
P10746	UROS	ENST00000368786	1jr2A	265	0.981
P10747	CD28	ENST00000324106	1yjdC	220	0.536
P10768	ESD	ENST00000378720	3fcxA	282	1
P10809	HSPD1	ENST00000345042	6mrcA	573	0.918
P10827	THRA	ENST00000264637	3ilzA	490	0.455
P10828	THRB	ENST00000356447	1nq0A	461	0.564
P10997	IAPP	ENST00000240652	6ucjA	89	0.753
P11021	HSPA5	ENST00000324460	6asyA	654	0.925
P11086	PNMT	ENST00000269582	2g72A	282	0.936
P11142	HSPA8	ENST00000227378	4h5rA	646	0.591
P11166	SLC2A1	ENST00000426263	6thaA	492	0.911
P11169	SLC2A3	ENST00000075120	4zw9A	496	0.948
P11172	UMPS	ENST00000232607	2p1fA	480	0.54
P11177	PDHB	ENST00000302746	1ni4B	359	0.916
P11216	PYGB	ENST00000216962	5ikoA	843	0.957
P11217	PYGM	ENST00000164139	1z8dA	842	0.975
P11226	MBL2	ENST00000373968	1hupA	248	0.569
P11229	CHRM1	ENST00000306960	6oijR	460	0.637
P11233	RALA	ENST00000005257	2bovA	206	0.845
P11234	RALB	ENST00000272519	2kwiA	206	0.864
P11309	PIM1	ENST00000373509	3f2aA	313	0.885
P11310	ACADM	ENST00000370841	4p13A	421	0.919
P11362	FGFR1	ENST00000447712	5am6A	822	0.375
P11387	TOP1	ENST00000361337	1sc7A	765	0.741
P11388	TOP2A	ENST00000423485	6zy7A	1531	0.757
P11413	G6PD	ENST00000393562	2bh9A	515	0.948
P11441	UBL4A	ENST00000369660	2dziA	157	0.471
P11473	VDR	ENST00000395324	5gt4A	427	0.717
P11474	ESRRA	ENST00000000442	7e2eA	423	0.544
P11498	PC	ENST00000393955	3bg3A	1178	0.577
P11509	CYP2A6	ENST00000301141	2fdvA	494	0.941
P11511	CYP19A1	ENST00000396402	3s79A	503	0.899
P11597	CETP	ENST00000200676	2obdA	493	0.957
P11712	CYP2C9	ENST00000260682	5x23A	490	0.945
P11766	ADH5	ENST00000296412	2fzwA	374	0.997
P11802	CDK4	ENST00000257904	2w99B	303	0.96
P11836	MS4A1	ENST00000345732	6y92A	297	0.599
P11926	ODC1	ENST00000234111	1d7kA	461	0.913
P12004	PCNA	ENST00000379143	5momA	261	0.989
P12018	VPREB1	ENST00000403807	2h32A	145	0.766
P12074	COX6A1	ENST00000229379	5z62G	109	0.688
P12081	HARS1	ENST00000504156	5w6mA	509	0.884
P12259	F5	ENST00000367797	7kveB	2224	0.987
P12268	IMPDH2	ENST00000326739	6udpA	514	1
P12271	RLBP1	ENST00000268125	3hy5A	317	0.896
P12273	PIP	ENST00000291009	3es6B	146	0.808
P12277	CKB	ENST00000348956	3dreA	381	0.992
P12314	FCGR1A	ENST00000369168	4w4oC	374	0.693
P12318	FCGR2A	ENST00000271450	1h9vA	317	0.543
P12319	FCER1A	ENST00000368115	1j86A	257	0.677
P12429	ANXA3	ENST00000264908	1axnA	323	0.997
P12532	CKMT1A	ENST00000300283	1qk1A	417	0.909
P12544	GZMA	ENST00000274306	1op8A	262	0.859
P12694	BCKDHA	ENST00000269980	2bffA	445	0.881
P12724	RNASE3	ENST00000304639	4x08A	160	0.831
P12821	ACE	ENST00000290866	4bzsA	1306	0.469
P12838	DEFA4	ENST00000297435	6dmmA	97	0.34
P12883	MYH7	ENST00000355349	4pa0A	1935	0.392
P12931	SRC	ENST00000358208	1fmkA	536	0.841
P12955	PEPD	ENST00000244137	5mbyA	493	0.984
P12956	XRCC6	ENST00000359308	1jeqA	609	0.9
P13010	XRCC5	ENST00000392132	7k0yC	732	0.895
P13051	UNG	ENST00000242576	1emhA	313	0.712
P13073	COX4I1	ENST00000253452	5z62D	169	0.852
P13224	GP1BB	ENST00000366425	3rfeA	206	0.573
P13232	IL7	ENST00000263851	3di3A	177	0.667
P13489	RNH1	ENST00000354420	1z7xW	461	0.998
P13500	CCL2	ENST00000225831	1domA	99	0.768
P13569	CFTR	ENST00000003084	6msmA	1480	0.798
P13598	ICAM2	ENST00000412356	1zxqA	275	0.698
P13612	ITGA4	ENST00000397033	3v4vA	1032	0.569
P13631	RARG	ENST00000425354	6fx0A	454	0.524
P13639	EEF2	ENST00000309311	6d9j9	858	0.998
P13671	C6	ENST00000263413	3t5oA	934	0.978
P13674	P4HA1	ENST00000394890	4btaA	534	0.444
P13686	ACP5	ENST00000218758	1warA	325	0.945
P13693	TPT1	ENST00000530705	5o9mA	172	1
P13716	ALAD	ENST00000409155	5hmsA	330	1
P13725	OSM	ENST00000215781	1evsA	252	0.647
P13726	F3	ENST00000334047	1z6jT	295	0.715
P13727	PRG2	ENST00000311862	1h8uA	222	0.518
P13747	HLA-E	ENST00000376630	3bzfA	358	0.771
P13765	HLA-DOB	ENST00000438763	4i0pD	273	0.689
P13796	LCP1	ENST00000323076	6veca	627	0.384
P13797	PLS3	ENST00000355899	1aoaA	630	0.392
P13804	ETFA	ENST00000557943	2a1uA	333	0.946
P13929	ENO3	ENST00000323997	2xsxA	434	1
P13984	GTF2F2	ENST00000340473	7nvuR	249	0.892
P13987	CD59	ENST00000351554	2j8bA	128	0.602
P13995	MTHFD2	ENST00000394053	6s4aA	350	0.843
P14061	HSD17B1	ENST00000585807	1i5rA	328	0.869
P14091	CTSE	ENST00000358184	1tzsA	396	0.813
P14151	SELL	ENST00000236147	3cfwA	372	0.419
P14174	MIF	ENST00000215754	1gifA	115	1
P14207	FOLR2	ENST00000298223	4kmyA	255	0.804
P14210	HGF	ENST00000222390	7mo8A	728	0.875
P14324	FDPS	ENST00000356657	4demF	419	0.826
P14384	CPM	ENST00000338356	1uwyA	443	0.889
P14410	SI	ENST00000264382	3lppA	1827	0.476
P14416	DRD2	ENST00000362072	6vmsR	443	0.628
P14550	AKR1A1	ENST00000351829	2alrA	325	0.997
P14555	PLA2G2A	ENST00000375111	3u8iA	144	0.861
P14598	NCF1	ENST00000289473	1uecA	390	0.454
P14618	PKM	ENST00000319622	6b6uA	531	0.989
P14635	CCNB1	ENST00000256442	6gu2B	433	0.612
P14649	MYL6B	ENST00000550443	1w7iB	208	0.697
P14678	SNRPB	ENST00000438552	6ff7f	240	0.371
P14735	IDE	ENST00000265986	2g54A	1019	0.952
P14778	IL1R1	ENST00000410023	1iraY	569	0.547
P14780	MMP9	ENST00000372330	1l6jA	707	0.573
P14784	IL2RB	ENST00000216223	5m5eB	551	0.368
P14854	COX6B1	ENST00000392201	5z62H	86	0.953
P14866	HNRNPL	ENST00000221419	3to8A	589	0.348
P14867	GABRA1	ENST00000023897	6i53A	456	0.765
P14868	DARS1	ENST00000264161	4j15A	501	0.86
P14902	IDO1	ENST00000518237	6v52A	403	0.975
P14920	DAO	ENST00000228476	3znnA	347	0.98
P14923	JUP	ENST00000310706	3ifqA	745	0.733
P14927	UQCRB	ENST00000287022	5xteF	111	0.955
P15018	LIF	ENST00000249075	2q7nB	202	0.891
P15085	CPA1	ENST00000011292	4uf4A	419	0.945
P15086	CPB1	ENST00000282957	1kwmA	417	0.734
P15090	FABP4	ENST00000256104	3p6dA	132	1
P15104	GLUL	ENST00000311223	2ojwA	373	0.968
P15121	AKR1B1	ENST00000285930	4lbsA	316	1
P15144	ANPEP	ENST00000300060	5lhdA	967	0.934
P15153	RAC2	ENST00000249071	1ds6A	192	0.943
P15169	CPN1	ENST00000370418	2nsmA	458	0.849
P15170	GSPT1	ENST00000420576	5lztjj	499	0.858
P15260	IFNGR1	ENST00000367739	1fg9C	489	0.429
P15291	B4GALT1	ENST00000379731	6fwtA	398	0.696
P15309	ACP3	ENST00000336375	1nd6A	386	0.886
P15311	EZR	ENST00000337147	4rm8A	586	1
P15328	FOLR1	ENST00000312293	4lrhA	257	0.802
P15374	UCHL3	ENST00000377595	1xd3A	230	0.996
P15382	KCNE1	ENST00000337385	2k21A	129	1
P15391	CD19	ENST00000538922	6al5A	556	0.462
P15428	HPGD	ENST00000296522	2gdzA	266	0.955
P15498	VAV1	ENST00000602142	6nf1A	845	0.649
P15509	CSF2RA	ENST00000381524	4rs1B	400	0.703
P15529	CD46	ENST00000358170	3o8eB	392	0.643
P15531	NME1	ENST00000393196	3l7uA	152	1
P15538	CYP11B1	ENST00000292427	6m7xA	503	0.92
P15559	NQO1	ENST00000320623	1d4aA	274	0.996
P15692	VEGFA	ENST00000523873	1katV	232	0.427
P15735	PHKG2	ENST00000563588	2y7jA	406	0.7
P15812	CD1E	ENST00000368167	3s6cA	388	0.688
P15813	CD1D	ENST00000368171	4ww2C	335	0.821
P15814	IGLL1	ENST00000330377	2h32B	213	0.549
P15848	ARSB	ENST00000264914	1fsuA	533	0.923
P15880	RPS2	ENST00000343262	4v6xAC	293	0.771
P15882	CHN1	ENST00000409900	3cxlA	459	0.969
P15907	ST6GAL1	ENST00000169298	4js1A	406	0.783
P15927	RPA2	ENST00000373912	2pqaA	270	0.485
P15954	COX7C	ENST00000247655	5z62L	63	0.746
P16035	TIMP2	ENST00000262768	1gxdC	220	0.873
P16083	NQO2	ENST00000338130	4fglA	231	0.996
P16104	H2AX	ENST00000530167	6k1jC	143	0.783
P16118	PFKFB1	ENST00000375006	1k6mA	471	0.917
P16152	CBR1	ENST00000290349	4z3dA	277	0.996
P16219	ACADS	ENST00000242592	2vigA	412	0.92
P16298	PPP3CB	ENST00000360663	4or9A	524	0.761
P16422	EPCAM	ENST00000263735	4mzvA	314	0.771
P16444	DPEP1	ENST00000261615	1ituA	411	0.898
P16581	SELE	ENST00000333360	4c16A	610	0.459
P16615	ATP2A2	ENST00000539276	6llyA	1042	1
P16671	CD36	ENST00000309881	5lgdA	472	0.847
P16871	IL7R	ENST00000303115	3up1A	459	0.438
P17050	NAGA	ENST00000396398	4do6A	411	0.944
P17066	HSPA6	ENST00000309758	3fe1A	643	0.591
P17081	RHOQ	ENST00000238738	2atxA	205	0.902
P17174	GOT1	ENST00000370508	3wzfA	413	0.998
P17181	IFNAR1	ENST00000270139	3se4A	557	0.512
P17213	BPI	ENST00000262865	1ewfA	487	0.936
P17252	PRKCA	ENST00000413366	3iw4A	672	0.494
P17342	NPR3	ENST00000265074	1jdnA	541	0.752
P17405	SMPD1	ENST00000342245	5jg8A	631	0.838
P17516	AKR1C4	ENST00000263126	2fvlA	323	1
P17540	CKMT2	ENST00000254035	4z9mA	419	0.84
P17568	NDUFB7	ENST00000215565	5xtcv	137	0.891
P17612	PRKACA	ENST00000308677	4ujbA	351	0.989
P17643	TYRP1	ENST00000388918	5m8sA	537	0.831
P17655	CAPN2	ENST00000295006	1kfuL	700	0.999
P17693	HLA-G	ENST00000360323	1ydpA	338	0.814
P17706	PTPN2	ENST00000309660	1l8kA	415	0.658
P17707	AMD1	ENST00000368885	1msvA	334	0.955
P17735	TAT	ENST00000355962	3dydA	454	0.89
P17752	TPH1	ENST00000250018	5j6dA	444	0.658
P17787	CHRNB2	ENST00000368476	6cnjB	502	0.713
P17812	CTPS1	ENST00000372616	2vo1A	591	0.462
P17813	ENG	ENST00000373203	5hzwA	658	0.457
P17844	DDX5	ENST00000225792	4a4dA	614	0.412
P17900	GM2A	ENST00000357164	2ag4A	193	0.839
P17931	LGALS3	ENST00000254301	6fofA	250	0.612
P17948	FLT1	ENST00000282397	5t89X	1338	0.445
P17980	PSMC3	ENST00000298852	6msdF	439	0.945
P17987	TCP1	ENST00000321394	7lumG	556	0.957
P18031	PTPN1	ENST00000371621	2cniA	435	0.69
P18054	ALOX12	ENST00000251535	3d3lA	663	0.68
P18074	ERCC2	ENST00000391945	6nmiB	760	1
P18077	RPL35A	ENST00000448864	6zmiLf	110	0.991
P18085	ARF4	ENST00000303436	1z6xA	180	0.972
P18124	RPL7	ENST00000352983	6olgAF	248	0.944
P18206	VCL	ENST00000211998	1tr2A	1134	0.907
P18283	GPX2	ENST00000389614	2he3A	190	0.968
P18440	NAT1	ENST00000307719	2ijaA	290	0.997
P18510	IL1RN	ENST00000409930	1irpA	177	0.859
P18564	ITGB6	ENST00000283249	4um9B	788	0.569
P18621	RPL17	ENST00000579248	6zmiLP	184	0.832
P18669	PGAM1	ENST00000334828	1yjxA	254	0.965
P18754	RCC1	ENST00000373832	5tbkI	421	0.995
P18825	ADRA2C	ENST00000330055	6kuwA	462	0.602
P18858	LIG1	ENST00000263274	6p0cA	919	0.696
P19099	CYP11B2	ENST00000323110	7m8iA	503	0.928
P19113	HDC	ENST00000267845	4e1oA	662	0.719
P19235	EPOR	ENST00000222139	6mojB	508	0.427
P19256	CD58	ENST00000369489	1ci5A	250	0.38
P19367	HK1	ENST00000359426	1qhaA	917	0.985
P19387	POLR2C	ENST00000219252	5iybC	275	1
P19388	POLR2E	ENST00000586746	7d58E	210	1
P19397	CD53	ENST00000271324	6wvgA	219	0.977
P19404	NDUFV2	ENST00000318388	5xtbO	249	0.851
P19429	TNNI3	ENST00000344887	4y99C	210	0.6
P19438	TNFRSF1A	ENST00000162749	1extA	455	0.352
P19440	GGT1	ENST00000400380	5v4qA	569	0.603
P19447	ERCC3	ENST00000285398	6nmiA	782	0.891
P19474	TRIM21	ENST00000254436	2iwgB	475	0.377
P19525	EIF2AK2	ENST00000233057	2a1aB	551	0.485
P19623	SRM	ENST00000376957	2o06A	302	0.983
P19634	SLC9A1	ENST00000263980	7dsxA	815	0.625
P19652	ORM2	ENST00000431067	3apxA	201	0.886
P19784	CSNK2A2	ENST00000262506	3e3bX	350	0.954
P19793	RXRA	ENST00000481739	4nqaA	462	0.686
P19801	AOC1	ENST00000360937	3hi7A	751	0.952
P19827	ITIH1	ENST00000273283	6fpyA	911	0.659
P19835	CEL	ENST00000372080	1f6wA	753	0.708
P19875	CXCL2	ENST00000508487	1qnkA	107	0.645
P19878	NCF2	ENST00000367535	1wm5A	526	0.386
P19883	FST	ENST00000256759	3hh2C	344	0.837
P19957	PI3	ENST00000243924	2relA	117	0.487
P19971	TYMP	ENST00000252029	2wk5A	482	0.932
P20020	ATP2B1	ENST00000261173	6a69A	1220	0.747
P20036	HLA-DPA1	ENST00000419277	4p5kA	260	0.696
P20042	EIF2S2	ENST00000374980	6zp44	333	0.432
P20061	TCN1	ENST00000257264	4kkiA	433	0.917
P20062	TCN2	ENST00000215838	4zrpA	427	0.958
P20132	SDS	ENST00000257549	1p5jA	328	0.973
P20138	CD33	ENST00000262262	7aw6A	364	0.582
P20142	PGC	ENST00000373025	1htrB	388	0.848
P20151	KLK2	ENST00000325321	4nffA	261	0.847
P20155	SPINK2	ENST00000248701	2jxdA	84	0.738
P20160	AZU1	ENST00000233997	1a7sA	251	0.896
P20226	TBP	ENST00000230354	5iybP	339	0.546
P20248	CCNA2	ENST00000274026	4cfvB	432	0.604
P20273	CD22	ENST00000085219	5vkjA	847	0.365
P20292	ALOX5AP	ENST00000380490	6vgcA	161	0.882
P20333	TNFRSF1B	ENST00000376259	3alqR	461	0.351
P20337	RAB3B	ENST00000371655	3dz8A	219	0.776
P20338	RAB4A	ENST00000366690	2bmeA	218	0.807
P20339	RAB5A	ENST00000273047	1r2qA	215	0.791
P20340	RAB6A	ENST00000310653	5lefA	208	0.798
P20472	PVALB	ENST00000216200	1rjvA	110	1
P20585	MSH3	ENST00000265081	3thwB	1137	0.756
P20591	MX1	ENST00000398598	3szrA	662	0.844
P20592	MX2	ENST00000330714	5uot0	715	0.866
P20618	PSMB1	ENST00000262193	5le5L	241	0.884
P20671	H2AC7	ENST00000341023	5gt3C	130	0.815
P20674	COX5A	ENST00000322347	5z62E	150	0.727
P20701	ITGAL	ENST00000356798	5e6uA	1170	0.498
P20702	ITGAX	ENST00000268296	4nehA	1163	0.93
P20711	DDC	ENST00000357936	3rchA	480	1
P20718	GZMH	ENST00000216338	3tk9A	246	0.919
P20749	BCL3	ENST00000164227	1k1aA	454	0.502
P20783	NTF3	ENST00000331010	3bukA	257	0.432
P20807	CAPN3	ENST00000397163	6bjdA	821	0.381
P20809	IL11	ENST00000264563	6o4oA	199	0.844
P20813	CYP2B6	ENST00000324071	4i91A	491	0.945
P20815	CYP3A5	ENST00000222982	5veuA	502	0.92
P20827	EFNA1	ENST00000368407	3heiB	205	0.634
P20933	AGA	ENST00000264595	1apyA	346	0.465
P21246	PTN	ENST00000348225	2n6fA	168	0.81
P21266	GSTM3	ENST00000256594	3gtuB	225	0.996
P21281	ATP6V1B2	ENST00000276390	6wm3D	511	0.916
P21283	ATP6V1C1	ENST00000395862	6wm3O	382	0.982
P21397	MAOA	ENST00000338702	2z5yA	527	0.973
P21399	ACO1	ENST00000309951	2b3yA	889	0.999
P21439	ABCB4	ENST00000265723	6s7pA	1286	0.877
P21453	S1PR1	ENST00000305352	3v2yA	382	0.762
P21549	AGXT	ENST00000307503	5lucA	392	0.987
P21554	CNR1	ENST00000369499	5tgzA	472	0.612
P21579	SYT1	ENST00000261205	2r83A	422	0.661
P21580	TNFAIP3	ENST00000237289	3dkbA	790	0.446
P21589	NT5E	ENST00000257770	6tveP	574	0.911
P21673	SAT1	ENST00000379270	2b4dA	171	0.994
P21695	GPD1	ENST00000301149	1x0xA	349	1
P21728	DRD1	ENST00000393752	7jvqR	446	0.641
P21730	C5AR1	ENST00000355085	5o9hA	350	0.84
P21731	TBXA2R	ENST00000375190	6iiuA	343	0.892
P21741	MDK	ENST00000359803	1mknA	143	0.413
P21796	VDAC1	ENST00000265333	5xdoA	283	1
P21802	FGFR2	ENST00000358487	4j98A	821	0.37
P21860	ERBB3	ENST00000267101	4leoC	1342	0.448
P21917	DRD4	ENST00000176183	5wivA	419	0.654
P21926	CD9	ENST00000009180	6k4jA	228	0.965
P21953	BCKDHB	ENST00000320393	2bewB	392	0.857
P21964	COMT	ENST00000361682	4xucA	271	0.804
P21980	TGM2	ENST00000361475	6a8pA	687	1
P22001	KCNA3	ENST00000369769	7ej1B	575	0.624
P22033	MMUT	ENST00000274813	3bicA	750	0.953
P22061	PCMT1	ENST00000367378	1i1nA	227	0.987
P22087	FBL	ENST00000221801	2ipxA	321	0.685
P22090	RPS4Y1	ENST00000250784	6olgBE	263	0.977
P22102	GART	ENST00000381815	2qk4A	1010	0.415
P22234	PAICS	ENST00000264221	6yb8A	425	0.986
P22301	IL10	ENST00000423557	2ilkA	178	0.871
P22303	ACHE	ENST00000241069	4bdtA	614	0.917
P22304	IDS	ENST00000340855	6iozA	550	0.94
P22314	UBA1	ENST00000335972	6dc6A	1058	0.938
P22352	GPX3	ENST00000388825	2r37A	226	0.823
P22362	CCL1	ENST00000225842	1el0A	96	0.771
P22392	NME2	ENST00000393190	3bbbA	152	0.993
P22455	FGFR4	ENST00000292408	4tyjA	802	0.383
P22607	FGFR3	ENST00000440486	4k33A	806	0.364
P22626	HNRNPA2B1	ENST00000354667	5wwgA	353	0.521
P22680	CYP7A1	ENST00000301645	3v8dA	504	0.95
P22681	CBL	ENST00000264033	2y1mA	906	0.429
P22692	IGFBP4	ENST00000269593	2dspB	258	0.357
P22695	UQCRC2	ENST00000268379	5xteK	453	0.925
P22736	NR4A1	ENST00000243050	3v3qA	598	0.395
P22748	CA4	ENST00000300900	5ipzA	312	0.837
P22749	GNLY	ENST00000263863	1l9lA	145	0.51
P22830	FECH	ENST00000262093	3hcnA	423	0.849
P22891	PROZ	ENST00000375547	3h5cB	400	0.78
P22894	MMP8	ENST00000236826	1bzsA	467	0.351
P22914	CRYGS	ENST00000307944	6if9A	178	1
P23025	XPA	ENST00000375128	6ro4G	273	0.491
P23141	CES1	ENST00000361503	2hrqA	567	0.94
P23193	TCEA1	ENST00000521604	5iybU	301	0.565
P23219	PTGS1	ENST00000362012	6y3cA	599	0.93
P23229	ITGA6	ENST00000442250	7cebA	1130	0.489
P23246	SFPQ	ENST00000357214	6wmzA	707	0.423
P23258	TUBG1	ENST00000251413	3cb2A	451	0.958
P23280	CA6	ENST00000377443	3fe4A	308	0.792
P23284	PPIB	ENST00000300026	3iciA	216	0.847
P23297	S100A1	ENST00000292169	2l0pA	94	0.989
P23368	ME2	ENST00000321341	1gz3A	584	0.949
P23378	GLDC	ENST00000321612	6i35A	1020	0.934
P23381	WARS1	ENST00000355338	5ujjA	471	0.947
P23396	RPS3	ENST00000524851	6zmiSD	243	0.934
P23435	CBLN1	ENST00000219197	5kcaA	193	0.715
P23443	RPS6KB1	ENST00000225577	4l44A	525	0.611
P23458	JAK1	ENST00000342505	5l04A	1154	0.399
P23469	PTPRE	ENST00000254667	2jjdA	700	0.767
P23470	PTPRG	ENST00000474889	2nlkA	1445	0.383
P23510	TNFSF4	ENST00000281834	2hevF	183	0.689
P23526	AHCY	ENST00000217426	3nj4A	432	0.998
P23528	CFL1	ENST00000308162	4bex1	166	1
P23560	BDNF	ENST00000356660	1bndA	247	0.441
P23677	ITPKA	ENST00000260386	1w2fA	461	0.599
P23919	DTYMK	ENST00000305784	1e2fA	212	0.991
P23921	RRM1	ENST00000300738	6auiA	792	0.938
P23946	CMA1	ENST00000250378	4ag1A	247	0.915
P24071	FCAR	ENST00000355524	1uctA	287	0.666
P24158	PRTN3	ENST00000234347	1fujA	256	0.828
P24385	CCND1	ENST00000227507	2w96A	295	0.844
P24462	CYP3A7	ENST00000336374	7mk8A	503	0.918
P24468	NR2F2	ENST00000394166	3cjwA	414	0.49
P24522	GADD45A	ENST00000370986	2kg4A	165	1
P24534	EEF1B2	ENST00000236957	1b64A	225	0.4
P24666	ACP1	ENST00000272065	4z99A	158	1
P24723	PRKCH	ENST00000332981	3txoA	683	0.466
P24752	ACAT1	ENST00000265838	2ib8A	427	0.916
P24855	DNASE1	ENST00000246949	4awnA	282	0.922
P24863	CCNC	ENST00000520429	4f7nB	283	0.936
P24864	CCNE1	ENST00000262643	1w98B	410	0.659
P24941	CDK2	ENST00000266970	6q4gA	298	1
P25024	CXCR1	ENST00000295683	2lnlA	350	0.846
P25025	CXCR2	ENST00000318507	6lfoR	360	0.853
P25090	FPR2	ENST00000340023	6lw5A	351	0.912
P25098	GRK2	ENST00000308595	4mk0A	689	0.927
P25103	TACR1	ENST00000305249	2ks9A	407	0.892
P25105	PTAFR	ENST00000305392	5zkpA	342	0.848
P25116	F2R	ENST00000319211	3vw7A	425	0.664
P25189	MPZ	ENST00000533357	3oaiA	248	0.488
P25205	MCM3	ENST00000596288	6xtx3	808	0.735
P25208	NFYB	ENST00000240055	4awlB	207	0.444
P25311	AZGP1	ENST00000292401	3es6A	298	0.93
P25325	MPST	ENST00000341116	4jgtA	297	0.936
P25398	RPS12	ENST00000230050	4v6xAM	132	0.939
P25685	DNAJB1	ENST00000254322	3agzA	340	0.544
P25713	MT3	ENST00000200691	2f5hA	68	0.544
P25774	CTSS	ENST00000368985	2c0yA	331	0.931
P25786	PSMA1	ENST00000396394	6kwyE	263	0.913
P25787	PSMA2	ENST00000223321	4r3oB	234	0.996
P25788	PSMA3	ENST00000216455	4r3oG	255	0.961
P25789	PSMA4	ENST00000044462	4r3oC	261	0.958
P25791	LMO2	ENST00000395833	4kfzA	158	0.924
P25815	S100P	ENST00000296370	1ozoA	95	1
P25929	NPY1R	ENST00000296533	5zbqA	384	0.797
P25942	CD40	ENST00000372285	5ihlA	277	0.606
P25963	NFKBIA	ENST00000216797	1iknD	317	0.681
P26010	ITGB7	ENST00000267082	3v4vB	798	0.47
P26012	ITGB8	ENST00000222573	6ujaB	769	0.467
P26038	MSN	ENST00000360270	1e5wA	577	0.6
P26196	DDX6	ENST00000526070	4ct4B	483	0.776
P26358	DNMT1	ENST00000340748	4wxxA	1616	0.774
P26368	U2AF2	ENST00000308924	6tr0A	475	0.427
P26373	RPL13	ENST00000311528	6zmiLL	211	0.995
P26378	ELAVL4	ENST00000371821	1fxlA	385	0.434
P26441	CNTF	ENST00000361987	1cnt1	200	0.75
P26447	S100A4	ENST00000354332	1m31A	101	1
P26599	PTBP1	ENST00000349038	2adcA	531	0.392
P26639	TARS1	ENST00000265112	4p3nA	723	0.556
P26641	EEF1G	ENST00000329251	5jpoA	437	0.492
P26678	PLN	ENST00000357525	1zllA	52	1
P26715	KLRC1	ENST00000359151	3bdwB	233	0.515
P26842	CD27	ENST00000266557	5tl5A	260	0.381
P26885	FKBP2	ENST00000309366	4nnrA	142	0.718
P26951	IL3RA	ENST00000331035	6nmyF	378	0.714
P26998	CRYBB3	ENST00000215855	3qk3A	211	0.829
P27037	ACVR2A	ENST00000241416	3socA	513	0.577
P27144	AK4	ENST00000327299	2bbwA	223	0.987
P27216	ANXA13	ENST00000419625	6b3iA	316	0.962
P27338	MAOB	ENST00000378069	6fw0A	520	0.962
P27348	YWHAQ	ENST00000238081	6bcrA	245	0.939
P27352	CBLIF	ENST00000257248	3kq4A	417	0.942
P27361	MAPK3	ENST00000263025	2zoqA	379	0.929
P27448	MARK3	ENST00000429436	3fe3A	753	0.421
P27449	ATP6V0C	ENST00000330398	6wlw1	155	0.968
P27482	CALML3	ENST00000315238	1ggzA	149	0.966
P27487	DPP4	ENST00000360534	2bgrA	766	0.952
P27694	RPA1	ENST00000254719	1fguA	616	0.399
P27695	APEX1	ENST00000216714	4qheA	318	0.884
P27707	DCK	ENST00000286648	2no7A	260	0.931
P27797	CALR	ENST00000316448	5lk5A	417	0.604
P27815	PDE4A	ENST00000380702	2qykA	886	0.376
P27930	IL1R2	ENST00000332549	3o4oC	398	0.794
P27986	PIK3R1	ENST00000521381	5xgjB	724	0.384
P28062	PSMB8	ENST00000374882	7aweL	276	0.736
P28065	PSMB9	ENST00000374859	7aweH	219	0.909
P28066	PSMA5	ENST00000271308	6kwyD	241	1
P28068	HLA-DMB	ENST00000418107	2bc4B	263	0.726
P28069	POU1F1	ENST00000350375	5wc9A	291	0.467
P28070	PSMB4	ENST00000290541	4r3o2	264	0.822
P28072	PSMB6	ENST00000270586	5le5N	239	0.845
P28074	PSMB5	ENST00000361611	5le5K	263	0.764
P28161	GSTM2	ENST00000241337	2c4jA	218	0.995
P28221	HTR1D	ENST00000374619	7e32R	377	0.756
P28222	HTR1B	ENST00000369947	5v54A	390	0.872
P28223	HTR2A	ENST00000542664	6a94A	471	0.601
P28289	TMOD1	ENST00000259365	4pkiG	359	0.501
P28325	CST5	ENST00000304710	1rn7A	142	0.789
P28329	CHAT	ENST00000337653	2fy3A	748	0.795
P28331	NDUFS1	ENST00000233190	5xtbM	727	0.945
P28340	POLD1	ENST00000440232	6tnyA	1107	0.912
P28472	GABRB3	ENST00000299267	6i53B	473	0.715
P28482	MAPK1	ENST00000215832	3sa0A	360	0.992
P28562	DUSP1	ENST00000239223	6d66A	367	0.39
P28566	HTR1E	ENST00000305344	7e33R	365	0.704
P28676	GCA	ENST00000437150	1k94A	217	0.76
P28702	RXRB	ENST00000374680	1h9uA	533	0.42
P28827	PTPRM	ENST00000332175	2v5yA	1452	0.388
P28845	HSD11B1	ENST00000367027	3pdjA	292	0.918
P28907	CD38	ENST00000226279	6vuaA	300	0.85
P29016	CD1B	ENST00000368168	1uqsA	333	0.844
P29017	CD1C	ENST00000368170	6c09A	333	0.808
P29033	GJB2	ENST00000382844	2zw3A	226	0.889
P29034	S100A2	ENST00000368708	2rgiA	98	0.949
P29083	GTF2E1	ENST00000283875	7nvrW	439	0.46
P29084	GTF2E2	ENST00000355904	7egbV	291	0.591
P29218	IMPA1	ENST00000256108	6giuA	277	0.993
P29274	ADORA2A	ENST00000337539	4uhrA	412	0.748
P29317	EPHA2	ENST00000358432	2x11A	976	0.5
P29350	PTPN6	ENST00000318974	3ps5A	595	0.889
P29353	SHC1	ENST00000368445	1n3hA	583	0.355
P29372	MPG	ENST00000219431	1bnkA	298	0.725
P29373	CRABP2	ENST00000368221	6hkrA	138	1
P29375	KDM5A	ENST00000399788	5v9pA	1690	0.341
P29401	TKT	ENST00000423525	4kxwA	623	0.997
P29460	IL12B	ENST00000231228	5mj3A	328	0.933
P29466	CASP1	ENST00000436863	3e4cA	404	0.671
P29474	NOS3	ENST00000297494	6av7A	1203	0.336
P29508	SERPINB3	ENST00000283752	2zv6A	390	0.997
P29558	RBMS1	ENST00000348849	6m75A	406	0.399
P29597	TYK2	ENST00000264818	4oliA	1187	0.454
P29622	SERPINA4	ENST00000298841	6f02A	427	0.867
P29692	EEF1D	ENST00000317198	2n51A	281	0.459
P29762	CRABP1	ENST00000299529	7a9yAAA	137	1
P29965	CD40LG	ENST00000370629	1alyA	261	0.559
P29972	AQP1	ENST00000311813	6pojA	269	1
P29992	GNA11	ENST00000078429	6oijA	359	0.549
P30038	ALDH4A1	ENST00000290597	3v9hA	563	0.961
P30040	ERP29	ENST00000261735	2qc7A	261	0.854
P30041	PRDX6	ENST00000340385	5b6mA	224	0.987
P30043	BLVRB	ENST00000263368	1hdoA	206	0.995
P30044	PRDX5	ENST00000265462	3mngA	214	0.752
P30046	DDT	ENST00000350608	3kanA	118	0.992
P30047	GCHFR	ENST00000260447	7accA	84	0.988
P30048	PRDX3	ENST00000298510	5ucxA	256	0.758
P30050	RPL12	ENST00000361436	4v6xCK	165	0.988
P30084	ECHS1	ENST00000368547	2hw5A	290	0.897
P30086	PEBP1	ENST00000261313	2l7wA	187	1
P30101	PDIA3	ENST00000300289	3f8uA	505	0.929
P30153	PPP2R1A	ENST00000322088	1b3uA	589	0.998
P30203	CD6	ENST00000313421	5a2eA	668	0.451
P30260	CDC27	ENST00000066544	4ui9F	824	0.604
P30281	CCND3	ENST00000372991	3g33B	292	0.784
P30291	WEE1	ENST00000450114	5vd9A	646	0.404
P30307	CDC25C	ENST00000323760	3op3A	473	0.353
P30405	PPIF	ENST00000225174	5a0eA	207	0.797
P30419	NMT1	ENST00000258960	5o9uA	496	0.792
P30511	HLA-F	ENST00000334668	5knmA	346	0.798
P30518	AVPR2	ENST00000337474	7dw9R	371	0.749
P30519	HMOX2	ENST00000219700	2qppA	316	0.677
P30520	ADSS2	ENST00000366535	2v40A	456	0.919
P30542	ADORA1	ENST00000309502	5uenA	326	0.896
P30556	AGTR1	ENST00000349243	6os0A	359	0.852
P30559	OXTR	ENST00000316793	6tpkA	389	0.828
P30613	PKLR	ENST00000342741	4imaA	574	0.909
P30626	SRI	ENST00000265729	4uslA	198	0.874
P30740	SERPINB1	ENST00000380739	4ga7A	379	1
P30793	GCH1	ENST00000395514	1fb1A	250	0.784
P30838	ALDH3A1	ENST00000225740	3szaA	453	0.987
P30876	POLR2B	ENST00000314595	5iybB	1174	0.992
P30926	CHRNB4	ENST00000261751	6pv7B	498	0.779
P30968	GNRHR	ENST00000226413	7br3A	328	0.835
P30989	NTSR1	ENST00000370501	6up7R	418	0.799
P31025	LCN1	ENST00000263598	5t43A	176	0.898
P31040	SDHA	ENST00000264932	6vaxA	664	0.92
P31151	S100A7	ENST00000368722	1psrA	101	0.99
P31153	MAT2A	ENST00000306434	7kcfA	395	0.967
P31321	PRKAR1B	ENST00000360274	4dinB	381	0.906
P31327	CPS1	ENST00000233072	5douA	1500	0.948
P31350	RRM2	ENST00000304567	3oljA	389	0.733
P31371	FGF9	ENST00000382353	1ihkA	208	0.755
P31415	CASQ1	ENST00000368078	5crgA	396	0.894
P31483	TIA1	ENST00000433529	2mjnA	386	0.469
P31644	GABRA5	ENST00000335625	6a96A	462	0.714
P31645	SLC6A4	ENST00000261707	5i6xA	630	0.86
P31749	AKT1	ENST00000349310	6s9wA	480	0.856
P31751	AKT2	ENST00000392038	3d0eA	481	0.696
P31785	IL2RG	ENST00000374202	4gs7C	369	0.528
P31930	UQCRC1	ENST00000203407	5xteL	480	0.929
P31937	HIBADH	ENST00000265395	2gf2A	336	0.878
P31939	ATIC	ENST00000236959	5uz0A	592	0.995
P31941	APOBEC3A	ENST00000249116	2m65A	199	1
P31943	HNRNPH1	ENST00000356731	6dhsA	449	0.388
P31946	YWHAB	ENST00000353703	6gn0A	246	0.963
P31947	SFN	ENST00000339276	3iquA	248	0.931
P31949	S100A11	ENST00000271638	2lucA	105	1
P31994	FCGR2B	ENST00000358671	2fcbA	310	0.555
P31997	CEACAM8	ENST00000244336	2dksA	349	0.338
P32119	PRDX2	ENST00000301522	1qmvA	198	0.995
P32238	CCKAR	ENST00000295589	7mbxR	428	0.682
P32241	VIPR1	ENST00000325123	6vn7R	457	0.575
P32245	MC4R	ENST00000299766	6w25A	332	0.792
P32248	CCR7	ENST00000246657	6qzhA	378	0.505
P32297	CHRNA3	ENST00000326828	6pv7A	505	0.766
P32298	GRK4	ENST00000398052	4yhjA	578	0.867
P32320	CDA	ENST00000375071	1mq0A	146	0.89
P32321	DCTD	ENST00000438320	2w4lA	178	0.899
P32322	PYCR1	ENST00000329875	2gerA	319	0.862
P32455	GBP1	ENST00000370473	6lojB	592	0.965
P32456	GBP2	ENST00000370466	7e58A	591	0.929
P32780	GTF2H1	ENST00000265963	7ena1	548	0.79
P32881	IFNA8	ENST00000380205	6jhdA	189	0.878
P32926	DSG3	ENST00000257189	5eqxA	999	0.439
P32927	CSF2RB	ENST00000403662	4nkqA	897	0.459
P32929	CTH	ENST00000370938	6nbaA	405	0.96
P32969	RPL9	ENST00000295955	6oleJ	192	0.995
P33176	KIF5B	ENST00000302418	1mkjA	963	0.349
P33316	DUT	ENST00000331200	3ehwA	252	0.56
P33552	CKS2	ENST00000314355	5lqfC	79	0.937
P33681	CD80	ENST00000264246	1dr9A	288	0.694
P33763	S100A5	ENST00000368717	2kaxA	92	1
P33764	S100A3	ENST00000368712	3nsiA	101	0.95
P33991	MCM4	ENST00000262105	6xtx4	863	0.693
P33992	MCM5	ENST00000216122	6xtx5	734	0.786
P33993	MCM7	ENST00000303887	6xtx7	719	0.832
P34059	GALNS	ENST00000268695	4fdiA	522	0.946
P34096	RNASE4	ENST00000397995	1rnfA	147	0.81
P34130	NTF4	ENST00000593537	1hcfA	210	0.576
P34896	SHMT1	ENST00000316694	6fl5A	483	0.975
P34897	SHMT2	ENST00000328923	6m5oA	504	0.917
P34913	EPHX2	ENST00000521400	4haiA	555	0.987
P34931	HSPA1L	ENST00000375654	3gdqA	641	0.587
P34947	GRK5	ENST00000392870	6pjxA	590	0.919
P34972	CNR2	ENST00000374472	6pt0R	360	0.828
P34998	CRHR1	ENST00000398285	6pb0R	444	0.633
P35052	GPC1	ENST00000264039	4ywtA	558	0.737
P35080	PFN2	ENST00000452853	1d1jA	140	0.979
P35219	CA8	ENST00000317995	2w2jA	290	0.924
P35221	CTNNA1	ENST00000302763	4iggA	906	0.828
P35222	CTNNB1	ENST00000349496	2z6hA	781	0.682
P35226	BMI1	ENST00000376663	2na1A	326	0.34
P35228	NOS2	ENST00000313735	3e7gA	1153	0.365
P35240	NF2	ENST00000338641	6cdsA	595	0.546
P35243	RCVRN	ENST00000226193	2d8nA	200	0.985
P35244	RPA3	ENST00000223129	2pi2E	121	0.967
P35247	SFTPD	ENST00000372292	2ricA	375	0.408
P35249	RFC4	ENST00000296273	6vvoD	363	0.837
P35250	RFC2	ENST00000055077	6vvoB	354	0.893
P35251	RFC1	ENST00000381897	6vvoA	1148	0.39
P35268	RPL22	ENST00000234875	4v6xCU	128	0.875
P35270	SPR	ENST00000234454	6i6pA	261	1
P35354	PTGS2	ENST00000367468	5f1aA	604	0.912
P35367	HRH1	ENST00000397056	7dflR	487	0.565
P35398	RORA	ENST00000335670	4s15A	523	0.467
P35408	PTGER4	ENST00000302472	7d7mA	488	0.584
P35414	APLNR	ENST00000606794	5vblB	380	0.787
P35442	THBS2	ENST00000366787	2rhpA	1172	0.531
P35475	IDUA	ENST00000247933	3w81A	653	0.943
P35498	SCN1A	ENST00000303395	7dtdA	2009	0.566
P35499	SCN4A	ENST00000435607	6agfA	1836	0.62
P35520	CBS	ENST00000352178	4l3vA	551	0.904
P35523	CLCN1	ENST00000343257	6qvcA	988	0.606
P35557	GCK	ENST00000403799	6e0iA	465	0.985
P35558	PCK1	ENST00000319441	1nhxA	622	0.973
P35580	MYH10	ENST00000269243	4pd3A	1976	0.363
P35609	ACTN2	ENST00000366578	4d1eA	894	0.961
P35610	SOAT1	ENST00000367619	6l47A	550	0.756
P35613	BSG	ENST00000333511	7ckoB	385	0.558
P35625	TIMP3	ENST00000266085	3ckiB	211	0.573
P35754	GLRX	ENST00000237858	4rqrA	106	0.991
P35790	CHKA	ENST00000265689	5ftgA	457	0.827
P35813	PPM1A	ENST00000395076	4ragA	382	0.961
P35914	HMGCL	ENST00000374490	2cw6A	325	0.911
P35998	PSMC2	ENST00000292644	6mskA	433	0.954
P36222	CHI3L1	ENST00000255409	1hjxA	383	0.945
P36404	ARL2	ENST00000246747	3doeA	184	0.995
P36507	MAP2K2	ENST00000262948	1s9iA	400	0.757
P36543	ATP6V1E1	ENST00000253413	6wm2H	226	0.996
P36544	CHRNA7	ENST00000306901	7ekpA	502	0.789
P36578	RPL4	ENST00000307961	6zmiLC	427	0.862
P36776	LONP1	ENST00000360614	7nglA	959	0.861
P36871	PGM1	ENST00000371084	5jn5A	562	1
P36873	PPP1CC	ENST00000335007	1jk7A	323	0.91
P36888	FLT3	ENST00000241453	6jqrA	993	0.384
P36897	TGFBR1	ENST00000374994	1iasA	503	0.656
P36941	LTBR	ENST00000228918	4mxwR	435	0.343
P36952	SERPINB5	ENST00000382771	1wz9A	375	1
P36954	POLR2I	ENST00000221859	5iybI	125	1
P36955	SERPINF1	ENST00000254722	1imvA	418	0.897
P36957	DLST	ENST00000334220	6h05A	453	0.521
P36959	GMPR	ENST00000259727	2bleA	345	0.977
P36969	GPX4	ENST00000354171	5h5rA	197	0.858
P36980	CFHR2	ENST00000367415	3zd1A	270	0.456
P37023	ACVRL1	ENST00000388922	3my0A	503	0.586
P37088	SCNN1A	ENST00000228916	6bqnA	669	0.647
P37108	SRP14	ENST00000267884	5aoxB	136	0.691
P37173	TGFBR2	ENST00000295754	7dv6A	567	0.536
P37231	PPARG	ENST00000287820	3e00D	505	0.719
P37235	HPCAL1	ENST00000307845	5t7cA	193	0.959
P37268	FDFT1	ENST00000220584	3vj8A	417	0.803
P37802	TAGLN2	ENST00000320307	1wymA	199	0.714
P37837	TALDO1	ENST00000319006	1f05A	337	0.955
P37840	SNCA	ENST00000336904	1xq8A	140	1
P38117	ETFB	ENST00000309244	1efvB	255	0.988
P38484	IFNGR2	ENST00000290219	6e3kE	337	0.632
P38571	LIPA	ENST00000336233	6v7nA	399	0.91
P38606	ATP6V1A	ENST00000273398	6wlzA	617	0.972
P38646	HSPA9	ENST00000297185	6p2uA	679	0.56
P38935	IGHMBP2	ENST00000255078	4b3fX	993	0.651
P39019	RPS19	ENST00000593863	6zlwU	145	0.993
P39023	RPL3	ENST00000216146	6zmiLB	403	0.998
P39656	DDOST	ENST00000415136	6s7oG	456	0.901
P39687	ANP32A	ENST00000465139	6xzqG	249	0.635
P39748	FEN1	ENST00000305885	5k97A	380	0.882
P39905	GDNF	ENST00000326524	2v5eB	211	0.479
P40121	CAPG	ENST00000263867	1j72A	348	0.968
P40189	IL6ST	ENST00000336909	3l5hA	918	0.642
P40198	CEACAM3	ENST00000357396	6avzA	252	0.429
P40227	CCT6A	ENST00000275603	7lumA	531	0.989
P40259	CD79B	ENST00000006750	3kg5A	229	0.45
P40261	NNMT	ENST00000299964	7bkgA	264	0.992
P40306	PSMB10	ENST00000358514	7aweI	273	0.817
P40337	VHL	ENST00000256474	6hayB	213	0.714
P40394	ADH7	ENST00000209665	1d1tA	386	0.966
P40429	RPL13A	ENST00000391857	4v6xCO	203	0.995
P40616	ARL1	ENST00000261636	1uptA	181	0.923
P40692	MLH1	ENST00000231790	4p7aA	756	0.401
P40763	STAT3	ENST00000264657	6tlcA	770	0.692
P40855	PEX19	ENST00000368072	5lnfA	299	0.465
P40926	MDH2	ENST00000315758	2dfdA	338	0.929
P40933	IL15	ENST00000296545	2z3qA	162	0.704
P40937	RFC5	ENST00000454402	6vvoC	340	0.918
P40938	RFC3	ENST00000380071	6vvoE	356	0.972
P40939	HADHA	ENST00000380649	6dv2G	763	0.95
P41091	EIF2S3	ENST00000253039	7d43P	472	0.892
P41143	OPRD1	ENST00000234961	4n6hA	372	0.815
P41145	OPRK1	ENST00000265572	4djhA	380	0.755
P41146	OPRL1	ENST00000336866	5dhhA	370	0.762
P41159	LEP	ENST00000308868	1ax8A	167	0.778
P41181	AQP2	ENST00000199280	4oj2X	271	0.934
P41208	CETN2	ENST00000370277	2ggmA	172	0.866
P41214	EIF2D	ENST00000271764	5oa30	584	0.82
P41220	RGS2	ENST00000235382	2af0A	211	0.63
P41222	PTGDS	ENST00000371625	4os3A	190	0.858
P41223	BUD31	ENST00000222969	6qdvL	144	1
P41227	NAA10	ENST00000464845	6c9mB	235	0.681
P41235	HNF4A	ENST00000316099	4iqrA	474	0.637
P41238	APOBEC1	ENST00000229304	6x91A	236	0.941
P41240	CSK	ENST00000220003	3d7tA	450	0.584
P41250	GARS1	ENST00000389266	4kqeA	739	0.808
P41271	NBL1	ENST00000375136	4x1jA	181	0.459
P41273	TNFSF9	ENST00000245817	2x29A	254	0.657
P41279	MAP3K8	ENST00000263056	5iu2A	467	0.668
P41567	EIF1	ENST00000469257	2if1A	113	1
P41586	ADCYAP1R1	ENST00000304166	6m1iA	468	0.754
P41594	GRM5	ENST00000305447	6n51A	1212	0.653
P41595	HTR2B	ENST00000258400	5tvnA	481	0.617
P41743	PRKCI	ENST00000295797	3a8xA	596	0.57
P42126	ECI1	ENST00000301729	1sg4A	302	0.825
P42224	STAT1	ENST00000361099	1yvlA	750	0.869
P42226	STAT6	ENST00000300134	5d39A	847	0.577
P42262	GRIA2	ENST00000296526	2wjwA	883	0.417
P42285	MTREX	ENST00000230640	6iehB	1042	0.892
P42330	AKR1C3	ENST00000380554	2fgbA	323	1
P42336	PIK3CA	ENST00000263967	5xgiA	1068	0.985
P42345	MTOR	ENST00000361445	6bcuA	2549	0.865
P42356	PI4KA	ENST00000255882	6bq1A	2102	0.491
P42574	CASP3	ENST00000308394	2j32A	277	0.899
P42575	CASP2	ENST00000310447	2p2cA	452	0.358
P42658	DPP6	ENST00000377770	1xfdA	865	0.836
P42702	LIFR	ENST00000263409	3e0gA	1097	0.44
P42765	ACAA2	ENST00000285093	4c2kA	397	0.995
P42766	RPL35	ENST00000348462	4v6xCh	123	1
P42771	CDKN2A	ENST00000304494	1a5eA	156	1
P42773	CDKN2C	ENST00000262662	1bu9A	168	1
P42785	PRCP	ENST00000313010	3n2zB	496	0.899
P42830	CXCL5	ENST00000296027	2mgsA	114	0.623
P42858	HTT	ENST00000355072	6x9oA	3142	0.772
P42892	ECE1	ENST00000374893	3dwbA	770	0.87
P42898	MTHFR	ENST00000376590	6fcxA	656	0.898
P43003	SLC1A3	ENST00000265113	5llmA	542	0.502
P43005	SLC1A1	ENST00000262352	6s3qA	524	0.821
P43034	PAFAH1B1	ENST00000397195	7mt1A	410	0.766
P43115	PTGER3	ENST00000351052	6m9tA	390	0.7
P43116	PTGER2	ENST00000245457	7cx2R	358	0.743
P43155	CRAT	ENST00000318080	1nm8A	626	0.936
P43166	CA7	ENST00000338437	3ml5A	264	0.992
P43220	GLP1R	ENST00000373256	7lciR	463	0.849
P43235	CTSK	ENST00000271651	5z5oA	329	0.954
P43246	MSH2	ENST00000233146	3thwA	934	0.953
P43250	GRK6	ENST00000355472	3nynA	576	0.96
P43320	CRYBB2	ENST00000398215	1ytqA	205	0.883
P43351	RAD52	ENST00000358495	1h2iA	418	0.445
P43354	NR4A2	ENST00000339562	5y41A	598	0.388
P43357	MAGEA3	ENST00000370278	4v0pA	314	0.659
P43358	MAGEA4	ENST00000276344	2wa0A	317	0.644
P43364	MAGEA11	ENST00000355220	6wjhA	429	0.483
P43366	MAGEB1	ENST00000378981	6r7tB	347	0.519
P43403	ZAP70	ENST00000264972	4k2rA	619	0.877
P43405	SYK	ENST00000375746	4fl2A	635	0.874
P43487	RANBP1	ENST00000331821	1k5dB	201	0.726
P43489	TNFRSF4	ENST00000379236	2hevR	277	0.505
P43490	NAMPT	ENST00000222553	6e68A	491	0.978
P43628	KIR2DL3	ENST00000342376	1b6uA	341	0.584
P43629	KIR3DL1	ENST00000391728	7k80G	444	0.653
P43652	AFM	ENST00000226355	6fakA	599	0.947
P43681	CHRNA4	ENST00000370263	6cnjA	627	0.585
P43686	PSMC4	ENST00000157812	5l4gK	418	0.94
P45379	TNNT2	ENST00000236918	6kn8T	298	0.584
P45381	ASPA	ENST00000263080	2o53A	313	0.965
P45452	MMP13	ENST00000260302	4fvlA	471	0.781
P45877	PPIC	ENST00000306442	2eslA	212	0.854
P45954	ACADSB	ENST00000358776	2jifA	432	0.882
P45974	USP5	ENST00000229268	3ihpA	858	0.784
P45983	MAPK8	ENST00000374176	2xrwA	427	0.85
P45984	MAPK9	ENST00000455781	7cmlA	424	0.858
P45985	MAP2K4	ENST00000353533	3aloA	399	0.724
P46063	RECQL	ENST00000421138	2wwyA	649	0.817
P46108	CRK	ENST00000300574	2eyzA	304	1
P46109	CRKL	ENST00000354336	2lqnA	303	1
P46199	MTIF2	ENST00000263629	6gazBC	727	0.785
P46527	CDKN1B	ENST00000228872	7b5lP	198	0.389
P46597	ASMT	ENST00000381229	4a6dA	345	1
P46736	BRCC3	ENST00000369462	6h3cB	316	0.816
P46776	RPL27A	ENST00000314138	6zmiLa	148	0.993
P46777	RPL5	ENST00000370321	6oleF	297	0.99
P46778	RPL21	ENST00000272274	6zmiLT	160	0.994
P46779	RPL28	ENST00000344063	4v6xCr	137	1
P46781	RPS9	ENST00000302907	6zmiSJ	194	0.954
P46782	RPS5	ENST00000196551	4ug0SF	204	0.936
P46926	GNPDA1	ENST00000311337	1ne7A	289	0.972
P46952	HAAO	ENST00000294973	2qnkA	286	0.997
P46976	GYG1	ENST00000345003	3u2uA	350	0.749
P46977	STT3A	ENST00000392708	6s7oA	705	0.93
P47224	RABIF	ENST00000367262	1fwqA	123	0.935
P47712	PLA2G4A	ENST00000367466	1cjyA	749	0.845
P47736	RAP1GAP	ENST00000374765	3brwA	663	0.507
P47813	EIF1AX	ENST00000379607	1d7qA	144	0.993
P47870	GABRB2	ENST00000274547	6x3tA	512	0.637
P47871	GCGR	ENST00000400723	5yqzR	477	0.834
P47872	SCTR	ENST00000019103	6wzgR	440	0.861
P47895	ALDH1A3	ENST00000329841	5fhzA	512	0.955
P47897	QARS1	ENST00000306125	4ye6A	775	0.914
P47900	P2RY1	ENST00000305097	4xnwA	373	0.783
P47914	RPL29	ENST00000294189	6xa1Lb	159	0.761
P47929	LGALS7	ENST00000314980	5h9qA	136	1
P47989	XDH	ENST00000379416	2e1qA	1333	0.98
P47992	XCL1	ENST00000367818	1j8iA	114	0.816
P48023	FASLG	ENST00000367721	5l19A	281	0.534
P48039	MTNR1A	ENST00000307161	6me2A	350	0.829
P48052	CPA2	ENST00000222481	1ayeA	419	0.733
P48059	LIMS1	ENST00000332345	7lt9B	325	0.403
P48060	GLIPR1	ENST00000266659	3q2uA	266	0.726
P48061	CXCL12	ENST00000374429	4uaiA	93	0.731
P48067	SLC6A9	ENST00000360584	6zbvA	706	0.763
P48163	ME1	ENST00000369705	3wjaA	572	0.983
P48200	IREB2	ENST00000258886	6vcdA	963	0.668
P48426	PIP4K2A	ENST00000376573	6ux9A	406	0.914
P48443	RXRG	ENST00000359842	7a79A	463	0.46
P48449	LSS	ENST00000356396	1w6jA	732	0.993
P48539	PCP4	ENST00000328619	2n77B	62	0.532
P48551	IFNAR2	ENST00000342136	1n6uA	515	0.408
P48556	PSMD8	ENST00000215071	5l4kT	350	0.777
P48643	CCT5	ENST00000280326	7lumD	541	0.974
P48728	AMT	ENST00000273588	1wsrA	403	0.921
P48729	CSNK1A1	ENST00000377843	6gzdA	337	0.881
P48730	CSNK1D	ENST00000314028	6rcgA	415	0.706
P48735	IDH2	ENST00000330062	5i95A	452	0.912
P48736	PIK3CG	ENST00000359195	7mezA	1102	0.897
P48740	MASP1	ENST00000337774	4igdA	699	0.575
P48775	TDO2	ENST00000536354	6pyzA	406	0.865
P49005	POLD2	ENST00000406581	6tnyB	469	0.919
P49069	CAMLG	ENST00000297156	6so5E	296	0.348
P49116	NR2C2	ENST00000393102	3p0uA	596	0.372
P49137	MAPKAPK2	ENST00000367103	4tyhA	400	0.875
P49146	NPY2R	ENST00000329476	7ddzA	381	0.759
P49207	RPL34	ENST00000394665	6zmiLg	117	0.974
P49257	LMAN1	ENST00000251047	3lcpA	510	0.459
P49286	MTNR1B	ENST00000257068	6me8A	362	0.79
P49327	FASN	ENST00000306749	3hhdA	2511	0.339
P49336	CDK8	ENST00000381527	5xs2A	464	0.782
P49354	FNTA	ENST00000302279	2h6fA	379	0.831
P49356	FNTB	ENST00000246166	2h6fB	437	0.938
P49366	DHPS	ENST00000210060	1dhsA	369	0.978
P49368	CCT3	ENST00000295688	7lumH	545	0.956
P49406	MRPL19	ENST00000393909	6vmiQ	292	0.822
P49407	ARRB1	ENST00000420843	6pwcA	418	0.837
P49419	ALDH7A1	ENST00000409134	6o4cA	539	0.944
P49427	CDC34	ENST00000215574	4mdkA	236	0.754
P49448	GLUD2	ENST00000328078	6g2uA	558	0.885
P49450	CENPA	ENST00000335756	6mupA	140	0.729
P49458	SRP9	ENST00000304786	4uykA	86	0.953
P49459	UBE2A	ENST00000371558	6cyrA	152	1
P49588	AARS1	ENST00000261772	5knnA	968	0.465
P49591	SARS1	ENST00000234677	4l87A	514	0.926
P49638	TTPA	ENST00000260116	1oizA	278	0.957
P49642	PRIM1	ENST00000338193	6rb4A	420	0.969
P49662	CASP4	ENST00000444739	6nryA	377	0.65
P49674	CSNK1E	ENST00000359867	4hokA	416	0.707
P49675	STAR	ENST00000276449	3p0lA	285	0.73
P49721	PSMB2	ENST00000373237	4r3oK	201	0.99
P49736	MCM2	ENST00000265056	6xtx2	904	0.764
P49747	COMP	ENST00000222271	3fbyA	757	0.704
P49748	ACADVL	ENST00000356839	3b96A	655	0.896
P49753	ACOT2	ENST00000238651	3hlkA	483	0.845
P49759	CLK1	ENST00000321356	6zlnA	484	0.696
P49760	CLK2	ENST00000368361	6fykA	499	0.699
P49763	PGF	ENST00000405431	1fzvA	221	0.452
P49765	VEGFB	ENST00000309422	2xacA	207	0.478
P49768	PSEN1	ENST00000324501	6idfB	467	0.668
P49770	EIF2B2	ENST00000266126	7d46C	351	0.915
P49771	FLT3LG	ENST00000594009	1eteA	235	0.57
P49773	HINT1	ENST00000304043	6g9zA	126	0.96
P49789	FHIT	ENST00000468189	2fitA	147	0.884
P49795	RGS19	ENST00000332298	1cmzA	217	0.59
P49815	TSC2	ENST00000219476	7dl2A	1807	0.624
P49821	NDUFV1	ENST00000322776	5xtbA	464	0.929
P49841	GSK3B	ENST00000264235	4nm5A	420	0.857
P49848	TAF6	ENST00000344095	7egbF	677	0.603
P49862	KLK7	ENST00000391807	2qxiA	253	0.874
P49863	GZMK	ENST00000231009	1mzaA	264	0.86
P49888	SULT1E1	ENST00000226444	4jvlA	294	0.993
P49902	NT5C2	ENST00000343289	6ddqA	561	0.904
P49903	SEPHS1	ENST00000327347	3fd6A	392	0.872
P49914	MTHFS	ENST00000258874	3hy6A	203	0.975
P49915	GMPS	ENST00000496455	2vxoA	693	0.928
P49916	LIG3	ENST00000378526	3l2pA	1009	0.572
P49917	LIG4	ENST00000405925	6bkgA	911	0.659
P49959	MRE11	ENST00000323929	3t1iA	708	0.531
P50052	AGTR2	ENST00000371906	6jodA	363	0.843
P50053	KHK	ENST00000260598	6ul7A	298	0.997
P50120	RBP2	ENST00000232217	7k3iA	134	1
P50135	HNMT	ENST00000280097	2aotA	292	0.986
P50148	GNAQ	ENST00000286548	6vu5B	359	0.376
P50213	IDH3A	ENST00000299518	6kdeA	366	0.918
P50225	SULT1A1	ENST00000314752	1z28A	295	0.98
P50226	SULT1A2	ENST00000335715	1z29A	295	0.953
P50281	MMP14	ENST00000311852	3c7xA	582	0.337
P50336	PPOX	ENST00000352210	3nksA	477	0.975
P50440	GATM	ENST00000396659	1jdwA	423	0.851
P50542	PEX5	ENST00000420616	2j9qA	639	0.509
P50579	METAP2	ENST00000323666	5d6eA	478	0.774
P50583	NUDT2	ENST00000346365	1xsaA	147	1
P50591	TNFSF10	ENST00000241261	1d4vB	281	0.58
P50607	TUB	ENST00000299506	1s31A	506	0.54
P50613	CDK7	ENST00000256443	7ena8	346	0.864
P50616	TOB1	ENST00000268957	2z15A	345	0.339
P50750	CDK9	ENST00000373264	3mi9A	372	0.884
P50895	BCAM	ENST00000270233	2petA	628	0.368
P50914	RPL14	ENST00000338970	6zmiLM	215	0.647
P50990	CCT8	ENST00000286788	7lumB	548	0.956
P50991	CCT4	ENST00000394440	7lumF	539	0.961
P51124	GZMM	ENST00000264553	2zgcA	257	0.899
P51148	RAB5C	ENST00000346213	4kyiB	216	0.759
P51149	RAB7A	ENST00000265062	1yhnA	207	0.884
P51151	RAB9A	ENST00000464506	1wmsA	201	0.846
P51157	RAB28	ENST00000330852	2hxsA	221	0.787
P51159	RAB27A	ENST00000336787	6hufA	221	0.774
P51161	FABP6	ENST00000402432	1o1uA	128	0.992
P51168	SCNN1B	ENST00000343070	6bqnB	640	0.692
P51170	SCNN1G	ENST00000300061	6bqnC	649	0.689
P51398	DAP3	ENST00000343043	6vmiAX	398	0.887
P51449	RORC	ENST00000318247	3l0lA	518	0.477
P51452	DUSP3	ENST00000226004	3f81A	185	0.968
P51532	SMARCA4	ENST00000344626	6ltjI	1647	0.335
P51553	IDH3G	ENST00000217901	7ce3B	393	0.878
P51570	GALK1	ENST00000225614	6zgxA	392	0.997
P51580	TPMT	ENST00000309983	2bzgA	245	0.935
P51617	IRAK1	ENST00000369980	6bfnA	712	0.421
P51648	ALDH3A2	ENST00000581518	4qgkA	485	0.948
P51649	ALDH5A1	ENST00000357578	2w8pA	535	0.907
P51659	HSD17B4	ENST00000510025	1zbqA	736	0.41
P51665	PSMD7	ENST00000219313	5l4kU	324	0.901
P51668	UBE2D1	ENST00000373910	4qplB	147	1
P51671	CCL11	ENST00000305869	1eotA	97	0.763
P51681	CCR5	ENST00000292303	6meoB	352	0.889
P51684	CCR6	ENST00000341935	6wwzR	374	0.829
P51688	SGSH	ENST00000326317	4mhxA	502	0.958
P51692	STAT5B	ENST00000293328	6mbzA	787	0.681
P51787	KCNQ1	ENST00000155840	6v00A	676	0.524
P51798	CLCN7	ENST00000382745	7jm7A	805	0.848
P51809	VAMP7	ENST00000286448	2dmwA	220	0.536
P51812	RPS6KA3	ENST00000379565	4d9uA	740	0.415
P51813	BMX	ENST00000342014	3sxsA	675	0.387
P51857	AKR1D1	ENST00000242375	3buvA	326	0.997
P51858	HDGF	ENST00000357325	1ri0A	240	0.417
P51911	CNN1	ENST00000252456	1wypA	297	0.414
P51946	CCNH	ENST00000256897	7egb9	323	0.889
P51948	MNAT1	ENST00000261245	7ena0	309	0.99
P51955	NEK2	ENST00000366999	2w5bA	445	0.591
P51965	UBE2E1	ENST00000306627	3bzhA	193	0.834
P51970	NDUFA8	ENST00000373768	5xtcu	172	0.983
P52209	PGD	ENST00000270776	2jkvA	483	0.998
P52292	KPNA2	ENST00000330459	5h43A	529	0.809
P52294	KPNA1	ENST00000344337	4b18A	538	0.794
P52298	NCBP2	ENST00000321256	5oobB	156	0.974
P52306	RAP1GDS1	ENST00000408927	5xgcA	607	0.779
P52434	POLR2H	ENST00000456318	5iybH	150	1
P52435	POLR2J	ENST00000292614	5iybK	117	1
P52564	MAP2K6	ENST00000590474	3vn9A	334	0.871
P52565	ARHGDIA	ENST00000269321	1hh4D	204	0.912
P52566	ARHGDIB	ENST00000228945	1ds6B	201	0.886
P52630	STAT2	ENST00000314128	6ux2A	851	0.727
P52657	GTF2A2	ENST00000396060	5m4sA	109	0.936
P52701	MSH6	ENST00000234420	2o8eB	1360	0.688
P52757	CHN2	ENST00000222792	1xa6A	468	0.853
P52758	RIDA	ENST00000254878	1oniA	137	0.993
P52788	SMS	ENST00000404933	3c6mA	366	0.915
P52789	HK2	ENST00000290573	5hfuA	917	0.976
P52790	HK3	ENST00000292432	3hm8A	923	0.477
P52803	EFNA5	ENST00000333274	4l0pB	228	0.61
P52815	MRPL12	ENST00000333676	7o9kFF	198	0.354
P52888	THOP1	ENST00000307741	2o36A	689	0.949
P52895	AKR1C2	ENST00000380753	4xo6A	323	0.997
P53004	BLVRA	ENST00000265523	2h63A	296	0.956
P53041	PPP5C	ENST00000012443	1wao1	499	0.956
P53350	PLK1	ENST00000300093	2rkuA	603	0.488
P53365	ARFIP2	ENST00000254584	1i49A	341	0.589
P53370	NUDT6	ENST00000304430	3h95A	316	0.509
P53396	ACLY	ENST00000352035	6uuwA	1101	0.939
P53582	METAP1	ENST00000296411	2b3hA	386	0.788
P53597	SUCLG1	ENST00000393868	6wcvA	346	0.882
P53602	MVD	ENST00000301012	3d4jA	400	0.935
P53611	RABGGTB	ENST00000319942	6j7fB	331	0.994
P53634	CTSC	ENST00000227266	3pdfA	463	0.948
P53667	LIMK1	ENST00000336180	3s95A	647	0.476
P53671	LIMK2	ENST00000331728	5nxdA	638	0.475
P53673	CRYBA4	ENST00000354760	3lwkA	196	0.964
P53680	AP2S1	ENST00000263270	6uriS	142	1
P53778	MAPK12	ENST00000215659	7cgaA	367	0.94
P53779	MAPK10	ENST00000515400	4h39A	464	0.767
P53803	POLR2K	ENST00000353107	7d58L	58	0.81
P53816	PLAAT3	ENST00000323646	2kytA	162	0.772
P53985	SLC16A1	ENST00000369626	7ckrA	500	0.764
P53992	SEC24C	ENST00000339365	3eh2A	1094	0.7
P53999	SUB1	ENST00000265073	6ycsA	127	0.52
P54098	POLG	ENST00000268124	3ikmA	1239	0.881
P54132	BLM	ENST00000355112	4cgzA	1417	0.444
P54136	RARS1	ENST00000231572	4r3zB	660	0.998
P54274	TERF1	ENST00000276603	5wirA	439	0.465
P54278	PMS2	ENST00000265849	1h7sA	862	0.372
P54284	CACNB3	ENST00000301050	7mixC	484	0.669
P54289	CACNA2D1	ENST00000356253	7mixD	1103	0.859
P54315	PNLIPRP1	ENST00000358834	2pplA	467	0.964
P54368	OAZ1	ENST00000602676	4zgyB	228	0.548
P54577	YARS1	ENST00000373477	5thhA	528	0.642
P54578	USP14	ENST00000261601	6iinA	494	0.779
P54619	PRKAG1	ENST00000548065	5ezvE	331	0.912
P54646	PRKAA2	ENST00000371244	5isoA	552	0.821
P54652	HSPA2	ENST00000247207	5fpmA	639	0.596
P54687	BCAT1	ENST00000261192	2abjA	386	0.948
P54710	FXYD2	ENST00000292079	2mkvA	66	0.879
P54725	RAD23A	ENST00000586534	1oqyA	363	0.997
P54764	EPHA4	ENST00000281821	4m4rA	986	0.523
P54802	NAGLU	ENST00000225927	4xwhA	743	0.969
P54829	PTPN5	ENST00000358540	2bv5A	565	0.499
P54868	HMGCS2	ENST00000369406	2wyaA	508	0.906
P54886	ALDH18A1	ENST00000371224	2h5gA	795	0.523
P54922	ADPRH	ENST00000357003	6g28A	357	1
P55000	SLURP1	ENST00000246515	6zzeA	103	0.786
P55008	AIF1	ENST00000376059	2g2bA	147	0.993
P55010	EIF5	ENST00000216554	2iu1A	431	0.415
P55011	SLC12A2	ENST00000262461	6pztA	1212	0.384
P55036	PSMD4	ENST00000368884	5l4kW	377	0.52
P55040	GEM	ENST00000297596	2cjwA	296	0.601
P55042	RRAD	ENST00000299759	3q72A	308	0.539
P55055	NR1H2	ENST00000253727	4nqaB	460	0.8
P55064	AQP5	ENST00000293599	3d9sA	265	0.921
P55072	VCP	ENST00000358901	7bpaA	806	0.921
P55075	FGF8	ENST00000344255	2fdbM	233	0.631
P55084	HADHB	ENST00000317799	6dv2A	474	0.911
P55087	AQP4	ENST00000383168	3gd8A	323	0.69
P55145	MANF	ENST00000528157	2kvdA	182	0.868
P55157	MTTP	ENST00000265517	6i7sG	894	0.965
P55210	CASP7	ENST00000345633	1shlA	303	0.815
P55211	CASP9	ENST00000333868	1nw9B	416	0.666
P55212	CASP6	ENST00000265164	4nblA	293	0.881
P55263	ADK	ENST00000539909	2i6aA	362	0.948
P55273	CDKN2D	ENST00000335766	1bd8A	166	0.94
P55735	SEC13	ENST00000350697	3bg1A	322	0.885
P55769	SNU13	ENST00000215956	2jnbA	128	1
P55789	GFER	ENST00000248114	3tk0A	205	0.61
P55809	OXCT1	ENST00000196371	3dlxA	520	0.904
P55854	SUMO3	ENST00000332859	2io1B	103	0.786
P55884	EIF3B	ENST00000360876	6zmw1	814	0.722
P55899	FCGRT	ENST00000221466	6qioB	365	0.732
P55957	BID	ENST00000551952	2bidA	195	1
P56159	GFRA1	ENST00000355422	6q2nC	465	0.43
P56192	MARS1	ENST00000262027	5goyA	900	0.664
P56277	CMC4	ENST00000369479	1hp8A	68	1
P56278	MTCP1	ENST00000362018	1qttA	107	1
P56279	TCL1A	ENST00000402399	1jsgA	114	0.974
P56282	POLE2	ENST00000216367	5vbnA	527	0.81
P56373	P2RX3	ENST00000263314	5svkA	397	0.899
P56470	LGALS4	ENST00000307751	1x50A	323	0.467
P56524	HDAC4	ENST00000345617	5zooG	1084	0.371
P56537	EIF6	ENST00000374436	6lu86	245	0.996
P56545	CTBP2	ENST00000337195	2omeA	445	0.742
P56556	NDUFA6	ENST00000498737	5xtbE	128	0.883
P56589	PEX3	ENST00000367591	3ajbA	373	0.786
P56696	KCNQ4	ENST00000347132	7bylA	695	0.509
P56703	WNT3	ENST00000225512	6ahyB	355	0.882
P56704	WNT3A	ENST00000284523	7drtA	352	0.949
P56817	BACE1	ENST00000313005	4pzwA	501	0.792
P57060	RWDD2B	ENST00000493196	2daxA	319	0.436
P57075	UBASH3A	ENST00000319294	5wdiA	661	0.399
P57105	SYNJ2BP	ENST00000256366	2enoA	145	0.738
P57729	RAB38	ENST00000243662	6hduA	211	0.858
P57730	CARD18	ENST00000530950	1dgnA	90	0.989
P57735	RAB25	ENST00000361084	2oilA	213	0.817
P57764	GSDMD	ENST00000262580	6n9oA	484	0.767
P57768	SNX16	ENST00000345957	5gw1A	344	0.509
P57771	RGS8	ENST00000367556	5do9B	180	0.733
P57772	EEFSEC	ENST00000254730	5izlA	596	0.862
P57789	KCNK10	ENST00000340700	4xdlA	538	0.485
P58004	SESN2	ENST00000253063	6n0mA	480	0.865
P58062	SPINK7	ENST00000274565	2leoA	85	0.776
P58335	ANTXR2	ENST00000307333	1shuX	489	0.37
P58546	MTPN	ENST00000393085	3aaaC	118	0.992
P58753	TIRAP	ENST00000392679	2y92A	221	0.647
P59095	STARD6	ENST00000307844	2mouA	220	1
P59768	GNG2	ENST00000335281	5uklG	71	0.873
P59998	ARPC4	ENST00000397261	6uhcF	168	0.988
P60006	ANAPC15	ENST00000227618	6q6gD	121	0.463
P60022	DEFB1	ENST00000297439	2nlsA	68	0.529
P60033	CD81	ENST00000263645	5tcxA	236	0.881
P60059	SEC61G	ENST00000352861	6w6l2	68	0.912
P60174	TPI1	ENST00000396705	1wyiA	249	0.996
P60228	EIF3E	ENST00000220849	6zvjE	445	0.964
P60484	PTEN	ENST00000371953	5bzzA	403	0.839
P60520	GABARAPL2	ENST00000037243	7lk3A	117	1
P60568	IL2	ENST00000226730	5utzA	153	0.869
[truncated: 2,463 more rows]

## Sheet: SWISS-MODEL
uniprot_id	enst_id	hgnc_symbol	ength	from	to	template	qmean	qmean_norm	seq_id	coverage
A0A0A6YYL3	ENST00000439682	POTEB	544	104	382	5jhq.1.A	-3.4485	0.636173	26.087	0.511029
A0AV02	ENST00000393469	SLC12A8	714	38	660	6y5v.1.A	-8.00185	0.483611	29.8673	0.871148
A0AVT1	ENST00000322244	UBA6	1052	38	1047	6dc6.1.A	-2.51703	0.675511	42.8283	0.959125
A0FGR9	ENST00000389567	ESYT3	886	114	585	4p42.1.A	-2.11277	0.689655	49.6703	0.531603
A0PJE2	ENST00000444610	DHRS12	317	37	314	3rd5.1.A	-2.45888	0.675073	27.4809	0.873817
A0PJK1	ENST00000395645	SLC5A10	596	17	541	2xq2.1.A	-6.00254	0.579054	30.7847	0.879195
A0PJX0	ENST00000288861	CIB4	185	10	182	1y1a.2.A	-1.60477	0.710485	45.0867	0.92973
A0PJX2	ENST00000217320	TLDC2	215	51	214	4acj.1.A	-0.839141	0.742866	53.0488	0.75814
A0PJY2	ENST00000442488	FEZF1	475	255	425	5wjq.1.C	-2.95083	0.649764	40.9357	0.357895
A0PK00	ENST00000449592	TMEM120B	339	3	330	7f3u.1.A	-2.28931	0.683478	70.1183	0.964602
A1A4Y4	ENST00000522154	IRGM	181	3	179	7c3k.2.A	-1.32242	0.723539	37.8531	0.972376
A1A5B4	ENST00000332826	ANO9	782	27	742	6qp6.1.A	-2.92211	0.661338	35.4342	0.914322
A1A5D9	ENST00000389347	BICDL2	508	53	287	6f1t.1.U	2.83093	0.893397	34.296	0.46063
A1KZ92	ENST00000356297	PXDNL	1463	708	1298	5mfa.1.A	-3.5732	0.635762	37.9616	0.403281
A1L0T0	ENST00000263383	ILVBL	632	50	627	7ayg.1.A	-3.13594	0.653857	27.5093	0.912975
A1L157	ENST00000261177	TSPAN11	253	7	251	6wvg.1.A	-5.61744	0.543307	27.1028	0.964427
A1L167	ENST00000399816	UBE2QL1	161	1	147	2qgx.2.A	-1.20483	0.721028	56.2914	0.906832
A1L168	ENST00000400633	C20orf202	122	30	81	1x4t.1.A	-2.03732	0.551094	26.9231	0.418033
A1L188	ENST00000431388	NDUFAF8	74	19	69	6i3v.1.D	-1.66825	0.613701	25.4902	0.675676
A1L190	ENST00000402753	SYCE3	88	11	86	5djn.1.A	-4.04972	0.58209	26.6667	0.852273
A1L453	ENST00000366757	PRSS38	326	50	295	7meq.1.A	-2.47656	0.67409	37.551	0.751534
A2A288	ENST00000409806	ZC3H12D	527	87	277	7ndj.2.A	1.22801	0.830251	70.6806	0.360531
A2A2V5	ENST00000315190	SERTM1	107	33	79	2ndj.1.A	-1.83451	0.578933	25.5319	0.429907
A2A2Y4	ENST00000304195	FRMD3	597	32	347	6qly.1.A	-3.33005	0.653613	27.5641	0.527638
A2A368	ENST00000399985	MAGEB16	324	99	315	2wa0.1.A	-0.752751	0.749289	51.8018	0.666667
A2A3L6	ENST00000368236	TTC24	582	31	398	6hc2.3.C	-4.35498	0.618057	30.303	0.630584
A2CJ06	ENST00000452335	DYTN	578	5	221	1eg3.1.A	-2.87832	0.664216	31.1005	0.373702
A2PYH4	ENST00000370425	HFM1	1435	164	1092	4f92.1.A	-4.99476	0.588821	27.3769	0.64669
A2RRD8	ENST00000391781	ZNF320	509	158	464	5wjq.1.C	-4.19607	0.621922	53.0249	0.601179
A2RTX5	ENST00000335968	TARS3	802	162	798	1qf6.1.B	-0.910825	0.731708	38.2306	0.793017
A2RUU4	ENST00000373861	CLPSL1	121	30	110	1n8s.1.B	-4.06124	0.530606	31.7647	0.661157
A2VDF0	ENST00000278025	FUOM	154	1	149	2wcu.1.A	-0.53422	0.755574	81.2081	0.961039
A4D1E9	ENST00000222511	GTPBP10	387	11	348	7o9k.19.A	-3.57596	0.650576	42.2442	0.870801
A4D1F6	ENST00000458448	LRRD1	860	143	734	5gmh.1.A	-5.04956	0.583938	25.3425	0.687209
A4D1S5	ENST00000356407	RAB19	217	11	207	3gj7.1.A	-4.04952	0.619224	30.7692	0.903226
A4D1T9	ENST00000350549	PRSS37	235	16	234	1co7.1.A	-4.73512	0.590219	32.8767	0.92766
A4FU01	ENST00000439741	MTMR11	709	41	645	1lw3.1.A	-6.38511	0.540177	27.51	0.851904
A4GXA9	ENST00000568449	EME2	379	57	375	4p0q.1.B	-4.75237	0.602645	37.1517	0.83905
A5A3E0	ENST00000409914	POTEF	1075	701	1075	6anu.1.E	-2.53748	0.681274	91.4667	0.347907
A5D8T8	ENST00000288040	CLEC18A	446	43	264	1xx5.3.A	-4.20598	0.6101	27.0531	0.495516
A5LHX3	ENST00000408907	PSMB11	300	50	250	7drw.1.c	-1.04688	0.737666	48.4	0.666667
A5X5Y0	ENST00000436361	HTR3E	456	43	455	6w1j.1.A	-4.50626	0.605913	38.1995	0.903509
A6NCE7	ENST00000556529	MAP1LC3B2	125	1	122	2zjd.2.A	0.540321	0.812772	99.2	0.968
A6NCF5	ENST00000344581	KLHL33	533	208	516	3ade.1.A	-3.56176	0.644487	26.3699	0.577861
A6NCL7	ENST00000296657	ANKRD33B	494	53	243	5w7i.1.A	-0.348955	0.766234	29.1005	0.384615
A6ND91	ENST00000389208	ASPDH	283	7	273	1h2h.1.B	-4.04279	0.631828	25	0.939929
A6NDA9	ENST00000372113	LRIT2	550	22	344	3zyi.1.A	-5.39109	0.581478	25.7764	0.585455
A6NDG6	ENST00000333503	PGP	321	17	319	4bkm.2.A	0.844434	0.79312	64.3098	0.94081
A6NED2	ENST00000394258	RCCD1	376	8	371	3kci.1.A	-5.58521	0.574588	25.2874	0.965426
A6NFH5	ENST00000360464	FABP12	140	1	133	4azm.1.B	-0.812881	0.738614	50.3759	0.942857
A6NFQ7	ENST00000376650	DPRX	191	16	88	6u82.1.A	-1.29844	0.712907	31.8841	0.376963
A6NFU8	ENST00000378919	PGPEP1L	196	4	174	1ioi.1.A	-3.93983	0.625731	28.5714	0.867347
A6NFX1	ENST00000338315	MFSD2B	504	39	483	7mjs.1.C	-5.66256	0.58071	42.8256	0.880952
A6NFY7	ENST00000378887	SDHAF1	115	5	68	6uxe.1.F	-0.460652	0.75994	30.6452	0.547826
A6NGE7	ENST00000332715	URAD	173	2	166	2o70.1.A	-1.10822	0.737092	52.071	0.947977
A6NGH8	ENST00000409061	ANKRD61	418	1	370	6mol.1.A	-4.18595	0.624449	26.7241	0.882775
A6NGQ2	ENST00000370359	OOEP	149	26	125	3v69.1.A	-2.48601	0.661388	29.703	0.66443
A6NH11	ENST00000331264	GLTPD2	291	80	291	4kbr.1.A	-1.34887	0.726144	36.3208	0.725086
A6NH21	ENST00000319327	SERINC4	518	52	492	6sp2.1.A	-6.50069	0.536133	32.6389	0.849421
A6NH57	ENST00000269586	ARL5C	179	2	177	1zj6.1.A	-1.89214	0.697749	64.4068	0.977654
A6NHG4	ENST00000215770	DDTL	134	2	116	4q3f.2.C	-2.18454	0.69845	82.6087	0.850746
A6NHJ4	ENST00000360311	ZNF860	632	227	533	5wjq.1.C	-3.97758	0.629973	49.8221	0.484177
A6NHL2	ENST00000380419	TUBAL3	446	1	443	6dpv.1.E	-2.00601	0.703837	75.8621	0.991031
A6NHQ2	ENST00000338333	FBLL1	334	91	329	5oql.1.R	-1.78081	0.705454	66.9456	0.712575
A6NHY2	ENST00000601380	ANKDD1B	528	70	432	5lec.1.A	-2.58938	0.68307	30.5949	0.685606
A6NI03	ENST00000329862	TRIM64B	449	130	448	4cg4.1.A	-1.32745	0.717131	25.1572	0.708241
A6NI15	ENST00000281047	MSGN1	193	119	187	2ypa.1.A	-0.463251	0.764933	29.5775	0.352332
A6NIK2	ENST00000378075	LRRC10B	292	11	221	4u06.1.A	-3.53148	0.638407	33.0144	0.719178
A6NJ78	ENST00000407364	METTL15	407	70	407	1wg8.1.A	-3.81041	0.642322	47.7032	0.82801
A6NJI9	ENST00000401542	LRRC72	287	44	187	5mqf.1.W	-3.03182	0.62834	27.2109	0.498258
A6NJW4	ENST00000377924	LRRC3C	275	48	212	4xsq.1.A	-2.6998	0.658665	28.3951	0.596364
A6NK53	ENST00000391958	ZNF233	670	283	587	5wjq.1.C	-4.53729	0.608695	46.595	0.453731
A6NK58	ENST00000310109	LIPT2	231	4	225	2qhs.1.A	-3.18694	0.651105	37.4408	0.95671
A6NK59	ENST00000389601	ASB14	587	50	480	5leb.1.A	-2.73708	0.676145	29.3827	0.732538
A6NK75	ENST00000357774	ZNF98	572	181	485	5v3m.1.C	-3.47972	0.647837	53.5714	0.531469
A6NKC9	ENST00000328828	SH2D7	451	45	203	4e93.1.A	-4.81923	0.551481	25.8278	0.350333
A6NKD2	ENST00000320701	TSPY2	308	99	291	2e50.1.A	-1.50993	0.717812	34.0206	0.623377
A6NKN8	ENST00000504449	PCP4L1	68	36	68	2n77.1.B	0.0682565	0.769294	53.6585	0.470588
A6NLE4	ENST00000523047	SMIM23	172	81	166	1flc.1.B	-5.55025	0.457864	30.2326	0.494186
A6NLW8	ENST00000554048	DUXA	204	13	157	6e8c.1.A	-2.0359	0.681372	46.3768	0.705882
A6NLX3	ENST00000328794	SPDYE4	237	99	235	7e34.1.B	-1.85596	0.683138	40.146	0.57384
A6NM28	ENST00000338647	ZFP92	416	150	385	5v3j.1.C	-3.16147	0.650295	44.4915	0.564904
A6NM36	ENST00000383467	LRRC30	301	49	298	4u06.1.A	-3.86078	0.616718	29.1667	0.827243
A6NM45	ENST00000541814	CLDN24	220	8	188	6ov2.1.A	-5.1864	0.559837	36.2162	0.818182
A6NMK7	ENST00000344935	CPSF4L	179	1	116	6dnh.1.C	-3.93537	0.571563	67.6829	0.642458
A6NMX2	ENST00000318682	EIF4E1B	242	59	242	4aza.2.A	-0.51737	0.759345	72.8261	0.756198
A6NMZ2	ENST00000343837	SNTN	147	54	138	2y5i.1.A	-1.16534	0.729407	34.1176	0.571429
A6NNM8	ENST00000438251	TTLL13P	815	86	493	6vzu.2.A	-1.31898	0.724775	63.2287	0.499387
A6NNW6	ENST00000341276	ENO4	625	67	582	1te6.1.A	-5.54042	0.56973	26.3658	0.824
A6NNZ2	ENST00000308911	TUBB8B	444	1	429	3jaw.1.B	-1.14695	0.731159	86.9369	0.963964
A6NP11	ENST00000420713	ZNF716	495	156	488	5v3j.2.C	-4.21008	0.626068	48.0287	0.670707
A6PVI3	ENST00000509000	NCBP2L	153	4	147	1h2t.1.B	-1.55737	0.702971	67.1141	0.934641
A6XGL0	ENST00000514277	YJEFN3	299	65	299	2o8n.1.B	-2.27949	0.697811	46.2151	0.782609
A7E2S9	ENST00000409867	ANKRD30BL	258	6	255	6mok.1.A	-3.29378	0.640218	26.6129	0.965116
A7MBM2	ENST00000267889	DISP2	1401	157	1123	6tbu.1.A	-4.17198	0.617608	30.5584	0.689507
A8K2U0	ENST00000299698	A2ML1	1454	17	1454	6tav.1.A	-4.94118	0.590696	40.4645	0.988308
A8K4G0	ENST00000392621	CD300LB	201	17	125	2nms.1.A	-1.6212	0.702629	63.964	0.537313
A8K8V0	ENST00000395216	ZNF785	405	171	405	5v3m.1.C	-3.22563	0.648439	37.931	0.577778
A8MT65	ENST00000537226	ZNF891	544	264	539	5wjq.1.C	-3.25241	0.643056	45.6835	0.505515
A8MTJ3	ENST00000398291	GNAT3	354	6	347	1got.1.A	-0.497068	0.75798	74.5714	0.963277
A8MTL0	ENST00000446461	IQCF5	148	9	108	2dfs.1.H	-2.37095	0.667464	27.1739	0.668919
A8MTL9	ENST00000408945	HMSD	139	1	137	4zk0.1.A	-3.25558	0.609121	41.1765	0.978417
A8MTY0	ENST00000418100	ZNF724	619	225	529	5v3m.1.C	-4.56401	0.607706	53.4202	0.491115
A8MUK1	ENST00000507227	USP17L5	530	76	406	5vsb.1.A	-4.1097	0.619787	25.7053	0.622642
A8MUM7	ENST00000392051	LGALS16	142	1	139	6ljp.1.A	0.302896	0.796519	100	0.971831
A8MUP2	ENST00000532971	CSKMT	240	29	239	2pxx.1.A	-2.93008	0.662501	31.1828	0.875
A8MUP6	ENST00000399363	GSG1L2	293	5	230	5wel.1.A	-6.99126	0.495167	46.9565	0.767918
A8MUZ8	ENST00000400156	ZNF705G	300	95	299	5v3m.1.C	-3.87923	0.6235	30.7317	0.68
A8MV81	ENST00000398455	HIGD1C	97	4	91	2lom.1.A	-8.66672	0.259045	56.8182	0.896907
A8MX76	ENST00000403897	CAPN14	684	21	683	3bow.1.A	-2.63195	0.67149	37.6133	0.967836
A8MXT2	ENST00000400003	MAGEB17	336	95	311	2wa0.1.A	-1.17576	0.732359	47.2973	0.642857
A8MXY4	ENST00000596209	ZNF99	864	200	532	5v3m.1.C	-5.52273	0.579251	50.3247	0.384259
A8MYZ5	ENST00000398780	IQCF6	107	13	80	2dfs.1.H	-1.60761	0.685863	26.6667	0.626168
A9UHW6	ENST00000325102	MIF4GD	222	7	222	4jhj.1.A	-1.56277	0.716772	73.8739	0.968468
B0I1T2	ENST00000258787	MYO1G	1018	10	762	2dfs.1.H	-2.24561	0.685007	38.3333	0.738703
B2RNN3	ENST00000382137	C1QTNF9B	333	196	331	6u66.1.A	-4.2839	0.620906	51.4925	0.405405
B2RTY4	ENST00000356056	MYO9A	2548	143	1161	2dfs.1.H	-5.10424	0.584991	36.1677	0.399529
B2RU33	ENST00000358970	POTEC	542	135	385	5y4d.1.A	-2.93149	0.655393	25.6098	0.461255
B2RV13	ENST00000449302	CFAP97D1	164	72	129	6dkm.1.A	-1.01492	0.706688	30.6122	0.347561
B3GLJ2	ENST00000445202	PATE3	98	19	97	6oaz.1.B	-2.10531	0.654408	25.974	0.795918
B4DU55	ENST00000444149	ZNF879	563	257	562	5wjq.1.C	-4.58239	0.607006	55.3957	0.541741
B4DX44	ENST00000355095	ZNF736	427	142	420	5wjq.1.C	-3.61739	0.629411	48.0427	0.651054
B4DXR9	ENST00000419098	ZNF732	585	247	525	5wjq.1.C	-2.42176	0.677283	50.1779	0.475214
B4E2M5	ENST00000565422	ANKRD66	251	56	248	5le4.1.A	-2.03276	0.698917	26.6304	0.76494
B5MCN3	ENST00000402034	SEC14L6	397	3	395	4tlg.1.A	1.28559	0.81626	78.7342	0.987406
B5ME19	ENST00000380876	EIF3CL	914	47	879	6zp4.1.d	-3.85329	0.628758	99.7809	0.910284
B6A8C7	ENST00000432826	TARM1	271	26	222	1b6u.1.A	-3.02828	0.659703	29.7872	0.723247
B7Z6K7	ENST00000435989	ZNF814	855	351	656	5v3j.2.C	-4.16435	0.622466	49.6403	0.356725
B7ZBB8	ENST00000405617	PPP1R3G	358	194	354	2m83.1.A	-6.98509	0.450801	32.0611	0.446927
B9A064	ENST00000526893	IGLL5	214	21	213	5aze.1.A	-2.72989	0.671199	71.5054	0.897196
C9JBD0	ENST00000383748	KRBOX1	128	15	60	1v65.1.A	-3.47037	0.379177	30.4348	0.351562
C9JDP6	ENST00000453129	CLDN25	229	8	188	6ov2.1.A	-5.68907	0.538398	36.0215	0.786026
C9JE40	ENST00000434130	PATL2	543	299	540	2xer.1.A	-2.5482	0.672137	33.7553	0.443831
C9JJH3	ENST00000417945	USP17L10	530	76	407	5vsb.1.A	-4.17534	0.617491	25.0784	0.624528
C9JLJ4	ENST00000429667	USP17L13	530	75	402	5jtv.4.A	-4.78774	0.602836	26.1006	0.616981
C9JN71	ENST00000547628	ZNF878	531	224	530	5wjq.1.C	-3.83435	0.635251	50.3571	0.576271
C9JTQ0	ENST00000434396	ANKRD63	380	6	177	5leb.1.A	-0.36617	0.765357	27.7108	0.45
C9JVI0	ENST00000457736	USP17L11	530	76	406	5vsb.1.A	-3.9289	0.626113	26.3323	0.622642
D6R9N7	ENST00000504209	USP17L18	530	75	405	2f1z.1.A	-5.64727	0.57421	26.0188	0.622642
D6RA61	ENST00000511280	USP17L22	530	76	406	5vsb.1.A	-4.13513	0.618898	26.0188	0.622642
D6RBQ6	ENST00000511568	USP17L17	530	76	407	5vsb.1.A	-3.96758	0.62476	25.9375	0.624528
D6RCP7	ENST00000515566	USP17L19	530	76	406	5vsb.1.A	-4.09091	0.620445	26.3323	0.622642
E0CX11	ENST00000507606	STMP1	47	4	42	6t15.1.2	-1.06579	0.63549	28.9474	0.808511
E5RJM6	ENST00000537107	ANKRD65	399	40	392	5le2.1.A	-1.42642	0.726059	38.2857	0.882206
E7ETH6	ENST00000442832	ZNF587B	402	89	377	5wjq.1.C	-5.59394	0.549217	37.4545	0.716418
E9PGG2	ENST00000419717	ANHX	379	22	198	4egc.1.A	-0.999201	0.737483	29.6512	0.46438
E9PQ53	ENST00000530054	NDUFC2-KCTD14	114	1	109	5xtc.1.O	-3.28216	0.614269	96.3303	0.947368
F5H284	ENST00000544708	PPIAL4D	164	1	164	4n1s.1.A	-0.287335	0.767633	84.1463	0.993902
F8VTS6	ENST00000341750	RFPL4AL1	287	94	285	2fbe.3.A	-1.27019	0.729853	98.9691	0.665505
H3BMG3	ENST00000462322	SMKR1	65	28	55	4k90.1.A	-0.787913	0.668276	28.5714	0.415385
H3BUK9	ENST00000454856	POTEB2	544	104	382	5jhq.1.A	-3.4485	0.636173	26.087	0.511029
H3BV60	ENST00000565886	TGFBR3L	316	60	237	3qw9.1.A	-5.90349	0.56985	27.439	0.560127
I1YAP6	ENST00000398290	TRIM77	450	185	450	4cg4.2.A	-3.19188	0.663707	28.0769	0.588889
O00110	ENST00000585332	OVOL3	214	86	211	5wjq.1.C	-4.0467	0.567708	37.3913	0.584112
O00115	ENST00000222219	DNASE2	360	15	352	5unb.1.A	-4.49305	0.606375	27.4924	0.936111
O00116	ENST00000264167	AGPS	658	81	658	4bca.1.A	-1.06743	0.726228	92.2492	0.8769
O00144	ENST00000344575	FZD9	591	34	545	5l7d.1.A	-6.03098	0.578104	25.9574	0.864636
O00148	ENST00000242776	DDX39A	427	45	425	1xti.1.A	0.0196513	0.773068	92.9504	0.88993
O00155	ENST00000304244	GPR25	361	38	328	5vbl.1.B	-4.83396	0.584074	33.218	0.803324
O00170	ENST00000279146	AIP	330	3	166	2lkn.1.A	-3.27996	0.633315	100	0.493939
O00178	ENST00000216044	GTPBP1	669	159	580	6ra9.1.B	-3.64299	0.644089	25.8486	0.629297
O00186	ENST00000370008	STXBP3	592	7	584	3puk.2.A	-3.74316	0.636028	92.0474	0.974662
O00192	ENST00000263207	ARVCF	962	344	852	3l6x.1.A	-2.50874	0.687165	52.8369	0.528067
O00203	ENST00000255194	AP3B1	1094	40	634	6yaf.1.B	-4.97759	0.587638	25.1422	0.542962
O00212	ENST00000308831	RHOD	210	15	209	6siu.1.C	-1.33155	0.72645	43.6842	0.92381
O00221	ENST00000275015	NFKBIE	500	226	489	4rly.1.A	-3.27234	0.641143	25.8964	0.526
O00233	ENST00000541212	PSMD9	223	14	108	3whj.1.A	-0.464521	0.767666	37.234	0.421525
O00241	ENST00000381605	SIRPB1	398	30	347	2wng.1.A	0.345699	0.789352	88.0878	0.796482
O00254	ENST00000296641	F2RL2	374	90	373	5ndd.1.A	-3.65305	0.62826	36.0424	0.756684
O00270	ENST00000366834	GPR31	319	11	296	4xnw.2.A	-3.83536	0.619691	26.7797	0.893417
O00295	ENST00000221399	TULP2	520	260	520	1s31.1.A	-1.6299	0.708649	53.2567	0.5
O00305	ENST00000539935	CACNB4	520	66	407	1t3l.1.A	-0.888458	0.744109	81.6024	0.655769
O00327	ENST00000403290	ARNTL	626	71	442	4f3l.1.A	-1.68989	0.712515	98.9637	0.592652
O00337	ENST00000286749	SLC28A1	649	81	592	6ksw.1.A	-4.60552	0.60244	46.4837	0.787365
O00341	ENST00000371494	SLC1A7	560	8	488	5llu.1.C	-4.95455	0.590228	64.574	0.857143
O00398	ENST00000171757	P2RY10	339	20	328	6ibb.1.A	-5.9022	0.557879	29.8658	0.908555
O00421	ENST00000399036	CCRL2	344	28	317	5uiw.1.A	-2.90062	0.659903	45.1049	0.840116
O00425	ENST00000258729	IGF2BP3	579	279	474	1j4w.1.B	-2.28685	0.688572	25	0.336788
O00442	ENST00000370128	RTCA	366	5	343	4o8j.1.A	-2.84198	0.675635	36.3636	0.923497
O00443	ENST00000265970	PIK3C2A	1686	363	1396	1e7u.1.A	-4.96213	0.589963	29.5681	0.612693
O00459	ENST00000222254	PIK3R2	728	447	720	2y3a.1.B	-3.81832	0.619779	97.9798	0.375
O00469	ENST00000360060	PLOD2	737	33	737	6fxm.1.B	-0.667866	0.740208	59.2645	0.955224
O00476	ENST00000360657	SLC17A3	420	30	414	6v4d.1.A	-7.36247	0.50841	28.9062	0.914286
O00505	ENST00000261667	KPNA3	521	7	492	1wa5.1.B	-2.3241	0.696738	47.9424	0.930902
O00519	ENST00000243167	FAAH	579	34	577	2wj1.1.A	0.312603	0.774512	85.118	0.937824
O00533	ENST00000397491	CHL1	1208	33	924	6iaa.1.A	-6.22494	0.54578	26.7176	0.737583
O00541	ENST00000354694	PES1	588	3	575	6em5.1.b	-5.60769	0.575173	41.0302	0.972789
O00555	ENST00000360228	CACNA1A	2506	79	1938	6jp8.1.D	-6.13549	0.54891	48.5364	0.74182
O00566	ENST00000244230	MPHOSPH10	681	355	587	6zqf.1.K	-2.3562	0.684093	26.3736	0.340675
O00567	ENST00000329276	NOP56	594	4	455	6rxz.21.A	-6.02813	0.57299	38.3028	0.759259
O00574	ENST00000304552	CXCR6	342	19	308	6wwz.1.F	-5.77363	0.545834	40.5405	0.845029
O00587	ENST00000356998	MFNG	321	50	318	2j0a.1.A	-0.907948	0.737142	85.5596	0.834891
O00590	ENST00000422265	ACKR2	384	39	331	5uiw.1.A	-4.40011	0.602901	36.9863	0.760417
O00591	ENST00000265294	GABRP	440	34	439	4cof.1.A	-5.49916	0.571174	48.3384	0.920455
O00624	ENST00000265425	SLC17A2	439	13	435	6v4d.1.A	-7.60872	0.504808	33.0846	0.961276
O00626	ENST00000219235	CCL22	93	25	93	2q8r.1.A	-0.943085	0.731587	32.3077	0.731183
O00628	ENST00000318471	PEX7	323	16	317	3w15.1.A	-3.62906	0.640668	34.2193	0.931889
O00634	ENST00000293973	NTN3	580	25	426	4ove.1.A	-1.45739	0.719524	61.3466	0.691379
O00635	ENST00000357085	TRIM38	465	131	464	4cg4.2.A	-1.75755	0.702083	31.7365	0.716129
O00743	ENST00000373547	PPP6C	305	3	305	3fga.1.C	-2.39748	0.686602	57.4257	0.990164
O00744	ENST00000301061	WNT10B	389	46	389	6ahy.1.B	-5.24543	0.590369	42.671	0.881748
O00748	ENST00000317091	CES2	559	30	544	5fv4.1.A	-1.95252	0.706467	48.2625	0.919499
O00750	ENST00000367187	PIK3C2B	1634	281	1337	4zop.1.A	-4.59451	0.602825	31.7932	0.646267
O00754	ENST00000456935	MAN2B1	1011	51	1004	6b9p.1.A	-3.33537	0.646879	42.8877	0.942631
O00755	ENST00000285018	WNT7A	349	37	349	6ahy.2.B	-2.39728	0.687661	45.6869	0.893983
O14521	ENST00000375549	SDHD	159	58	159	4ytp.1.D	-2.50972	0.663645	88.0503	0.63522
O14522	ENST00000373187	PTPRT	1441	869	1441	6kr4.1.A	-1.25626	0.721939	42.328	0.396947
O14543	ENST00000330871	SOCS3	225	28	224	2izv.1.A	-4.92856	0.58438	25.1613	0.871111
O14548	ENST00000234301	COX7A2L	114	57	112	5z62.1.J	-1.89975	0.622686	60.7143	0.482456
O14576	ENST00000324972	DYNC1I1	645	216	631	6f1t.1.b	-4.28814	0.621658	77.5578	0.643411
O14602	ENST00000361365	EIF1AY	144	2	144	1d7q.1.B	-7.38597	0.411224	99.3007	0.986111
O14604	ENST00000284856	TMSB4Y	44	6	41	4pl7.1.A	0.229567	0.788327	90.6977	0.795455
O14607	ENST00000331397	UTY	1347	833	1342	3avr.1.A	-0.169558	0.761327	92.7063	0.377877
O14610	ENST00000300406	GNGT2	69	5	62	7o7f.1.D	0.813224	0.862871	65.6716	0.826087
O14626	ENST00000309180	GPR171	319	17	292	4pxz.1.A	-4.06446	0.610319	33.7931	0.862069
O14628	ENST00000399602	ZNF195	629	215	573	5v3m.1.C	-6.75324	0.537423	47.0779	0.569157
O14646	ENST00000284049	CHD1	1710	270	1315	5o9g.1.K	-5.4037	0.574513	38.6992	0.611111
O14647	ENST00000394196	CHD2	1828	259	1022	3mwy.1.A	-5.29663	0.57826	47.6636	0.417396
O14657	ENST00000259339	TOR1B	336	62	336	5j1s.1.A	-0.0917456	0.770252	69.4245	0.815476
O14682	ENST00000302351	ENC1	589	294	581	6fmp.1.A	-3.89703	0.617184	26.2411	0.487267
O14718	ENST00000317735	RRH	337	22	312	4ww3.1.A	-4.09598	0.613231	29.2096	0.860534
O14730	ENST00000339486	RIOK3	519	199	487	6zxg.1.a	-1.94838	0.696197	45.7143	0.554913
O14734	ENST00000217455	ACOT8	319	24	311	4r4u.1.A	-3.41309	0.647101	41.5771	0.899687
O14753	ENST00000335987	OVOL1	267	116	262	2i13.1.C	-3.77124	0.593302	29.927	0.546816
O14756	ENST00000322165	HSD17B6	317	32	281	1a27.1.B	-5.39075	0.600187	33.0472	0.785489
O14764	ENST00000378585	GABRD	452	44	451	6hug.1.B	-5.64097	0.572668	45.2736	0.900442
O14771	ENST00000396878	ZNF213	459	290	453	5v3m.1.C	-3.24601	0.634838	43.9024	0.35512
O14775	ENST00000261837	GNB5	395	44	395	6n9g.1.B	-1.79194	0.712966	99.4318	0.888608
O14782	ENST00000264712	KIF3C	793	8	384	6wwg.1.D	-4.02664	0.626826	38.5042	0.474149
O14787	ENST00000425528	TNPO2	897	3	897	2z5k.1.A	-2.04477	0.692034	85.3439	0.996656
O14795	ENST00000378495	UNC13B	1591	453	1395	5ue8.2.A	-1.8483	0.698908	86.3589	0.59208
O14798	ENST00000356864	TNFRSF10C	259	46	153	1d0g.1.C	-1.24927	0.722227	50	0.413127
O14804	ENST00000258034	TAAR5	337	34	322	6ibl.2.A	-3.70378	0.625424	35.5932	0.854599
O14807	ENST00000289104	MRAS	208	9	178	3kkq.1.A	-0.242285	0.770398	96.6292	0.8125
O14817	ENST00000397397	TSPAN4	238	1	233	6wvg.1.A	-4.46498	0.599253	39.4366	0.97479
O14829	ENST00000361511	PPEF1	653	99	463	7obe.1.A	-3.99965	0.630909	36.5931	0.557427
O14830	ENST00000286719	PPEF2	753	115	578	6tz6.1.A	-6.05151	0.577536	29.2899	0.614874
O14843	ENST00000327809	FFAR3	346	12	283	3vw7.1.A	-4.36282	0.597935	29.1815	0.783237
O14863	ENST00000261867	SLC30A4	429	103	426	6xpd.1.A	-3.44545	0.643028	41.4474	0.752914
O14874	ENST00000219794	BCKDK	412	68	404	3tz0.1.B	-0.778376	0.736342	95.599	0.815534
O14893	ENST00000308317	GEMIN2	280	23	279	5xjt.1.A	-1.96939	0.695921	100	0.914286
O14896	ENST00000367021	IRF6	467	214	445	3dsh.1.A	0.0970943	0.782642	60.1695	0.494647
O14904	ENST00000272164	WNT9A	365	57	364	6ahy.1.B	-3.61556	0.643263	34.9835	0.841096
O14905	ENST00000290015	WNT9B	357	53	356	6ahy.1.B	-3.41283	0.649536	34	0.848739
O14908	ENST00000345425	GIPC1	333	52	327	5v6b.1.A	0.174367	0.7812	98.1884	0.825826
O14910	ENST00000552864	LIN7A	233	108	187	2dkr.1.A	-1.54803	0.695756	92.5	0.339056
O14921	ENST00000391995	RGS13	159	3	152	6n9g.1.A	-1.94017	0.685595	28.5714	0.937107
O14926	ENST00000417245	FSCN2	492	10	492	6i17.1.A	-1.31342	0.729689	56.7347	0.979675
O14929	ENST00000264108	HAT1	419	23	341	2p0w.1.A	-0.273473	0.766757	100	0.75895
O14950	ENST00000237500	MYL12B	172	20	168	6z47.1.E	-0.637263	0.749745	92.4419	0.860465
O14965	ENST00000312783	AURKA	403	126	394	2j4z.2.A	-0.188629	0.766636	100	0.665012
O14967	ENST00000325617	CLGN	610	51	446	1jhn.1.A	-7.77542	0.498454	68.7805	0.647541
O14978	ENST00000219069	ZNF263	683	375	682	5wjq.1.C	-4.4639	0.611991	49.2857	0.449488
O14979	ENST00000295470	HNRNPDL	420	145	312	5ho4.1.A	-0.672424	0.750957	38.6905	0.397619
O14981	ENST00000265990	BTAF1	1849	3	1801	6g7e.1.A	-4.06422	0.621378	40.8377	0.972418
O14983	ENST00000357084	ATP2A1	1001	1	994	4bew.2.A	-1.41013	0.714238	96.6801	0.992008
O14986	ENST00000265382	PIP5K1B	540	19	394	3wzz.1.A	-3.80714	0.630373	31.9035	0.694444
O15031	ENST00000359337	PLXNB2	1838	25	1183	5l56.1.B	-4.90845	0.591841	28.4305	0.630033
O15060	ENST00000300101	ZBTB39	712	371	684	5v3m.1.C	-6.0379	0.553457	27.4914	0.439607
O15067	ENST00000314666	PFAS	1338	3	1334	6lyk.1.A	-2.70814	0.668824	36.6771	0.994768
O15072	ENST00000286657	ADAMTS3	1205	256	828	6qig.1.C	-4.05974	0.627383	32.2695	0.474689
O15084	ENST00000399451	ANKRD28	1053	8	969	5vkq.1.A	-3.58285	0.638221	27.8549	0.912631
O15105	ENST00000262158	SMAD7	426	247	426	7cd1.1.A	-0.086764	0.770745	100	0.420188
O15116	ENST00000311351	LSM1	133	2	127	4m75.2.A	-1.20747	0.719353	37.3016	0.93985
O15146	ENST00000374448	MUSK	869	522	857	2ptk.1.A	-4.51126	0.615736	37.0861	0.385501
O15173	ENST00000520121	PGRMC2	223	102	209	4x8y.1.B	0.221439	0.788736	68.9076	0.479821
O15182	ENST00000283122	CETN3	167	12	165	4y99.1.A	0.722182	0.815545	27.7419	0.916168
O15195	ENST00000283713	VILL	856	7	712	3ffn.1.A	-2.8861	0.662598	39.6848	0.823598
O15198	ENST00000379826	SMAD9	467	270	467	1khu.1.A	-1.10068	0.724217	90.0474	0.421842
O15204	ENST00000256412	ADAMDEC1	470	211	465	2erq.1.B	-2.10027	0.690772	39.2157	0.540426
O15211	ENST00000497454	RGL2	777	54	514	5cm8.1.A	-1.76422	0.713519	90.5376	0.592021
O15213	ENST00000374617	WDR46	610	105	588	6rxz.6.A	-4.64795	0.627234	40.7555	0.791803
O15218	ENST00000300098	GPR182	404	52	341	5vbl.1.B	-5.05168	0.574499	25.9516	0.715347
O15232	ENST00000407540	MATN3	486	80	266	4ihk.1.A	-1.89547	0.703522	27.3224	0.382716
O15254	ENST00000356406	ACOX3	700	17	689	5ys9.1.A	-3.12658	0.654184	28.8136	0.96
O15297	ENST00000305921	PPM1D	605	97	380	3fxk.1.A	-3.1507	0.64835	33.6134	0.467769
O15303	ENST00000231188	GRM6	877	31	845	7epc.1.A	-4.52351	0.605309	68.6967	0.928164
O15315	ENST00000487270	RAD51B	384	1	344	7c9a.1.A	-3.80832	0.630332	27.2152	0.893229
O15350	ENST00000378295	TP73	636	112	383	4mzr.1.A	-2.19816	0.685267	53.8462	0.426101
O15354	ENST00000303921	GPR37	613	261	566	6k1q.1.A	-4.58487	0.606914	26.5781	0.497553
O15355	ENST00000344034	PPM1G	546	2	506	2i0o.1.A	-7.438	0.534065	61.9205	0.923077
O15375	ENST00000329783	SLC16A5	505	12	411	7bp3.1.A	-6.87296	0.530894	33.9901	0.790099
O15381	ENST00000281701	NVL	856	263	848	6mat.1.A	-2.26083	0.682637	45.167	0.683411
O15397	ENST00000256079	IPO8	1037	284	997	6n88.1.A	-6.67064	0.530187	63.1171	0.68756
O15399	ENST00000263269	GRIN2D	1336	48	869	5uow.1.D	-3.85327	0.628759	55.3325	0.614521
O15403	ENST00000327268	SLC16A6	523	21	470	7ckr.1.A	-6.17292	0.567363	30.8585	0.858509
O15427	ENST00000392339	SLC16A3	465	18	405	7ckr.1.A	-4.80602	0.598939	48.3627	0.832258
O15431	ENST00000374212	SLC31A1	190	45	182	6m98.1.C	-3.93352	0.631627	67.1233	0.721053
O15432	ENST00000259392	SLC31A2	143	3	140	6m98.1.C	-4.74063	0.603023	31.8841	0.958042
O15438	ENST00000285238	ABCC3	1527	29	1520	5ywc.1.B	-4.12652	0.619199	31.9298	0.976424
O15440	ENST00000334444	ABCC5	1437	93	1431	7mpe.1.A	-4.15138	0.618329	34.4745	0.931106
O15442	ENST00000417669	MPPED1	326	43	323	3rl5.1.A	0.658815	0.800446	78.9116	0.858896
O15457	ENST00000263187	MSH4	936	89	872	7ai6.1.A	-3.53329	0.639954	26.6575	0.836538
O15460	ENST00000166534	P4HA2	535	22	257	4bta.1.A	-0.466748	0.754894	61.7647	0.439252
O15466	ENST00000315087	ST8SIA5	376	93	374	5bo6.1.A	-2.16462	0.687051	29.1667	0.74734
O15479	ENST00000378988	MAGEB2	319	97	313	2wa0.1.A	-2.72978	0.670162	47.0852	0.677116
O15480	ENST00000361644	MAGEB3	346	97	313	2wa0.1.A	-1.42477	0.722392	48	0.624277
O15481	ENST00000378982	MAGEB4	346	95	310	2wa0.1.A	-0.969783	0.74069	49.0991	0.621387
O15499	ENST00000086933	GSC2	205	126	203	6u82.1.A	-2.06849	0.65398	42.8571	0.37561
O15503	ENST00000340368	INSIG1	277	79	270	7etw.1.A	-5.58909	0.557644	79.4872	0.689531
O15516	ENST00000309964	CLOCK	846	34	375	5sy7.1.A	-5.04503	0.596801	31.2312	0.403073
O15523	ENST00000336079	DDX3Y	660	132	578	6o5f.1.A	-0.490309	0.753874	96.2105	0.675758
O15524	ENST00000332029	SOCS1	211	59	211	6c5x.1.C	-1.02313	0.729297	63.9752	0.720379
O15525	ENST00000357736	MAFG	162	24	118	2wty.1.A	0.585819	0.80515	54.7368	0.580247
O15528	ENST00000228606	CYP27B1	508	33	508	3k9v.3.A	-2.13917	0.688731	31.6916	0.935039
O15529	ENST00000454971	GPR42	346	12	283	3vw7.1.A	-4.86651	0.577614	29.1815	0.783237
O15535	ENST00000252207	ZSCAN9	394	232	392	5v3j.2.C	-2.17077	0.677511	42.8571	0.406091
O15547	ENST00000413302	P2RX6	441	22	379	5svk.1.C	-2.55596	0.674149	42.1203	0.809524
O15551	ENST00000395145	CLDN3	220	4	185	6ov2.1.A	-3.47343	0.632506	65.1163	0.822727
O43147	ENST00000426855	SGSM2	1006	524	1001	5tuc.1.A	-7.09823	0.552527	28.479	0.474155
O43155	ENST00000330753	FLRT2	660	36	361	4v2c.1.A	-1.46889	0.723387	99.3902	0.492424
O43157	ENST00000296440	PLXNB1	2135	25	1471	5l56.1.A	-6.06706	0.551304	30.4501	0.677283
O43174	ENST00000224356	CYP26A1	497	40	493	2ve3.1.A	-1.33691	0.725382	33.7156	0.911469
O43184	ENST00000368679	ADAM12	909	211	691	5y2z.1.A	-2.47418	0.694354	35.8974	0.528053
O43187	ENST00000256458	IRAK2	625	196	504	6bfn.1.A	-2.7671	0.673893	31.068	0.4928
O43193	ENST00000218721	MLNR	412	37	371	6ko5.1.A	-5.65074	0.574709	55.7047	0.81068
O43194	ENST00000329321	GPR39	453	12	360	7l0r.1.A	-4.99749	0.601663	32.2884	0.768212
O43196	ENST00000375750	MSH5	834	48	780	1nne.1.C	-4.62818	0.601647	27.918	0.877698
O43246	ENST00000382932	SLC7A4	635	28	418	5oqt.1.A	-4.9138	0.595581	37.5648	0.614173
O43280	ENST00000264029	TREH	583	26	564	5z66.1.A	-3.14922	0.659466	34.4554	0.922813
O43283	ENST00000265026	MAP3K13	966	160	490	7kjc.1.A	-3.43787	0.653405	27.5758	0.341615
O43286	ENST00000371711	B4GALT5	388	110	381	4l41.1.B	-1.47871	0.714293	44.0741	0.698454
O43291	ENST00000301244	SPINT2	252	32	183	5h7v.1.A	-3.45465	0.608571	36.7089	0.599206
O43295	ENST00000383836	SRGAP3	1099	5	471	5i6r.1.B	-0.791777	0.735873	71.1253	0.424022
O43296	ENST00000263095	ZNF264	627	200	506	5wjq.1.C	-4.00777	0.628861	50.5338	0.488038
O43304	ENST00000251170	SEC14L5	696	233	658	4tlg.1.A	-2.91193	0.670523	32.8912	0.610632
O43306	ENST00000307885	ADCY6	1168	243	1164	6r3q.1.A	-3.83449	0.629416	31.5729	0.788527
O43309	ENST00000361028	ZSCAN12	604	243	520	5wjq.1.C	-3.5772	0.629927	47.8571	0.458609
O43310	ENST00000256413	CTIF	598	384	590	2i2o.1.A	-2.4553	0.681229	28.1553	0.344482
O43315	ENST00000219919	AQP9	295	15	271	6f7h.1.A	-2.07988	0.690806	51.7241	0.867797
O43320	ENST00000439435	FGF16	207	50	206	1g82.2.A	-2.18565	0.695354	81.5287	0.753623
O43325	ENST00000219168	LYRM1	122	4	91	5o31.1.h	-3.29405	0.590602	27.1605	0.713115
O43347	ENST00000257552	MSI1	362	17	191	4yoe.1.A	-0.847535	0.742927	43.1579	0.480663
O43361	ENST00000334181	ZNF749	778	323	663	5wjq.1.C	-6.87342	0.531575	49.1103	0.437018
O43390	ENST00000302271	HNRNPR	633	25	242	6es4.1.A	-0.0592849	0.776708	63.8889	0.342812
O43405	ENST00000396618	COCH	550	159	547	4cn9.2.A	-4.2966	0.617392	25	0.705455
O43448	ENST00000303790	KCNAB3	404	77	402	3lut.1.A	-1.14957	0.735021	73.6364	0.804455
O43463	ENST00000376687	SUV39H1	412	115	412	2r3a.1.A	-1.35492	0.724312	63.5739	0.720874
O43482	ENST00000220514	OIP5	229	74	176	5hj0.1.A	-2.6945	0.651791	25.9615	0.445415
O43502	ENST00000337432	RAD51C	376	11	351	5np7.1.A	-5.50735	0.570887	29.9674	0.904255
O43506	ENST00000256389	ADAM20	726	204	669	5y31.1.A	-3.77278	0.649485	32.3144	0.640496
O43525	ENST00000388996	KCNQ3	872	100	581	7cr7.1.A	-7.05732	0.553362	58.6146	0.551606
O43541	ENST00000288840	SMAD6	496	323	495	7cd1.1.A	-1.83711	0.711316	55.4913	0.346774
O43542	ENST00000352127	XRCC3	346	5	340	2zub.1.A	-3.93034	0.626063	26.1438	0.968208
O43548	ENST00000220420	TGM5	720	3	719	1f13.1.A	-3.37975	0.645326	34.8529	0.994444
O43581	ENST00000263846	SYT7	403	135	403	6ank.2.A	0.148542	0.780462	99.2593	0.665012
O43592	ENST00000332707	XPOT	962	3	962	3icq.2.A	-2.578	0.673377	25.7962	0.996881
O43603	ENST00000329003	GALR2	387	25	304	5dhg.1.A	-4.33981	0.600609	32.5175	0.72093
O43623	ENST00000020945	SNAI2	268	125	264	5yel.1.B	-3.92511	0.577858	29.4964	0.518657
O43633	ENST00000312547	CHMP2A	222	15	222	6e8g.2.A	-1.17535	0.73247	26.9036	0.932432
O43639	ENST00000233154	NCK2	380	196	362	1k9a.5.A	-2.11571	0.686037	29.5302	0.436842
O43653	ENST00000301258	PSCA	114	10	90	6oaz.1.B	-3.05362	0.596244	29.2683	0.701754
O43679	ENST00000304523	LDB2	373	25	243	6tyd.1.A	-0.743815	0.749692	79.5652	0.58445
O43680	ENST00000237316	TCF21	179	78	140	2ypa.1.A	-0.759681	0.739977	42.1875	0.346369
O43684	ENST00000368865	BUB3	328	6	324	7byf.1.A	-2.88261	0.671155	37.1069	0.969512
O43692	ENST00000260113	PI15	258	60	252	3q2u.1.A	-2.96285	0.661937	34.6369	0.744186
O43707	ENST00000252699	ACTN4	911	44	911	1sjj.1.A	-4.28195	0.613761	85.7474	0.951701
O43731	ENST00000216014	KDELR3	214	1	212	6zxr.1.A	-3.0048	0.660441	76.8868	0.985981
O43747	ENST00000299980	AP1G1	822	3	590	4uqi.1.A	-2.4679	0.675022	29.361	0.714112
O43795	ENST00000304164	MYO1B	1136	12	860	2dfs.1.H	-2.60398	0.672469	35.7583	0.746479
O43815	ENST00000263918	STRN	780	430	779	2ymu.1.A	-5.6185	0.580939	29.9003	0.447436
O43820	ENST00000336307	HYAL3	417	22	412	2pe4.1.A	-1.96583	0.700794	43.1877	0.935252
O43825	ENST00000367434	B3GALT2	422	131	405	7jhk.4.A	-1.82861	0.700072	32.3529	0.649289
O43827	ENST00000376819	ANGPTL7	346	79	341	2xnx.1.C	-3.20634	0.641738	38.0228	0.757225
O43847	ENST00000352171	NRDC	1151	96	1149	3e4z.1.A	-2.48158	0.676751	34.205	0.914857
O43854	ENST00000296591	EDIL3	480	91	476	4bxs.1.B	-3.9771	0.627753	39.9457	0.802083
O43861	ENST00000426216	ATP9B	1147	115	1146	6roj.1.A	-3.824	0.629783	29.97	0.898867
O43866	ENST00000368174	CD5L	347	22	346	5a2e.1.A	-3.86274	0.636496	37.013	0.933718
O43868	ENST00000347644	SLC28A2	658	76	587	6ksw.1.A	-4.37915	0.61036	45.042	0.776596
O43895	ENST00000371106	XPNPEP2	674	47	648	3ctz.1.B	-2.0543	0.6917	42.2629	0.891691
O43896	ENST00000320785	KIF1C	1103	2	476	6a20.1.A	-2.01647	0.708024	61.2827	0.429737
O43897	ENST00000061240	TLL1	1013	462	1001	3kq4.1.B	-5.95522	0.565313	31.7181	0.532083
O43933	ENST00000248633	PEX1	1283	553	1061	5vc7.1.A	-2.98591	0.659106	38.1633	0.395947
O60235	ENST00000283916	TMPRSS11D	418	132	414	3nxp.1.A	-4.51862	0.592069	37.0504	0.674641
O60243	ENST00000259241	HS6ST1	411	65	384	5t03.2.A	0.564492	0.797515	71.4734	0.776156
O60245	ENST00000361762	PCDH7	1069	33	734	6vg4.1.A	-2.49024	0.676448	35.7488	0.655753
O60248	ENST00000250055	SOX15	233	47	128	6wx8.1.B	-0.00361075	0.794289	74.6988	0.347639
O60258	ENST00000359441	FGF17	216	33	180	2fdb.1.A	-1.51791	0.706041	70.8075	0.680556
O60262	ENST00000382159	GNG7	68	3	65	2bcj.1.C	-0.829077	0.734937	68.1818	0.911765
O60285	ENST00000261402	NUAK1	661	30	376	4yzb.1.A	-3.44932	0.654905	33.8279	0.523449
O60312	ENST00000356865	ATP10A	1499	23	1316	7kyc.1.A	-5.50745	0.570884	36.7529	0.862575
O60330	ENST00000252085	PCDHGA12	932	30	666	6e6b.1.A	-2.51175	0.675695	51.6588	0.682403
O60331	ENST00000335312	PIP5K1C	668	74	445	6cmw.1.B	-3.22709	0.650668	75.5968	0.555389
O60347	ENST00000225235	TBC1D12	775	455	760	2qq8.1.A	-2.06371	0.700156	76.6773	0.393548
O60353	ENST00000358755	FZD6	706	18	511	5l7d.1.A	-5.84583	0.588627	25.9494	0.6983
O60359	ENST00000005284	CACNG3	315	5	214	7oce.1.D	-2.7936	0.667939	60	0.663492
O60391	ENST00000234389	GRIN3B	1043	33	856	5up2.1.C	-4.3683	0.61074	25.7653	0.78907
O60423	ENST00000310127	ATP8B3	1300	130	1266	6roh.1.A	-5.15106	0.583353	37.312	0.873846
O60447	ENST00000370331	EVI5	810	136	423	4nc6.1.A	-2.0393	0.692231	39.6104	0.354321
O60469	ENST00000400454	DSCAM	2012	21	785	3dmk.1.A	-1.82954	0.699564	33.9498	0.379722
O60476	ENST00000356554	MAN1A2	641	156	628	1nxc.1.A	-1.2688	0.730954	70.7368	0.736349
O60481	ENST00000287538	ZIC3	467	261	419	5v3j.2.C	-3.76138	0.601736	32.1918	0.33833
O60503	ENST00000294016	ADCY9	1353	97	1244	6r3q.1.A	-4.5452	0.60455	91.1111	0.847746
O60512	ENST00000319769	B4GALT3	393	74	346	1tvy.1.A	-0.973988	0.734653	55.0725	0.692112
O60513	ENST00000359213	B4GALT4	344	72	343	6fwt.1.A	-1.53935	0.711847	50	0.787791
O60516	ENST00000310331	EIF4EBP3	100	36	70	5bxv.1.B	0.0877511	0.771594	73.8095	0.34
O60518	ENST00000259569	RANBP6	1105	11	1105	6xu2.1.A	-1.52253	0.710306	79.216	0.990045
O60542	ENST00000245810	PSPN	156	60	155	5mr9.1.A	-1.46792	0.720486	49.4737	0.608974
O60575	ENST00000379721	SPINK4	86	30	86	1pce.1.A	-2.43484	0.583897	71.9298	0.651163
O60602	ENST00000540964	TLR5	858	23	845	3j0a.1.A	-6.30637	0.542931	100	0.958042
O60610	ENST00000389054	DIAPH1	1272	762	1215	3o4x.1.C	-1.13172	0.732084	96.9298	0.356132
O60635	ENST00000372003	TSPAN1	241	3	241	6k4j.1.A	-5.66839	0.545436	27.3585	0.987552
O60636	ENST00000369516	TSPAN2	221	2	218	6k4j.1.A	-5.80419	0.547113	47.032	0.977376
O60637	ENST00000267970	TSPAN3	253	1	238	6wvg.1.A	-4.25772	0.604033	27.9621	0.936759
O60662	ENST00000284669	KLHL41	606	291	606	2woz.1.A	-2.37296	0.688909	95.8861	0.519802
O60664	ENST00000221957	PLIN3	434	202	427	1szi.1.A	-1.45328	0.71947	74.8988	0.518433
O60675	ENST00000343242	MAFK	156	24	118	2wty.1.A	0.257551	0.791523	61.0526	0.602564
O60676	ENST00000246012	CST8	142	32	142	1g96.1.B	-2.33877	0.685235	31.0345	0.774648
O60687	ENST00000373004	SRPX2	465	58	322	3erb.1.A	-4.6866	0.58402	26.8571	0.567742
O60706	ENST00000261201	ABCC9	1549	2	1549	6c3o.1.H	-4.33234	0.611998	67.9587	0.998709
O60725	ENST00000343813	ICMT	284	10	282	5v7p.1.A	-3.33895	0.639216	47.7941	0.957746
O60733	ENST00000332509	PLA2G6	806	81	806	6aun.1.A	-4.71738	0.598526	89.8936	0.899504
O60739	ENST00000232905	EIF1B	113	1	113	2if1.1.A	-4.41332	0.558941	92.0354	0.99115
O60749	ENST00000379516	SNX2	519	140	519	7d6e.1.A	-2.04188	0.692135	61.6	0.73025
O60755	ENST00000249041	GALR3	368	16	312	5vbl.1.B	-5.111	0.580311	28.3276	0.804348
O60762	ENST00000371588	DPM1	260	25	244	5mlz.1.A	-2.7493	0.670075	36.6667	0.842308
O60765	ENST00000335815	ZNF354A	605	211	517	5wjq.1.C	-4.28956	0.618477	51.2456	0.505785
O60806	ENST00000367821	TBX19	448	40	223	6f59.1.C	-0.887839	0.741883	82.6087	0.408482
O60812	ENST00000317869	HNRNPCL1	293	2	106	2mxy.1.A	-2.03329	0.683802	91.4286	0.354949
O60840	ENST00000376265	CACNA1F	1977	73	1580	3jbr.1.A	-7.88707	0.487627	60.7652	0.762266
O60841	ENST00000289371	EIF5B	1220	596	1219	4ujc.1.A	-4.20865	0.616325	99.52	0.510656
O60844	ENST00000400752	ZG16	167	22	162	7o4p.1.A	1.06576	0.836053	97.9452	0.838323
O60861	ENST00000432992	GAS7	476	172	475	6iko.1.A	-1.75923	0.702024	96.8421	0.636555
O60870	ENST00000379562	KIN	393	60	393	7abi.1.Y	-3.07742	0.667163	100	0.847328
O60879	ENST00000324765	DIAPH2	1101	622	1072	3o4x.1.D	-2.27579	0.694856	64.1593	0.408719
O60882	ENST00000260228	MMP20	483	38	482	1su3.2.A	-2.01167	0.70284	45.6621	0.919255
O60883	ENST00000367282	GPR37L1	481	128	433	6k1q.1.A	-4.80437	0.598796	26.1589	0.634096
O60884	ENST00000317089	DNAJA2	412	4	358	4j80.2.A	-4.76437	0.596882	32.6848	0.859223
O60907	ENST00000407597	TBL1X	577	218	576	5naf.1.A	-0.849958	0.744066	90.1639	0.620451
O60909	ENST00000356836	B4GALT2	372	94	366	1tvy.1.A	-0.408768	0.757462	63.8989	0.731183
O60928	ENST00000233826	KCNJ13	360	16	340	3spg.1.D	-3.56721	0.638768	33.8462	0.9
O60938	ENST00000266719	KERA	352	44	349	5yq5.1.A	-1.8818	0.706884	44.6667	0.866477
O60941	ENST00000406818	DTNB	627	16	236	1eg3.1.A	-2.75556	0.668448	30.0469	0.350877
O75015	ENST00000367964	FCGR3B	233	22	192	6mjo.1.A	-0.0899913	0.777102	89.4737	0.729614
O75019	ENST00000251372	LILRA1	489	25	420	6zdx.1.B	-0.726121	0.745848	84.3434	0.807771
O75022	ENST00000391750	LILRB3	631	25	419	6zdx.1.B	-1.04576	0.734509	68.8608	0.624406
O75023	ENST00000316219	LILRB5	590	25	418	6zdx.1.B	-1.59044	0.714878	62.4365	0.666102
O75027	ENST00000373394	ABCB7	752	79	705	6v9z.1.A	-3.61848	0.636974	31.0403	0.832447
O75038	ENST00000378486	PLCH2	1416	41	889	4gnk.2.B	-4.62593	0.601726	30.4183	0.59887
O75051	ENST00000367033	PLXNA2	1894	36	1039	5l5g.1.A	-1.17901	0.722324	96.0801	0.529567
O75061	ENST00000395325	DNAJC6	913	56	402	3n0a.1.A	-1.36812	0.72764	97.5069	0.37897
O75063	ENST00000263733	FAM20B	409	57	403	5xoo.1.B	-1.94624	0.707435	50.1385	0.845966
O75077	ENST00000264377	ADAM23	832	296	774	5y2z.1.A	-2.2996	0.69963	56.8134	0.574519
O75078	ENST00000200557	ADAM11	769	234	716	5y2z.1.A	-1.57467	0.721695	61.0998	0.626788
O75083	ENST00000382452	WDR1	606	3	606	1nr0.1.A	-1.85012	0.698844	39.399	0.99505
O75084	ENST00000286201	FZD7	574	45	570	5v57.1.B	-6.65676	0.558138	27.1579	0.914634
O75106	ENST00000253799	AOC2	756	51	756	1us1.1.A	-1.40267	0.714499	66.0477	0.93254
O75110	ENST00000338821	ATP9A	1047	38	1045	6roj.1.A	-4.17339	0.617559	29.3939	0.961796
O75123	ENST00000501748	ZNF623	536	149	454	5wjq.1.C	-4.87121	0.596324	50.7143	0.56903
O75155	ENST00000456430	CAND2	1236	4	1221	4a0c.1.A	-3.14566	0.653517	62.4898	0.984628
O75179	ENST00000358602	ANKRD17	2603	233	1408	4rlv.1.A	-6.00024	0.553642	33.6329	0.451402
O75185	ENST00000262429	ATP2C2	946	56	935	2dqs.1.A	-2.47305	0.677049	34.471	0.929175
O75197	ENST00000294304	LRP5	1615	33	648	4dg6.1.A	-4.16571	0.617828	75.935	0.380805
O75290	ENST00000340963	ZNF780A	641	162	440	5wjq.1.C	-1.85102	0.700134	54.8043	0.433697
O75293	ENST00000215631	GADD45B	160	12	159	3ffm.1.B	-1.42634	0.72061	56.4103	0.91875
O75309	ENST00000299752	CDH16	829	243	770	7a7d.1.H	-6.54281	0.556578	26.2745	0.635706
O75312	ENST00000227322	ZPR1	459	47	440	2qkd.1.A	-1.50711	0.717812	91.6244	0.856209
O75325	ENST00000367175	LRRN2	713	28	514	3zyi.1.A	-7.09299	0.548665	28.392	0.681627
O75333	ENST00000335385	TBX10	385	64	252	4a04.1.B	-1.11065	0.734727	87.8307	0.488312
O75346	ENST00000589717	ZNF253	499	169	475	5wjq.1.C	-4.29731	0.618191	50.5338	0.613226
O75354	ENST00000376652	ENTPD6	484	98	482	5u7x.1.A	-3.26943	0.654927	33.2447	0.793388
O75355	ENST00000301825	ENTPD3	529	53	482	4cd3.1.A	-2.77552	0.674638	42.6887	0.810964
O75356	ENST00000334696	ENTPD5	428	45	426	5u7x.1.A	-2.21252	0.692534	33.7802	0.890187
O75366	ENST00000257861	AVIL	819	7	717	6q9r.2.A	-2.41365	0.679128	48.2955	0.866911
O75373	ENST00000427401	ZNF737	536	172	476	5v3m.1.C	-4.36077	0.615229	54.2208	0.567164
O75379	ENST00000236192	VAMP4	141	51	135	3hd7.1.A	-0.28035	0.777872	36.4706	0.595745
O75382	ENST00000345851	TRIM3	744	331	740	6fpt.1.A	-0.0915621	0.768052	40.7609	0.549731
O75386	ENST00000448120	TULP3	442	176	441	1s31.1.A	-1.615	0.708919	70.4545	0.599548
O75388	ENST00000270590	GPR32	356	41	331	6omm.1.A	-4.97994	0.578307	39.5349	0.814607
O75414	ENST00000415053	NME6	186	9	160	6xp4.1.A	-3.73231	0.632991	31.0811	0.811828
O75425	ENST00000223054	MOSPD3	235	30	120	6tqs.6.A	-3.19471	0.605101	28.0899	0.382979
O75427	ENST00000310300	LRCH4	683	38	286	6hlu.1.A	-7.16344	0.47703	27.5424	0.363104
O75437	ENST00000357002	ZNF254	659	264	569	5wjq.1.C	-4.5408	0.608544	53.2374	0.462822
O75439	ENST00000249269	PMPCB	489	46	488	5okd.1.A	-0.505901	0.753824	57.7181	0.903885
O75443	ENST00000264037	TECTA	2155	320	1435	7a5o.1.A	-5.67068	0.565173	26.0791	0.517401
O75446	ENST00000296504	SAP30	220	130	220	2ld7.1.A	-2.62758	0.638509	95.6044	0.409091
O75452	ENST00000398138	RDH16	317	27	255	4dqx.1.A	-4.07822	0.620889	27.0142	0.719243
O75461	ENST00000381525	E2F6	281	139	239	2aze.1.B	-0.902414	0.744642	40	0.355872
O75462	ENST00000392386	CRLF1	422	38	341	1i1r.1.A	-2.32501	0.690077	28.0277	0.718009
O75467	ENST00000196482	ZNF324	553	176	477	5v3j.2.C	-4.80325	0.596833	41.5441	0.544304
O75486	ENST00000371459	SUPT3H	317	22	303	6t9i.1.B	-4.79082	0.581325	28.0142	0.886435
O75487	ENST00000370828	GPC4	556	27	483	4ad7.2.A	-1.18171	0.731177	45.1143	0.820144
O75493	ENST00000084798	CA11	328	34	304	6b00.1.A	-2.22244	0.683613	33.463	0.823171
O75503	ENST00000377453	CLN5	358	50	350	6r99.1.A	-1.48565	0.720456	100	0.837989
O75508	ENST00000064724	CLDN11	207	3	182	4p79.1.A	-3.57242	0.628879	29.2135	0.864734
O75529	ENST00000258281	TAF5L	589	58	581	7egf.1.D	-4.47361	0.626561	42.243	0.887946
O75558	ENST00000367568	STX11	287	38	259	4jeh.1.B	-1.87346	0.703959	30.5785	0.770035
O75563	ENST00000345317	SKAP2	359	14	221	1u5e.1.A	-1.56724	0.716727	94.2308	0.576602
O75569	ENST00000325748	PRKRA	313	22	193	5n8l.1.A	-1.2802	0.724965	50	0.546326
O75570	ENST00000379477	MTRF1	445	75	438	4v63.1.Y	-2.20754	0.695019	38.7464	0.81573
O75578	ENST00000369304	ITGA10	1167	23	1113	5es4.1.A	-4.89354	0.592363	27.2641	0.934019
O75596	ENST00000299642	CLEC3A	197	44	196	1htn.1.C	-2.70021	0.682721	50	0.771574
O75600	ENST00000248924	GCAT	419	27	418	7bxq.1.A	-1.24921	0.719868	53.0769	0.933174
O75607	ENST00000370110	NPM3	178	35	141	1xe0.1.A	-1.34221	0.723106	45.283	0.595506
O75616	ENST00000254928	ERAL1	437	109	437	3ieu.2.A	-5.82285	0.568334	30	0.750572
O75635	ENST00000336429	SERPINB7	380	2	380	6kga.1.A	-3.12391	0.659534	36.3395	0.994737
O75676	ENST00000334205	RPS6KA4	772	26	366	4ra4.1.A	-2.32534	0.693123	42.7273	0.440415
O75677	ENST00000354373	RFPL1	317	123	314	2fbe.3.A	-2.79335	0.669119	57.2917	0.602524
O75678	ENST00000400237	RFPL2	378	184	375	2fbe.3.A	-3.21663	0.652242	54.6875	0.505291
O75679	ENST00000249007	RFPL3	317	123	314	2fbe.3.A	-2.97335	0.661942	56.25	0.602524
O75694	ENST00000231498	NUP155	1391	20	1375	5a9q.1.L	-5.06016	0.586533	100	0.974119
O75711	ENST00000296506	SCRG1	98	35	81	2j5h.1.A	-5.44092	0.176997	31.25	0.469388
O75712	ENST00000373362	GJB3	270	1	211	7jjp.1.A	-3.25346	0.649745	41.8919	0.777778
O75747	ENST00000433979	PIK3C2G	1445	230	1179	4bfr.1.A	-4.5848	0.603165	25.7506	0.656747
O75752	ENST00000320474	B3GALNT1	331	61	329	7jhi.4.A	-1.81108	0.70011	28.4091	0.809668
O75764	ENST00000450454	TCEA3	348	179	348	5iy8.1.U	-4.06158	0.60079	59.3333	0.485632
O75791	ENST00000344138	GRAP2	330	1	329	1gri.1.B	-6.65788	0.538445	48.8152	0.993939
O75794	ENST00000281141	CDC123	336	1	331	4zgn.1.A	-5.31146	0.586247	37.9085	0.982143
O75808	ENST00000219611	CAPN15	1086	467	945	3bow.1.A	-5.32718	0.606555	27.9817	0.440147
O75820	ENST00000339664	ZNF189	626	147	479	5v3m.1.C	-5.14201	0.59283	52.443	0.530351
O75830	ENST00000264677	SERPINI2	405	22	401	3f5n.2.A	-4.48454	0.610755	39.1076	0.935802
O75838	ENST00000258930	CIB2	187	4	186	6wu5.1.A	0.11744	0.777916	62.0321	0.973262
O75843	ENST00000308724	AP1G2	785	4	591	6yae.1.A	-3.13702	0.651209	30.2768	0.747771
O75871	ENST00000221954	CEACAM4	244	34	142	6gbg.1.A	-1.12273	0.729146	46.789	0.442623
O75879	ENST00000263985	GATB	557	61	556	3al0.1.B	-6.03652	0.582251	39.6624	0.888689
O75881	ENST00000310193	CYP7B1	506	39	505	3sn5.1.A	-2.82402	0.679451	41.5948	0.920949
O75900	ENST00000356026	MMP23B	390	52	365	1su3.1.A	-5.12418	0.587156	28.5223	0.802564
O75908	ENST00000301466	SOAT2	522	100	520	6l47.1.A	-4.89653	0.592258	50.6383	0.804598
O75916	ENST00000262406	RGS9	674	7	424	2pbi.2.A	-0.976019	0.737907	96.2085	0.618694
O75925	ENST00000249636	PIAS1	651	135	416	4mvt.1.A	-1.04918	0.731956	72.8863	0.431644
O75935	ENST00000259632	DCTN3	186	2	180	6znl.1.O	-2.17891	0.687506	95.6989	0.956989
O75937	ENST00000263697	DNAJC8	253	12	115	6jmg.1.A	-2.33019	0.668283	28.2828	0.407115
O75947	ENST00000301587	ATP5PD	161	5	160	6zpo.1.W	-0.635088	0.747468	88.125	0.962733
O75949	ENST00000252338	FAM155B	472	190	362	7cu3.1.B	-3.81315	0.613226	55.042	0.364407
O75953	ENST00000312316	DNAJB5	348	2	346	4j80.2.A	-3.39485	0.644798	35.2273	0.988506
O75954	ENST00000011898	TSPAN9	239	1	234	6wvg.1.A	-3.97558	0.619504	44.186	0.974895
O75964	ENST00000300688	ATP5MG	103	2	94	6zna.15.A	-1.53398	0.704406	88.6598	0.893204
O75973	ENST00000253407	C1QL1	258	128	258	4d7y.1.C	-0.439238	0.755406	100	0.503876
O76013	ENST00000328119	KRT36	467	89	299	6jlb.1.C	0.725836	0.808963	25.4386	0.449679
O76021	ENST00000571133	RSL1D1	490	31	265	6rxv.17.A	-3.55641	0.635061	30.2041	0.477551
O76027	ENST00000368947	ANXA9	345	11	344	5lpu.1.A	-1.87236	0.709977	41.7417	0.965217
O76031	ENST00000300107	CLPX	633	165	604	6sfw.1.A	-5.97315	0.55459	47.619	0.693523
O76038	ENST00000377961	SCGN	276	7	276	2q4u.1.A	-1.92676	0.695353	73.4317	0.974638
O76062	ENST00000279263	TM7SF2	418	17	418	4quv.1.A	-4.76502	0.603215	41.3203	0.95933
O76070	ENST00000372017	SNCG	127	14	96	6ssx.1.I	-7.19289	0.343558	63.4615	0.645669
O76075	ENST00000378209	DFFB	338	82	327	1v0d.1.A	-1.62208	0.709791	77.8462	0.724852
O76081	ENST00000297313	RGS20	388	249	384	1fqi.1.A	-0.891445	0.734313	36.2963	0.347938
O76090	ENST00000378043	BEST1	585	2	366	6vx7.1.A	-3.41232	0.644187	62.8947	0.622222
O77932	ENST00000337523	DXO	396	27	384	6wuf.1.A	0.271809	0.783393	89.6465	0.901515
O94769	ENST00000344604	ECM2	699	325	696	4kng.1.B	-5.84791	0.563979	27.5072	0.530758
O94776	ENST00000278823	MTA2	668	9	320	7ao8.1.C	-3.01804	0.664502	64.4068	0.465569
O94777	ENST00000314392	DPM2	84	50	82	2l2t.1.A	-4.0207	0.529326	31.25	0.380952
O94778	ENST00000219660	AQP8	261	31	256	5c5x.1.A	-3.6136	0.637145	34.0807	0.862069
O94779	ENST00000524871	CNTN5	1100	91	982	6iaa.1.A	-5.33409	0.576949	26.9377	0.81
O94805	ENST00000160382	ACTL6B	426	3	425	5i9e.1.A	-3.71062	0.641663	29.75	0.99061
O94806	ENST00000234179	PRKD3	890	414	836	6s9x.1.A	-5.60656	0.5751	25.6997	0.474157
O94808	ENST00000253778	GFPT2	682	2	682	6r4e.1.A	-0.558546	0.744033	79.7935	0.997067
O94810	ENST00000397770	RGS11	467	9	424	2pbi.2.A	-0.699744	0.747037	53.3654	0.888651
O94811	ENST00000360578	TPPP	219	45	217	2jrf.1.A	-8.05374	0.426468	64.1618	0.785388
O94819	ENST00000320248	KBTBD11	623	323	573	5yq4.1.A	-3.48066	0.632681	33.0472	0.401284
O94823	ENST00000327245	ATP10B	1461	40	1338	7kya.1.A	-5.88915	0.557529	34.7865	0.888433
O94832	ENST00000318217	MYO1D	1006	8	791	2dfs.1.H	-1.61476	0.707079	36.2319	0.77833
O94887	ENST00000264042	FARP2	1054	533	1025	4gzu.1.A	-1.34158	0.726759	87.6768	0.466793
O94889	ENST00000232766	KLHL18	574	287	572	6hrl.1.A	-1.33636	0.720693	41.7544	0.496516
O94892	ENST00000221315	ZNF432	652	230	536	5wjq.1.C	-3.03708	0.66463	52.1429	0.469325
O94898	ENST00000361127	LRIG2	1065	43	497	4u7l.1.A	-4.49013	0.623776	50.8929	0.426291
O94903	ENST00000328195	PLPBP	275	8	247	3cpg.1.A	-1.82585	0.702856	33.7553	0.869091
O94911	ENST00000586539	ABCA8	1621	102	1598	7lkz.1.A	-5.20924	0.581317	26.0179	0.922887
O94921	ENST00000380050	CDK14	469	133	446	5g6v.1.A	-2.16591	0.696261	59.8071	0.667377
O94967	ENST00000369962	WDR47	919	580	915	5nnz.2.A	-6.29879	0.552107	28.9037	0.364527
O94973	ENST00000448903	AP2A2	939	9	607	4uqi.1.A	-0.379819	0.750281	99.0323	0.636848
O94979	ENST00000355196	SEC31A	1220	4	791	4bzj.1.A	-5.60774	0.567375	26.5077	0.645082
O94989	ENST00000361926	ARHGEF15	841	349	827	7csp.1.A	-3.29399	0.66906	33.3333	0.568371
O95025	ENST00000284136	SEMA3D	777	40	685	3ol2.1.A	-3.0634	0.656395	35.4201	0.830116
O95049	ENST00000541714	TJP3	919	381	772	3shw.1.A	-0.858332	0.740545	53.7445	0.425462
O95067	ENST00000288207	CCNB2	398	131	394	5lqf.1.B	-0.750942	0.743991	63.5338	0.660804
O95125	ENST00000336139	ZNF202	648	382	644	5v3j.1.C	-2.32861	0.678129	39.7727	0.404321
O95156	ENST00000272641	NXPH2	264	112	254	6pnq.1.B	-1.38036	0.712915	81.6993	0.537879
O95157	ENST00000328741	NXPH3	252	100	242	6pnq.1.B	-1.96151	0.683721	67.9739	0.563492
O95158	ENST00000349394	NXPH4	308	106	300	6pnq.1.B	-4.42366	0.602867	61.3333	0.62987
O95180	ENST00000348261	CACNA1H	2353	99	1869	6kzo.1.A	-6.98364	0.519236	61.7507	0.752231
O95183	ENST00000306384	VAMP5	116	4	79	3hd7.1.A	-0.839275	0.738076	38.1579	0.646552
O95185	ENST00000453304	UNC5C	931	529	928	3g5b.1.A	-0.878967	0.7404	60.4478	0.428571
O95190	ENST00000326005	OAZ2	189	57	182	4zgy.1.B	-1.4014	0.708995	54.4	0.661376
O95199	ENST00000344532	RCBTB2	551	51	344	6xzl.1.A	-1.02652	0.735012	29.0657	0.53176
O95201	ENST00000219091	ZNF205	554	304	542	5v3m.1.C	-3.30654	0.642653	46.2185	0.429603
O95206	ENST00000377942	PCDH8	1070	31	712	6vg4.1.A	-2.99065	0.65894	43.0818	0.636449
O95231	ENST00000325980	VENTX	258	54	149	2r5y.1.C	-3.27688	0.613592	38.8235	0.368217
O95235	ENST00000394894	KIF20A	890	62	509	5nd4.1.A	-5.59139	0.587177	88.5772	0.502247
O95237	ENST00000336356	LRAT	230	42	173	2kyt.1.A	-3.60902	0.588586	30.2521	0.569565
O95248	ENST00000348911	SBF1	1868	886	1597	1zsq.1.A	-6.52372	0.535327	31.6103	0.380621
O95255	ENST00000205557	ABCC6	1503	27	1498	6c3o.1.H	-4.91141	0.591737	30.5808	0.978709
O95259	ENST00000271751	KCNH1	989	10	749	5k7l.1.A	-2.79682	0.665722	96.3443	0.747219
O95263	ENST00000264917	PDE8B	885	542	873	3ecn.1.A	-1.51453	0.722196	78.3133	0.374011
O95264	ENST00000260191	HTR3B	441	28	439	6y59.1.A	-3.78026	0.631313	43.3414	0.931973
O95279	ENST00000359534	KCNK5	499	5	260	6wlv.1.A	-3.85232	0.646234	97.5	0.511022
O95302	ENST00000242209	FKBP9	570	161	479	3jym.2.A	-3.92557	0.63294	30.031	0.557895
O95336	ENST00000252603	PGLS	258	7	249	3ico.1.A	-2.12758	0.690376	33.75	0.937984
O95340	ENST00000361175	PAPSS2	614	24	613	1x6v.1.A	0.251604	0.772378	78.203	0.959283
O95343	ENST00000260653	SIX3	332	81	267	4egc.1.A	0.162511	0.788213	68.8525	0.560241
O95347	ENST00000286398	SMC2	1197	1	1168	6yvu.1.A	-0.779944	0.736287	37.5217	0.974937
O95352	ENST00000354449	ATG7	703	9	683	3vh2.1.B	-3.52507	0.640242	40.8264	0.958748
O95373	ENST00000379719	IPO7	1038	283	998	6n88.1.A	-6.71443	0.528655	92.4855	0.688825
O95376	ENST00000356401	ARIH2	493	58	492	7b5l.1.B	-3.36253	0.653653	36.9515	0.880325
O95377	ENST00000338513	GJB5	273	1	210	7jjp.1.A	-2.47197	0.677087	40.991	0.765568
O95379	ENST00000503646	TNFAIP8	198	15	198	4q9v.1.A	0.0815935	0.776634	61.9565	0.924242
O95390	ENST00000257868	GDF11	407	65	407	6umx.1.A	-3.38614	0.65645	64.1618	0.840295
O95393	ENST00000295379	BMP10	424	51	424	5hly.1.B	-5.01883	0.587979	26.0317	0.879717
O95394	ENST00000513973	PGM3	542	6	534	5o9x.1.A	-1.62061	0.714108	50.9542	0.97417
O95395	ENST00000396065	GCNT3	438	67	434	3otk.1.A	0.0122771	0.77403	53.8462	0.8379
O95396	ENST00000244051	MOCS3	460	52	460	6yub.1.A	-3.03474	0.66444	39.5522	0.886957
O95398	ENST00000389212	RAPGEF3	923	90	923	4f7z.1.A	-1.93515	0.695869	51.9255	0.902492
O95406	ENST00000216416	CNIH1	144	2	143	7oca.1.C	-3.35128	0.611147	72.9167	0.979167
O95416	ENST00000306087	SOX14	240	5	86	1j47.1.C	0.483058	0.825766	64.6341	0.3375
O95450	ENST00000251582	ADAMTS2	1211	266	838	6qig.1.C	-4.32831	0.618325	32.8014	0.472337
O95452	ENST00000241124	GJB6	261	2	217	2zw3.1.G	-3.8494	0.628894	77.2321	0.823755
O95455	ENST00000261296	TGDS	350	17	335	6vlo.1.A	-1.36227	0.715913	41.1576	0.908571
O95460	ENST00000372754	MATN4	622	30	570	4cn9.2.A	-6.35958	0.551781	26.2735	0.868167
O95466	ENST00000331495	FMNL1	1100	633	1056	2j1d.1.B	-2.20783	0.686329	29.2343	0.384545
O95475	ENST00000327720	SIX6	246	2	189	4egc.1.A	0.157196	0.787989	69.0217	0.760163
O95479	ENST00000377403	H6PD	791	22	516	6e07.1.A	-3.85376	0.628742	32.1041	0.624526
O95498	ENST00000326499	VNN2	520	23	487	4cyf.1.A	-1.82084	0.711916	66.3136	0.892308
O95500	ENST00000342108	CLDN14	239	1	184	6akf.2.A	-3.71815	0.623307	45.6522	0.76569
O95528	ENST00000359271	SLC2A10	541	6	525	6h7d.1.A	-6.33033	0.569547	26.2443	0.959335
O95602	ENST00000263857	POLR1A	1720	4	1720	4c2m.1.A	-3.2176	0.651	39.8487	0.997674
O95620	ENST00000265720	DUS4L	317	26	316	6ei9.1.A	-2.29579	0.684354	28.8194	0.914826
O95622	ENST00000462833	ADCY5	1261	332	1256	6r3q.1.A	-4.5307	0.605058	31.8857	0.732752
O95626	ENST00000266594	ANP32D	131	1	131	2je0.1.A	-0.404482	0.76167	89.313	0.992366
O95665	ENST00000306928	NTSR2	410	27	377	6osa.1.A	-4.74591	0.611075	42.7673	0.853659
O95670	ENST00000303892	ATP6V1G2	118	3	116	6vq6.1.M	2.62406	0.92754	97.4359	0.957627
O95671	ENST00000381317	ASMTL	621	284	618	4a6d.1.B	-1.28221	0.718714	42.6426	0.537842
O95672	ENST00000304546	ECEL1	775	105	775	3dwb.1.A	-1.62123	0.706852	39.1831	0.864516
O95677	ENST00000355167	EYA4	639	369	639	4egc.1.B	-0.0543196	0.772118	77.6224	0.422535
O95685	ENST00000370996	PPP1R3D	299	153	285	2eef.1.A	-3.17375	0.612367	34.0909	0.441472
O95741	ENST00000397016	CPNE6	557	14	538	6kxk.3.A	-2.61698	0.684132	38.0583	0.940754
O95754	ENST00000357877	SEMA4F	770	38	648	1olz.1.A	-3.59096	0.637937	36.3184	0.792208
O95755	ENST00000263116	RAB36	333	122	297	4d0l.3.B	-1.10977	0.73182	33.1429	0.525526
O95757	ENST00000296464	HSPA4L	839	1	709	7kzi.1.A	-3.14402	0.653574	27.3927	0.843862
O95758	ENST00000374255	PTBP3	552	356	552	1qm9.1.A	-7.25006	0.492362	83.2487	0.355072
O95780	ENST00000397165	ZNF682	498	170	476	5wjq.1.C	-4.48477	0.611283	53.3808	0.614458
O95782	ENST00000359032	AP2A1	977	9	608	4uqi.1.A	-0.675614	0.739937	91.7874	0.613101
O95803	ENST00000296499	NDST3	873	570	870	1nst.1.A	-1.28309	0.72805	72.3077	0.343643
O95813	ENST00000380911	CER1	267	134	246	5hk5.1.D	-4.75547	0.541202	28.4483	0.419476
O95816	ENST00000370693	BAG2	211	107	189	3d0t.1.A	-0.192505	0.782805	95.1807	0.388626
O95825	ENST00000381554	CRYZL1	349	1	349	2oby.1.A	-4.77211	0.596611	25.2336	0.997135
O95832	ENST00000295522	CLDN1	211	5	187	7kp4.1.A	-5.05021	0.565989	45.933	0.862559
O95834	ENST00000245925	EML2	649	10	649	4ci8.2.A	-1.89496	0.697276	68.2171	0.984592
O95835	ENST00000253339	LATS1	1130	634	1084	5ncl.1.A	-4.04784	0.637006	41.7607	0.39823
O95837	ENST00000341700	GNA14	355	5	354	6pt0.1.B	-2.66086	0.68302	51.8625	0.983099
O95841	ENST00000234816	ANGPTL1	491	275	491	6y41.1.A	-0.672144	0.752515	75.1152	0.439919
O95847	ENST00000371347	SLC25A27	323	21	320	2lck.1.A	-8.03398	0.474575	34.6154	0.925697
O95865	ENST00000375787	DDAH2	285	8	281	2ci5.1.A	-1.22391	0.724559	49.2908	0.957895
O95872	ENST00000375893	GPANK1	356	105	225	4qfv.2.B	-1.19072	0.720168	28.9474	0.337079
O95897	ENST00000264833	OLFM2	454	181	445	6qm3.1.A	-0.440756	0.751748	63.3962	0.581498
O95900	ENST00000372890	TRUB2	331	9	306	2ab4.1.B	-4.78704	0.593572	27.3859	0.897281
O95922	ENST00000266254	TTLL1	423	4	357	6vzu.2.A	-3.80838	0.644243	34.3849	0.834515
O95932	ENST00000202625	TGM6	706	2	704	1l9m.1.A	-3.0214	0.657864	50.5797	0.994334
O95947	ENST00000279386	TBX6	436	90	278	6f59.1.C	-1.64274	0.713351	52.1739	0.431193
O95954	ENST00000291670	FTCD	541	2	541	2pfd.1.G	-1.58634	0.708073	84.8429	0.996303
O95965	ENST00000376180	ITGBL1	494	72	400	4xbm.2.A	-4.84553	0.603317	31.1321	0.663968
O95967	ENST00000307998	EFEMP2	443	56	322	6pog.1.B	-4.64092	0.586461	35.2679	0.600451
O95977	ENST00000246115	S1PR4	384	18	321	3v2w.1.A	-4.98405	0.59098	41.3907	0.789062
O95988	ENST00000340722	TCL1B	128	4	126	1jsg.1.B	-5.40928	0.55156	31.25	0.953125
O95995	ENST00000268699	GAS8	478	295	472	7ju4.1.A	-0.080955	0.777238	57.2062	0.370293
O95998	ENST00000260049	IL18BP	194	60	165	3f62.1.A	-4.45144	0.549388	29.8969	0.541237
O96009	ENST00000253719	NAPSA	420	25	402	5mlg.1.A	-1.8855	0.704595	43.3155	0.897619
O96014	ENST00000322563	WNT11	354	45	354	6ahy.2.B	-1.45265	0.722492	40.1961	0.872881
O96015	ENST00000216068	DNAL4	105	6	103	7kzm.1.3	-2.06392	0.679632	49.4949	0.92381
O96018	ENST00000316757	APBA3	575	213	575	3suz.1.A	-4.74501	0.607411	63.3609	0.629565
O96020	ENST00000308108	CCNE2	404	100	369	1w98.1.B	-2.08061	0.68906	60.5072	0.665842
O96024	ENST00000451237	B3GALT4	378	55	350	7jhi.3.A	-3.63604	0.635624	27.7567	0.780423
P00325	ENST00000305046	ADH1B	375	2	375	1u3t.1.A	0.864475	0.793821	93.5829	0.994667
P00450	ENST00000264613	CP	1065	20	1060	2j5w.1.A	-0.994065	0.728795	99.8122	0.976526
P00488	ENST00000264870	F13A1	732	6	729	1f13.1.A	-1.30985	0.717747	99.8632	0.987705
P00540	ENST00000311923	MOS	346	28	343	2h8h.1.A	-5.19251	0.584928	28.169	0.910405
P00739	ENST00000540303	HPR	348	34	347	4f4o.1.C	-0.973474	0.740239	74.928	0.899425
P00749	ENST00000372764	PLAU	431	69	428	5edm.1.A	-3.76067	0.641709	29.4798	0.832947
P01019	ENST00000366667	AGT	485	34	482	2wxw.1.A	-3.70312	0.648245	100	0.923711
P01036	ENST00000217423	CST4	141	30	141	3qrd.2.B	-1.6553	0.701881	58.3333	0.787234
P01037	ENST00000304749	CST1	141	30	141	3qrd.2.B	-2.11602	0.677844	57.1429	0.787234
P01133	ENST00000265171	EGF	1207	46	783	6l6r.1.A	-6.04794	0.551973	29.8333	0.610605
P01178	ENST00000217386	OXT	125	32	123	2lbh.1.A	-7.20593	0.475072	85.8696	0.728
P01185	ENST00000380293	AVP	164	38	116	2bn2.2.A	-0.20925	0.770296	93.5484	0.47561
P01222	ENST00000256592	TSHB	138	20	130	4mqw.1.B	-2.88521	0.637554	42.2018	0.797101
P01242	ENST00000423893	GH2	217	27	216	1hwg.1.A	-1.36809	0.724562	93.1937	0.870968
P01563	ENST00000380206	IFNA2	188	24	188	2kz1.1.A	-3.13725	0.63886	100	0.87234
P01566	ENST00000357374	IFNA10	189	24	189	2kz1.1.A	-2.88397	0.652441	81.8182	0.873016
P01567	ENST00000239347	IFNA7	189	24	189	2kz1.1.A	-2.87999	0.652619	80	0.873016
P01568	ENST00000380225	IFNA21	189	24	189	2kz1.1.A	-2.67211	0.661926	83.0303	0.873016
P01570	ENST00000380222	IFNA14	189	24	189	2kz1.1.A	-2.62465	0.664051	82.4242	0.873016
P01571	ENST00000413767	IFNA17	189	24	189	2kz1.1.A	-2.32048	0.67767	81.8182	0.873016
P01906	ENST00000374940	HLA-DQA2	255	27	206	6px6.1.A	-0.561986	0.757345	88.5827	0.701961
P02533	ENST00000167586	KRT14	472	111	321	6jlb.1.C	1.18623	0.827408	25.3275	0.444915
P02750	ENST00000306390	LRG1	347	39	320	4qdh.1.A	-4.26822	0.602364	27.2727	0.809798
P02763	ENST00000259396	ORM1	201	19	196	3apx.1.A	0.0603502	0.783332	89.071	0.880597
P02765	ENST00000411641	AHSG	367	24	251	7auw.1.B	-3.72817	0.625595	28.3525	0.618529
P02771	ENST00000395792	AFP	609	31	608	3v03.1.A	-1.13279	0.725121	40.1042	0.947455
P02790	ENST00000265983	HPX	462	47	462	1qjs.1.A	-0.279556	0.761719	80.786	0.898268
P02818	ENST00000368272	BGLAP	100	64	100	1q8h.1.A	0.335053	0.800773	91.1111	0.36
P03952	ENST00000264690	KLKB1	638	20	629	6i44.1.A	-0.807772	0.735313	98.7076	0.954545
P03999	ENST00000249389	OPN1SW	348	9	338	5w0p.1.A	-4.22433	0.624955	45.9459	0.945402
P04000	ENST00000369951	OPN1LW	364	17	334	5dgy.1.B	-3.83755	0.63518	44.0252	0.870879
P04003	ENST00000367070	C4BPA	597	48	370	1qub.1.A	-3.56534	0.64762	25.1634	0.539363
P04053	ENST00000371174	DNTT	509	147	509	4qzb.1.A	-0.0721861	0.771419	81.4815	0.711198
P04066	ENST00000374479	FUCA1	466	36	463	1hl8.1.E	-3.42446	0.643762	35.1807	0.916309
P04083	ENST00000257497	ANXA1	346	2	346	5lpu.1.A	-0.494451	0.758059	51.4881	0.99422
P04118	ENST00000259938	CLPS	112	23	107	1lpa.1.A	-2.96266	0.611648	76.5957	0.75
P04196	ENST00000232003	HRG	525	19	247	6hpv.1.A	-3.00041	0.655612	27.3543	0.434286
P04275	ENST00000261405	VWF	2813	33	1207	7a5o.1.A	-4.58647	0.603106	34.0773	0.417348
P04350	ENST00000264071	TUBB4A	444	1	429	3jaw.1.B	-0.971065	0.737285	95.9459	0.963964
P04628	ENST00000293549	WNT1	370	57	370	6ahy.2.B	-2.49768	0.684025	47.5884	0.845946
P04731	ENST00000290705	MT1A	61	1	61	4mt2.1.A	-2.69942	0.596541	85.2459	0.983607
P04732	ENST00000306061	MT1E	61	1	61	4mt2.1.A	-2.76188	0.591959	88.5246	0.983607
P04733	ENST00000334350	MT1F	61	1	61	4mt2.1.A	-3.3452	0.549167	81.9672	0.983607
P04839	ENST00000378588	CYBB	570	2	570	7d3e.1.A	-4.49317	0.611715	29.9803	0.996491
P04920	ENST00000413384	SLC4A2	1241	684	1217	4yzf.1.A	-3.56828	0.647444	65.4124	0.429492
P05013	ENST00000380210	IFNA6	189	24	189	2kz1.1.A	-3.43412	0.62781	86.6667	0.873016
P05014	ENST00000421715	IFNA4	189	24	189	2kz1.1.A	-2.60531	0.664917	83.0303	0.873016
P05015	ENST00000380216	IFNA16	189	24	189	2kz1.1.A	-3.14563	0.640726	82.4242	0.873016
P05023	ENST00000537345	ATP1A1	1023	26	1023	4ret.2.A	-1.72878	0.70309	98.1391	0.974585
P05026	ENST00000367815	ATP1B1	303	14	303	4ret.1.B	-3.23889	0.646473	92.4092	0.953795
P05107	ENST00000355153	ITGB2	769	23	698	1u8c.1.B	-5.66541	0.565357	40.8408	0.877763
P05129	ENST00000263431	PRKCG	697	100	683	3pfq.1.A	-2.52843	0.673673	71.4501	0.836442
P05141	ENST00000317881	SLC25A5	298	3	294	1okc.1.A	-3.29565	0.645509	89.8305	0.97651
P05160	ENST00000367412	F13B	661	153	517	5o35.1.C	-2.89109	0.670502	32.0113	0.550681
P05165	ENST00000376285	PCCA	728	56	728	6g2i.1.C	-4.13505	0.6189	29.9065	0.923077
P05166	ENST00000251654	PCCB	539	28	539	3iav.1.E	-1.27038	0.719128	55.3816	0.948052
P05186	ENST00000374832	ALPL	524	20	500	3mk1.1.B	-2.20575	0.686402	56.962	0.916031
P05496	ENST00000355938	ATP5MC1	136	62	135	6tt7.1.N	-3.31076	0.58052	91.9118	0.536765
P05783	ENST00000388835	KRT18	430	76	286	6jlb.1.C	1.36047	0.834388	29.0749	0.488372
P05813	ENST00000225387	CRYBA1	215	28	215	3lwk.1.B	-1.13101	0.731454	68.0851	0.869767
P05976	ENST00000352451	MYL1	194	39	193	6ysy.1.B	-2.06966	0.676309	96.3542	0.793814
P06028	ENST00000502664	GYPB	91	49	91	1afo.1.A	-5.6563	0.451443	70	0.461538
P06576	ENST00000262030	ATP5F1B	529	59	525	2w6e.1.D	-0.827049	0.74298	96.7803	0.880907
P07099	ENST00000272167	EPHX1	455	27	454	4qla.1.A	-1.91416	0.696604	44.2857	0.938462
P07202	ENST00000329066	TPO	933	148	735	5uzu.1.B	-1.70802	0.702065	47.993	0.629153
P07205	ENST00000304801	PGK2	417	3	417	5o7d.1.A	1.46182	0.82271	87.0504	0.992806
P07225	ENST00000394236	PROS1	676	266	673	1h30.1.A	-3.28189	0.655693	39.312	0.602071
P07307	ENST00000355035	ASGR2	311	176	304	6yau.1.A	-1.60827	0.696222	64.4444	0.411576
P07339	ENST00000236671	CTSD	412	19	410	4amt.1.A	-3.41121	0.65001	42.8571	0.949029
P07358	ENST00000371237	C8B	591	61	590	3ojy.1.B	-4.18223	0.632484	100	0.895093
P07438	ENST00000334346	MT1B	61	1	61	4mt2.1.A	-3.06199	0.569943	81.9672	0.983607
P07492	ENST00000256857	GRP	148	45	106	3kxy.2.C	-5.29168	0.414348	35.2941	0.412162
P07585	ENST00000052754	DCN	359	51	355	1xec.1.A	-1.49092	0.711412	90.8257	0.846797
P07686	ENST00000261416	HEXB	556	54	553	1o7a.1.A	-0.877924	0.732859	100	0.897482
P07864	ENST00000280704	LDHC	332	3	332	4aj4.1.A	0.243622	0.772099	74.6988	0.990964
P07947	ENST00000314574	YES1	543	93	543	1y57.1.A	0.0564694	0.770995	84.2572	0.828729
P07996	ENST00000260356	THBS1	1170	550	1169	1yo8.1.A	-1.07293	0.726036	76.6129	0.52906
P08048	ENST00000155093	ZFY	801	513	795	5wjq.1.C	-5.07261	0.569715	35.3571	0.35206
P08138	ENST00000172229	NGFR	427	30	192	5dmj.2.A	-6.73143	0.473346	25.4545	0.379391
P08217	ENST00000359621	CELA2A	269	29	269	1bru.1.A	0.797658	0.811166	84.2324	0.892193
P08218	ENST00000375910	CELA2B	269	29	269	1bru.1.A	0.406673	0.79502	79.6681	0.892193
P08235	ENST00000344721	NR3C2	984	597	965	4nqa.1.A	-5.50002	0.576928	26.6055	0.373984
P08237	ENST00000312352	PFKM	780	17	753	4u1r.1.A	-0.932263	0.730958	73.6054	0.94359
P08493	ENST00000539261	MGP	103	60	98	1vzm.2.A	-0.0774828	0.752098	28.2051	0.368932
P08588	ENST00000369295	ADRB1	477	54	392	7bu6.1.A	-3.43898	0.654505	99.7093	0.708595
P08670	ENST00000224237	VIM	466	99	306	6jlb.1.A	0.534213	0.782266	32.2581	0.444206
P08697	ENST00000324015	SERPINF2	491	33	438	1att.1.A	-5.29502	0.585352	29.1457	0.824847
P08861	ENST00000337107	CELA3B	270	24	270	1pyt.1.C	-1.66944	0.708038	87.0445	0.911111
P08962	ENST00000257857	CD63	238	3	234	6wvg.1.A	-5.06979	0.573539	29.2453	0.970588
P09016	ENST00000306324	HOXD4	255	128	214	2r5z.1.C	-1.48037	0.702545	74.4186	0.337255
P09093	ENST00000290122	CELA3A	270	24	270	1pyt.1.C	-1.44826	0.717227	81.7814	0.911111
P09105	ENST00000199708	HBQ1	142	1	142	1bz1.1.A	-0.15279	0.77432	61.9718	0.992958
P09228	ENST00000304725	CST2	141	30	141	3qrd.2.B	-1.79462	0.694612	58.8235	0.787234
P09327	ENST00000248444	VIL1	827	5	721	2fgh.1.A	-2.28228	0.683724	50.1412	0.86578
P09430	ENST00000236979	TNP1	55	5	29	2ju4.1.A	-4.50822	0.229323	40	0.436364
P09496	ENST00000242285	CLTA	248	107	248	6wcj.1.B	-0.103956	0.776811	61.2335	0.568548
P09497	ENST00000310418	CLTB	229	92	205	3lvh.1.F	-3.37909	0.605465	80.6452	0.49345
P09529	ENST00000295228	INHBB	407	70	407	5ntu.1.A	-3.83521	0.629391	28.013	0.82801
P09544	ENST00000265441	WNT2	360	40	349	6ahy.2.B	-1.74356	0.711722	47.7273	0.858333
P09619	ENST00000261799	PDGFRB	1106	566	979	5k5x.1.A	-2.71578	0.674783	71.4706	0.373418
P09630	ENST00000243108	HOXC6	235	102	198	6m3d.1.C	-1.71437	0.698757	42.3913	0.408511
P09758	ENST00000371225	TACSTD2	323	31	273	4mzv.1.A	-2.00848	0.695287	48.954	0.749226
P09769	ENST00000374003	FGR	529	79	527	1y57.1.A	0.495851	0.785218	74.6102	0.846881
P09848	ENST00000264162	LCT	1927	361	1365	5w21.1.A	-4.39823	0.609692	41.2231	0.521017
P09923	ENST00000295463	ALPI	528	20	500	3mk1.1.B	-1.48142	0.711744	87.8099	0.909091
P0C0E4	ENST00000218249	RAB40AL	278	9	180	6rir.1.B	-1.01087	0.736867	42.4419	0.615108
P0C2W1	ENST00000311630	FBXO45	286	90	283	5xn3.1.A	-3.11443	0.654927	42.487	0.674825
P0C6S8	ENST00000585527	LINGO3	592	23	498	2id5.1.A	-1.58606	0.708083	57.1429	0.802365
P0C7L1	ENST00000434006	SPINK8	97	39	96	1uvg.1.A	-2.28362	0.5983	28.0702	0.587629
P0C7M7	ENST00000399422	ACSM4	580	42	578	2vze.3.A	-0.603113	0.744737	60.8534	0.924138
P0C7M8	ENST00000422142	CLEC2L	214	98	213	3m9z.1.B	-3.14675	0.651364	30.1724	0.537383
P0C7U1	ENST00000374006	ASAH2B	165	27	165	4wgk.1.A	0.0388535	0.782532	97.1631	0.836364
P0C862	ENST00000332018	C1QTNF9	333	201	331	4dou.1.A	-1.23059	0.717981	54.2636	0.39039
P0C869	ENST00000452633	PLA2G4B	781	5	777	1cjy.1.A	-5.35057	0.576372	30.4747	0.988476
P0CB38	ENST00000421491	PABPC4L	370	7	368	6r5k.1.E	-3.97898	0.63398	49.3151	0.975676
P0CE71	ENST00000257627	OCM2	109	3	109	1omd.1.A	0.536105	0.81851	90.7407	0.972477
P0CF75	ENST00000422359	EBLN1	366	31	366	1pp1.1.D	-2.65157	0.670803	38.3978	0.915301
P0CG13	ENST00000398235	CHTF8	121	13	114	5okc.2.B	-3.03277	0.636834	26.9663	0.834711
P0CG34	ENST00000289373	TMSB15A	45	6	41	4pl7.1.A	0.189667	0.783619	68.1818	0.777778
P0CG35	ENST00000419165	TMSB15B	45	6	41	4pl7.1.A	0.189667	0.783619	68.1818	0.777778
P0CG38	ENST00000451531	POTEI	1075	701	1075	6anu.1.E	-2.50515	0.682438	91.2	0.347907
P0CG39	ENST00000409602	POTEJ	1038	667	1038	1yvn.1.A	-0.311017	0.761772	81.8667	0.357418
P0CH99	ENST00000400078	ZNF705D	300	113	299	5v3m.1.C	-3.55963	0.635039	39.0374	0.62
P0CI00	ENST00000400120	ZNF705B	300	112	300	5v3j.2.C	-3.5305	0.634275	35.9788	0.626667
P0CI26	ENST00000448984	TRIM49C	452	243	451	5hm7.1.A	-3.73319	0.628591	27.1028	0.460177
P0CV98	ENST00000457222	TSPY3	308	102	290	5day.1.A	-2.05675	0.698077	31.746	0.61039
P0CW00	ENST00000287721	TSPY8	308	99	291	2e50.1.A	-1.78051	0.708104	34.0206	0.623377
P0CW23	ENST00000434239	AKAIN1	69	17	45	4zp3.4.C	0.927663	0.870694	43.2432	0.405797
P0DH78	ENST00000445101	RNF224	156	16	89	2ct2.1.A	-2.98496	0.60194	27.1429	0.467949
P0DI81	ENST00000359680	TRAPPC2	140	1	140	2j3w.2.A	-1.14425	0.721807	97.8571	0.992857
P0DI82	ENST00000543226	TRAPPC2B	140	1	140	2j3w.2.A	-1.14425	0.721807	97.8571	0.992857
P0DJD8	ENST00000325558	PGA3	388	18	388	2psg.1.B	0.133733	0.768254	82.9268	0.953608
P0DJD9	ENST00000312403	PGA5	388	18	388	2psg.1.A	0.386192	0.786977	83.4688	0.953608
P0DJH9	ENST00000557640	RD3L	198	20	145	6drf.1.A	-2.99411	0.623928	30.1587	0.631313
P0DJI8	ENST00000356524	SAA1	122	19	122	4ip8.1.A	-0.0947859	0.768175	100	0.844262
P0DJI9	ENST00000256733	SAA2	122	19	122	4ip8.1.A	-0.185479	0.765006	92.3077	0.844262
P0DKB5	ENST00000562197	TPBGL	382	24	285	2v9t.1.B	-4.46365	0.590898	26.1905	0.683246
P0DKX0	ENST00000594710	ZNF728	622	170	475	5wjq.1.C	-3.53403	0.645778	50.8897	0.490354
P0DKX4	ENST00000517349	SMIM18	95	32	72	5x29.1.A	-8.59899	0.426214	31.7073	0.421053
P0DM35	ENST00000464121	MT1HL1	61	1	61	4mt2.1.A	-2.42481	0.616686	83.6066	0.983607
P0DML3	ENST00000392886	CSH2	217	27	216	1hwg.1.A	-1.76535	0.708342	85.3403	0.870968
P0DMN0	ENST00000360423	SULT1A4	295	7	295	3u3m.1.A	-0.0641646	0.772164	92.8814	0.976271
P0DMS8	ENST00000241356	ADORA3	318	9	305	5uen.1.A	-3.58339	0.638749	50.1684	0.930818
P0DMV9	ENST00000375650	HSPA1B	641	4	616	7kzi.1.A	-0.446059	0.747969	49.6656	0.954758
P0DN37	ENST00000419275	PPIAL4G	164	1	164	1mik.1.A	0.389138	0.797995	84.7561	0.993902
P0DN77	ENST00000369929	OPN1MW2	364	17	334	5dgy.1.B	-3.62694	0.642942	45.283	0.870879
P0DN79	ENST00000398168	CBSL	551	43	548	4coo.1.A	-0.123901	0.75924	100	0.916515
P0DN87	ENST00000596965	CGB7	165	22	131	1hcn.2.B	-1.76895	0.695642	97.931	0.660606
P0DP73	ENST00000437818	DEFB130B	79	28	62	2lwl.1.A	-1.37225	0.599331	35.2941	0.43038
P0DP74	ENST00000400079	DEFB130A	79	28	62	2lwl.1.A	-1.37225	0.599331	35.2941	0.43038
P0DPA2	ENST00000368100	VSIG8	414	30	258	3jz7.1.B	-4.58468	0.62262	35.2941	0.550725
P0DPD6	ENST00000357474	ECE2	811	142	811	3dwb.1.A	-0.536754	0.744795	65.7698	0.824908
P0DPD8	ENST00000402825	EEF1AKMT4-ECE2	883	214	883	3dwb.1.A	-0.672994	0.740029	65.7698	0.757644
P0DPH7	ENST00000400113	TUBA3C	450	1	440	5kx5.1.C	-1.21637	0.730283	97.7778	0.975556
P0DPH8	ENST00000321253	TUBA3D	450	1	440	5kx5.1.C	-1.21637	0.730283	97.7778	0.975556
P0DPI2	ENST00000291577	GATD3A	268	41	266	1oy1.1.A	-1.8313	0.709367	46.2963	0.839552
P0DTE7	ENST00000330330	AMY1B	511	16	511	1q4n.1.A	0.334467	0.778466	99.7984	0.968689
P0DUB6	ENST00000370083	AMY1A	511	16	511	1q4n.1.A	0.334467	0.778466	99.7984	0.968689
P10072	ENST00000324411	ZNF875	659	354	658	5wjq.1.C	-2.97462	0.666531	48.2143	0.461305
P10073	ENST00000329665	ZSCAN22	491	263	489	5v3j.2.C	-2.52933	0.675606	48.4581	0.460285
P10074	ENST00000377674	ZBTB48	688	288	601	5wjq.1.C	-4.72105	0.602024	34.5196	0.454942
P10075	ENST00000340042	GLI4	376	178	376	5v3j.2.C	-3.10761	0.65478	47.2362	0.526596
P10092	ENST00000324229	CALCB	127	73	124	6uck.1.A	-1.63235	0.59625	42.3077	0.401575
P10155	ENST00000367441	RO60	538	5	537	1yvp.1.D	-0.359808	0.754071	78.4387	0.988848
P10275	ENST00000374690	AR	920	555	901	4nqa.1.A	-5.10712	0.596968	25.8462	0.376087
P10323	ENST00000216139	ACR	421	43	301	1fiw.1.A	-0.430937	0.757947	71.5789	0.612827
P10398	ENST00000377045	ARAF	606	97	588	6nyb.1.A	-4.99461	0.614009	62.1343	0.810231
P10523	ENST00000409110	SAG	405	13	388	3ugx.1.A	-0.599991	0.750715	84.8867	0.925926
P10588	ENST00000291442	NR2F6	404	49	392	4nqa.2.B	-4.2956	0.623919	29.5322	0.84901
P10589	ENST00000327111	NR2F1	423	81	408	4nqa.1.A	-3.24024	0.659065	42.5532	0.77305
P10620	ENST00000010404	MGST1	155	10	148	2h8a.1.C	-9.20167	0.453548	83.1169	0.890323
P10646	ENST00000233156	TFPI	304	52	267	4bd9.1.B	-2.90545	0.662617	43.2927	0.707237
P10696	ENST00000295453	ALPG	532	20	500	3mk1.1.B	-1.03581	0.727335	97.7273	0.902256
P10767	ENST00000228837	FGF6	208	81	208	1ijt.1.A	-0.923929	0.7343	68.75	0.610577
P10911	ENST00000370576	MCF2	925	490	820	1kzg.1.A	-1.08964	0.737576	63.142	0.356757
P10914	ENST00000245414	IRF1	325	5	118	7o56.1.A	-1.56183	0.702963	41.8803	0.347692
P10966	ENST00000390655	CD8B	210	21	157	6o3u.2.A	-4.88869	0.522756	34.9594	0.647619
P11049	ENST00000323906	CD37	281	3	274	6wvg.1.A	-5.95908	0.533535	32.7103	0.964413
P11055	ENST00000583535	MYH3	1940	27	1667	6xe9.1.D	-5.27004	0.57919	40.1044	0.845361
P11150	ENST00000299022	LIPC	499	43	493	6ob0.1.A	-3.35779	0.659533	45.6621	0.901804
P11168	ENST00000314251	SLC2A2	524	3	504	4zwb.1.A	-4.16217	0.637173	53.5865	0.956107
P11171	ENST00000343067	EPB41	864	209	521	6txq.1.A	-1.88338	0.706632	29.316	0.361111
P11182	ENST00000370132	DBT	482	249	482	2ihw.1.Q	-0.766846	0.736745	92.3404	0.483402
P11215	ENST00000544665	ITGAM	1152	17	1099	5es4.1.A	-2.44348	0.678084	61.0906	0.939236
P11230	ENST00000306071	CHRNB1	501	25	501	6uwz.1.C	-3.53402	0.661641	58.1897	0.9501
P11245	ENST00000286479	NAT2	290	2	290	2pfr.1.A	-0.337146	0.761158	100	0.993103
P11279	ENST00000332556	LAMP1	417	29	193	5gv3.2.A	-3.22571	0.634855	27.6074	0.393285
P11487	ENST00000334134	FGF3	239	34	189	1g82.1.B	-2.18687	0.669617	45.2055	0.648536
P11488	ENST00000232461	GNAT1	350	6	343	1got.1.A	-0.27247	0.766876	92	0.962857
P11678	ENST00000225371	EPX	715	131	715	5mfa.1.A	-1.42764	0.712402	70.2899	0.816783
P11684	ENST00000278282	SCGB1A1	91	21	91	1ccd.1.B	-0.846483	0.738931	53.5211	0.769231
P11686	ENST00000318561	SFTPC	197	87	197	2yad.2.A	-2.59767	0.683365	98.4615	0.558376
P11717	ENST00000356956	IGF2R	2491	42	2282	6um1.1.A	-3.74096	0.632689	81.1769	0.899237
P11801	ENST00000291041	PSKH1	424	42	354	5dyk.1.A	-3.52715	0.64595	32.9932	0.735849
P11844	ENST00000304502	CRYGA	174	2	174	2v2u.1.A	-0.213965	0.771737	75.1445	0.988506
P11908	ENST00000380668	PRPS2	318	3	317	2h07.1.E	-1.03932	0.727212	94.9686	0.987421
P11940	ENST00000318607	PABPC1	636	8	408	6r5k.1.E	-3.44824	0.649919	49.3482	0.628931
P12034	ENST00000312465	FGF5	268	83	227	1g82.1.B	-1.61117	0.702356	45.3901	0.537313
P12104	ENST00000274024	FABP2	132	2	132	3akm.1.A	0.715296	0.82089	100	0.984848
P12110	ENST00000300527	COL6A2	1019	605	1019	4cn9.2.A	-3.8026	0.63765	26.2162	0.406281
P12235	ENST00000281456	SLC25A4	298	3	294	1okc.1.A	-2.87312	0.662112	96.2838	0.97651
P12236	ENST00000381401	SLC25A6	298	3	294	1okc.1.A	-3.25514	0.647101	89.527	0.97651
P12643	ENST00000378827	BMP2	396	46	396	5hly.1.B	-4.37066	0.610657	26.4615	0.883838
P12644	ENST00000245451	BMP4	408	50	408	5hly.1.B	-4.76136	0.596987	25.4545	0.877451
P12814	ENST00000193403	ACTN1	892	25	892	1sjj.1.A	-4.71604	0.598573	96.4079	0.971973
P12829	ENST00000354968	MYL4	197	39	197	5n69.1.C	-0.214615	0.77023	80.203	0.80203
P12830	ENST00000261769	CDH1	882	155	690	3q2v.1.A	-2.57613	0.673443	81.7343	0.606576
P12882	ENST00000226207	MYH1	1939	850	1926	7kog.1.A	2.33804	0.845377	54.7544	0.554925
P13196	ENST00000310271	ALAS1	640	164	605	7k0j.1.B	-2.17805	0.698521	26.7735	0.689063
P13284	ENST00000407280	IFI30	250	56	241	6nwx.1.A	0.125821	0.777377	69.3548	0.74
P13385	ENST00000296145	TDGF1	188	39	107	4z81.1.A	-2.43124	0.639526	30.6452	0.361702
P13473	ENST00000371335	LAMP2	410	29	193	5gv3.1.A	-2.21819	0.68047	54.2683	0.4
P13497	ENST00000306385	BMP1	986	435	974	3kq4.1.B	-5.75509	0.57201	34.141	0.546653
P13533	ENST00000405093	MYH6	1939	6	961	5tby.1.A	-4.84441	0.594082	93.057	0.492522
P13535	ENST00000403437	MYH8	1937	29	1669	6xe9.1.D	-5.8775	0.557937	40	0.84667
P13584	ENST00000271153	CYP4B1	511	35	505	6c94.1.A	-0.568368	0.751703	86.7089	0.919765
P13591	ENST00000316851	NCAM1	858	315	703	2jll.1.A	-2.54771	0.680002	39.4667	0.452214
P13640	ENST00000379811	MT1G	62	1	62	4mt2.1.A	-3.35131	0.554158	85.2459	0.983871
P13682	ENST00000396056	ZNF35	527	219	525	5wjq.1.C	-5.1506	0.586748	51.6014	0.580645
P13805	ENST00000588981	TNNT1	278	63	262	6kn7.1.0	-2.84846	0.665629	69.3989	0.715827
P13807	ENST00000323798	GYS1	737	21	629	5ux7.1.A	-1.41435	0.714091	55.3991	0.824966
P13861	ENST00000265563	PRKAR2A	404	9	396	3j4q.1.B	-2.59055	0.678399	86.5337	0.957921
P13866	ENST00000266088	SLC5A1	664	25	553	2xq2.1.A	-5.28966	0.597481	29.5775	0.795181
P13945	ENST00000345060	ADRB3	408	33	363	6e67.1.A	-4.40169	0.618857	49.1018	0.808824
P13994	ENST00000221554	CCDC130	396	2	213	5yzg.1.Z	-5.15237	0.575231	30.9645	0.532828
P14136	ENST00000588735	GFAP	432	65	272	6jlb.1.A	-0.3165	0.752502	35.5856	0.479167
P14222	ENST00000373209	PRF1	555	22	552	3nsj.1.A	-0.896851	0.737285	68.1648	0.954955
P14373	ENST00000377199	TRIM27	513	134	496	4cg4.2.A	0.0258587	0.76448	42.9752	0.705653
P14415	ENST00000250111	ATP1B2	290	18	289	7d91.1.B	-3.10831	0.648548	38.8489	0.934483
P14543	ENST00000264187	NID1	1247	783	1245	5b4x.2.B	-7.35405	0.536429	31.2849	0.370489
P14616	ENST00000368195	INSRR	1297	24	914	6pxv.1.A	-3.89174	0.627413	54.7078	0.686199
P14621	ENST00000394666	ACYP2	99	2	99	1aps.1.A	-4.39167	0.551552	94.898	0.979798
P14625	ENST00000299767	HSP90B1	803	49	748	5uls.1.A	-3.29002	0.648466	97.7612	0.870486
P14653	ENST00000239174	HOXB1	301	147	253	6m3d.1.C	-3.17633	0.620693	34.6154	0.352159
P14679	ENST00000263321	TYR	529	19	453	5m8l.1.A	-3.51974	0.648189	43.318	0.820416
P15088	ENST00000296046	CPA3	417	21	415	3glj.1.A	-1.06046	0.733991	52.1519	0.944844
P15259	ENST00000297283	PGAM2	253	2	244	6h26.1.B	0.859813	0.795365	96.4427	0.956522
P15313	ENST00000234396	ATP6V1B1	513	33	500	6vq6.1.E	0.392606	0.781899	88.2474	0.910331
P15421	ENST00000358615	GYPE	78	47	78	1afo.1.A	-5.34154	0.405806	40.625	0.397436
P15586	ENST00000258145	GNS	552	45	514	5g2v.1.A	-6.51352	0.563832	29.6912	0.849638
P15621	ENST00000356109	ZNF44	663	298	631	5wjq.1.C	-6.33385	0.551468	48.3986	0.502262
P15622	ENST00000292579	ZNF250	560	226	530	5v3m.1.C	-3.9185	0.631597	52.2876	0.542857
P15918	ENST00000299440	RAG1	1043	388	1010	6oet.1.C	-0.752259	0.737256	89.9038	0.596357
P16050	ENST00000293761	ALOX15	662	2	662	1lox.1.A	-1.17547	0.722448	81.0893	0.996979
P16066	ENST00000368680	NPR1	1061	32	454	1jdn.1.B	-3.1056	0.654918	33.2536	0.397738
P16109	ENST00000263686	SELP	830	322	633	6v06.1.A	-2.77958	0.673341	26.4214	0.374699
P16144	ENST00000200181	ITGB4	1822	30	709	6mk0.1.B	-4.8033	0.59552	38.4498	0.372667
P16157	ENST00000347528	ANK1	1881	10	789	4rlv.1.A	0.80688	0.791806	67.2611	0.414141
P16260	ENST00000609923	SLC25A16	332	32	330	6gci.1.A	-3.75818	0.63407	27.6596	0.89759
P16278	ENST00000307363	GLB1	677	29	647	3wez.1.A	0.446989	0.779214	100	0.912851
P16333	ENST00000288986	NCK1	377	192	361	3nhn.1.A	-3.84699	0.61032	36.3636	0.448276
P16402	ENST00000244534	H1-3	221	37	111	7k5y.1.M	1.15215	0.872924	85.3881	0.334842
P16403	ENST00000343677	H1-2	213	36	110	7k5y.1.M	1.1174	0.87064	88.1517	0.347418
P16415	ENST00000341191	ZNF823	610	163	494	5v3m.1.C	-5.96927	0.562725	48.8599	0.542623
P16452	ENST00000441366	EPB42	691	8	687	6a8p.2.A	-2.79733	0.665704	33.8279	0.982634
P16499	ENST00000255266	PDE6A	860	8	827	6mzb.1.B	-2.52802	0.675126	93.3644	0.952326
P16519	ENST00000262545	PCSK2	638	120	597	1p8j.1.A	-1.14608	0.735104	53.0172	0.747649
P16520	ENST00000229264	GNB3	340	3	340	7d76.1.B	-2.40897	0.69166	83.2353	0.991176
P16562	ENST00000339139	CRISP2	243	27	243	3mz8.1.A	-1.35204	0.725303	50.463	0.888889
P16591	ENST00000281092	FER	822	1	402	4dyl.1.A	0.772699	0.797943	39.7022	0.487835
P16870	ENST00000402744	CPE	476	51	452	2nsm.1.A	-1.31043	0.724692	53.5714	0.842437
P16930	ENST00000261755	FAH	419	1	416	1qqj.1.A	-0.110825	0.759698	89.2345	0.990453
P16949	ENST00000357865	STMN1	149	6	141	5jcb.1.E	3.29455	0.95534	70.922	0.90604
P17010	ENST00000304543	ZFX	805	488	771	5v3m.1.C	-3.94653	0.616523	36.4821	0.351553
P17014	ENST00000405858	ZNF12	697	238	516	5wjq.1.C	-2.74604	0.664299	50.1779	0.398852
P17017	ENST00000344099	ZNF14	642	220	526	5wjq.1.C	-3.97909	0.629917	50.5338	0.476636
P17020	ENST00000276816	ZNF16	682	236	541	5v3j.2.C	-4.16945	0.622278	47.8417	0.447214
P17021	ENST00000601808	ZNF17	662	215	521	5wjq.1.C	-4.41857	0.613723	51.9573	0.462236
P17023	ENST00000288177	ZNF19	458	158	436	5wjq.1.C	-3.19541	0.646307	49.4662	0.606987
P17024	ENST00000334213	ZNF20	532	224	529	5wjq.1.C	-4.67524	0.603572	51.7857	0.573308
P17025	ENST00000396965	ZNF182	639	233	537	5v3m.1.C	-4.91572	0.594689	50.8143	0.475743
P17026	ENST00000298299	ZNF22	224	33	199	5v3j.2.C	-2.40204	0.673158	42.515	0.741071
P17027	ENST00000357254	ZNF23	643	137	415	5wjq.1.C	-3.16585	0.64749	48.3986	0.432348
P17029	ENST00000324306	ZKSCAN1	563	338	540	5v3m.1.C	-2.41845	0.682066	45.3659	0.358792
P17030	ENST00000302609	ZNF25	456	117	422	5v3j.2.C	-3.17046	0.659224	50.5376	0.66886
P17032	ENST00000351773	ZNF37A	561	115	462	5wjq.1.C	-6.09859	0.561016	48.3986	0.618538
P17035	ENST00000457749	ZNF28	718	212	490	5wjq.1.C	-3.14252	0.648424	50.1779	0.387187
P17036	ENST00000299667	ZNF3	446	143	419	5wjq.1.C	-3.15749	0.647202	46.7626	0.618834
P17038	ENST00000354959	ZNF43	809	285	590	5v3j.2.C	-4.35749	0.615324	53.9568	0.377009
P17039	ENST00000601142	ZNF30	623	231	535	5v3j.1.C	-4.38375	0.614378	56.6308	0.487961
P17041	ENST00000374433	ZNF32	273	75	270	5v3j.1.C	-4.13269	0.615012	44.898	0.714286
P17097	ENST00000528372	ZNF7	686	277	605	5v3j.2.C	-4.99017	0.598139	55.036	0.478134
P17301	ENST00000296585	ITGA2	1181	30	1134	5es4.1.A	-4.61686	0.602043	27.5862	0.934801
P17302	ENST00000282561	GJA1	382	2	233	7jjp.1.A	-2.67681	0.669921	52.439	0.604712
P17483	ENST00000332503	HOXB4	251	132	219	6m3d.1.C	-2.42634	0.64415	39.7727	0.346614
P17509	ENST00000225648	HOXB6	224	124	206	2r5z.1.C	-1.96634	0.671504	69.8795	0.366071
P17538	ENST00000361017	CTRB1	263	19	263	3t62.1.A	-0.189578	0.76957	81.6327	0.927757
P17600	ENST00000295987	SYN1	705	112	417	1pk8.1.A	0.168094	0.769456	97.136	0.432624
P17658	ENST00000280684	KCNA6	529	36	469	2r9r.1.B	-5.71513	0.570784	68.9805	0.818526
P17661	ENST00000373960	DES	470	104	311	6jlb.1.C	2.53577	0.882175	31.4159	0.440426
P17858	ENST00000349048	PFKL	780	17	752	4u1r.1.A	-0.521006	0.745346	69.5238	0.942308
P17947	ENST00000378538	SPI1	270	165	270	5w3g.1.A	-0.985018	0.73705	99.0566	0.388889
P18075	ENST00000395863	BMP7	431	47	431	5hly.1.B	-6.05897	0.551588	25.2252	0.890951
P18084	ENST00000296181	ITGB5	799	26	722	3ije.1.B	-3.28476	0.64865	56.9141	0.871089
P18405	ENST00000274192	SRD5A1	259	8	259	7bw1.1.A	-2.86223	0.658187	48.8	0.969112
P18428	ENST00000217407	LBP	481	26	480	4m4d.1.A	-1.66361	0.715279	69.0789	0.943867
P18505	ENST00000295454	GABRB1	474	33	473	6i53.1.C	-4.87837	0.608006	78.2805	0.92827
P18545	ENST00000331056	PDE6G	87	10	80	7jsn.1.E	-2.24407	0.653346	97.7011	0.804598
P18577	ENST00000294413	RHCE	417	4	415	3hd6.1.C	-5.36483	0.575874	31.068	0.985612
P18847	ENST00000341491	ATF3	181	84	149	5vpe.2.A	2.99043	1	50.7463	0.359116
P18859	ENST00000284971	ATP5PF	108	40	108	6tt7.1.L	-1.01067	0.73005	83.3333	0.62963
P19013	ENST00000551956	KRT4	520	133	345	6jlb.1.C	-0.445944	0.762073	27.9621	0.407692
P19022	ENST00000269141	CDH2	906	160	709	5iry.1.A	-3.05869	0.656559	39.851	0.60596
P19075	ENST00000247829	TSPAN8	237	1	237	6k4j.1.A	-4.35556	0.599919	37.2093	0.995781
P19105	ENST00000217652	MYL12A	171	19	167	6z47.1.E	-0.495194	0.756737	93.6306	0.865497
P19174	ENST00000373271	PLCG1	1290	21	1215	6pbc.1.A	-1.48251	0.711706	97.1867	0.925581
P19237	ENST00000336092	TNNI1	187	10	180	6kn7.1.1	-1.20691	0.727387	64.7059	0.909091
P19419	ENST00000247161	ELK1	428	2	168	1hbx.1.D	-2.92177	0.649781	55.1282	0.38785
P19823	ENST00000358415	ITIH2	946	67	646	6fpz.1.A	-1.19613	0.721371	39.3782	0.612051
P19876	ENST00000296026	CXCL3	107	37	105	1msh.1.A	-7.35295	0.392252	85.5072	0.635514
P19961	ENST00000361355	AMY2B	511	16	511	1kgx.1.A	0.319438	0.778003	98.5887	0.968689
P20073	ENST00000372919	ANXA7	488	176	488	6tu2.1.A	0.185403	0.783003	57.508	0.639344
P20265	ENST00000328345	POU3F2	443	264	414	2xsd.1.C	-0.779081	0.741978	93.125	0.3386
P20336	ENST00000222256	RAB3A	220	16	191	2iez.2.A	-1.47385	0.715965	40.4878	0.795455
P20393	ENST00000246672	NR1D1	614	127	612	4nqa.1.A	-6.83116	0.557125	31.7308	0.789902
P20594	ENST00000342694	NPR2	1047	22	438	1jdn.1.B	-3.87979	0.627831	30.7692	0.397326
P20645	ENST00000000412	M6PR	277	29	180	2rl7.1.A	-0.506631	0.757844	90.2597	0.545126
P20648	ENST00000262623	ATP4A	1035	41	1035	3wgu.2.A	-2.3366	0.681824	64.1206	0.960386
P20700	ENST00000261366	LMNB1	586	28	283	6jlb.1.A	1.15884	0.80412	59.2334	0.435154
P20742	ENST00000261336	PZP	1482	24	1474	6tav.1.A	-4.80355	0.595511	72.7459	0.978408
P20774	ENST00000262551	OGN	298	48	254	4yeb.1.B	-4.16525	0.612395	27.9188	0.691275
P20794	ENST00000313243	MAK	623	3	324	3gcq.1.A	-3.24053	0.658514	36.3924	0.515249
P20851	ENST00000243611	C4BPB	252	22	204	3erb.1.A	-3.14707	0.64703	29.1262	0.722222
P20853	ENST00000301146	CYP2A7	494	30	494	1z11.1.A	0.302092	0.779517	92.9787	0.939271
P20916	ENST00000392213	MAG	626	20	505	5lf5.1.B	-1.39556	0.714748	95.0617	0.77476
P20936	ENST00000274376	RASA1	1047	588	1028	3bxj.2.A	-6.23271	0.562781	25.2874	0.420248
P20941	ENST00000391997	PDC	246	14	230	2trc.1.C	-2.71979	0.670561	90.3226	0.878049
P21127	ENST00000407249	CDK11B	795	435	779	6dmg.1.A	-3.69904	0.645033	35.1852	0.432704
P21128	ENST00000422538	ENDOU	410	135	409	2c1w.3.A	-2.63553	0.667467	38.5185	0.668293
P21291	ENST00000340006	CSRP1	193	1	192	1b8t.1.A	-8.4427	0.443861	90.0524	0.989637
P21452	ENST00000373306	TACR2	398	9	347	2ks9.1.A	-6.97487	0.529355	54.142	0.849246
P21462	ENST00000304748	FPR1	350	3	321	6lw5.1.A	-3.90812	0.633579	68.652	0.908571
P21506	ENST00000248211	ZNF10	573	262	568	5wjq.1.C	-4.60716	0.606773	47.6868	0.534031
P21675	ENST00000373790	TAF1	1872	341	1242	7egd.1.A	-3.92387	0.626289	100	0.481303
P21709	ENST00000275815	EPHA1	976	25	538	2x10.1.A	-2.82445	0.679795	47.0472	0.525615
P21754	ENST00000394857	ZP3	424	40	330	3nk3.1.A	-1.54626	0.713967	56.9966	0.683962
P21781	ENST00000267843	FGF7	194	63	194	1qqk.1.A	-3.59205	0.589498	95.7143	0.675258
P21810	ENST00000331595	BGN	368	61	363	2ft3.1.A	-1.93582	0.695846	96.6767	0.820652
P21817	ENST00000359596	RYR1	5038	11	5038	6m2w.1.A	-3.65912	0.635552	76.1734	0.997817
P21854	ENST00000259633	CD72	359	232	354	5j2s.1.A	-5.0308	0.567373	29.661	0.339833
P21912	ENST00000375499	SDHB	280	37	275	4ytp.1.B	-2.2264	0.687113	95.7143	0.85
P21918	ENST00000304374	DRD5	477	40	376	7jvq.1.A	-4.1192	0.630653	63.6585	0.704403
P21941	ENST00000373765	MATN1	496	37	455	4cn9.2.A	-2.95216	0.668636	28.0323	0.842742
P22004	ENST00000283147	BMP6	513	72	513	5hly.1.B	-6.8303	0.5246	25.8258	0.859649
P22059	ENST00000263847	OSBP	807	404	807	5zm8.1.A	-2.36169	0.687832	42.1995	0.49938
P22079	ENST00000262290	LPO	712	120	712	3py4.1.A	-2.316	0.680484	85.1602	0.831461
P22223	ENST00000264012	CDH3	829	108	648	7a7d.1.H	-3.61867	0.643505	36.5854	0.651387
P22307	ENST00000371514	SCP2	547	12	408	6hrv.2.B	-0.456916	0.747589	75.4342	0.723949
P22459	ENST00000328224	KCNA4	653	171	572	5wie.1.B	-4.13789	0.625267	64.503	0.614089
P22460	ENST00000252321	KCNA5	613	115	527	5wie.1.B	-3.66168	0.641713	73.3503	0.672104
P22492	ENST00000338379	H1-6	207	40	114	7k5y.1.M	0.327912	0.818767	54.7264	0.357488
P22612	ENST00000377276	PRKACG	351	15	351	2jds.1.A	-0.0921252	0.773132	83.1909	0.957265
P22674	ENST00000282572	CCNO	350	98	347	2jgz.1.B	-3.10676	0.647969	25.523	0.711429
P22676	ENST00000302628	CALB2	271	10	269	2f33.1.A	-4.26307	0.600443	59.2157	0.95572
P22694	ENST00000370689	PRKACB	351	15	351	3ovv.1.A	0.433699	0.791735	92.8775	0.957265
P22732	ENST00000377424	SLC2A5	501	7	481	4ybq.1.A	-3.71506	0.655842	82.0248	0.946108
P22735	ENST00000206765	TGM1	817	104	789	1f13.1.A	-1.31204	0.71767	43.8953	0.838433
P22760	ENST00000232892	AADAC	399	67	398	4wy8.1.A	-5.26696	0.587866	30.7407	0.829574
P22792	ENST00000323830	CPN2	545	22	447	4u7l.1.A	-4.69067	0.608856	28.7736	0.779817
P22888	ENST00000294954	LHCGR	699	30	356	4ay9.2.C	-2.94359	0.669572	45.0617	0.466381
P23109	ENST00000520113	AMPD1	780	139	775	2a3l.1.B	-4.87861	0.592885	47.2906	0.815385
P23142	ENST00000327858	FBLN1	703	310	563	6pog.1.B	-4.78075	0.581196	36.087	0.359886
P23276	ENST00000355265	KEL	732	79	732	3dwb.1.A	-2.08937	0.690474	31.938	0.892077
P23434	ENST00000315467	GCSH	173	49	173	3wdn.1.A	-0.062433	0.780783	96.8	0.716763
P23468	ENST00000356435	PTPRD	1912	22	707	4yh7.1.A	-3.77877	0.631366	92.4279	0.358264
P23515	ENST00000247271	OMG	440	29	245	2o6q.1.A	-3.12653	0.654282	29.1667	0.490909
P23763	ENST00000396308	VAMP1	118	19	117	2kog.1.A	-5.39559	0.497651	85.8586	0.830508
P23786	ENST00000371486	CPT2	658	32	658	4eyw.1.A	0.227372	0.77153	84.019	0.951368
P23975	ENST00000379906	SLC6A2	617	54	598	4xpg.1.A	-3.76332	0.640087	59.6654	0.881686
P24046	ENST00000454853	GABRR1	479	82	479	4cof.1.A	-5.25745	0.57963	48.75	0.82881
P24298	ENST00000394955	GPT	496	19	496	3tcm.1.A	-0.653251	0.74072	46.9474	0.961694
P24310	ENST00000292907	COX7A1	79	22	78	2y69.1.I	-1.69228	0.647452	82.2785	0.708861
P24347	ENST00000215743	MMP11	488	44	480	1ck7.1.A	-4.24756	0.627822	39.4089	0.893443
P24386	ENST00000357749	CHM	653	3	618	1vg9.2.A	-3.35411	0.646224	84.3895	0.941807
P24390	ENST00000330720	KDELR1	212	1	212	6zxr.1.A	-2.85097	0.666544	84.434	0.995283
P24539	ENST00000369722	ATP5PB	256	43	251	6ziq.1.L	0.808221	0.812583	86.4486	0.8125
P24557	ENST00000336425	TBXAS1	533	35	533	4d6z.1.A	-3.33356	0.66386	36.8308	0.934334
P24592	ENST00000301464	IGFBP6	240	26	110	2dsq.1.A	-0.943045	0.736804	37.8049	0.35
P24844	ENST00000279022	MYL9	172	20	168	6z47.1.E	-0.89559	0.737029	99.4152	0.860465
P24903	ENST00000331105	CYP2F1	491	27	491	1z11.1.A	0.191803	0.776005	53.9615	0.94501
P25021	ENST00000231683	HRH2	359	15	306	6e67.1.A	-3.99443	0.61805	33.5593	0.810585
P25089	ENST00000339223	FPR3	353	21	317	6omm.1.A	-4.39361	0.607754	72.2222	0.838527
P25100	ENST00000379453	ADRA1D	572	93	420	6e67.1.A	-5.91667	0.561817	34.8485	0.571678
P25101	ENST00000324300	EDNRA	427	76	386	6igk.1.A	-3.82559	0.635054	66.6667	0.725995
P25106	ENST00000272928	ACKR3	362	41	331	6os1.1.A	-4.392	0.601536	32.069	0.801105
P25686	ENST00000336576	DNAJB2	324	1	215	6u3r.1.A	-2.71888	0.670292	62.9032	0.660494
P25705	ENST00000282050	ATP5F1A	553	38	551	6rd4.1.Z	-1.75048	0.712795	64.4613	0.927667
P25800	ENST00000335790	LMO1	156	20	147	1rut.1.A	-2.06356	0.674203	51.1628	0.814103
P25874	ENST00000262999	UCP1	307	15	305	2lck.1.A	-7.97638	0.459921	59.1696	0.944625
P26006	ENST00000320031	ITGA3	1051	34	1000	4cak.1.A	-7.41324	0.504205	27.4576	0.919125
P26022	ENST00000295927	PTX3	381	180	379	1gnh.1.A	-4.7036	0.599008	26.4249	0.52231
P26232	ENST00000402739	CTNNA2	953	18	890	7ktw.1.A	-2.98752	0.659049	26.844	0.915005
P26374	ENST00000366553	CHML	656	3	620	1vg9.2.A	-3.28001	0.648816	72.3748	0.940549
P26572	ENST00000307826	MGAT1	445	105	445	2am5.1.A	0.211598	0.783236	94.4282	0.764045
P26583	ENST00000296503	HMGB2	209	2	165	2yrq.1.A	-1.66769	0.705678	87.1951	0.779904
P26640	ENST00000375663	VARS1	1264	295	1261	1ivs.2.B	-3.75515	0.632192	40.7925	0.764241
P26717	ENST00000381902	KLRC2	231	111	230	3cdg.1.D	-2.35286	0.657543	95	0.515152
P26718	ENST00000240618	KLRK1	216	88	215	1mpu.1.B	-2.1529	0.688387	99.2754	0.587963
P26992	ENST00000351266	CNTFR	372	28	310	6o4p.1.A	-2.51032	0.673105	30.5732	0.758065
P27105	ENST00000286713	STOM	288	94	255	3bk6.1.A	-1.17342	0.731148	48.2558	0.559028
P27169	ENST00000222381	PON1	355	17	355	6h0a.1.A	-0.761764	0.749263	82.2535	0.952113
P27540	ENST00000358595	ARNT	789	98	464	5sy5.3.A	-3.39988	0.652396	97.9112	0.463878
P27635	ENST00000344746	RPL10	214	2	214	6mte.9.A	-0.551829	0.757876	99.5327	0.990654
P27701	ENST00000227155	CD82	267	1	260	6wvg.1.A	-4.55468	0.588483	34.5794	0.970037
P27708	ENST00000264705	CAD	2225	2	1443	6w2j.1.A	-1.78072	0.701272	51.8728	0.64764
P28067	ENST00000374843	HLA-DMA	261	39	226	2bc4.1.A	-0.573137	0.75778	99.0148	0.716475
P28288	ENST00000370214	ABCD3	659	56	651	6jbj.1.A	-5.26697	0.579297	27.1959	0.902883
P28300	ENST00000231004	LOX	417	207	416	5ze3.1.A	-2.05039	0.697757	47.5962	0.501199
P28330	ENST00000233710	ACADL	430	49	427	2pg0.1.C	-0.863896	0.73335	47.6316	0.87907
P28332	ENST00000237653	ADH6	368	2	367	6o91.1.A	-0.938952	0.730724	65.2055	0.991848
P28335	ENST00000276198	HTR2C	458	46	387	6bqh.1.A	-3.82666	0.63998	84.9711	0.744541
P28336	ENST00000258042	NMBR	390	40	341	6k1q.1.A	-4.53654	0.60679	32.459	0.771795
P28370	ENST00000371122	SMARCA1	1054	88	718	5jxr.1.A	-2.0132	0.693138	56.9584	0.597723
P28476	ENST00000402938	GABRR2	465	64	461	6i53.1.C	-5.00126	0.596338	44.6753	0.853763
P28698	ENST00000215057	MZF1	734	354	676	5wjq.1.C	-4.48596	0.614268	45.3571	0.438692
P28838	ENST00000226299	LAP3	519	33	517	2j9a.1.F	-0.292914	0.753327	91.5289	0.932563
P29074	ENST00000263708	PTPN4	926	546	913	2b3o.1.A	-5.14608	0.589803	36.1032	0.396328
P29120	ENST00000311106	PCSK1	753	120	595	4omc.1.A	-0.967702	0.740369	55.9395	0.63081
P29144	ENST00000376065	TPP2	1249	18	1249	3lxu.1.A	-4.93385	0.590952	38.355	0.985588
P29275	ENST00000304222	ADORA2B	332	5	310	6ps7.1.A	-3.05511	0.66349	61.9205	0.918675
P29320	ENST00000336596	EPHA3	983	26	538	4m4p.1.A	-1.8576	0.709452	62.5731	0.520855
P29322	ENST00000166244	EPHA8	1005	28	536	4m4p.1.A	-3.03838	0.670402	57.3674	0.505473
P29323	ENST00000400191	EPHB2	1055	17	529	3fl7.1.A	-3.58134	0.656071	40.198	0.485308
P29371	ENST00000304883	TACR3	465	61	408	2ks9.1.A	-7.73806	0.503412	66.6667	0.746237
P29376	ENST00000263800	LTK	864	482	796	4fob.1.A	-0.704797	0.750343	73.639	0.363426
P29377	ENST00000380200	S100G	79	5	79	4icb.1.A	1.10498	0.869824	89.3333	0.936709
P29475	ENST00000317775	NOS1	1434	755	1418	1tll.1.A	-1.11493	0.724566	96.361	0.462343
P29728	ENST00000342315	OAS2	719	338	700	4s3n.1.A	-0.957824	0.740335	44.1667	0.503477
P29803	ENST00000295266	PDHA2	388	28	388	3exe.1.A	-1.04243	0.737277	86.9806	0.927835
P29973	ENST00000420489	CNGA1	690	156	605	7lft.1.A	-1.62252	0.706807	100	0.650725
P30039	ENST00000309049	PBLD	288	3	287	4dun.1.B	-2.5671	0.677415	38.1323	0.986111
P30049	ENST00000215375	ATP5F1D	168	37	167	2w6h.1.H	-0.942444	0.73322	91.018	0.77381
P30154	ENST00000527614	PPP2R1B	601	16	601	1b3u.1.A	-1.01824	0.726685	86.3481	0.973378
P30273	ENST00000289902	FCER1G	86	17	48	6jxr.1.B	-3.12286	0.39278	35.3846	0.360465
P30304	ENST00000302506	CDC25A	524	333	508	1cwr.1.A	-0.689586	0.750118	64.532	0.333969
P30411	ENST00000554311	BDKRB2	391	6	348	5unf.1.A	-5.37567	0.586349	32.4405	0.87468
P30531	ENST00000287766	SLC6A1	599	42	578	4xp9.1.A	-3.23324	0.657223	45.7786	0.894825
P30532	ENST00000299565	CHRNA5	468	45	452	6pv7.1.A	-3.51367	0.647536	50.6112	0.869658
P30536	ENST00000329563	TSPO	169	1	169	2n02.1.A	-4.54578	0.576083	81.6568	0.994083
P30550	ENST00000380289	GRPR	384	37	339	6k1q.1.A	-3.91657	0.629737	32.1311	0.786458
P30679	ENST00000262958	GNA15	374	15	374	3sn6.1.A	-3.70917	0.643518	40.056	0.959893
P30825	ENST00000380752	SLC7A1	629	23	611	5oqt.1.A	-7.60438	0.491919	41.6667	0.934817
P30837	ENST00000377698	ALDH1B1	517	24	517	3n81.1.A	0.220449	0.771288	73.8956	0.953578
P30872	ENST00000267377	SSTR1	391	57	342	4n6h.1.A	-3.11552	0.648785	45.614	0.7289
P30874	ENST00000357585	SSTR2	369	43	331	4n6h.1.A	-3.1938	0.645985	40.625	0.780488
P30939	ENST00000319595	HTR1F	366	20	366	5v54.1.B	-4.05514	0.633733	47.5504	0.945355
P31146	ENST00000219150	CORO1A	461	8	402	2aq5.1.A	-0.368468	0.758387	96.7662	0.854664
P31150	ENST00000447750	GDI1	447	1	431	1lv0.1.A	0.725013	0.796097	98.434	0.961969
P31152	ENST00000400384	MAPK4	587	6	336	5bvf.1.A	-3.09822	0.665579	42.3313	0.562181
P31267	ENST00000222728	HOXA6	233	132	215	2r5z.1.C	-2.66825	0.631271	69.0476	0.356223
P31323	ENST00000265717	PRKAR2B	418	8	410	3j4q.1.B	-3.05433	0.663193	67.8392	0.961722
P31391	ENST00000255008	SSTR4	388	47	330	4n6h.1.A	-3.07466	0.651391	46.8085	0.729381
P31512	ENST00000367749	FMO4	558	2	530	6sem.1.A	-1.53821	0.709757	54.8204	0.946237
P31513	ENST00000367755	FMO3	532	3	530	6se3.1.A	-0.700593	0.739063	82.8625	0.990602
P31639	ENST00000330498	SLC5A2	672	22	553	2xq2.1.A	-6.22852	0.566646	30.4609	0.790179
P31689	ENST00000330899	DNAJA1	397	2	351	4j80.2.A	-3.39216	0.644892	32.8244	0.879093
P31942	ENST00000265866	HNRNPH3	346	17	271	6dhs.2.A	-3.31638	0.641182	37.5	0.734104
P31944	ENST00000427043	CASP14	242	3	242	1m72.1.A	-4.9469	0.618898	28.5106	0.987603
P32004	ENST00000370060	L1CAM	1257	335	913	4pbx.1.A	-4.43172	0.608065	25.3623	0.459825
P32019	ENST00000373023	INPP5B	993	324	664	4cmn.1.A	-1.84572	0.71016	59.0116	0.342397
P32121	ENST00000269260	ARRB2	409	6	396	6kl7.1.A	-0.844032	0.740831	77.33	0.953545
P32189	ENST00000427190	GK	559	10	523	2d4w.1.A	-2.07909	0.690833	51.8	0.91771
P32239	ENST00000334619	CCKBR	447	52	406	7mbx.1.E	-4.93092	0.605902	50.2841	0.791946
P32246	ENST00000296140	CCR1	355	20	320	5uiw.1.A	-2.82003	0.670432	57.0571	0.84507
P32247	ENST00000370648	BRS3	399	47	352	6tpj.1.A	-3.76112	0.63738	26.7327	0.764411
P32249	ENST00000376414	GPR183	361	10	324	5lwe.2.A	-5.06119	0.589557	29.1946	0.869806
P32302	ENST00000292174	CXCR5	372	50	340	6lfo.1.E	-4.64487	0.591545	40.3448	0.77957
P32856	ENST00000392373	STX2	288	2	247	3c98.1.B	-1.74098	0.704823	66.5414	0.850694
P32942	ENST00000160262	ICAM3	547	34	480	1z7z.1.E	-2.12346	0.700858	52.2422	0.815356
P32970	ENST00000245903	CD70	193	56	190	2re9.1.A	-6.3295	0.54921	27.2727	0.694301
P33032	ENST00000324750	MC5R	325	32	310	7aue.1.A	-4.83664	0.580593	64.5367	0.855385
P33151	ENST00000341529	CDH5	784	48	587	7a7d.1.B	-4.83223	0.602894	26.8714	0.6875
P33260	ENST00000285979	CYP2C18	490	28	489	5x23.1.A	-0.394663	0.75706	81.2367	0.940816
P33261	ENST00000371321	CYP2C19	490	28	489	5x23.1.A	-0.306078	0.75988	90.2335	0.940816
P33402	ENST00000526355	GUCY1A2	732	83	699	6jt2.1.A	-2.45759	0.67759	50.6098	0.84153
P33527	ENST00000399410	ABCC1	1531	30	1525	6jb1.1.H	-4.23411	0.615435	32.6559	0.976486
P33908	ENST00000368468	MAN1A1	653	176	642	1nxc.1.A	-1.01935	0.736863	91.0042	0.713629
P33947	ENST00000258739	KDELR2	212	1	212	6zxr.1.A	-3.49351	0.64105	95.7547	0.995283
P34820	ENST00000372827	BMP8B	402	39	402	5hly.1.B	-4.467	0.607286	25.7862	0.902985
P34903	ENST00000370314	GABRA3	492	62	481	6i53.1.B	-4.93683	0.598767	75.5981	0.851626
P34932	ENST00000304858	HSPA4	840	1	708	7kzi.1.A	-3.67869	0.634867	27.3476	0.841667
P34949	ENST00000352410	MPI	423	2	422	5nw7.1.A	-1.97774	0.702759	39.0476	0.992908
P34969	ENST00000336152	HTR7	479	80	403	5v54.1.B	-4.16501	0.625426	36.646	0.674322
P34995	ENST00000292513	PTGER1	402	34	366	6iiu.1.A	-5.12278	0.593516	36.4742	0.825871
P35212	ENST00000342280	GJA4	333	2	233	7jkc.1.A	-4.77125	0.596641	57.8059	0.693694
P35225	ENST00000304506	IL13	146	38	146	3lb6.1.A	-0.456004	0.764615	100	0.739726
P35237	ENST00000380520	SERPINB6	376	1	376	4ga7.1.A	-2.04676	0.698239	52.2788	0.99734
P35346	ENST00000293897	SSTR5	364	37	320	4dkl.1.B	-3.89929	0.631867	38.4083	0.777473
P35348	ENST00000276393	ADRA1A	466	23	344	6e67.2.A	-5.62771	0.57139	32.7103	0.688841
P35368	ENST00000306675	ADRA1B	520	43	366	4iaq.1.A	-5.03534	0.593766	34.0491	0.621154
P35372	ENST00000330432	OPRM1	400	69	357	4n6h.1.A	-2.40675	0.677717	71.6263	0.72
P35443	ENST00000350881	THBS4	961	290	942	1yo8.1.A	-3.82081	0.629895	57.5658	0.67846
P35462	ENST00000383673	DRD3	400	24	400	5tvn.1.A	-5.60045	0.569901	31.1798	0.94
P35542	ENST00000278222	SAA4	130	20	130	4q5g.1.C	-2.43798	0.689244	56.7308	0.846154
P35573	ENST00000294724	AGL	1532	4	1532	5d0f.1.A	-4.19936	0.61665	39.3385	0.997389
P35579	ENST00000216181	MYH9	1960	21	1663	6xe9.1.D	-5.93362	0.555973	76.8049	0.837755
P35590	ENST00000372476	TIE1	1138	22	538	4k0v.1.A	-7.00005	0.551986	39.1389	0.453427
P35606	ENST00000333188	COPB2	906	1	842	5nzu.1.C	-5.36294	0.57594	95.4444	0.928256
P35611	ENST00000398129	ADD1	737	137	388	3ocr.1.D	-1.20912	0.721271	43.8017	0.34057
P35612	ENST00000264436	ADD2	726	125	376	3ocr.1.D	-2.66219	0.670432	33.0578	0.34573
P35626	ENST00000324198	GRK3	688	31	668	5wg4.1.A	-0.727122	0.738135	84.157	0.925872
P35638	ENST00000346473	DDIT3	169	101	161	6mg3.1.A	1.45173	0.861487	26.6667	0.35503
P35670	ENST00000242839	ATP7B	1465	565	1381	3j09.1.A	-5.61429	0.567145	40.6425	0.556997
P35749	ENST00000300036	MYH11	1972	25	1670	6xe9.1.D	-5.64348	0.566124	90.1015	0.834178
P35789	ENST00000343769	ZNF93	620	256	561	5v3j.2.C	-5.22061	0.583402	52.518	0.491935
P35858	ENST00000215539	IGFALS	605	57	597	5gs0.1.A	-4.79874	0.604014	27.4621	0.892562
P35869	ENST00000242057	AHR	848	34	393	5sy5.1.B	-4.07996	0.630495	28.739	0.423349
P35913	ENST00000496514	PDE6B	854	19	825	7jsn.1.B	-2.60509	0.67243	90.7386	0.943794
P35916	ENST00000261937	FLT4	1363	30	671	5t89.1.D	-6.12016	0.549447	33.3333	0.470286
P36268	ENST00000401924	GGT2	569	52	568	4y23.1.A	-4.3429	0.633233	32.1285	0.906854
P36269	ENST00000327365	GGT5	586	37	586	4y23.1.A	-3.66553	0.644533	27.3077	0.93686
P36383	ENST00000330514	GJC1	396	3	255	7jkc.1.A	-5.29551	0.578299	50	0.636364
P36405	ENST00000260746	ARL3	182	3	177	4goj.1.A	0.2506	0.791308	98.3516	0.956044
P36406	ENST00000231524	TRIM23	574	350	562	6bbp.1.A	-2.97096	0.661985	47.6415	0.369338
P36508	ENST00000373953	ZNF76	570	139	370	5v3m.1.C	-2.53467	0.676135	36.8182	0.405263
P36542	ENST00000356708	ATP5F1C	298	26	297	6zqm.1.G	-0.655605	0.747501	91.5751	0.909396
P36575	ENST00000307959	ARR3	388	1	373	6kl7.1.A	-1.32107	0.725259	59.4737	0.958763
P36894	ENST00000372037	BMPR1A	532	204	532	3mdy.1.A	-1.0441	0.739388	85.3293	0.616541
P36896	ENST00000257963	ACVR1B	505	173	502	1ias.1.A	-2.01604	0.704249	86.5103	0.651485
P37058	ENST00000375263	HSD17B3	310	42	295	1yb1.1.A	-3.51159	0.659029	25.2066	0.816129
P37059	ENST00000199936	HSD17B2	387	79	289	6t5x.1.C	-3.96065	0.625002	26.1084	0.542636
P37288	ENST00000299178	AVPR1A	418	47	368	6tpk.1.A	-4.62153	0.608112	53.3333	0.767943
P38405	ENST00000269162	GNAL	381	38	380	1azs.1.C	-1.34957	0.728209	80.4749	0.897638
P38567	ENST00000223028	SPAM1	509	39	452	2pe4.1.A	-2.96279	0.666029	40.146	0.811395
P38570	ENST00000263087	ITGAE	1179	19	1118	5es4.1.A	-5.03693	0.587346	28.6271	0.932146
P39877	ENST00000375108	PLA2G5	138	21	138	5wzs.1.A	-2.35604	0.655701	45.2991	0.847826
P40123	ENST00000229922	CAP2	477	43	212	6rsw.1.C	-1.23717	0.726217	66.0819	0.354298
P40126	ENST00000377028	DCT	519	24	460	5m8l.1.A	-2.99756	0.669931	54.3578	0.840077
P40145	ENST00000286355	ADCY8	1251	163	1172	6r3q.1.A	-5.00929	0.588313	30.2817	0.806555
P40197	ENST00000401815	GP5	560	45	465	5zsa.1.A	-6.27255	0.552395	25.4762	0.75
P40313	ENST00000574481	CTRL	264	19	264	3t62.1.A	-0.0120907	0.777057	53.8776	0.92803
P40617	ENST00000356797	ARL4A	200	14	188	1hur.1.A	-1.73005	0.715146	44.3787	0.87
P40879	ENST00000340010	SLC26A3	764	5	724	7ch1.1.A	-4.99903	0.588672	34.4875	0.941099
P40925	ENST00000233114	MDH1	334	2	334	5mdh.1.A	-0.395231	0.749747	94.2598	0.994012
P41134	ENST00000376112	ID1	155	60	114	4aya.1.A	-0.197497	0.781369	58.3333	0.348387
P41219	ENST00000257860	PRPH	470	93	302	6jlb.1.C	1.5779	0.843326	31.2775	0.444681
P41221	ENST00000264634	WNT5A	380	68	380	6ahy.2.B	-1.98701	0.702806	47.7124	0.821053
P41226	ENST00000333486	UBA7	1012	9	1012	6dc6.2.A	-1.79896	0.700634	46.6399	0.991107
P41229	ENST00000375401	KDM5C	1560	7	816	5k4l.1.A	-3.95946	0.625044	65.9847	0.51859
P41231	ENST00000311131	P2RY2	377	30	320	4xnw.2.A	-4.08914	0.613501	37.8378	0.769231
P41252	ENST00000375643	IARS1	1262	9	974	7d5c.1.A	-1.72718	0.703146	56.8017	0.764659
P41587	ENST00000262178	VIPR2	438	21	394	6ln2.1.A	-3.93221	0.630931	36.1702	0.851598
P41968	ENST00000243911	MC3R	323	34	314	7aue.1.A	-4.94798	0.576835	62.7986	0.866873
P41970	ENST00000228741	ELK3	407	2	152	1hbx.1.D	-3.9265	0.586519	64.2384	0.36855
P42025	ENST00000289228	ACTR1B	376	7	376	6f1t.1.D	-0.573697	0.752916	90.4255	0.981383
P42081	ENST00000330540	CD86	329	27	235	1i8l.1.A	-3.28356	0.646807	26.1538	0.632219
P42263	ENST00000541091	GRIA3	894	30	856	6njn.1.C	-1.60862	0.707294	98.4234	0.923937
P42357	ENST00000261208	HAL	657	112	645	4c5s.1.A	-4.84234	0.594154	32.4903	0.811263
P42679	ENST00000310132	MATK	507	45	484	1k9a.1.A	-1.2662	0.728616	53.5308	0.865878
P42680	ENST00000381501	TEC	631	2	625	4y93.1.A	-6.47919	0.536885	57.9572	0.987322
P42681	ENST00000264316	TXK	527	84	525	1k9a.1.A	-2.87488	0.675398	38.4075	0.836812
P42684	ENST00000502732	ABL2	1182	110	558	1opk.1.A	0.884735	0.797904	88.6598	0.379019
P42685	ENST00000606080	FRK	505	47	503	1y57.1.A	-1.48268	0.72146	54.2986	0.90297
P42696	ENST00000408888	RBM34	430	183	366	6y53.1.H	-3.76477	0.621326	26.0355	0.425581
P42772	ENST00000276925	CDKN2B	138	9	137	2a5e.1.A	-2.31033	0.658472	85.2713	0.927536
P43004	ENST00000278379	SLC1A2	574	35	508	5llu.1.C	-5.20146	0.581589	63.6971	0.824042
P43007	ENST00000234256	SLC1A4	532	33	481	6gct.1.A	-4.79516	0.595805	60.6426	0.842105
P43080	ENST00000372958	GUCA1A	201	5	190	2r2i.1.A	-0.186893	0.773693	80.5263	0.920398
P43088	ENST00000370757	PTGFR	359	29	319	6iiu.1.A	-4.52916	0.596117	38.8889	0.807799
P43119	ENST00000291294	PTGIR	386	15	308	7d7m.1.A	-3.7133	0.629929	40.1384	0.759067
P43146	ENST00000442544	DCC	1447	40	807	6iaa.3.A	-4.70555	0.59894	26.0753	0.530062
P43234	ENST00000433477	CTSO	321	25	321	7avm.1.A	-3.06694	0.658505	32.872	0.922118
P43304	ENST00000310454	GPD2	727	55	602	2rgo.1.A	-2.91392	0.661624	30.6667	0.752407
P43353	ENST00000342456	ALDH3B1	468	4	460	4qgk.1.A	0.0309003	0.764656	53.6105	0.974359
P43355	ENST00000356661	MAGEA1	309	92	304	2wa0.1.A	-0.724589	0.751028	77.0642	0.686084
P43360	ENST00000329342	MAGEA6	314	104	314	5hvq.1.A	-2.34151	0.68608	38.3886	0.66879
P43361	ENST00000286482	MAGEA8	318	98	314	2wa0.1.A	-0.973917	0.740437	74.2081	0.679245
P43362	ENST00000243314	MAGEA9	315	94	310	2wa0.1.A	-2.06986	0.696574	65.9193	0.685714
P43363	ENST00000244096	MAGEA10	369	120	336	2wa0.1.A	-0.929792	0.742203	56.0538	0.585366
P43365	ENST00000357916	MAGEA12	314	104	314	5hvq.1.A	-3.04502	0.657896	37.4408	0.66879
P43630	ENST00000326321	KIR3DL2	455	27	316	7k80.1.C	-0.731528	0.746024	86.1953	0.635165
P43657	ENST00000345941	LPAR6	344	13	301	5xsz.1.A	-4.80447	0.581046	66.8942	0.837209
P45844	ENST00000361802	ABCG1	678	75	676	6vxi.1.A	-5.16788	0.582764	28.7145	0.886431
P45880	ENST00000332211	VDAC2	294	12	294	4bum.1.B	-0.46557	0.74812	83.0389	0.959184
P45973	ENST00000209875	CBX5	191	1	80	2rvl.1.A	-1.11799	0.723678	98.75	0.413613
P46059	ENST00000376503	SLC15A1	708	10	676	4uvm.1.A	-7.92586	0.48627	33.8496	0.940678
P46060	ENST00000356244	RANGAP1	587	22	361	1yrg.1.A	-3.18791	0.662438	36.4179	0.577513
P46087	ENST00000322166	NOP2	812	266	588	6em5.1.i	-4.52689	0.612786	60.8108	0.396552
P46089	ENST00000374024	GPR3	330	39	317	6pt0.1.A	-4.57235	0.591175	25.9928	0.842424
P46091	ENST00000407325	GPR1	355	35	327	6d26.1.A	-4.04337	0.616871	32.2034	0.822535
P46092	ENST00000332438	CCR10	362	35	330	6wwz.1.F	-6.24396	0.535321	35.1351	0.814917
P46094	ENST00000309285	XCR1	333	29	306	5uiw.1.A	-3.47719	0.633965	35.5872	0.831832
P46095	ENST00000275169	GPR6	362	73	344	7e2x.1.D	-4.91618	0.575611	26.7148	0.748619
P46098	ENST00000504030	HTR3A	478	29	478	6np0.1.A	-3.60145	0.63757	87.1681	0.939331
P46439	ENST00000256593	GSTM5	218	2	218	1gtu.1.A	-1.19638	0.728556	87.5576	0.990826
P46459	ENST00000398238	NSF	744	215	737	3j94.1.A	-3.48131	0.641773	98.3871	0.701613
P46663	ENST00000216629	BDKRB1	353	36	326	6os0.1.A	-3.93908	0.61943	31.6327	0.82153
P46734	ENST00000342679	MAP2K3	347	55	345	3vn9.1.A	-3.77989	0.625719	83.7134	0.835735
P46934	ENST00000508342	NEDD4	1319	767	1312	6j1x.1.A	-1.81546	0.704489	48.4112	0.413192
P47211	ENST00000299727	GALR1	349	33	322	4n6h.1.A	-3.73339	0.626839	31.2281	0.82808
P47755	ENST00000361183	CAPZA2	286	7	276	3aa6.1.A	0.333353	0.787784	86.014	0.940559
P47775	ENST00000381436	GPR12	334	45	320	6pt0.1.A	-3.89228	0.61726	28.4672	0.823353
P47869	ENST00000356504	GABRA2	451	37	443	6i53.1.B	-4.17096	0.625241	81.5085	0.900222
P47874	ENST00000529803	OMP	163	1	163	1jyt.1.A	-5.2933	0.538882	90.7975	0.993865
P47898	ENST00000287907	HTR5A	357	37	356	6e67.1.A	-4.57875	0.60746	26.4151	0.893557
P47901	ENST00000367126	AVPR1B	424	34	359	6tpk.1.A	-4.791	0.602353	55.4487	0.766509
P47928	ENST00000378700	ID4	161	59	114	4aya.1.A	-0.863011	0.745909	58.8235	0.341615
P47944	ENST00000219162	MT4	62	1	62	4mt2.1.A	-3.11923	0.570881	60.6557	0.983871
P47972	ENST00000265634	NPTX2	431	222	425	6ype.1.A	-0.30806	0.766708	69.1176	0.470998
P47985	ENST00000304863	UQCRFS1	274	79	274	5nmi.1.E	-3.28655	0.648732	90.146	0.711679
P48029	ENST00000253122	SLC6A8	635	50	598	4xph.1.A	-4.34071	0.62076	46.8809	0.862992
P48047	ENST00000290299	ATP5PO	213	24	211	6tt7.1.J	-0.98191	0.740872	88.2629	0.877934
P48048	ENST00000392664	KCNJ1	391	38	364	3spg.1.D	-2.34036	0.681692	47.561	0.83376
P48050	ENST00000303592	KCNJ4	445	17	359	3spg.1.D	-2.22844	0.685608	77.9456	0.768539
P48051	ENST00000609713	KCNJ6	423	53	378	6xit.1.A	-1.72543	0.703207	99.696	0.768322
P48058	ENST00000282499	GRIA4	902	23	846	6njm.1.A	-1.28981	0.718448	75.9952	0.912417
P48065	ENST00000359674	SLC6A12	614	34	580	4xp9.1.A	-2.82468	0.671166	48.3146	0.889251
P48066	ENST00000254488	SLC6A11	632	48	595	4xp9.1.A	-3.43808	0.650988	48.2176	0.865506
P48146	ENST00000369768	NPBWR2	333	44	333	4n6h.1.A	-3.60417	0.63197	42.5087	0.867868
P48165	ENST00000369235	GJA8	433	2	229	7jjp.1.A	-2.9057	0.661912	85.1942	0.524249
P48167	ENST00000264428	GLRB	497	57	496	6vm0.1.A	-6.00098	0.553616	50	0.8833
P48169	ENST00000264318	GABRA4	554	43	353	6x3z.1.D	-1.99018	0.702838	73.4177	0.559567
P48201	ENST00000284727	ATP5MC3	142	68	141	6tt7.1.N	-3.31076	0.58052	75.7353	0.514085
P48304	ENST00000305089	REG1B	166	23	166	1qdd.1.A	-1.1214	0.725038	86.8056	0.861446
P48307	ENST00000222543	TFPI2	235	34	208	4bd9.1.B	-2.29028	0.679363	40.2439	0.740426
P48444	ENST00000264028	ARCN1	511	267	511	5a1x.1.Q	-4.43623	0.592546	99.0215	0.477495
P48454	ENST00000240139	PPP3CC	512	8	480	4or9.1.A	-4.33628	0.636493	84.2324	0.921875
P48509	ENST00000322008	CD151	253	7	251	6wvg.1.A	-4.97143	0.570236	30.8411	0.964427
P48544	ENST00000338350	KCNJ5	419	50	373	6xit.1.A	-1.96377	0.694868	83.1288	0.770883
P48546	ENST00000590918	GIPR	466	30	418	5yqz.1.A	-4.18381	0.62143	54.1026	0.832618
P48547	ENST00000379472	KCNC1	511	4	447	5wie.1.B	-5.63782	0.582691	40.8854	0.866928
P48549	ENST00000295101	KCNJ3	501	43	368	6xit.1.A	-1.80151	0.700545	64.0244	0.648703
P48594	ENST00000341074	SERPINB4	390	3	390	4zk0.1.A	-1.10572	0.731653	91.7949	0.992308
P48595	ENST00000238508	SERPINB10	397	1	397	2h4r.1.A	-2.12378	0.696941	49.4924	0.997481
P48664	ENST00000221742	SLC1A6	564	45	532	5mju.1.C	-5.11626	0.58457	63.4051	0.863475
P48723	ENST00000285667	HSPA13	471	31	448	5fpn.1.A	-0.864304	0.741786	43.3511	0.88535
P48751	ENST00000317151	SLC4A3	1232	684	1209	4yzf.1.A	-3.58812	0.653735	59.6698	0.426136
P48764	ENST00000264938	SLC9A3	834	40	551	7dsx.1.B	-6.01471	0.578612	48.7179	0.61271
P48995	ENST00000476941	TRPC1	793	31	779	7b0j.1.A	-3.8179	0.629997	46.5772	0.943253
P49019	ENST00000528880	HCAR3	387	23	304	4xnv.1.A	-3.75471	0.623037	29.6928	0.726098
P49184	ENST00000014935	DNASE1L1	302	19	272	3dni.1.B	-1.71351	0.706221	43.254	0.837748
P49190	ENST00000272847	PTH2R	550	31	437	6nbh.1.A	-3.83986	0.636837	59.7087	0.738182
P49221	ENST00000296125	TGM4	684	4	682	4kty.1.A	-2.21151	0.6862	31.7507	0.991228
P49223	ENST00000217428	SPINT3	89	31	88	4bqd.1.A	0.269814	0.816446	48.2759	0.640449
P49238	ENST00000399220	CX3CR1	355	21	312	5uiw.1.A	-3.85244	0.62363	40.8163	0.819718
P49247	ENST00000283646	RPIA	311	77	306	4gmk.1.A	-0.788081	0.744342	33.4821	0.736334
P49279	ENST00000233202	SLC11A1	550	52	520	5m8k.1.A	-6.41012	0.566452	30.8036	0.850909
P49281	ENST00000547198	SLC11A2	568	63	529	6tl2.1.A	-5.84923	0.583211	31.0962	0.820423
P49326	ENST00000254090	FMO5	533	2	505	6sek.1.A	0.273561	0.773146	91.5572	0.943715
P49441	ENST00000322522	INPP1	399	1	399	1inp.1.A	-4.87014	0.600829	82.2055	0.997494
P49447	ENST00000360793	CYB561	251	10	230	5zle.1.A	-4.30739	0.605974	38.8889	0.876494
P49585	ENST00000292823	PCYT1A	367	40	295	4mvd.1.A	0.281799	0.773435	98.3974	0.694823
P49589	ENST00000397111	CARS1	748	28	640	1u0b.1.B	-6.34787	0.54148	35.7298	0.818182
P49590	ENST00000230771	HARS2	506	54	502	4phc.1.A	-0.0561176	0.761612	77.8742	0.885375
P49641	ENST00000360468	MAN2A2	1150	115	1150	3bui.1.A	-3.56578	0.638818	40.7186	0.9
P49682	ENST00000373693	CXCR3	368	51	336	6lfo.1.E	-4.96125	0.574186	43.554	0.774457
P49683	ENST00000239032	PRLHR	370	60	353	7ddz.1.A	-4.96632	0.580921	36.5448	0.791892
P49685	ENST00000284311	GPR15	360	31	316	6os0.1.A	-4.67668	0.585688	32.6389	0.791667
P49703	ENST00000320033	ARL4D	201	16	192	3doe.1.A	-1.76797	0.704317	36.8421	0.875622
P49711	ENST00000264010	CTCF	727	263	578	5wjq.1.C	-4.88966	0.596096	33.0961	0.433287
P49746	ENST00000368378	THBS3	956	278	938	1yo8.1.A	-2.98914	0.658993	57.1895	0.690377
P49755	ENST00000303575	TMED10	219	32	129	5azx.1.A	-0.161534	0.784307	96.0396	0.442922
P49758	ENST00000553530	RGS6	472	20	453	6n9g.1.A	-1.42777	0.720477	74.1794	0.917373
P49761	ENST00000395066	CLK3	638	290	629	6khf.1.A	-1.55577	0.720475	99.7959	0.531348
P49788	ENST00000237696	RARRES1	294	50	269	1wnh.1.A	-2.83903	0.666512	32.5472	0.744898
P49798	ENST00000367909	RGS4	205	49	180	2a72.1.A	-1.34016	0.71052	33.3333	0.639024
P49840	ENST00000222330	GSK3A	483	98	447	3say.1.A	-0.751824	0.748909	82.973	0.722567
P49910	ENST00000377325	ZNF165	485	269	483	5v3m.1.C	-3.87924	0.623503	40.9302	0.441237
P49961	ENST00000371205	ENTPD1	510	46	464	3zx3.2.A	-1.47951	0.711811	75.895	0.819608
P50150	ENST00000366597	GNG4	75	9	70	6pcv.1.C	0.00877035	0.796264	72.8571	0.813333
P50151	ENST00000374293	GNG10	68	3	65	2bcj.1.C	-2.03418	0.647418	50	0.911765
P50238	ENST00000330233	CRIP1	77	2	77	1iml.1.A	-3.33578	0.568558	97.3684	0.974026
P50391	ENST00000374312	NPY4R	375	63	371	2ks9.1.A	-7.66262	0.492735	27.6451	0.821333
P50395	ENST00000380191	GDI2	445	1	431	1lv0.1.A	0.707816	0.795501	86.7416	0.966292
P50406	ENST00000289753	HTR6	440	24	338	6e67.2.A	-5.15213	0.586201	29.3375	0.713636
P50416	ENST00000265641	CPT1A	773	166	772	1t7q.1.A	-2.92022	0.661404	30.7427	0.783959
P50443	ENST00000286298	SLC26A2	739	79	722	6rtc.1.A	-4.84494	0.594063	34.6026	0.870095
P50452	ENST00000353706	SERPINB8	374	1	374	4ga7.1.A	-2.56867	0.68001	52.6738	0.997326
P50453	ENST00000380698	SERPINB9	376	1	376	4ga7.1.A	-2.20989	0.692322	51.4667	0.99734
P50454	ENST00000358171	SERPINH1	418	37	417	3zha.3.A	-0.873423	0.740948	98.6911	0.909091
P50502	ENST00000216218	ST13	369	82	242	4j8d.1.A	0.611812	0.808545	94.6108	0.433604
P50539	ENST00000239007	MXI1	228	68	146	1nlw.1.C	-0.123957	0.786041	70	0.342105
P50570	ENST00000389253	DNM2	870	6	743	5wp9.1.A	-3.34094	0.646684	42.3581	0.847126
P50876	ENST00000320892	RNF144A	292	15	221	5tte.1.A	-6.1263	0.533452	30.8081	0.705479
P50993	ENST00000361216	ATP1A2	1020	26	1020	4ret.2.A	-1.87663	0.697917	86.948	0.97451
P50995	ENST00000372231	ANXA11	505	191	504	6tu2.1.A	0.561621	0.796855	96.5079	0.619802
P51003	ENST00000216277	PAPOLA	745	19	498	1q78.1.A	-1.08245	0.737097	99.4163	0.642953
P51153	ENST00000368575	RAB13	203	2	176	6rir.1.B	-0.587995	0.754362	67.7778	0.857143
P51160	ENST00000371447	PDE6C	858	8	830	6mzb.1.B	-3.09833	0.655173	63.0409	0.958042
P51172	ENST00000379116	SCNN1D	802	258	709	6bqn.1.A	-6.00519	0.573735	34.5898	0.562344
P51178	ENST00000334661	PLCD1	756	158	756	1djz.2.A	-1.70253	0.703475	90.2244	0.791005
P51451	ENST00000259089	BLK	505	62	501	2h8h.1.A	-2.33433	0.69287	61.4865	0.869307
P51460	ENST00000317306	INSL3	131	30	129	2kqp.1.A	-4.16689	0.572615	32.0988	0.755725
P51504	ENST00000482457	ZNF80	273	45	273	5v3j.1.C	-2.47132	0.677303	46.2882	0.835165
P51508	ENST00000338637	ZNF81	661	327	633	5wjq.1.C	-3.94698	0.631101	50.5338	0.462935
P51511	ENST00000219271	MMP15	669	46	559	1ck7.1.A	-3.49978	0.659044	41.4027	0.766816
P51512	ENST00000286614	MMP16	607	34	532	1ck7.1.A	-2.88161	0.677905	42.5676	0.820428
P51530	ENST00000358410	DNA2	1060	1	1053	5ean.1.A	-1.34552	0.716499	79.7721	0.992453
P51531	ENST00000349721	SMARCA2	1590	508	1305	5hzr.1.A	-5.45714	0.572644	58.2511	0.501258
P51575	ENST00000225538	P2RX1	399	13	369	5svk.1.C	-1.89592	0.697242	48.7106	0.892231
P51582	ENST00000374519	P2RY4	365	31	320	4xnw.2.A	-4.77196	0.585604	40.4682	0.791781
P51589	ENST00000371204	CYP2J2	502	42	497	3czh.1.A	-0.752301	0.744781	43.6009	0.906375
P51606	ENST00000393700	RENBP	427	11	411	1fp3.1.A	-1.28068	0.718767	87.5312	0.936768
P51677	ENST00000357422	CCR3	355	24	320	5uiw.1.A	-2.93246	0.66365	54.6012	0.833803
P51679	ENST00000330953	CCR4	360	28	320	4mbs.1.A	-4.08889	0.615088	48.8506	0.811111
P51685	ENST00000326306	CCR8	355	24	318	5uiw.1.A	-3.54132	0.638979	42.7119	0.828169
P51687	ENST00000266971	SUOX	545	81	545	1sox.1.A	-0.597233	0.742679	67.9654	0.851376
P51689	ENST00000381154	ARSD	593	38	577	1p49.1.A	-4.1391	0.626089	49.4444	0.908938
P51690	ENST00000381134	ARSL	589	37	585	1p49.1.A	-4.30335	0.622008	52.7473	0.93039
P51786	ENST00000377073	ZNF157	506	161	465	5v3m.1.C	-3.61237	0.642927	50.3247	0.600791
P51788	ENST00000265593	CLCN2	898	88	841	6qvc.1.A	-4.94613	0.590523	56.5872	0.83853
P51790	ENST00000513761	CLCN3	818	124	804	7jm6.1.A	-4.52461	0.605271	31.4195	0.831296
P51795	ENST00000376088	CLCN5	816	123	802	7jm6.1.A	-5.02762	0.587672	31.9287	0.832108
P51797	ENST00000346436	CLCN6	869	44	857	7jm6.1.A	-5.0691	0.58622	45.9689	0.935558
P51800	ENST00000331433	CLCNKA	687	36	683	5tr1.1.A	-2.70873	0.668804	83.9637	0.941776
P51801	ENST00000375679	CLCNKB	687	36	683	5tr1.1.A	-2.88549	0.662619	83.7423	0.941776
P51805	ENST00000369682	PLXNA3	1871	23	1204	5l56.1.B	-2.11353	0.689628	58.9571	0.631213
P51808	ENST00000378578	DYNLT3	116	11	114	1ygt.1.B	-2.94423	0.661114	47.2222	0.887931
P51817	ENST00000262848	PRKX	358	43	358	4wb7.2.A	-0.918032	0.742565	52.8662	0.879888
P51843	ENST00000378970	NR0B1	470	250	470	3f5c.1.C	-6.7574	0.50734	67.1642	0.468085
P51854	ENST00000369915	TKTL1	596	13	595	6ha3.1.B	-1.14856	0.72339	63.2759	0.97651
P51878	ENST00000260315	CASP5	434	157	434	3e4c.1.A	-3.72107	0.6424	57.554	0.638249
P51884	ENST00000266718	LUM	338	36	337	5mx0.1.A	-3.5611	0.643205	47.7419	0.890533
P51888	ENST00000343110	PRELP	382	75	381	5yq5.1.A	-2.56577	0.681998	43.8944	0.801047
P51957	ENST00000233027	NEK4	841	1	312	5ceo.1.A	-5.64303	0.567211	31.3167	0.369798
P52198	ENST00000587250	RND2	227	6	184	1m7b.1.A	0.183006	0.788909	71.978	0.784141
P52333	ENST00000458235	JAK3	1124	511	1103	4oli.1.A	-2.4734	0.67484	46.4957	0.52669
P52569	ENST00000494857	SLC7A2	658	25	608	6f34.1.A	-7.80244	0.487145	41.4027	0.886018
P52597	ENST00000337970	HNRNPF	415	112	367	6dhs.2.A	-4.07262	0.61018	37.0787	0.614458
P52735	ENST00000371850	VAV2	878	2	573	6nf1.1.A	-1.46947	0.714877	55.1418	0.650342
P52736	ENST00000316358	ZNF133	654	213	518	5v3j.2.C	-3.66907	0.640784	44.8029	0.466361
P52737	ENST00000343979	ZNF136	540	139	443	5v3m.1.C	-4.93342	0.594034	47.3856	0.562963
P52738	ENST00000355557	ZNF140	457	158	436	5wjq.1.C	-3.46883	0.635359	51.6014	0.608315
P52740	ENST00000254166	ZNF132	706	139	454	5wjq.1.C	-6.05164	0.553244	46.0714	0.446176
P52741	ENST00000396161	ZNF134	427	47	395	5wjq.1.C	-4.99428	0.601775	43.7722	0.814988
P52742	ENST00000313434	ZNF135	658	211	489	5wjq.1.C	-2.58192	0.67087	56.9395	0.422492
P52747	ENST00000396602	ZNF143	638	232	455	5v3j.2.C	-4.23379	0.609044	37.2642	0.34953
P52797	ENST00000368408	EFNA3	238	28	170	4l0p.1.B	-1.88949	0.687339	53.3333	0.596639
P52798	ENST00000368409	EFNA4	201	23	156	4l0p.1.B	-0.832941	0.738456	48.8722	0.661692
P52848	ENST00000261797	NDST1	882	579	879	1nst.1.A	-1.00236	0.738574	100	0.340136
P52849	ENST00000309979	NDST2	883	578	878	1nst.1.A	-1.60902	0.715831	67.9012	0.339751
P52907	ENST00000263168	CAPZA1	286	7	276	3aa6.1.A	0.474259	0.793547	92.3077	0.940559
P52943	ENST00000329146	CRIP2	208	2	187	7d2t.1.B	-6.82589	0.498683	28.6885	0.889423
P52961	ENST00000250693	ART1	327	36	280	1gy0.1.A	-3.37035	0.636978	41.5525	0.746177
P53007	ENST00000215882	SLC25A1	311	22	300	1okc.1.A	-4.35954	0.599696	26.259	0.893891
P53367	ENST00000353617	ARFIP1	373	151	351	1i49.1.A	-1.30162	0.725001	70.852	0.536193
P53384	ENST00000283027	NUBP1	320	44	291	2ph1.1.B	-2.84618	0.680508	40.0826	0.771875
P53567	ENST00000284000	CEBPG	150	59	125	1gtw.2.A	1.99495	0.889758	47.9452	0.44
P53609	ENST00000419445	PGGT1B	377	18	363	1tnu.1.B	-1.3464	0.728487	97.6127	0.915119
P53618	ENST00000249923	COPB1	953	16	952	5a1u.1.W	-9.19209	0.441967	99.2655	0.982162
P53621	ENST00000241704	COPA	1224	1	812	5a1u.1.S	-5.63096	0.566562	98.4477	0.662582
P53672	ENST00000295728	CRYBA2	197	8	197	3lwk.1.B	-1.24073	0.727567	53.9683	0.959391
P53675	ENST00000427926	CLTCL1	1640	809	1474	6wcj.1.H	-1.47532	0.711957	84.9022	0.405488
P53677	ENST00000174653	AP3M2	418	1	418	4p6z.1.C	-3.03494	0.666431	28.2178	0.997608
P53708	ENST00000378076	ITGA8	1063	40	1020	4cak.1.A	-6.65452	0.530751	40.3397	0.921919
P53794	ENST00000381151	SLC5A3	718	6	538	2xq2.1.A	-6.14868	0.569072	30.303	0.740947
P53805	ENST00000313806	RCAN1	252	68	158	1wey.1.A	-3.58076	0.58236	84.6154	0.357143
P54105	ENST00000525428	CLNS1A	237	18	135	1zyi.1.A	-3.12679	0.613247	88.7931	0.493671
P54107	ENST00000335847	CRISP1	249	29	248	1wvr.1.A	-2.14251	0.69417	41.7431	0.879518
P54277	ENST00000441310	PMS1	932	3	341	3h4l.1.B	-1.98648	0.705915	31.1178	0.362661
P54707	ENST00000381946	ATP12A	1039	49	1039	3wgu.2.A	-2.3397	0.681715	66.2626	0.952839
P54709	ENST00000286371	ATP1B3	279	17	279	7d91.1.B	-3.77572	0.618131	37.0787	0.939068
P54727	ENST00000358015	RAD23B	409	1	409	1oqy.1.A	-8.20661	0.48261	61.7729	0.997555
P54750	ENST00000410103	PDE1A	535	49	454	4wzi.1.A	-4.19764	0.623861	34.25	0.757009
P54753	ENST00000330394	EPHB3	998	37	545	2x10.1.A	-2.64966	0.682705	42.6	0.509018
P54756	ENST00000273854	EPHA5	1037	57	562	4m4p.1.A	-2.27519	0.697636	63.6364	0.486982
P54760	ENST00000358173	EPHB4	987	14	529	4m4p.1.A	-3.29087	0.665317	40.4762	0.521783
P54762	ENST00000398015	EPHB1	984	16	527	3fl7.1.A	-3.28778	0.663887	38.8889	0.519309
P54793	ENST00000359361	ARSF	590	29	577	1p49.1.A	-3.38486	0.652679	48.9051	0.928814
P54803	ENST00000261304	GALC	685	41	685	5nxb.1.A	-1.14036	0.723677	83.0745	0.940146
P54840	ENST00000261195	GYS2	703	22	629	4kqm.1.A	-1.27633	0.71892	51.875	0.863442
P54845	ENST00000396997	NRL	237	132	226	2wty.1.A	0.0836459	0.784304	63.1579	0.396624
P54920	ENST00000263354	NAPA	295	8	293	3j96.1.H	-2.40091	0.677667	98.3051	0.966102
P55017	ENST00000563236	SLC12A3	1021	135	1020	6npl.1.A	-4.17331	0.617562	54.4318	0.866797
P55039	ENST00000225729	DRG2	364	2	363	7nrc.34.A	-3.78658	0.640743	58.0111	0.991758
P55056	ENST00000592954	APOC4	127	76	119	2lse.1.A	-2.30474	0.515091	37.5	0.338583
P55058	ENST00000372431	PLTP	493	18	465	1ewf.1.A	-2.73304	0.680324	25.5034	0.906694
P55060	ENST00000262982	CSE1L	971	6	965	1wa5.1.C	-2.38461	0.680144	35.1323	0.987642
P55083	ENST00000299610	MFAP4	255	36	255	4m7f.1.D	-2.39043	0.67994	54.7511	0.858824
P55085	ENST00000296677	F2RL1	397	70	359	5ndd.1.A	-2.8789	0.660766	94.6844	0.72796
P55103	ENST00000309668	INHBC	352	30	352	5ntu.1.A	-5.20048	0.581624	26.2295	0.914773
P55160	ENST00000293373	NCKAP1L	1127	8	1122	4n78.1.B	-0.875638	0.732939	59.4424	0.988465
P55209	ENST00000393263	NAP1L1	391	58	352	6n2g.1.A	-2.75584	0.665967	44.9827	0.751918
P55259	ENST00000381362	GP2	537	182	481	6tqk.1.A	-3.5749	0.638499	53.9352	0.556797
P55285	ENST00000265071	CDH6	790	54	600	7a7d.1.A	-5.2963	0.589093	27.8195	0.691139
P55286	ENST00000577390	CDH8	799	50	598	6vg4.1.A	-4.94804	0.60048	27.2381	0.685857
P55287	ENST00000268603	CDH11	796	54	604	7a7d.1.B	-5.14395	0.596558	27.6316	0.690955
P55289	ENST00000382254	CDH12	794	55	601	7a7d.1.A	-6.28964	0.556108	28.1955	0.687657
P55291	ENST00000289746	CDH15	814	46	591	7a7d.1.A	-5.67283	0.576435	30.6839	0.669533
P55345	ENST00000355680	PRMT2	433	95	432	5ful.1.B	0.672448	0.787102	88.1944	0.778291
P55771	ENST00000361487	PAX9	341	4	134	2k27.1.A	-3.22866	0.612313	69.4657	0.381232
P55795	ENST00000316594	HNRNPH2	449	112	366	6dhs.2.A	-3.64427	0.627811	38.4181	0.565702
P55895	ENST00000311485	RAG2	527	1	350	6oet.1.B	0.245341	0.783325	88.425	0.662239
P56134	ENST00000292475	ATP5MF	94	9	94	6j54.1.D	-6.22611	0.41694	79.0698	0.904255
P56181	ENST00000340344	NDUFV3	108	65	108	6zk9.1.H	-0.538694	0.709337	84.2593	0.398148
P56182	ENST00000497547	RRP1	461	8	225	6emg.1.A	-3.19864	0.650585	29.1667	0.470716
P56199	ENST00000282588	ITGA1	1179	29	1144	5es4.1.A	-4.61913	0.601964	26.609	0.945717
P56202	ENST00000307886	CTSW	376	37	363	6czs.1.A	-2.00051	0.703913	30	0.867021
P56270	ENST00000322945	MAZ	477	185	439	5v3j.2.C	-6.67386	0.504271	25.1012	0.532495
P56377	ENST00000329235	AP1S2	157	1	146	4p6z.1.B	-0.114658	0.775661	86.6242	0.923567
P56378	ENST00000286953	ATP5MJ	58	1	52	6tt7.1.X	-0.7121	0.698861	77.193	0.87931
P56381	ENST00000243997	ATP5F1E	51	2	48	2v7q.1.I	-1.27338	0.641472	94	0.901961
P56385	ENST00000304312	ATP5ME	69	2	69	6tt7.1.1	0.187052	0.810741	88.4058	0.971014
P56559	ENST00000390645	ARL4C	192	4	179	4y0v.1.A	-1.63355	0.718424	45.8824	0.911458
P56597	ENST00000265191	NME5	212	12	204	7jtk.1.5	-1.59084	0.716487	42.9293	0.90566
P56705	ENST00000290167	WNT4	351	42	351	6ahy.2.B	-1.6313	0.715878	51.4563	0.880342
P56706	ENST00000339464	WNT7B	349	37	349	6ahy.2.B	-2.25637	0.692862	47.6038	0.893983
P56730	ENST00000296498	PRSS12	875	498	874	1z8g.1.A	-3.42726	0.648505	35.9281	0.429714
P56746	ENST00000308344	CLDN15	228	2	186	4p79.1.A	-3.18266	0.646748	79.5812	0.807018
P56747	ENST00000328796	CLDN6	220	5	186	6ov2.1.A	-4.19798	0.601522	71.8894	0.822727
P56748	ENST00000399899	CLDN8	225	1	185	6akf.2.A	-4.35335	0.597236	45.6522	0.817778
P56750	ENST00000286808	CLDN17	224	5	187	6ov2.1.A	-4.42423	0.592645	49.5098	0.8125
P56880	ENST00000367165	CLDN20	219	5	186	6ov2.1.A	-4.25564	0.599056	36.4055	0.826484
P56937	ENST00000254521	HSD17B7	341	2	281	4iqg.1.A	-6.16067	0.548029	25.8475	0.818182
P57052	ENST00000400577	RBM11	281	10	123	3md3.1.A	-2.3868	0.658703	26.7857	0.402135
P57058	ENST00000270112	HUNK	714	56	391	4red.1.B	-3.27404	0.659776	35.3846	0.469188
P57059	ENST00000270162	SIK1	783	19	344	2qnj.1.B	-2.06629	0.701622	52.648	0.41507
P57078	ENST00000352483	RIPK4	832	453	829	5le2.1.A	-0.148758	0.767089	38.0697	0.451923
P57082	ENST00000240335	TBX4	545	65	251	2x6v.1.A	-0.529307	0.754834	90.5	0.341284
P57086	ENST00000305978	SCAND1	179	102	172	3lhr.1.A	0.924468	0.829277	57.7465	0.391061
P57087	ENST00000480456	JAM2	298	34	224	1nbq.1.A	-4.46242	0.599246	37.766	0.637584
P57723	ENST00000322099	PCBP4	403	101	313	2anr.1.B	-3.35457	0.64678	25.4438	0.526055
P57727	ENST00000433957	TMPRSS3	454	107	451	7meq.1.A	-2.10556	0.701235	45.7219	0.757709
P57737	ENST00000251166	CORO7	925	470	858	2aq5.1.A	-3.87387	0.630654	35.6021	0.419459
P57739	ENST00000336803	CLDN2	230	5	186	6ov2.1.A	-4.3307	0.595846	38.7097	0.786957
P57773	ENST00000357771	GJA9	515	2	235	7jjp.1.A	-4.73574	0.597884	56.6116	0.452427
P57796	ENST00000325656	CABP4	275	123	274	3ox5.1.A	0.629863	0.81147	63.1579	0.549091
P58005	ENST00000536441	SESN3	492	62	492	5dj4.1.A	-2.50029	0.684349	60.8696	0.873984
P58166	ENST00000266646	INHBE	350	37	350	5ntu.1.A	-4.70868	0.598831	25.8389	0.894286
P58215	ENST00000264094	LOXL3	753	307	743	5ze3.1.A	-2.11706	0.699593	63.8202	0.579017
P58294	ENST00000271331	PROK1	105	20	98	1imt.1.A	-2.98422	0.596017	60.7595	0.742857
P58317	ENST00000320451	ZNF121	390	36	335	5wjq.1.C	-5.15068	0.582795	46.9751	0.766667
P58397	ENST00000504830	ADAMTS12	1594	245	814	6qig.1.C	-4.55114	0.610543	32.1492	0.356964
P58417	ENST00000405863	NXPH1	271	119	261	6pnq.1.B	-1.44822	0.709506	98.0392	0.523985
P58499	ENST00000357985	FAM3B	235	60	234	2yoq.1.A	-0.108191	0.775501	80.3922	0.740426
P58511	ENST00000399292	SMIM11A	58	10	41	2mxb.1.A	-0.512854	0.70073	28.125	0.534483
P58549	ENST00000270310	FXYD7	80	9	59	2mkv.1.A	-2.47973	0.528067	33.3333	0.625
P58557	ENST00000329319	YBEY	167	3	150	1oz9.1.A	-1.41321	0.711198	25.8993	0.88024
P58658	ENST00000300255	EVA1C	441	64	291	5h4s.1.B	-4.18891	0.633651	28.2407	0.514739
P58743	ENST00000306312	SLC26A5	744	12	717	7ch1.1.A	-4.15542	0.618188	36.236	0.947581
P58876	ENST00000289316	H2BC5	126	28	126	3x1v.1.F	-1.30652	0.721122	88.4297	0.777778
P59045	ENST00000589093	NLRP11	1033	91	980	6npy.1.A	-8.45583	0.467728	29.3177	0.8606
P59046	ENST00000324134	NLRP12	1061	124	1060	6npy.1.A	-8.12115	0.479437	48.8512	0.882187
P59047	ENST00000390649	NLRP5	1200	724	1127	3tsr.1.B	-4.08442	0.627217	30.9406	0.335833
P59190	ENST00000533601	RAB15	212	2	176	6rir.1.B	0.275835	0.79242	53.6313	0.820755
P59282	ENST00000321760	TPPP2	170	2	170	2jrf.1.A	-7.55223	0.44082	62.1302	0.988235
P59646	ENST00000476166	FXYD4	89	20	88	2jp3.1.A	-4.19001	0.527451	65.6716	0.764045
P59780	ENST00000336418	AP3S2	193	1	151	4p6z.1.B	-0.176926	0.77172	38.6207	0.777202
P59861	ENST00000334879	DEFB131A	70	26	62	5ki9.1.A	-2.39829	0.47827	29.7297	0.514286
P59901	ENST00000291759	LILRA4	499	26	420	6grs.1.B	-2.85133	0.670854	38.0102	0.789579
P59910	ENST00000339764	DNAJB13	316	1	315	6psi.1.C	-5.42718	0.576049	30.5147	0.993671
P59923	ENST00000396077	ZNF445	1031	456	813	5v3j.1.C	-6.47652	0.54714	45.1613	0.346266
P59942	ENST00000376191	MCCD1	119	67	111	6dlm.1.B	0.325157	0.818873	31.1111	0.369748
P60002	ENST00000252445	ELOF1	83	8	79	1wii.1.A	-1.54239	0.698622	100	0.855422
P60321	ENST00000341294	NANOS2	138	58	123	3alr.3.A	-0.181566	0.786382	49.3507	0.471014
P60468	ENST00000223641	SEC61B	96	61	96	2wwb.1.C	-4.2167	0.263719	100	0.364583
P60510	ENST00000279387	PPP4C	307	2	307	3fga.1.C	-1.02167	0.738695	64.918	0.993485
P60660	ENST00000548293	MYL6	151	1	150	5oeo.1.A	-1.86078	0.689491	50	0.986755
P60673	ENST00000358571	PFN3	137	2	137	2v8f.1.A	-1.14865	0.720732	40.8759	0.985401
P60827	ENST00000328449	C1QTNF8	252	114	249	5h48.1.C	-3.54956	0.646272	26.9231	0.535714
P60981	ENST00000246069	DSTN	165	3	165	5yu8.1.H	-1.89501	0.693742	69.697	0.981818
P60983	ENST00000358056	GMFB	142	6	142	1vkk.1.A	0.489866	0.807194	81.6901	0.957746
P61163	ENST00000369905	ACTR1A	376	7	376	6f1t.1.D	-0.394409	0.759292	100	0.981383
P61225	ENST00000323534	RAP2B	183	1	167	2rap.1.A	-0.950216	0.73846	93.4132	0.907104
P61266	ENST00000215095	STX1B	288	2	247	3c98.1.B	-1.06086	0.733239	84.9624	0.850694
P61289	ENST00000590720	PSME3	254	4	249	5msj.2.A	-1.91504	0.696573	40.3226	0.964567
P61371	ENST00000230658	ISL1	349	13	137	3mmk.1.A	-3.07414	0.619289	41.4634	0.355301
P61457	ENST00000299299	PCBD1	104	6	104	1dcp.1.A	-0.783797	0.743824	100	0.942308
P61601	ENST00000220931	NCALD	193	2	187	2l2e.1.A	-1.35228	0.725418	61.4973	0.958549
P61647	ENST00000377602	ST8SIA6	398	115	396	5bo6.1.A	-2.46621	0.674909	35.1916	0.70603
P61812	ENST00000366930	TGFB2	414	21	414	5vqf.2.A	-4.18125	0.617284	47.191	0.949275
P61952	ENST00000248564	GNG11	73	9	66	7o7f.1.D	0.797285	0.861509	76.7123	0.780822
P61978	ENST00000351839	HNRNPK	463	145	460	3krm.1.A	-5.88044	0.559558	25.8065	0.680346
P62079	ENST00000305798	TSPAN5	268	8	265	6wvg.1.A	-5.69877	0.543662	28.0374	0.958955
P62140	ENST00000296122	PPP1CB	327	1	308	1s70.1.A	-1.68708	0.714353	100	0.938838
P62306	ENST00000266735	SNRPF	86	2	79	4wzj.6.E	-1.16785	0.71453	100	0.895349
P62324	ENST00000256015	BTG1	171	9	129	3dju.1.A	0.42391	0.806519	72.7273	0.701754
P62380	ENST00000237264	TBPL1	186	4	185	6uep.1.A	-0.548195	0.757599	39.011	0.973118
P62502	ENST00000341206	LCN6	163	18	162	2xst.1.A	-1.9312	0.686544	25.5172	0.883436
P62633	ENST00000422453	CNBP	177	4	90	7c4c.1.A	-3.55247	0.574282	32.2034	0.485876
P62714	ENST00000221138	PPP2CB	309	2	309	2npp.1.C	-1.00753	0.739404	97.411	0.993528
P62736	ENST00000224784	ACTA2	377	7	376	4efh.1.A	0.0443325	0.774896	92.2667	0.97878
P62760	ENST00000295156	VSNL1	191	2	188	5t7c.1.A	-5.9136	0.538168	68.984	0.973822
P62879	ENST00000303210	GNB2	340	3	340	7d76.1.B	-1.93197	0.708453	90.2941	0.991176
P62955	ENST00000222212	CACNG7	275	5	208	7ocf.1.D	-3.79156	0.625531	29.7674	0.738182
P63027	ENST00000316509	VAMP2	116	1	115	2kog.1.A	-5.56434	0.488516	99.1304	0.982759
P63162	ENST00000346403	SNRPN	240	4	89	5yzg.1.a	-0.635959	0.755425	92.5764	0.354167
P63215	ENST00000294117	GNG3	75	9	70	6pcv.1.C	-0.972902	0.725531	74.6479	0.813333
P63218	ENST00000370641	GNG5	68	3	65	2bcj.1.C	-1.26681	0.703148	48.4848	0.911765
P63252	ENST00000243457	KCNJ2	427	43	371	3spg.1.D	-0.853191	0.733724	76.8769	0.76815
P63267	ENST00000345517	ACTG2	376	6	375	4efh.1.A	0.00473714	0.773488	92.5333	0.981383
P63313	ENST00000233143	TMSB10	44	2	41	1hj0.1.A	-0.443431	0.708921	90	0.886364
P68032	ENST00000290378	ACTC1	377	6	377	3ci5.1.A	0.167676	0.778872	91.7112	0.984085
P68133	ENST00000366684	ACTA1	377	6	377	3ci5.1.A	-0.0094234	0.772545	90.9091	0.984085
P68366	ENST00000248437	TUBA4A	448	1	437	6dpv.1.E	-1.15433	0.732024	96.8468	0.973214
P68371	ENST00000340384	TUBB4B	445	1	429	3jaw.1.B	-0.994166	0.73648	97.5281	0.961798
P68543	ENST00000309033	UBXN2A	259	133	248	1s3s.1.G	-6.13556	0.451745	42.7419	0.444015
P78316	ENST00000314262	NOP14	857	25	856	6lqu.60.A	-4.71946	0.598453	27.4216	0.969662
P78325	ENST00000445355	ADAM8	824	197	646	3g5c.1.A	-4.12598	0.634215	30.7517	0.544903
P78329	ENST00000221700	CYP4F2	520	46	519	6c94.1.A	-3.54993	0.660867	44.3011	0.909615
P78333	ENST00000377067	GPC5	572	27	475	4ywt.2.A	-2.94332	0.67303	26.0674	0.783217
P78334	ENST00000370328	GABRE	506	72	506	6hug.1.C	-5.08736	0.593707	48.6352	0.857708
P78352	ENST00000399506	DLG4	724	430	724	1kjw.1.A	-0.0447597	0.773725	99.661	0.406077
P78369	ENST00000299339	CLDN10	228	3	186	4p79.1.A	-3.35713	0.638651	48.9247	0.802632
P78381	ENST00000247138	SLC35A2	396	38	342	6oh2.1.A	-3.48206	0.64775	45.2532	0.767677
P78382	ENST00000369552	SLC35A1	337	15	317	6oh4.1.A	-2.72686	0.674272	91.6667	0.896142
P78396	ENST00000255465	CCNA1	465	208	464	7b5l.1.K	-1.38288	0.719733	51.5873	0.550538
P78504	ENST00000254958	JAG1	1218	32	449	4xbm.2.A	-3.45451	0.651865	40.8907	0.342365
P78524	ENST00000313726	DENND2B	1137	693	1106	6ekk.2.A	-3.43042	0.649456	28.2667	0.363237
P78536	ENST00000310823	ADAM17	824	220	644	3k7n.1.A	-5.5086	0.581025	25.2907	0.514563
P78562	ENST00000379374	PHEX	749	52	749	5jmy.1.A	-1.98458	0.69414	37.39	0.930574
P80162	ENST00000226317	CXCL6	114	44	114	2mgs.1.A	-2.35585	0.661929	76.6234	0.614035
P80294	ENST00000332374	MT1H	61	1	61	4mt2.1.A	-2.89681	0.582061	85.2459	0.983607
P80297	ENST00000394485	MT1X	61	1	61	4mt2.1.A	-2.68807	0.597374	86.8852	0.983607
P80365	ENST00000326152	HSD11B2	405	81	340	1bhs.1.B	-5.22719	0.603761	26.7206	0.639506
P80370	ENST00000341267	DLK1	383	18	247	4xbm.2.A	-2.95902	0.658519	36.0731	0.597911
P80404	ENST00000268251	ABAT	500	39	500	4y0h.1.A	0.143311	0.768589	95.671	0.922
P81133	ENST00000262901	SIM1	766	2	348	4zpk.1.B	-3.68605	0.646632	37.9412	0.451697
P83105	ENST00000302495	HTRA4	476	163	474	5tnz.1.C	-1.13862	0.723738	48.7179	0.653361
P83111	ENST00000261893	LACTB	547	109	541	2qmi.1.A	-6.51664	0.543207	26.6272	0.789762
P83369	ENST00000286307	LSM11	360	107	228	6v4x.1.G	-3.35324	0.605027	92.6829	0.336111
P85298	ENST00000389774	ARHGAP8	464	218	412	1ow3.1.A	-1.3772	0.724625	51.8828	0.418103
P98073	ENST00000284885	TMPRSS15	1019	677	1019	7meq.1.A	-2.35748	0.692695	36.1186	0.335623
P98077	ENST00000264554	SHC2	582	112	307	1oy2.1.A	-10.8299	0.34812	63.1068	0.335052
P98168	ENST00000358697	ZXDA	799	265	568	5wjq.1.C	-3.96158	0.629085	33.2143	0.379224
P98169	ENST00000374888	ZXDB	803	268	572	5wjq.1.C	-3.82555	0.635038	32.7402	0.37858
P98170	ENST00000355640	XIAP	497	26	235	5yud.1.A	-6.56341	0.516692	39.3103	0.420523
P98171	ENST00000350060	ARHGAP4	946	5	472	5i6r.1.B	-0.795348	0.735748	45.9402	0.493658
P98173	ENST00000359889	FAM3A	230	56	227	5lc2.1.A	0.0373555	0.78319	58.1395	0.743478
P98174	ENST00000375135	FGD1	961	371	920	4gzu.1.A	-4.44564	0.618672	27.1222	0.57128
P98179	ENST00000376755	RBM3	157	3	86	5tbx.2.A	0.242775	0.81068	73.8095	0.528662
P98182	ENST00000414144	ZNF200	395	237	387	5v3g.1.C	-1.90669	0.686282	43.1373	0.379747
P98194	ENST00000428331	ATP2C1	919	23	904	5zmv.1.A	-2.94501	0.660537	34.0909	0.958651
P98196	ENST00000375645	ATP11A	1134	23	1096	7bsq.1.A	-3.64405	0.636079	66.9776	0.946208
Q00005	ENST00000394409	PPP2R2B	443	20	442	3dw8.1.B	-2.61257	0.680214	88.9151	0.952596
Q00444	ENST00000312492	HOXC5	222	136	215	2r5z.1.C	-1.3945	0.705725	77.5	0.355856
Q00526	ENST00000425876	CDK3	305	1	296	1w98.1.A	-1.5476	0.715947	76.6892	0.967213
Q00532	ENST00000395834	CDKL1	358	3	352	3q5i.1.A	-4.414	0.622512	37.0607	0.97486
Q00537	ENST00000543119	CDK17	523	190	501	5g6v.1.A	-1.06974	0.736713	81.3291	0.594646
Q00577	ENST00000331327	PURA	322	57	210	5fgp.1.A	-1.6811	0.697015	54.4828	0.475155
Q00610	ENST00000269122	CLTC	1675	809	1474	6wcj.1.H	-1.27483	0.718972	99.9403	0.397015
Q00653	ENST00000369966	NFKB2	900	461	838	5y4f.2.A	-3.80185	0.635475	25.5376	0.418889
Q008S8	ENST00000367682	ECT2L	904	565	902	6l30.1.A	-4.22782	0.627627	26.4264	0.372788
Q00978	ENST00000396864	IRF9	393	215	391	5oem.1.B	-0.853744	0.745332	79.096	0.447837
Q00G26	ENST00000381848	PLIN5	463	164	384	1szi.1.A	-1.92506	0.701883	41.25	0.475162
Q01085	ENST00000436547	TIAL1	375	96	276	2mjn.1.A	-0.260968	0.769903	89.5028	0.48
Q01118	ENST00000441411	SCN7A	1682	35	1611	6a90.1.A	-5.75589	0.562191	34.8285	0.93698
Q01201	ENST00000221452	RELB	579	126	423	1nfi.1.A	-3.49311	0.642861	50.8361	0.512953
Q01432	ENST00000396553	AMPD3	767	124	756	2a3l.1.B	-4.6254	0.601744	50	0.82399
Q01449	ENST00000223364	MYL7	175	13	168	3u0k.1.A	-1.03866	0.727222	32.9032	0.885714
Q01518	ENST00000372792	CAP1	475	41	210	6rsw.1.C	-0.923568	0.740144	92.3977	0.355789
Q01534	ENST00000451548	TSPY1	308	110	288	5day.1.A	-2.23028	0.695797	35.9551	0.577922
Q01668	ENST00000350061	CACNA1D	2161	107	1603	3jbr.1.A	-7.90694	0.486932	63.4253	0.692272
Q01718	ENST00000327606	MC2R	297	29	294	6w25.1.A	-3.58609	0.628862	50.1887	0.892256
Q01726	ENST00000555147	MC1R	317	40	313	7aue.1.A	-5.46888	0.553119	52.7273	0.861199
Q01740	ENST00000354841	FMO1	532	2	525	7al4.2.A	-2.51553	0.675563	89.8113	0.983083
Q01814	ENST00000360273	ATP2B2	1243	2	1086	6a69.1.A	-5.09744	0.585229	81.9605	0.872084
Q01851	ENST00000377208	POU4F1	419	265	413	1hf0.1.A	-2.06386	0.697306	46.3576	0.353222
Q01860	ENST00000259915	POU5F1	360	138	287	3l1p.1.A	-2.02074	0.681642	88.8158	0.413889
Q01892	ENST00000595883	SPIB	262	130	251	3mfk.1.A	-3.27967	0.641939	37.5	0.461832
Q01959	ENST00000270349	SLC6A3	620	58	600	4xp4.1.A	-3.4209	0.650978	55.0186	0.874194
Q01974	ENST00000375708	ROR2	943	397	746	4xi2.1.A	-4.23202	0.628793	38.8535	0.370095
Q01995	ENST00000278968	TAGLN	201	24	154	1ujo.1.A	-0.129559	0.776209	96.9466	0.646766
Q02045	ENST00000400159	MYL5	173	9	166	3ek8.1.A	-2.06974	0.681282	36.3057	0.907514
Q02094	ENST00000371175	RHAG	409	1	409	3hd6.1.C	-3.65188	0.635805	52.3227	0.997555
Q02156	ENST00000306156	PRKCE	737	235	736	3pfq.1.A	-5.98637	0.580118	53.1624	0.679783
Q02161	ENST00000328664	RHD	417	4	415	3hd6.1.C	-4.20299	0.616523	32.2816	0.985612
Q02218	ENST00000222673	OGDH	1023	49	1015	2xt6.1.A	-3.69556	0.634277	40.8482	0.944282
Q02221	ENST00000287490	COX6A2	97	13	96	2y69.1.M	-4.05865	0.545579	80.4124	0.85567
Q02241	ENST00000260363	KIF23	960	23	444	6wwl.1.C	-6.00144	0.561354	32.1937	0.438542
Q02252	ENST00000553458	ALDH6A1	535	37	520	1t90.1.A	-0.828045	0.734604	43.8669	0.902804
Q02318	ENST00000258415	CYP27A1	531	59	529	3k9v.3.A	-3.06466	0.672548	33.1111	0.885122
Q02325	ENST00000355705	PLGLB1	96	20	96	4a5t.1.A	-1.84925	0.665786	94.8052	0.791667
Q02386	ENST00000269973	ZNF45	682	163	524	5v3j.2.C	-5.33143	0.586439	50.5376	0.529326
Q02410	ENST00000265381	APBA1	837	453	837	3suz.1.A	-4.70781	0.603438	84.6753	0.458781
Q02413	ENST00000257192	DSG1	1049	50	537	1q55.1.A	-7.16783	0.547527	27.5862	0.464252
Q02539	ENST00000244573	H1-1	215	39	113	7k5y.1.M	0.756774	0.846946	73.1132	0.344186
Q02548	ENST00000358127	PAX5	391	13	148	2k27.1.A	-3.26482	0.608995	91.9118	0.345269
Q02556	ENST00000268638	IRF8	426	201	412	3dsh.1.B	-2.01982	0.701606	33.0189	0.495305
Q02575	ENST00000302101	NHLH1	133	74	132	2ypb.1.A	-0.64917	0.74168	57.6271	0.43609
Q02577	ENST00000320238	NHLH2	135	76	134	2ypb.1.A	-0.67043	0.740034	57.6271	0.42963
Q02641	ENST00000394303	CACNB1	598	78	417	4zw2.1.A	0.371321	0.789002	95.7447	0.56689
Q02742	ENST00000376730	GCNT1	428	56	424	2gam.1.A	-0.590548	0.742913	84.6547	0.859813
Q02779	ENST00000253055	MAP3K10	954	14	363	1k9a.1.A	-3.52814	0.653087	32.7217	0.365828
Q02809	ENST00000196061	PLOD1	727	22	727	6fxm.1.B	-0.958658	0.730034	59.4633	0.969739
Q02928	ENST00000310638	CYP4A11	519	40	509	6c94.1.A	-1.87716	0.710542	55.1797	0.903661
Q02978	ENST00000225665	SLC25A11	314	22	313	2lck.1.A	-7.03455	0.498589	33.3333	0.926752
Q02985	ENST00000367425	CFHR3	330	18	330	5o35.1.C	-4.78788	0.59941	38	0.945455
Q03113	ENST00000275364	GNA12	381	29	380	6eg8.2.C	-2.17584	0.699738	37.931	0.92126
Q03167	ENST00000212355	TGFBR3	851	27	355	6mzp.2.A	-2.23667	0.6967	52.4242	0.385429
Q03169	ENST00000333007	TNFAIP2	654	73	653	5b86.2.A	-1.71875	0.702937	73.9726	0.88685
Q03252	ENST00000325327	LMNB2	620	42	297	6jlb.1.A	1.4694	0.814986	56.6901	0.41129
Q03403	ENST00000291526	TFF2	129	26	129	1psp.1.A	-0.524887	0.763798	75.9615	0.79845
Q03468	ENST00000355832	ERCC6	1493	454	981	5vvr.1.M	-4.94396	0.607582	46.3694	0.352981
Q03518	ENST00000354258	TAP1	808	233	802	5u1d.1.A	-3.09613	0.659584	100	0.704208
Q03721	ENST00000369787	KCNC4	635	35	483	2r9r.1.B	-5.15755	0.600801	40.1554	0.705512
Q03923	ENST00000328178	ZNF85	595	143	421	5wjq.1.C	-3.66859	0.627361	49.4662	0.467227
Q03924	ENST00000282869	ZNF117	483	164	469	5v3j.2.C	-3.8578	0.633804	50.8961	0.63147
Q03936	ENST00000328747	ZNF92	586	228	533	5v3j.2.C	-4.19831	0.621211	49.8208	0.520478
Q03938	ENST00000418063	ZNF90	601	198	504	5wjq.1.C	-6.16245	0.549461	49.2857	0.509151
Q04656	ENST00000341514	ATP7A	1500	565	1415	3j09.1.A	-6.88545	0.522671	42.1788	0.566667
Q04725	ENST00000262953	TLE2	743	412	743	2ce9.2.A	-1.40881	0.72598	86.747	0.445491
Q04726	ENST00000559048	TLE3	772	443	772	2ce9.2.A	-1.09992	0.737145	94.8485	0.426166
Q04727	ENST00000376552	TLE4	773	443	773	2ce9.2.A	-1.16565	0.734852	97.5831	0.426908
Q04743	ENST00000553456	EMX2	252	132	216	3a01.2.A	-1.14655	0.724193	49.3976	0.333333
Q04864	ENST00000295025	REL	619	9	304	1nfi.1.A	-2.96398	0.661472	63.1399	0.476575
Q05397	ENST00000521059	PTK2	1052	35	684	2j0k.2.A	-1.51545	0.710553	96.3303	0.61692
Q05513	ENST00000378567	PRKCZ	592	246	585	5li1.1.A	-0.65343	0.752562	84.1499	0.572635
Q05516	ENST00000335953	ZBTB16	673	375	653	5v3m.1.C	-3.39027	0.638505	32.2034	0.413076
Q05639	ENST00000217182	EEF1A2	463	4	461	6ra9.1.B	0.587868	0.788456	100	0.987041
Q05655	ENST00000330452	PRKCD	676	230	672	3pfq.1.A	-5.32927	0.593097	50.5618	0.653846
Q05901	ENST00000289957	CHRNB3	458	25	450	6usf.1.A	-5.40212	0.58419	54.3124	0.927948
Q05932	ENST00000373247	FPGS	587	39	582	3pyz.1.A	-7.20562	0.525768	29.3103	0.925043
Q05D32	ENST00000260327	CTDSPL2	466	283	455	1ta0.1.A	-1.59944	0.71072	43.4286	0.369099
Q06033	ENST00000449956	ITIH3	890	37	621	6fpz.1.A	-0.700519	0.738128	54.3002	0.65618
Q06203	ENST00000264220	PPAT	517	12	516	1ao0.1.A	-3.01398	0.658124	43.4298	0.974855
Q06416	ENST00000465342	POU5F1B	359	138	286	3l1p.1.A	-2.32777	0.666535	86.755	0.412256
Q06432	ENST00000226021	CACNG1	222	1	219	7jpl.1.B	-4.7367	0.590156	85.1351	0.981982
Q06546	ENST00000354828	GABPA	454	186	338	7n2b.1.A	-4.14898	0.574242	29.5775	0.334802
Q06547	ENST00000220429	GABPB1	395	7	310	5jhq.1.A	-3.36767	0.651219	26.4407	0.767089
Q06587	ENST00000374656	RING1	406	259	403	3ixs.1.A	-3.76643	0.595875	63.0631	0.35468
Q06730	ENST00000458705	ZNF33A	810	353	659	5wjq.1.C	-4.56212	0.608433	53.5714	0.377778
Q06732	ENST00000359467	ZNF33B	778	354	660	5wjq.1.C	-4.0634	0.626811	52.8571	0.393316
Q07001	ENST00000258385	CHRND	517	23	516	6uwz.1.B	-3.77895	0.652187	60.5263	0.953578
Q07002	ENST00000360066	CDK18	474	133	449	1jnk.1.A	-3.73497	0.638778	33.2298	0.666667
Q07325	ENST00000264888	CXCL9	125	24	118	6ehz.1.A	-4.38134	0.554289	30.4348	0.752
Q07444	ENST00000396439	KLRC3	240	113	223	3cdg.1.D	-2.56597	0.654227	86.3636	0.458333
Q075Z2	ENST00000344839	BSPH1	132	35	132	1eak.1.A	-3.3804	0.644992	28.5714	0.734848
Q07654	ENST00000518498	TFF3	94	36	94	1pe3.1.A	-5.80622	0.465662	100	0.617021
Q07666	ENST00000327300	KHDRBS1	443	98	278	4jvh.1.C	-0.701218	0.749199	44.5652	0.406321
Q07864	ENST00000320574	POLE	2286	29	2278	6wjv.1.A	-5.45456	0.572734	41.5306	0.983815
Q07973	ENST00000216862	CYP24A1	514	51	514	3k9v.3.A	0.20725	0.770826	84.7917	0.900778
Q08117	ENST00000327141	TLE5	197	20	130	4om2.1.A	-0.642643	0.747891	72.7273	0.558376
Q08211	ENST00000367549	DHX9	1270	128	1150	5aor.1.A	-1.1005	0.725071	52.7463	0.804724
Q08289	ENST00000324631	CACNB2	660	92	469	4zw2.1.A	-1.56716	0.716077	85.1064	0.571212
Q08357	ENST00000342228	SLC20A2	652	8	648	6l85.1.A	-9.46382	0.43246	36.5915	0.981595
Q08397	ENST00000261921	LOXL1	574	368	573	5ze3.2.A	-2.5538	0.677551	48.0392	0.357143
Q08426	ENST00000231887	EHHADH	723	1	721	3zw8.1.A	0.105349	0.767261	77.8393	0.995851
Q08431	ENST00000268150	MFGE8	387	67	387	1sdd.1.B	-3.37302	0.651936	42.1725	0.826873
Q08462	ENST00000338316	ADCY2	1091	138	1078	6r3q.1.A	-5.10778	0.584867	31.069	0.861595
Q08477	ENST00000221307	CYP4F3	520	46	519	6c94.1.A	-3.80323	0.653078	44.5161	0.909615
Q08629	ENST00000394945	SPOCK1	439	84	309	1nub.1.A	-6.05719	0.533	26.0417	0.512528
Q08708	ENST00000330793	CD300C	224	26	132	2q87.1.A	-0.211939	0.768534	91.5888	0.473214
Q08752	ENST00000307720	PPID	370	2	365	1ihg.1.A	0.850923	0.804069	93.7838	0.981081
Q08828	ENST00000297323	ADCY1	1119	165	1056	6r3q.1.A	-5.47564	0.571997	32.6012	0.796247
Q08830	ENST00000381840	FGL1	312	33	308	2h43.1.C	-3.63225	0.627743	39.2226	0.88141
Q08999	ENST00000262133	RBL2	1139	45	1024	4elj.1.A	-7.07071	0.516189	31.962	0.859526
Q08AG5	ENST00000439326	ZNF844	666	102	384	5v3j.2.C	-3.51464	0.63258	39.5604	0.423423
Q08AH1	ENST00000307493	ACSM1	577	4	575	2p2b.1.A	-4.61926	0.608828	26.5233	0.989601
Q08AN1	ENST00000600228	ZNF616	781	182	460	5wjq.1.C	-3.19942	0.646146	51.2456	0.355954
Q08ER8	ENST00000321545	ZNF543	600	196	502	5wjq.1.C	-4.59196	0.607333	55.516	0.51
Q08ET2	ENST00000360844	SIGLEC14	396	19	340	5lf5.1.A	-4.42824	0.615167	26.936	0.810606
Q08J23	ENST00000264670	NSUN2	767	153	430	5wwr.1.A	-4.67144	0.585754	26.9841	0.361147
Q09019	ENST00000270223	DMWD	674	21	636	5k1c.1.C	-3.42414	0.643773	58.4087	0.912463
Q09470	ENST00000382545	KCNA1	495	32	419	5wie.1.B	-3.25964	0.654401	76.1388	0.781818
Q0D2J5	ENST00000358987	ZNF763	394	76	363	5wjq.1.C	-3.45375	0.635091	36.8231	0.728426
Q0D2K2	ENST00000409223	KLHL30	578	6	259	3i3n.1.B	-1.87198	0.699762	28.3465	0.437716
Q0VAF6	ENST00000318438	SYCN	134	39	134	3ent.1.A	-3.14622	0.655049	25.8824	0.708955
Q0VAK6	ENST00000420581	LMOD3	560	240	560	4rwt.1.B	-5.7195	0.565184	40.6926	0.571429
Q0VAQ4	ENST00000398453	SMAGP	97	33	66	2l6w.1.A	-3.40586	0.560734	34.375	0.340206
Q0VDF9	ENST00000378372	HSPA14	509	1	507	4ani.1.D	-4.92535	0.616869	31.1159	0.994106
Q0VGE8	ENST00000357666	ZNF816	651	226	532	5wjq.1.C	-4.56705	0.608251	49.1103	0.470046
Q0WX57	ENST00000509660	USP17L24	530	76	406	5vsb.1.A	-4.37406	0.610538	25.7862	0.622642
Q10472	ENST00000269195	GALNT1	559	58	556	6e4r.1.A	-2.35939	0.694135	51.1202	0.890877
Q10567	ENST00000357586	AP1B1	949	4	636	4uqi.1.B	-1.82042	0.699883	90.0775	0.665964
Q10713	ENST00000371717	PMPCA	525	39	511	7jrg.1.L	-3.05669	0.675897	35.022	0.899048
Q11201	ENST00000399640	ST3GAL1	340	56	340	2wml.1.A	-1.04868	0.7322	85.3147	0.835294
Q11203	ENST00000347631	ST3GAL3	375	86	370	6apl.3.A	-3.99438	0.613964	25.4355	0.757333
Q11206	ENST00000392669	ST3GAL4	333	46	330	6apl.3.A	-4.03562	0.612308	25.2632	0.852853
Q12788	ENST00000568546	TBL3	808	15	791	6rxt.1.J	-4.29547	0.613288	31.979	0.960396
Q12798	ENST00000327228	CETN1	172	4	166	3o77.1.A	0.094643	0.784411	51.2346	0.94186
Q12800	ENST00000257915	TFCP2	502	65	279	5mph.1.A	-3.52619	0.637739	33.0144	0.426295
Q12805	ENST00000355426	EFEMP1	493	171	373	6pog.1.B	-4.32656	0.605362	37.6344	0.409736
Q12829	ENST00000571995	RAB40B	278	9	182	6rir.1.B	-1.3442	0.721191	45.9302	0.622302
Q12837	ENST00000281321	POU4F2	409	254	404	1au7.1.C	-1.75616	0.710587	49.3151	0.366748
Q12840	ENST00000455537	KIF5A	1032	7	357	6wwg.1.D	-5.22709	0.594475	37.6068	0.339147
Q12846	ENST00000313843	STX4	297	2	256	3c98.1.B	-2.3124	0.682122	46.2406	0.855219
Q12849	ENST00000254799	GRSF1	480	251	477	6dhs.3.A	-4.2326	0.606465	37.931	0.470833
Q12851	ENST00000294066	MAP4K2	820	13	313	5j5t.1.B	-1.16502	0.722814	65.0568	0.365854
Q12852	ENST00000267079	MAP3K12	859	117	448	7kjc.1.A	-2.84031	0.674735	27.1903	0.385332
Q12860	ENST00000347616	CNTN1	1018	329	901	4yh7.1.A	-4.52523	0.611683	25.0401	0.561886
Q12864	ENST00000027335	CDH17	832	239	772	7a7d.1.H	-4.41291	0.619647	33.7209	0.640625
Q12873	ENST00000330494	CHD3	2000	455	1210	6ryr.1.K	-2.59448	0.672801	77.088	0.3775
Q12882	ENST00000370192	DPYD	1025	3	1018	7m31.1.A	-0.644875	0.741013	92.6829	0.990244
Q12889	ENST00000369732	OVGP1	678	22	384	5hbf.1.A	-1.24311	0.730322	47.1354	0.533923
Q12891	ENST00000357750	HYAL2	473	26	444	2pe4.1.A	-1.75406	0.710453	41.7874	0.883721
Q12894	ENST00000417626	IFRD2	506	135	506	6mtc.44.A	-2.56928	0.6811	91.9799	0.733202
Q12899	ENST00000437089	TRIM26	539	140	539	4cg4.1.A	-4.40363	0.609503	29.1545	0.74026
Q12901	ENST00000270014	ZNF155	538	173	479	5wjq.1.C	-4.55754	0.608602	50.1779	0.568773
Q12905	ENST00000361891	ILF2	390	29	361	4atb.1.A	-0.365268	0.763197	100	0.851282
Q12906	ENST00000590261	ILF3	894	6	374	4atb.1.B	-0.53536	0.754355	97.0976	0.411633
Q12907	ENST00000303127	LMAN2	356	52	301	2dup.1.A	0.431475	0.794613	99.2032	0.699438
Q12908	ENST00000245312	SLC10A2	348	34	310	3zux.1.A	-4.36984	0.598402	27.037	0.793103
Q12926	ENST00000380117	ELAVL2	359	36	356	6r5k.1.E	-4.69545	0.603045	26.7081	0.891365
Q12959	ENST00000419354	DLG1	904	583	904	1kjw.1.A	0.108288	0.780736	71.7687	0.355088
Q12965	ENST00000288235	MYO1E	1108	12	759	2otg.1.A	-2.57054	0.673639	35.7241	0.674188
Q12967	ENST00000372050	RALGDS	914	63	649	5cm8.1.A	-4.38389	0.606836	39.1111	0.641138
Q12972	ENST00000311772	PPP1R8	351	3	130	2jpe.1.A	-2.90148	0.630017	99.2188	0.361823
Q13002	ENST00000421544	GRIK2	908	34	847	7ldd.1.B	-2.88781	0.662538	42.734	0.895374
Q13003	ENST00000373091	GRIK3	919	33	846	7ks0.1.B	-2.41819	0.678969	80.1782	0.884657
Q13018	ENST00000283243	PLA2R1	1463	35	1380	7jpu.1.A	-6.08357	0.550727	35.8186	0.919344
Q13045	ENST00000327031	FLII	1269	484	1261	3ffn.1.A	-5.39699	0.574748	31.083	0.612293
Q13075	ENST00000194097	NAIP	1403	10	1403	5yud.1.A	-7.57967	0.498382	67.5464	0.992872
Q13087	ENST00000219406	PDIA2	525	39	495	5xf7.1.A	-3.23898	0.664757	32.2296	0.868571
Q13103	ENST00000168148	SPP2	211	19	135	2ch9.1.A	-3.62559	0.589126	28.6957	0.549763
Q13105	ENST00000375743	ZBTB17	803	361	637	5v3m.1.C	-3.57796	0.630277	40.2597	0.343711
Q13106	ENST00000512439	ZNF154	437	88	380	5v3m.1.C	-2.5774	0.674279	49.026	0.668192
Q13151	ENST00000314940	HNRNPA0	305	2	179	5ho4.1.A	-1.64119	0.709949	55.618	0.580328
Q13156	ENST00000373040	RPA4	261	41	175	2pi2.1.A	-1.74671	0.689381	46.9565	0.51341
Q13163	ENST00000178640	MAP2K5	448	140	438	7b3m.1.A	-1.66534	0.713038	47.7966	0.665179
Q13177	ENST00000327134	PAK2	524	227	522	6fd3.1.A	0.239895	0.784695	90.2357	0.562977
Q13183	ENST00000314669	SLC13A2	592	13	573	7jsk.1.A	-4.61168	0.602224	54.7237	0.945946
Q13206	ENST00000322536	DDX10	875	54	516	3i5y.1.A	-5.15997	0.606046	31.4534	0.528
Q13228	ENST00000368868	SELENBP1	472	9	472	2ece.1.A	-2.67551	0.684749	42.2018	0.980932
Q13237	ENST00000264399	PRKG2	762	111	762	5dyk.1.A	-2.88227	0.662732	30.1165	0.854331
Q13239	ENST00000338087	SLA	276	25	215	4xi2.1.A	-5.38783	0.561679	26.6304	0.688406
Q13242	ENST00000229390	SRSF9	221	7	181	5ifm.2.B	-2.86957	0.653841	28.9474	0.78733
Q13243	ENST00000394366	SRSF5	272	2	181	5ifm.5.A	-3.85678	0.616744	25.6757	0.658088
Q13258	ENST00000306051	PTGDR	359	19	340	7d7m.1.A	-5.23003	0.585904	32.7586	0.89415
Q13268	ENST00000250383	DHRS2	280	29	278	3o4r.1.A	-0.384531	0.750121	60.7143	0.889286
Q13275	ENST00000002829	SEMA3F	785	24	694	3nvq.1.A	-5.64222	0.566168	30.3293	0.853503
Q13277	ENST00000337979	STX3	289	2	247	3c98.1.B	-1.55193	0.712722	66.2879	0.847751
Q13296	ENST00000227918	SCGB2A2	93	22	91	1utg.1.B	-2.07842	0.673451	25	0.741935
Q13304	ENST00000272644	GPR17	367	57	346	5vbl.1.B	-4.86814	0.581785	31.4879	0.787466
Q13308	ENST00000230419	PTK7	1070	127	589	6iaa.1.A	-4.69749	0.620721	26.1641	0.431776
Q13310	ENST00000372857	PABPC4	644	8	414	6r5k.1.E	-3.80892	0.637921	48.6842	0.630435
Q13319	ENST00000302625	CDK5R2	367	180	329	3o0g.1.B	-1.32393	0.715831	71.8121	0.405995
Q13323	ENST00000216115	BIK	160	55	111	1ddb.1.A	-2.64462	0.565943	31.3725	0.35
Q13349	ENST00000389202	ITGAD	1161	18	1094	5es4.1.A	-2.54473	0.674542	66.5741	0.926787
Q13360	ENST00000589262	ZNF177	481	145	475	5wjq.1.C	-5.96837	0.5627	47.331	0.686071
Q13368	ENST00000398389	MPP3	585	130	585	4wsi.1.A	-3.80287	0.646134	41.8231	0.777778
Q13370	ENST00000282096	PDE3B	1112	662	1080	7l27.2.A	-1.38251	0.715205	74.5946	0.375899
Q13371	ENST00000259467	PDCL	301	51	277	2trc.1.C	-4.40668	0.599399	47.9263	0.750831
Q13398	ENST00000347302	ZNF211	564	109	448	5v3m.1.C	-6.61913	0.540426	46.2295	0.601064
Q13402	ENST00000409709	MYO7A	2215	3	860	2dfs.1.H	-2.84334	0.664094	40.1425	0.386907
Q13410	ENST00000244513	BTN1A1	526	27	237	4hh8.1.A	-0.640472	0.754227	79.2453	0.39924
Q13423	ENST00000264663	NNT	1086	48	1085	6qti.1.A	-2.39211	0.679881	97.1455	0.95488
Q13424	ENST00000217381	SNTA1	505	2	270	1z87.1.A	-6.63999	0.502106	92.3954	0.530693
Q13425	ENST00000336278	SNTB2	540	17	301	1z87.1.A	-7.45129	0.475209	44.9219	0.525926
Q13443	ENST00000487273	ADAM9	819	209	677	5y2z.1.A	-2.76246	0.682207	33.4783	0.571429
Q13444	ENST00000356955	ADAM15	863	209	691	5y2z.1.A	-2.22419	0.70182	33.7526	0.558517
Q13445	ENST00000214869	TMED1	227	31	127	5gu5.1.A	-0.995543	0.738512	66.6667	0.422907
Q13449	ENST00000490035	LSAMP	338	38	309	5uv6.1.A	0.360597	0.776515	57.4007	0.801775
Q13470	ENST00000576812	TNK1	666	107	443	4hzs.1.A	-3.2825	0.660255	47.4164	0.504505
Q13488	ENST00000265686	TCIRG1	830	3	829	6vq7.1.S	-3.74389	0.632586	47.3366	0.995181
Q13492	ENST00000393346	PICALM	652	20	288	3zyk.1.A	-0.685463	0.746264	100	0.411043
Q13496	ENST00000370396	MTM1	603	33	544	1lw3.1.A	-1.64877	0.715142	66.4336	0.84743
Q13508	ENST00000355810	ART3	389	28	258	1gxz.1.A	-4.38691	0.599928	40.6542	0.59126
Q13520	ENST00000315520	AQP6	282	16	246	5c5x.1.A	-2.72869	0.668105	57.1429	0.815603
Q13530	ENST00000255175	SERINC3	473	30	469	6sp2.1.A	-5.80995	0.576557	42.7948	0.928118
Q13585	ENST00000218316	GPR50	617	25	314	6me6.1.A	-3.43583	0.638653	46.2069	0.468395
Q13588	ENST00000284154	GRAP	217	1	216	1gri.1.B	-2.9749	0.659816	58.8785	0.990783
Q13591	ENST00000382496	SEMA5A	1074	37	533	3afc.1.A	-3.58516	0.63814	37.8049	0.461825
Q13601	ENST00000229214	KRR1	381	54	330	6lqq.49.A	0.135624	0.779759	61.5635	0.724409
Q13608	ENST00000304611	PEX6	980	290	977	7bp8.1.A	-4.1954	0.616789	29.321	0.70102
Q13609	ENST00000394549	DNASE1L3	305	21	282	4awn.1.A	-0.746378	0.744097	46.332	0.855738
Q13615	ENST00000401950	MTMR3	1198	32	582	1m7r.1.A	-3.94298	0.62562	41.8182	0.459098
Q13621	ENST00000380993	SLC12A1	1099	176	1099	6m1y.1.A	-6.5486	0.534457	31.5403	0.839854
Q13634	ENST00000274170	CDH18	790	54	600	7a7d.1.A	-6.18267	0.55966	28.7594	0.691139
Q13639	ENST00000377888	HTR4	388	16	330	6e67.2.A	-3.64015	0.642005	35.5769	0.809278
Q13642	ENST00000394155	FHL1	323	37	172	1b8t.1.A	-6.64422	0.430557	26.1194	0.417957
Q13643	ENST00000373016	FHL3	280	36	172	6cme.1.A	-2.71246	0.637843	27.2059	0.485714
Q13685	ENST00000248450	AAMP	434	83	430	4wju.2.A	-4.25083	0.62594	26.3804	0.799539
Q13698	ENST00000362061	CACNA1S	1873	32	1520	3jbr.1.A	-7.97531	0.484539	85.9584	0.794447
Q13724	ENST00000448666	MOGS	837	63	837	5mhf.1.A	-0.000946785	0.763542	87.871	0.924731
Q13733	ENST00000368081	ATP1A4	1029	38	1029	3wgu.2.A	-2.24887	0.684893	79.8387	0.963071
Q13751	ENST00000356082	LAMB3	1172	20	464	4aqs.1.A	-3.0582	0.667831	44.2424	0.37884
Q13761	ENST00000308873	RUNX3	415	58	209	4l0z.1.A	-2.00192	0.680736	75.8772	0.363855
Q13797	ENST00000264741	ITGA9	1035	30	1004	4g1e.1.A	-4.26089	0.614497	27	0.941063
Q13823	ENST00000373062	GNL2	731	19	466	7btb.1.a	-4.82024	0.612307	55.5804	0.611491
Q13829	ENST00000226225	TNFAIP1	316	26	173	6s4l.1.A	-3.78186	0.631258	25.6757	0.46519
Q13875	ENST00000420739	MOBP	183	12	75	2zet.2.B	-3.82086	0.516139	25	0.344262
Q13884	ENST00000395601	SNTB1	538	15	299	1z87.1.A	-7.31799	0.480559	50.3906	0.527881
Q13885	ENST00000333628	TUBB2A	445	1	426	6wvl.1.B	-1.64022	0.714612	100	0.955056
Q13886	ENST00000377126	KLF9	244	138	241	5v3m.1.C	-4.4322	0.55707	38	0.422131
Q13905	ENST00000372189	RAPGEF1	1077	673	1070	7kfz.1.B	-3.3802	0.652914	26.8354	0.368617
Q13956	ENST00000266395	PDE6H	83	6	76	7jsn.1.F	-2.21004	0.655511	83.5443	0.843373
Q14002	ENST00000006724	CEACAM7	265	35	235	5vst.1.A	-1.29987	0.727526	39.604	0.754717
Q14003	ENST00000477616	KCNC3	757	87	550	2r9r.1.B	-6.25086	0.571205	40.3101	0.611625
Q14028	ENST00000251102	CNGB1	1251	646	1086	7lft.1.A	-2.28513	0.683624	34.9206	0.351719
Q14088	ENST00000257017	RAB33A	237	38	219	2iez.3.A	-3.79174	0.618894	36.7568	0.763713
Q14103	ENST00000313899	HNRNPD	355	96	260	2mjn.1.A	-2.69572	0.65885	25.3165	0.461972
Q14123	ENST00000321453	PDE1C	709	57	467	4wzi.1.A	-3.94584	0.633604	33.4158	0.578279
Q14147	ENST00000328771	DHX34	1143	148	991	5aor.2.A	-5.39233	0.574911	30.5014	0.737533
Q14154	ENST00000194118	DELE1	515	220	434	6ok3.1.B	-2.00044	0.699261	33.8164	0.415534
Q14161	ENST00000355312	GIT2	759	6	358	6jmt.1.A	-0.349195	0.762915	96.3788	0.463768
Q14165	ENST00000228506	MLEC	292	44	226	2k46.1.A	-5.6684	0.539665	88.5246	0.623288
Q14183	ENST00000350119	DOC2A	400	89	395	2r83.1.A	-3.5637	0.645224	38.7681	0.765
Q14185	ENST00000280333	DOCK1	1865	1	1615	6tgb.1.A	-7.30338	0.508049	45.5405	0.865416
Q14190	ENST00000290399	SIM2	667	2	348	4zpk.1.B	-4.40846	0.621385	36.1765	0.518741
Q14201	ENST00000348354	BTG3	252	1	115	3e9v.1.A	0.0756753	0.79037	42.4779	0.452381
Q14206	ENST00000330430	RCAN2	197	13	107	1wey.1.A	-4.15952	0.566373	61.5385	0.477157
Q14210	ENST00000301263	LY6D	128	20	94	2l03.1.A	-4.08013	0.529135	36.9863	0.578125
Q14213	ENST00000221847	EBI3	229	28	227	6o4p.1.A	-2.71537	0.670954	29.3814	0.868996
Q14249	ENST00000372642	ENDOG	297	62	283	6lyf.2.A	-1.32284	0.72672	93.6975	0.744108
Q14314	ENST00000248598	FGL2	439	22	438	3ghg.2.C	-6.39128	0.550743	34.3324	0.947608
Q14330	ENST00000340807	GPR18	331	20	296	5xsz.1.A	-4.18774	0.605732	26.7148	0.833837
Q14332	ENST00000315323	FZD2	565	35	561	5v57.1.B	-5.72201	0.586598	26.1053	0.930973
Q14344	ENST00000439174	GNA13	377	18	370	6crk.1.A	-1.82107	0.712557	41.7143	0.933687
Q14390	ENST00000448514	GGTLC2	218	37	218	4gdx.1.B	-3.003	0.652623	91.9355	0.830275
Q14406	ENST00000309894	CSHL1	222	27	221	1hwg.1.A	-2.68154	0.672494	73.262	0.873874
Q14410	ENST00000358842	GK2	553	12	516	6zq4.1.A	-1.06842	0.726194	51.0891	0.911392
Q14432	ENST00000359062	PDE3A	1141	669	1094	7l27.2.A	-1.83406	0.699406	97.0976	0.37248
Q14435	ENST00000392701	GALNT3	633	96	632	6s22.1.A	-0.890592	0.735171	79.9682	0.846761
Q14451	ENST00000309156	GRB7	532	100	352	4k81.3.A	-2.65302	0.667017	47.4104	0.473684
Q14498	ENST00000253363	RBM39	530	150	331	4pkd.1.B	-0.672757	0.752272	26.257	0.341509
Q14500	ENST00000331718	KCNJ12	433	42	372	3spg.1.D	-1.11252	0.724651	89.521	0.762125
Q14508	ENST00000372676	WFDC2	124	75	124	1udk.1.A	-0.589189	0.724278	48.9796	0.395161
Q14520	ENST00000351270	HABP2	560	42	559	5edm.1.A	-5.87357	0.585327	28.0335	0.923214
Q14527	ENST00000310053	HLTF	1009	55	1008	6l8n.1.A	-5.46724	0.572291	30.5455	0.9445
Q14533	ENST00000327741	KRT81	505	102	312	6jlb.1.A	-2.36316	0.680894	29.3023	0.415842
Q14542	ENST00000357440	SLC29A2	456	7	450	6ob6.1.A	-4.88905	0.607625	51.3447	0.971491
Q14563	ENST00000265362	SEMA3A	771	27	669	1olz.1.A	-2.8423	0.66413	38.1818	0.832685
Q14571	ENST00000381340	ITPR2	2701	6	2635	6dqj.1.A	-3.18523	0.652132	67.5201	0.973343
Q14574	ENST00000360428	DSC3	896	136	678	7a7d.1.J	-1.69682	0.70821	64.0884	0.604911
Q14576	ENST00000359227	ELAVL3	367	38	250	5ca5.1.A	-2.12118	0.695669	26.4249	0.577657
Q14582	ENST00000337190	MXD4	209	54	132	1nlw.1.C	0.610628	0.834844	68.75	0.373206
Q14584	ENST00000588221	ZNF266	549	153	459	5wjq.1.C	-4.19609	0.621921	50.1779	0.557377
Q14585	ENST00000420450	ZNF345	488	59	365	5wjq.1.C	-4.03665	0.627796	57.5	0.627049
Q14586	ENST00000300870	ZNF267	743	264	571	5wjq.1.C	-5.05345	0.590258	50.5338	0.41319
Q14588	ENST00000426739	ZNF234	700	201	507	5wjq.1.C	-4.57789	0.607852	52.669	0.437143
Q14590	ENST00000291182	ZNF235	738	260	566	5wjq.1.C	-4.99692	0.592411	50.8897	0.414634
Q14592	ENST00000360338	ZNF460	562	193	499	5wjq.1.C	-4.06439	0.626774	52.3132	0.544484
Q14593	ENST00000476120	ZNF273	569	205	510	5v3j.2.C	-4.15336	0.622873	49.4624	0.536028
Q14624	ENST00000266041	ITIH4	930	27	601	6fpz.1.A	-1.70305	0.705837	43.0314	0.617204
Q14651	ENST00000337777	PLS1	629	123	627	1pxy.1.A	-3.02969	0.672242	42.1907	0.801272
Q14654	ENST00000339994	KCNJ11	390	32	359	6c3o.1.B	-2.12496	0.699588	100	0.838462
Q14679	ENST00000258398	TTLL4	1199	605	1039	6vzt.1.A	-3.19983	0.659307	34	0.361968
Q14681	ENST00000322444	KCTD2	263	68	240	3drx.1.A	-2.03444	0.692395	81.5385	0.653992
Q14689	ENST00000417564	DIP2A	1571	330	927	5icr.1.A	-4.25477	0.613057	25.9392	0.380013
Q14692	ENST00000374518	BMS1	1282	54	1267	6rxt.1.Z	-4.7054	0.598945	41.3666	0.946178
Q14694	ENST00000219473	USP10	798	410	796	3n3k.1.A	-5.32541	0.578913	26.0606	0.483709
Q14696	ENST00000261758	MESD	234	45	234	2kgl.1.A	-7.09866	0.490589	89.418	0.807692
Q14697	ENST00000356638	GANAB	944	33	944	5ied.1.A	-0.984447	0.729132	91.3377	0.965042
Q14703	ENST00000343411	MBTPS1	1052	112	475	2zwp.2.A	-5.99577	0.55995	25.2427	0.345057
Q14721	ENST00000371741	KCNB1	858	27	424	3lnm.2.A	-4.95253	0.598039	48.5255	0.462704
Q14722	ENST00000490337	KCNAB1	419	88	413	3lut.1.A	-0.864509	0.745407	83.8323	0.775656
Q14738	ENST00000485511	PPP2R5D	602	110	512	3fga.1.B	-1.81474	0.706832	88.8337	0.667774
Q14739	ENST00000272163	LBR	615	213	615	4quv.1.A	-5.68447	0.5706	39.5577	0.653659
Q14764	ENST00000357402	MVP	893	1	815	4v60.1.A	-4.55855	0.604083	91.3753	0.911534
Q14765	ENST00000358470	STAT4	748	25	707	6ux2.1.A	-2.7264	0.668185	41.1765	0.911765
Q14773	ENST00000380770	ICAM4	271	46	232	3bn3.1.B	-1.66448	0.713028	33.871	0.686347
Q147U1	ENST00000397902	ZNF846	533	195	501	5wjq.1.C	-5.43139	0.576401	51.6014	0.574109
Q147X3	ENST00000556492	NAA30	362	211	361	6ygd.1.A	-1.59212	0.70182	50.3311	0.414365
Q14802	ENST00000603181	FXYD3	87	21	87	2jp3.1.A	-4.93519	0.454303	53.7313	0.758621
Q14916	ENST00000244527	SLC17A1	467	15	461	6v4d.1.A	-8.4863	0.494302	30.2961	0.955032
Q14919	ENST00000312515	DRAP1	205	8	89	7cvq.2.A	-1.15446	0.719856	30.3371	0.395122
Q14929	ENST00000395395	ZNF169	603	259	593	5wjq.1.C	-4.32328	0.622065	49.1103	0.553897
Q14940	ENST00000299798	SLC9A5	896	32	543	7dsx.1.B	-5.61982	0.590961	48.6166	0.570312
Q14957	ENST00000293190	GRIN2C	1233	29	842	6whs.1.B	-4.70542	0.598944	58.0171	0.659367
Q14964	ENST00000320578	RAB39A	217	4	195	6s5f.1.A	-0.37188	0.765671	80.0971	0.880184
Q14973	ENST00000216540	SLC10A1	349	25	309	4n7x.1.A	-4.64341	0.587913	26.6423	0.813754
Q14995	ENST00000312521	NR1D2	579	102	577	5uan.1.B	-6.51206	0.570442	36.0502	0.82038
Q14CB8	ENST00000358531	ARHGAP19	494	108	309	3byi.1.A	-2.33599	0.685973	33.6842	0.406883
Q14CS0	ENST00000399598	UBXN2B	331	215	331	1s3s.1.G	-5.08639	0.509756	54.4	0.350453
Q15014	ENST00000360458	MORF4L2	288	120	286	6ago.1.B	-1.8637	0.697372	89.4737	0.576389
Q15021	ENST00000315579	NCAPD2	1401	7	1218	6qj3.1.A	-5.48223	0.571766	27.0221	0.864383
Q15034	ENST00000264345	HERC3	1050	649	1050	5lp8.1.A	-3.39332	0.644852	27.4406	0.381905
Q15040	ENST00000216039	JOSD1	202	24	200	6pgv.1.A	-0.843117	0.744217	54.4444	0.871287
Q15050	ENST00000320270	RRS1	365	22	195	7bt6.1.e	-3.26126	0.636531	40.2235	0.473973
Q15057	ENST00000326793	ACAP2	778	1	365	4nsw.1.A	-0.695256	0.73925	50.2732	0.467866
Q15067	ENST00000293217	ACOX1	660	1	654	1is2.1.A	-1.21297	0.721136	85.303	0.989394
Q15072	ENST00000443387	ZNF146	292	13	291	5wjq.1.C	-2.3158	0.681525	51.4286	0.952055
Q15084	ENST00000272227	PDIA6	440	26	266	3wt1.1.A	-3.26186	0.643521	29.2035	0.545455
Q15102	ENST00000262890	PAFAH1B3	231	5	216	1bwq.1.A	0.151732	0.785684	96.9697	0.91342
Q15111	ENST00000428675	PLCL1	1095	109	852	3qr0.1.A	-3.3656	0.645821	30.9392	0.678539
Q15124	ENST00000396396	PGM5	567	3	567	6y8z.1.A	0.39255	0.777166	79.0036	0.994709
Q15131	ENST00000353379	CDK10	360	35	328	1h27.1.A	-1.20765	0.727928	44.1781	0.813889
Q15139	ENST00000331968	PRKD1	912	420	849	6s9x.1.A	-5.16384	0.591724	25.1889	0.470395
Q15147	ENST00000278655	PLCB4	1175	5	858	3qr0.1.A	-2.83073	0.664535	47.141	0.725957
Q15165	ENST00000222572	PON2	354	17	354	6h0a.1.A	-1.00796	0.740983	65.2542	0.951977
Q15166	ENST00000265627	PON3	354	17	354	6h0a.1.A	-1.64218	0.718655	60.7345	0.951977
Q15173	ENST00000164133	PPP2R5B	497	69	467	3fga.1.B	-1.39864	0.722201	71.1779	0.800805
Q15262	ENST00000368215	PTPRK	1439	864	1438	3sr9.1.A	-2.52458	0.67802	45.3427	0.398888
Q15269	ENST00000291576	PWP2	919	1	876	6rxv.1.A	-2.55548	0.674165	45.2607	0.952122
Q15306	ENST00000380956	IRF4	451	239	420	5bvi.1.A	0.201926	0.789676	94.5355	0.40133
Q15327	ENST00000371697	ANKRD1	319	27	313	5leb.1.A	-4.98456	0.573126	25.8555	0.896552
Q15334	ENST00000316843	LLGL1	1064	16	951	6n8q.1.A	-2.74173	0.667649	58.8805	0.878759
Q15345	ENST00000343304	LRRC41	812	460	786	2bnh.1.A	-6.94097	0.524013	25.5738	0.401478
Q15349	ENST00000265678	RPS6KA2	733	49	382	4l44.1.A	-2.30389	0.694645	54.7619	0.454297
Q15365	ENST00000303577	PCBP1	356	97	349	2jzx.1.A	-4.0265	0.610451	30.9677	0.707865
Q15388	ENST00000366607	TOMM20	145	54	145	1om2.1.A	-2.36935	0.657926	97.8261	0.627586
Q15391	ENST00000309170	P2RY14	338	19	302	4pxz.1.A	-3.74594	0.624545	48	0.837278
Q15406	ENST00000487099	NR6A1	480	53	471	4nqa.1.A	-5.55042	0.57795	29.5031	0.870833
Q15415	ENST00000250831	RBMY1F	496	6	183	6y53.1.H	-3.65048	0.623293	27.6316	0.356855
Q15417	ENST00000370206	CNN3	329	18	150	1wyn.1.A	-2.58856	0.64366	68.4211	0.401216
Q15434	ENST00000262031	RBMS2	407	55	218	4ed5.1.A	-2.25825	0.679172	39.2405	0.400491
Q15437	ENST00000262544	SEC23B	767	1	764	5kyn.2.A	-1.09659	0.725208	84.6859	0.994785
Q15466	ENST00000254227	NR0B2	257	48	257	4nuf.1.A	-2.70182	0.671621	79.5238	0.81323
Q15477	ENST00000375394	SKIV2L	1246	52	1245	4buj.1.A	-6.87005	0.52321	43.0283	0.957464
Q15506	ENST00000227135	SPA17	151	7	72	7my4.1.A	-1.08153	0.725774	72.2222	0.430464
Q15555	ENST00000300249	MAPRE2	327	134	298	4xa3.1.A	-4.32753	0.584971	35.4545	0.501529
Q15569	ENST00000336395	TESK1	626	34	315	6o9d.2.A	-4.13194	0.60785	25.7246	0.448882
Q15599	ENST00000424542	SLC9A3R2	337	147	337	2krg.1.A	-4.75906	0.587204	52.8796	0.563798
Q15653	ENST00000313582	NFKBIB	356	51	310	5leb.1.A	-2.78554	0.661042	26.1719	0.727528
Q15654	ENST00000200457	TRIP6	476	276	436	2rgt.2.A	-4.75279	0.555922	28.2895	0.336134
Q15669	ENST00000381799	RHOH	191	2	175	1ds6.1.A	-2.44829	0.672433	40.884	0.905759
Q15696	ENST00000307771	ZRSR2	482	166	349	7c07.2.A	-1.85367	0.70255	42.1053	0.379668
Q15697	ENST00000268655	ZNF174	407	254	407	5wjq.1.C	-3.61368	0.6017	37.013	0.375921
Q15700	ENST00000398309	DLG2	870	421	864	3shw.1.A	-5.7439	0.579159	32.337	0.509195
Q15743	ENST00000531499	GPR68	365	20	300	6os0.1.A	-4.74828	0.5848	28.2686	0.767123
Q15746	ENST00000360304	MYLK	1914	31	812	3b43.1.A	-5.46562	0.572347	27.5311	0.408046
Q15760	ENST00000332427	GPR19	415	16	343	6ibl.2.A	-5.07629	0.592352	28.2958	0.787952
Q15761	ENST00000338566	NPY5R	445	39	444	5zbh.1.A	-5.89956	0.564138	26.1084	0.910112
Q15776	ENST00000330236	ZKSCAN8	578	309	570	5v3j.2.C	-2.09276	0.688609	52.4715	0.451557
Q15777	ENST00000358117	MPPED2	294	11	291	3rl5.1.A	0.0285668	0.775311	98.9796	0.952381
Q15825	ENST00000276410	CHRNA6	494	33	488	6pv7.1.A	-5.41515	0.593998	68.2819	0.921053
Q15836	ENST00000054666	VAMP3	100	7	98	2kog.1.A	-6.20773	0.438836	79.3478	0.91
Q15842	ENST00000240662	KCNJ8	424	34	368	3spj.1.D	-3.18357	0.65219	48.6486	0.787736
Q15847	ENST00000372013	ADIRF	76	15	48	3j9e.1.A	-1.45565	0.589491	34.375	0.434211
Q15848	ENST00000320741	ADIPOQ	244	107	244	6u66.1.A	-1.33582	0.724624	100	0.561475
Q15849	ENST00000255226	SLC14A2	920	558	903	4ezc.1.A	-1.95023	0.695342	62.9834	0.375
Q15878	ENST00000367573	CACNA1E	2313	70	1851	6jp5.1.A	-6.29368	0.543376	49.3216	0.769996
Q15915	ENST00000282928	ZIC1	447	235	386	2gli.1.C	-5.63565	0.500229	50.3311	0.337808
Q15928	ENST00000240499	ZNF141	474	170	446	5v3m.1.C	-2.13324	0.688431	52.1311	0.582278
Q15935	ENST00000314531	ZNF77	545	139	459	5wjq.1.C	-4.27309	0.61866	47.6868	0.587156
Q15937	ENST00000342483	ZNF79	498	190	496	5wjq.1.C	-5.03964	0.590837	55.1601	0.614458
Q15973	ENST00000543802	ZNF124	351	57	341	5v3j.1.C	-2.88921	0.658323	44.7653	0.809117
Q16099	ENST00000438375	GRIK4	956	21	834	6njn.1.C	-3.86174	0.628463	36.7372	0.850418
Q16134	ENST00000511912	ETFDH	617	37	617	2gmj.1.A	-0.281575	0.753628	95.3767	0.940032
Q16143	ENST00000310112	SNCB	134	14	85	6ssx.1.I	-7.86703	0.299843	68.2171	0.529851
Q16270	ENST00000295666	IGFBP7	282	31	155	3tjq.1.A	-0.993072	0.73088	43.8017	0.439716
Q16280	ENST00000329903	CNGA2	664	131	580	7lft.1.A	-1.77321	0.701535	71.785	0.676205
Q16281	ENST00000272602	CNGA3	694	159	608	7lft.1.A	-1.4347	0.713379	73.9292	0.646974
Q16322	ENST00000369771	KCNA10	511	85	468	2r9r.1.B	-3.31104	0.653024	68.7179	0.749511
Q16348	ENST00000489711	SLC15A2	729	41	701	4uvm.1.A	-7.53721	0.499867	35.0562	0.90535
Q16352	ENST00000369849	INA	499	90	302	6jlb.1.A	1.96973	0.832491	29.2576	0.42485
Q16394	ENST00000378204	EXT1	746	475	729	1omz.1.A	-4.24445	0.632229	28.5141	0.340483
Q16445	ENST00000274545	GABRA6	453	27	443	6hug.1.A	-4.67514	0.610094	60.6715	0.918322
Q16478	ENST00000262895	GRIK5	980	20	835	6njm.1.A	-3.91776	0.626503	36.5217	0.831633
Q16518	ENST00000262340	RPE65	533	2	533	4ryz.1.A	-1.27274	0.719045	98.6842	0.996248
Q16526	ENST00000008527	CRY1	586	3	488	7ej9.1.A	0.170109	0.769527	80.3245	0.827645
Q16527	ENST00000311083	CSRP2	193	1	191	1b8t.1.A	-7.69686	0.467943	76.3158	0.984456
Q16537	ENST00000337537	PPP2R5E	467	55	453	3fga.1.B	-0.941239	0.738193	74.1855	0.852248
Q16559	ENST00000334077	TAL2	108	1	63	2ypa.1.A	0.341825	0.819972	75.7576	0.574074
Q16560	ENST00000350887	SNRNP35	246	44	149	6qx9.6.A	-0.127954	0.78345	50.9434	0.426829
Q16581	ENST00000307637	C3AR1	482	23	460	5o9h.1.A	-8.47698	0.487725	38.3275	0.906639
Q16584	ENST00000309100	MAP3K11	847	41	382	1k9a.3.A	-4.09147	0.630595	33.5423	0.402597
Q16587	ENST00000400451	ZNF74	644	246	551	5wjq.1.C	-4.62434	0.605454	51.0714	0.473602
Q16600	ENST00000306006	ZNF239	458	148	426	5wjq.1.C	-3.15125	0.648075	46.9534	0.606987
Q16602	ENST00000392370	CALCRL	461	33	402	6e3y.1.F	-3.54739	0.647159	100	0.800434
Q16613	ENST00000392492	AANAT	207	18	196	1ib1.1.C	-2.1368	0.689314	77.5	0.859903
Q16623	ENST00000222812	STX1A	288	2	248	3c98.1.B	-1.29113	0.723754	99.6255	0.854167
Q16653	ENST00000376917	MOG	247	30	153	1pko.1.A	-1.50443	0.703408	89.5161	0.497976
Q16661	ENST00000372581	GUCA2B	112	27	111	1o8r.1.A	-3.39004	0.585163	39.759	0.75
Q16665	ENST00000337138	HIF1A	826	11	357	4zpk.1.B	-2.89446	0.674296	66.6667	0.418886
Q16666	ENST00000295809	IFI16	785	197	763	5z7d.1.A	-6.06693	0.551309	54.4554	0.721019
Q16671	ENST00000257863	AMHR2	573	197	513	3g2f.1.A	-3.14787	0.660414	41.7197	0.551483
[truncated: 3,052 more rows]

## Sheet: AF2
uniprot_id	hgnc_symbol	enst_id	length	coverage	median_plddt
A0A0B4J1T7	LY6G6E	ENST00000383418	125	0.95	83.13
A0A0B4J1W7	NPIPA9	ENST00000381497	369	0.44	63.16
A0A0C4DGP1	NA	ENST00000578372	68	0.99	67.51
A0A0X1KG70	OR4M2B	ENST00000332663	313	0.99	91.74
A0A183	LCE6A	ENST00000431011	80	0.88	65.85
A0A1B0GTD5	TEX49	ENST00000548380	131	0.89	84.5
A0A1B0GU29	SMIM28	ENST00000573100	152	0.86	59.78
A0A1B0GUA7	TEX51	ENST00000450035	166	0.85	66.49
A0A1B0GVR7	FAM240C	ENST00000404031	95	0.99	89.56
A0A1B0GVZ9	TMEM269	ENST00000536543	245	0.89	89.46
A0A2U3TZM8	LOC112694756	ENST00000395248	278	0.42	55.63
A0AUZ9	KANSL1L	ENST00000281772	987	0.35	73.89
A0AV96	RBM47	ENST00000295971	593	0.52	90.21
A0AVF1	TTC26	ENST00000464848	554	0.96	95.59
A0AVI4	TMEM129	ENST00000382936	362	1	91.83
A0AVK6	E2F8	ENST00000250024	867	0.35	82.42
A0JNW5	UHRF1BP1L	ENST00000279907	1464	0.66	90.28
A0MZ66	SHTN1	ENST00000355371	631	0.69	93.34
A0PG75	PLSCR5	ENST00000443512	271	0.73	91.96
A0PJW6	TMEM223	ENST00000307366	202	0.85	84.93
A0PJW8	DAPL1	ENST00000309950	107	0.77	76.67
A0PJX4	SHISA3	ENST00000319234	238	0.63	91.12
A0PJX8	TMEM82	ENST00000375782	343	0.88	85.76
A0PJZ3	GXYLT2	ENST00000389617	443	0.82	96.01
A0PK05	TMEM72	ENST00000389583	275	0.63	62.53
A0PK11	CLRN2	ENST00000511148	232	0.99	95.83
A1A4G5	LNP1	ENST00000383693	178	0.9	61.89
A1A4S6	ARHGAP10	ENST00000336498	786	0.79	92.97
A1A4V9	CCDC189	ENST00000543610	331	0.73	93.31
A1A519	FAM170A	ENST00000515256	330	0.52	61.62
A1A580	KRTAP23-1	ENST00000334160	65	0.77	57.95
A1A5C7	SLC22A23	ENST00000406686	686	0.73	88.5
A1IGU5	ARHGEF37	ENST00000333677	675	0.91	90.89
A1KXE4	FAM168B	ENST00000389915	195	0.48	55.53
A1L020	MEX3A	ENST00000532414	520	0.56	90.84
A1L162	ERICH2	ENST00000409885	156	0.98	65.37
A1L170	C1orf226	ENST00000458626	272	0.58	62.64
A1L1A6	IGSF23	ENST00000402988	192	0.9	91.81
A1L390	PLEKHG3	ENST00000247226	1219	0.4	88.81
A1L4H1	SSC5D	ENST00000389623	1573	0.38	86.8
A1L4K1	FSD2	ENST00000334574	749	0.79	89.22
A1L4L8	PLAC8L1	ENST00000311450	177	0.73	93.02
A1X283	SH3PXD2B	ENST00000311601	911	0.42	86.42
A1XBS5	FAM92A	ENST00000518322	289	0.88	96.55
A1YPR0	ZBTB7C	ENST00000535628	619	0.44	82.48
A2A2Z9	ANKRD18B	ENST00000290943	1011	0.79	82.66
A2A3K4	PTPDC1	ENST00000375360	754	0.64	94.03
A2IDD5	CCDC78	ENST00000293889	438	0.57	89.05
A2RRL7	TMEM213	ENST00000442682	107	0.8	76.93
A2RRP1	NBAS	ENST00000281513	2371	0.89	81.91
A2RU14	TMEM218	ENST00000279968	115	1	88.64
A2RU30	TESPA1	ENST00000316577	521	0.44	75.34
A2RU48	SMCO3	ENST00000316048	225	0.97	85.88
A2RU49	HYKK	ENST00000388988	373	0.97	97.63
A2RU54	HMX2	ENST00000339992	273	0.73	64.33
A2RU67	FAM234B	ENST00000197268	622	0.82	91.38
A2RUB6	CCDC66	ENST00000394672	948	0.44	84.25
A2RUH7	MYBPHL	ENST00000357155	354	0.89	94.16
A2RUR9	CCDC144A	ENST00000360524	1427	0.58	82.56
A2RUS2	DENND3	ENST00000262585	1198	0.89	89.43
A2RUT3	TMEM89	ENST00000330862	159	0.67	71.28
A2VCK2	DCDC2B	ENST00000409358	349	0.68	83.2
A2VDJ0	TMEM131L	ENST00000409663	1609	0.45	83.19
A3KFT3	OR2M5	ENST00000366476	312	0.96	90.17
A3KMH1	VWA8	ENST00000379310	1905	0.92	84.55
A3KN83	SBNO1	ENST00000420886	1393	0.68	86.52
A3QJZ7	PRAMEF27	ENST00000436041	478	0.94	90.42
A4D0S4	LAMB4	ENST00000205386	1761	0.95	75.01
A4D0T7	SMIM30	ENST00000397764	59	1	86.18
A4D0V7	CPED1	ENST00000310396	1026	0.79	87.03
A4D161	FAM221A	ENST00000344962	298	0.93	92.55
A4D1B5	GSAP	ENST00000257626	854	0.94	86.24
A4D1S0	KLRG2	ENST00000340940	409	0.51	81.84
A4D1U4	DENND11	ENST00000536163	455	0.76	95.25
A4D263	SPATA48	ENST00000297001	438	0.67	61.23
A4D2G3	OR2A25	ENST00000408898	310	0.97	88.34
A4D2H0	CTAGE15	ENST00000420911	777	0.62	94.72
A4D2P6	GRID2IP	ENST00000457091	1211	0.62	88.68
A4FU28	CTAGE9	ENST00000314099	777	0.6	94.53
A4FU69	EFCAB5	ENST00000394835	1503	0.71	84.92
A4IF30	SLC35F4	ENST00000339762	521	0.7	86.73
A4QMS7	C5orf49	ENST00000399810	147	0.98	77.5
A5D6W6	FITM1	ENST00000267426	292	0.97	91.29
A5D8V6	VPS37C	ENST00000301765	355	0.61	96.21
A5D8V7	ODAD3	ENST00000356392	595	0.84	89.24
A5D8W1	CFAP69	ENST00000389297	941	0.91	93.16
A5PKW4	PSD	ENST00000020673	1024	0.41	88.61
A5PLK6	RGSL1	ENST00000294854	1076	0.73	81.62
A5PLL1	ANKRD34B	ENST00000338682	514	0.41	89.98
A5PLL7	PEDS1	ENST00000371652	270	0.96	96.73
A5PLN9	TRAPPC13	ENST00000399438	417	0.96	92.53
A5YKK6	CNOT1	ENST00000317147	2376	0.85	84.71
A5YM72	CARNS1	ENST00000307823	827	0.98	92.73
A6BM72	MEGF11	ENST00000409699	1044	0.81	84.34
A6H8M9	CDHR4	ENST00000412678	788	0.89	87.48
A6H8Z2	FAM221B	ENST00000423537	402	0.5	93.09
A6NC42	DPPA5	ENST00000370370	116	0.95	92.62
A6NC51	TMEM150B	ENST00000326652	233	1	97.79
A6NC57	ANKRD62	ENST00000587848	917	0.81	88.38
A6NC86	PINLYP	ENST00000599207	204	0.99	95.19
A6NC98	CCDC88B	ENST00000356786	1476	0.66	90.8
A6NCC3	GOLGA8O	ENST00000509311	632	0.66	92.09
A6NCI4	VWA3A	ENST00000389398	1184	0.78	87.68
A6NCL1	GMNC	ENST00000442080	334	0.52	79.05
A6NCQ9	RNF222	ENST00000344001	220	0.58	80.06
A6NCS4	NKX2-6	ENST00000325017	301	0.67	60.99
A6NCS6	C2orf72	ENST00000373640	295	0.6	88.36
A6NCV1	OR6C74	ENST00000343870	312	0.98	92.28
A6ND36	FAM83G	ENST00000345041	823	0.45	85.3
A6ND48	OR14I1	ENST00000342623	311	0.93	87.6
A6NDD5	SYNDIG1L	ENST00000331628	238	0.63	59.51
A6NDE8	GAGE12H	ENST00000381722	117	0.99	62.98
A6NDI0	TRIM49B	ENST00000332682	452	0.94	91.66
A6NDK9	GOLGA6C	ENST00000300576	693	0.7	94.09
A6NDL8	OR6C68	ENST00000548615	312	0.98	89.69
A6NDN3	GOLGA6B	ENST00000421285	693	0.69	94.24
A6NDP7	MYADML2	ENST00000409745	307	0.95	91.61
A6NDU8	C5orf51	ENST00000381647	294	0.92	94.66
A6NDV4	TMEM8B	ENST00000377988	472	0.85	91.26
A6NDY0	PABPN1L	ENST00000419291	278	0.69	75.1
A6NDZ8	MBD3L4	ENST00000381394	208	0.77	66.15
A6NE01	FAM186A	ENST00000327337	2351	0.43	71.99
A6NE02	BTBD17	ENST00000375366	478	0.91	93.71
A6NE52	WDR97	ENST00000323662	1622	0.63	86.34
A6NE82	MBD3L3	ENST00000333843	208	0.8	63.71
A6NEE1	PLEKHD1	ENST00000322564	506	0.87	91
A6NEF3	GOLGA6L4	ENST00000510439	574	0.74	92.24
A6NEK1	ARRDC5	ENST00000381781	342	0.89	94.14
A6NEL2	SOWAHB	ENST00000334306	793	0.35	90.2
A6NEN9	CXorf65	ENST00000374251	183	0.81	96.73
A6NEQ2	FAM181B	ENST00000329203	426	0.48	62.71
A6NER3	GAGE12J	ENST00000442437	117	0.99	62.91
A6NES4	MROH2A	ENST00000389758	1674	0.94	85
A6NET4	OR5K3	ENST00000383695	321	0.98	89.19
A6NEV1	PRR23A	ENST00000383163	266	0.57	64.74
A6NF36	CCDC182	ENST00000299415	153	0.87	96.51
A6NF83	NUPR2	ENST00000329309	97	0.97	74.59
A6NF89	OR6C6	ENST00000358433	314	0.98	93.47
A6NFA1	TRABD2B	ENST00000606738	517	0.63	93.76
A6NFC5	TMEM235	ENST00000421688	223	0.91	89.94
A6NFD8	HELT	ENST00000515777	242	0.6	88.24
A6NFE2	SMCO2	ENST00000416383	343	0.68	69.21
A6NFE3	EFCAB10	ENST00000480514	127	1	87.81
A6NFK2	GRXCR2	ENST00000377976	248	0.6	71.95
A6NFN3	RBFOX3	ENST00000580155	312	0.57	70.62
A6NFN9	ANKUB1	ENST00000462519	502	0.75	92.49
A6NFQ2	TCAF2	ENST00000441159	919	0.99	95.08
A6NFT4	CFAP73	ENST00000335621	308	0.93	95.5
A6NFU0	FAM187A	ENST00000331733	413	0.96	90.02
A6NFY4	NEMP2	ENST00000409150	417	0.92	86.5
A6NFZ4	FAM24A	ENST00000368894	105	0.56	89.44
A6NG13	MGAT4D	ENST00000511113	374	0.93	91.4
A6NGA9	TMEM202	ENST00000341689	273	0.79	88.55
A6NGB7	TMEM221	ENST00000341130	291	0.69	84.44
A6NGB9	WIPF3	ENST00000242140	483	0.58	71.31
A6NGC4	TLCD2	ENST00000330676	264	0.87	95.65
A6NGD5	ZSCAN5C	ENST00000534327	496	0.49	87.29
A6NGE4	DCAF8L1	ENST00000441525	600	0.73	94.1
A6NGH7	CCDC160	ENST00000370809	325	0.75	93.53
A6NGK3	GAGE10	ENST00000407599	116	0.99	64.83
A6NGR9	MROH6	ENST00000398882	719	0.77	90.95
A6NGS2	ERICH4	ENST00000378187	130	0.95	88.02
A6NGY3	C5orf52	ENST00000409999	159	0.76	88.96
A6NGY5	OR51F1	ENST00000380383	319	0.95	90.5
A6NGZ8	SMIM9	ENST00000369529	99	0.81	76.31
A6NH00	OR2T8	ENST00000319968	312	0.98	92.11
A6NH52	TVP23A	ENST00000299866	213	0.91	90.35
A6NHA9	OR4C46	ENST00000328188	309	0.98	91.37
A6NHG9	OR5H14	ENST00000437310	310	0.99	93.12
A6NHN0	OTOL1	ENST00000327928	477	0.46	92.79
A6NHN6	NPIPB15	ENST00000429990	443	0.44	58.05
A6NHP3	SPDYE2B	ENST00000436228	402	0.54	88.09
A6NHR9	SMCHD1	ENST00000320876	2005	0.95	84.19
A6NHS7	MANSC4	ENST00000381273	340	0.57	84.31
A6NHT5	HMX3	ENST00000357878	357	0.62	66.64
A6NHZ5	LRRC14B	ENST00000328278	514	1	95.36
A6NI28	ARHGAP42	ENST00000298815	874	0.71	92.24
A6NI61	MYMK	ENST00000339996	221	1	95.44
A6NI79	CCDC69	ENST00000355417	296	0.88	97.68
A6NI87	CBY3	ENST00000376974	242	0.74	75.44
A6NIJ9	OR6C70	ENST00000327335	312	0.98	92.98
A6NIM6	SLC15A5	ENST00000344941	579	0.83	88.6
A6NIR3	AGAP5	ENST00000374094	686	0.49	94.15
A6NIV6	LRRIQ4	ENST00000340806	560	0.91	97.62
A6NIX2	WTIP	ENST00000590071	430	0.59	84.7
A6NJ08	MBD3L5	ENST00000329753	208	0.78	65.89
A6NJ46	NKX6-3	ENST00000518699	265	0.65	67.63
A6NJ64	NPIPB2	ENST00000399147	397	0.45	74.28
A6NJ69	IGIP	ENST00000333305	53	0.38	52.85
A6NJB7	PRR19	ENST00000341747	356	0.49	61.03
A6NJG2	SOWAHD	ENST00000343905	315	0.57	92.98
A6NJG6	ARGFX	ENST00000334384	315	0.5	66.61
A6NJI1	C11orf86	ENST00000308963	115	0.84	67.25
A6NJL1	ZSCAN5B	ENST00000586855	495	0.54	87.48
A6NJT0	UNCX	ENST00000316333	531	0.55	61.61
A6NJV1	FAM166C	ENST00000329615	201	0.99	83.2
A6NJZ3	OR6C65	ENST00000379665	312	0.98	92.53
A6NJZ7	RIMBP3C	ENST00000433039	1639	0.53	86.68
A6NKB5	PCNX2	ENST00000258229	2137	0.54	83.6
A6NKD9	CCDC85C	ENST00000380243	419	0.63	90.19
A6NKF2	ARID3C	ENST00000378909	412	0.65	89.1
A6NKF7	TMEM88B	ENST00000378821	163	0.82	75.3
A6NKK0	OR5H1	ENST00000354565	313	0.96	93.23
A6NKP2	SDR42E2	ENST00000602312	422	0.89	96.16
A6NKT7	RGPD3	ENST00000409886	1758	0.65	89.25
A6NKW6	SHISAL2B	ENST00000389074	160	0.69	87.42
A6NL08	OR6C75	ENST00000343399	312	0.99	92.64
A6NL26	OR5B21	ENST00000360374	309	0.99	91.33
A6NL82	FAM183A	ENST00000335282	134	0.98	83.51
A6NL88	SHISA7	ENST00000376325	538	0.41	66.52
A6NLC5	C3orf70	ENST00000335012	250	0.58	59.17
A6NLJ0	C2CD4B	ENST00000380392	364	0.54	78.36
A6NLP5	TTC36	ENST00000302783	189	0.92	94.28
A6NLU5	VSTM2B	ENST00000335523	285	0.71	78.76
A6NLX4	TMEM210	ENST00000413619	147	0.76	62.31
A6NM03	OR2AG2	ENST00000338569	316	0.97	90.47
A6NM76	OR6C76	ENST00000328314	312	0.99	93.78
A6NMD0	IFITM10	ENST00000340134	228	0.58	63.64
A6NMD2	GOLGA8J	ENST00000567927	632	0.66	91.78
A6NMK8	INSYN2B	ENST00000377365	535	0.34	66.29
A6NML5	TMEM212	ENST00000334567	194	0.8	87.06
A6NMN3	FAM170B	ENST00000311787	283	0.56	86.68
A6NMS3	OR5K4	ENST00000354924	321	0.97	92.99
A6NMT0	DBX1	ENST00000524983	343	0.69	62.13
A6NMZ7	COL6A6	ENST00000358511	2263	0.8	87.47
A6NN14	ZNF729	ENST00000601693	1252	0.87	76.52
A6NN92	GJE1	ENST00000450456	205	1	86.66
A6NNA5	DRGX	ENST00000374139	263	0.78	63.3
A6NNB3	IFITM5	ENST00000382614	132	0.94	63.75
A6NND4	OR2AT4	ENST00000305159	320	0.97	93.08
A6NNE9	MARCHF11	ENST00000332432	402	0.55	85.48
A6NNL5	C15orf61	ENST00000342683	157	0.97	95.31
A6NNN8	SLC38A8	ENST00000299709	435	0.92	91.43
A6NNP5	CCDC169	ENST00000239859	214	0.89	92.73
A6NNS2	DHRS7C	ENST00000330255	312	0.92	94.39
A6NNT2	C16orf96	ENST00000444310	1141	0.5	78.69
A6NNX1	RIIAD1	ENST00000479191	92	0.98	95.67
A6NP61	ZAR1L	ENST00000345108	321	0.48	83.27
A6PVL3	KNCN	ENST00000481882	124	0.79	62.47
A6PVS8	LRRIQ3	ENST00000354431	624	0.68	90.3
A6PVY3	FAM177B	ENST00000360827	158	0.84	64.99
A6QL63	BTBD11	ENST00000280758	1104	0.74	89.49
A6QL64	ANKRD36	ENST00000420699	1915	0.39	84.36
A7E2F4	GOLGA8A	ENST00000432566	631	0.6	89.2
A7E2U8	C4orf47	ENST00000378850	309	0.97	72.58
A7E2V4	ZSWIM8	ENST00000605216	1837	0.55	88.65
A7MCY6	TBKBP1	ENST00000361722	615	0.55	93.06
A7XYQ1	SOBP	ENST00000317357	873	0.35	67.22
A8K5M9	C15orf62	ENST00000344320	175	0.79	63.13
A8K7I4	CLCA1	ENST00000234701	914	0.93	94.53
A8K830	COLCA2	ENST00000398035	154	0.67	56.65
A8K855	EFCAB7	ENST00000371088	629	0.87	90.95
A8K8P3	SFI1	ENST00000400288	1242	0.76	76.6
A8K979	ERI2	ENST00000357967	691	0.44	94.78
A8MPS7	YDJC	ENST00000292778	323	0.93	97.98
A8MPX8	PP2D1	ENST00000389050	630	0.71	91.44
A8MQ14	ZNF850	ENST00000591344	1090	0.88	77.95
A8MQ27	NEURL1B	ENST00000369800	555	0.7	88.64
A8MQT2	GOLGA8B	ENST00000342314	603	0.68	87.62
A8MSI8	LYRM9	ENST00000379102	78	1	95.14
A8MT33	SYCE1L	ENST00000378644	242	0.82	98.16
A8MTA8	FAM166B	ENST00000399742	275	0.82	80.4
A8MTB9	CEACAM18	ENST00000396477	384	0.76	94.89
A8MTL3	RNF212B	ENST00000399910	300	0.6	91.88
A8MTQ0	NOTO	ENST00000398468	251	0.79	66.82
A8MTT3	CEBPZOS	ENST00000392061	80	1	94.28
A8MTZ7	C12orf71	ENST00000429849	269	0.52	57.05
A8MU46	SMTNL1	ENST00000527972	494	0.38	93.38
A8MV65	VGLL3	ENST00000398399	326	0.45	59.93
A8MVS5	HIDE1	ENST00000397820	230	0.79	89.75
A8MVW0	FAM171A2	ENST00000293443	826	0.47	89.43
A8MVW5	HEPACAM2	ENST00000394468	462	0.78	95.46
A8MW92	PHF20L1	ENST00000395386	1017	0.38	85.5
A8MW99	MEI4	ENST00000602452	385	0.78	83.98
A8MWV9	SMIM34A	ENST00000450895	139	0.74	60.25
A8MWY0	ELAPOR2	ENST00000450689	1029	0.85	85.49
A8MXD5	GRXCR1	ENST00000399770	290	0.8	89.1
A8MXK1	VSTM5	ENST00000409977	200	1	93.86
A8MXV4	NUDT19	ENST00000397061	375	0.94	94.74
A8MXV6	CDRT15L2	ENST00000399044	281	0.43	64.03
A8MYP8	ODF3B	ENST00000329363	253	0.98	75.46
A8MYV0	DCDC2C	ENST00000399143	364	0.83	86.12
A8MYZ0	MINDY4B	ENST00000465419	460	0.86	94.66
A8MZ26	EFCAB9	ENST00000398186	197	0.99	96.2
A8MZ36	EVPLL	ENST00000399134	301	0.71	84.61
A8MZ97	C2orf74	ENST00000432605	194	0.58	60.84
A8MZG2	C16orf90	ENST00000437192	182	0.69	58.77
B0FP48	UPK3BL1	ENST00000340457	263	0.93	93.91
B0YJ81	HACD1	ENST00000361271	288	0.77	89.11
B1AJZ9	FHAD1	ENST00000358897	1412	0.75	86.8
B1AKI9	ISM1	ENST00000262487	464	0.53	90.19
B1ANS9	WDR64	ENST00000366552	1081	0.75	86.05
B1ATL7	PRR32	ENST00000371125	298	0.46	56.97
B2CW77	KLLN	ENST00000445946	178	0.54	54.42
B2RC85	RSPH10B2	ENST00000297186	870	0.7	90.24
B2RN74	OR11H12	ENST00000550708	326	0.91	85.71
B2RUY7	VWC2L	ENST00000312504	222	0.82	89.33
B2RUZ4	SMIM1	ENST00000444870	78	0.88	69.6
B2RXF0	TMEM229A	ENST00000455783	380	0.81	93.89
B3EWG3	FAM25A	ENST00000343959	89	0.98	60.84
B3KU38	IQCJ-SCHIP1	ENST00000485419	563	0.48	77.99
B4DJY2	TMEM233	ENST00000426426	109	0.75	62.51
B4DS77	SHISA9	ENST00000558583	424	0.45	79.43
B5MCY1	TDRD15	ENST00000405799	1934	0.78	86.16
B6SEH8	ERVV-1	ENST00000602168	477	0.34	58.84
B6SEH9	ERVV-2	ENST00000601417	535	0.38	64.91
B7Z1M9	C2CD4D	ENST00000454109	353	0.66	83.53
B7Z3J9	LOC730098	ENST00000421828	87	0.94	71.5
B7ZAQ6	GPR89A	ENST00000313835	455	0.98	87.19
B9A014	FAM243A	ENST00000410005	251	0.87	91.72
B9EJG8	TMEM150C	ENST00000449862	249	1	98.08
C9J069	AJM1	ENST00000436881	976	0.36	87.75
C9J1S8	TRIM49D1	ENST00000420869	452	0.97	92.14
C9J302	C4orf51	ENST00000438731	202	0.58	59.12
C9J3V5	TEX22	ENST00000451127	150	0.71	62.73
C9J6K1	C19orf81	ENST00000425202	198	0.82	93.93
C9J798	RASA4B	ENST00000465829	803	0.95	91.83
C9JA33	PALM2AKAP2	ENST00000483909	377	0.74	89.59
C9JCN9	HSBP1L1	ENST00000451882	74	0.99	94.1
C9JH25	PRRT4	ENST00000446477	899	0.37	84.78
C9JI98	TMEM238	ENST00000444469	176	0.86	67.46
C9JJ37	BTBD19	ENST00000450269	291	0.99	95.64
C9JL84	HHLA1	ENST00000414222	531	0.37	62.48
C9JQI7	TMEM232	ENST00000455884	657	0.76	90.3
C9JR72	KBTBD13	ENST00000432196	458	0.97	94.92
C9JUS6	ADM5	ENST00000420022	153	0.48	57.28
C9JVW0	INAFM1	ENST00000552360	142	0.72	56.83
C9JXX5	C11orf94	ENST00000449465	98	1	67.25
D6RGH6	MCIDAS	ENST00000513312	385	0.57	83.84
E2RYF6	MUC22	ENST00000561890	1773	0.78	80.58
E7ERA6	RNF223	ENST00000453464	249	0.82	88.21
E9PI22	PRR23D1	ENST00000533250	279	0.49	63.09
E9PIF3	NPIPA2	ENST00000529166	369	0.54	61.78
E9PJ23	NPIPB6	ENST00000532254	425	0.4	63.59
E9PJI5	NPIPA7	ENST00000530217	369	0.47	61.81
E9PKD4	NPIPA5	ENST00000360151	350	0.49	62.03
E9PQR5	NPIPB8	ENST00000529716	432	0.45	66.65
E9PQX1	TMEM262	ENST00000530719	116	1	88.88
E9PRG8	C11orf98	ENST00000524958	123	0.83	86.12
F2Z333	FNDC10	ENST00000422725	226	0.86	88.14
F5GYI3	UBAP1L	ENST00000502113	381	0.66	78.94
F5H4A9	C3orf80	ENST00000326474	247	0.67	62.87
F5H4B4	FAM227A	ENST00000535113	570	0.71	78.88
F8W1W9	NPIPB9	ENST00000550983	429	0.4	61.34
F8WBI6	GOLGA8N	ENST00000448387	632	0.66	91.73
F8WFD2	NPIPA3	ENST00000552140	350	0.51	61.13
H0YL14	TMEM250	ENST00000418388	139	0.74	89.36
H3BNL1	C3orf84	ENST00000545770	204	0.84	62.04
H3BNL8	ARMH2	ENST00000565469	230	0.96	95.16
H3BPF8	GOLGA8S	ENST00000562295	625	0.63	94.11
H3BPM6	MKRN2OS	ENST00000564146	223	0.94	95.37
H3BQB6	STMND1	ENST00000536551	276	0.74	65.67
H3BQJ8	LY6L	ENST00000562505	138	0.88	95.09
H3BQL2	GOLGA8T	ENST00000569052	631	0.65	93.24
H3BQW9	FAM229A	ENST00000432622	127	0.91	61.28
H3BR10	SMLR1	ENST00000541421	107	0.93	63.5
H3BRN8	C15orf65	ENST00000569691	121	0.86	85.63
H3BS89	TMEM178B	ENST00000565468	294	0.84	83.68
H3BSY2	GOLGA8M	ENST00000563027	632	0.64	84.83
H3BTG2	TEX46	ENST00000566855	121	0.87	69.2
H3BU77	CCDC179	ENST00000532798	68	1	79.05
H3BV12	GOLGA8Q	ENST00000562783	632	0.66	92.12
H7C241	CLDN34	ENST00000445307	214	0.93	93.63
H7C350	CCDC188	ENST00000439765	402	0.53	84.85
I3L1E1	C19orf84	ENST00000574814	186	0.79	58.02
I3L3R5	CCER2	ENST00000571838	266	0.83	78.59
I6L899	GOLGA8R	ENST00000327271	631	0.66	91.72
K7EJ46	SMIM22	ENST00000588606	83	0.93	83.93
L0R819	ASDURF	ENST00000607829	96	0.97	92.29
M0QZC1	RNF225	ENST00000601382	329	0.67	78.03
M0QZD8	LOC400499	ENST00000598234	3266	0.39	87.26
M0R2J8	DCDC1	ENST00000597505	1783	0.74	83.41
O00151	PDLIM1	ENST00000329399	329	0.76	85.78
O00161	SNAP23	ENST00000249647	211	0.91	91.82
O00165	HAX1	ENST00000328703	279	0.65	65.97
O00193	SMAP	ENST00000228136	183	0.81	66.7
O00213	APBB1	ENST00000609360	710	0.45	92.95
O00219	HAS3	ENST00000306560	553	0.98	95.16
O00220	TNFRSF10A	ENST00000221132	468	0.57	90.1
O00230	CORT	ENST00000377049	105	0.89	59.04
O00237	RNF103	ENST00000237455	685	0.82	85.43
O00255	MEN1	ENST00000337652	615	0.8	97.53
O00257	CBX4	ENST00000269397	560	0.42	62.83
O00268	TAF4	ENST00000252996	1085	0.37	85.31
O00273	DFFA	ENST00000377038	331	0.82	80.88
O00287	RFXAP	ENST00000255476	272	0.64	74.46
O00291	HIP1	ENST00000336926	1037	0.89	89.6
O00292	LEFTY2	ENST00000366820	366	0.9	86.36
O00321	ETV2	ENST00000402764	342	0.36	92.75
O00322	UPK1A	ENST00000222275	258	0.98	89.22
O00330	PDHX	ENST00000227868	501	0.79	90.06
O00339	MATN2	ENST00000520016	956	0.88	82.8
O00358	FOXE1	ENST00000375123	373	0.57	68.65
O00400	SLC33A1	ENST00000359479	549	0.87	92.17
O00401	WASL	ENST00000223023	505	0.72	79.83
O00409	FOXN3	ENST00000261302	490	0.47	70.19
O00418	EEF2K	ENST00000263026	725	0.73	92.57
O00444	PLK4	ENST00000270861	970	0.6	92.33
O00453	LST1	ENST00000438075	97	0.87	73.02
O00461	GOLIM4	ENST00000470487	696	0.61	95.1
O00463	TRAF5	ENST00000261464	557	0.95	92.22
O00470	MEIS1	ENST00000272369	390	0.61	87
O00472	ELL2	ENST00000237853	640	0.59	88.72
O00479	HMGN4	ENST00000377575	90	1	65.4
O00507	USP9Y	ENST00000338981	2555	0.88	87.16
O00515	LAD1	ENST00000391967	517	0.49	62.02
O00526	UPK2	ENST00000264031	184	0.96	81.38
O00534	VWA5A	ENST00000392748	786	0.9	92.42
O00559	EBAG9	ENST00000337573	213	0.8	67.73
O00562	PITPNM1	ENST00000356404	1244	0.68	90.8
O00570	SOX1	ENST00000330949	391	0.47	65.12
O00592	PODXL	ENST00000378555	558	0.4	74.96
O00622	CCN1	ENST00000451137	381	0.8	81.84
O00623	PEX12	ENST00000225873	359	0.96	87.31
O00712	NFIB	ENST00000380959	420	0.58	95.06
O00716	E2F3	ENST00000346618	465	0.48	90.23
O00763	ACACB	ENST00000338432	2458	0.88	88.09
O14494	PLPP1	ENST00000307259	284	0.95	95.76
O14495	PLPP3	ENST00000371250	311	0.84	96.08
O14503	BHLHE40	ENST00000256495	412	0.57	69.2
O14511	NRG2	ENST00000361474	850	0.42	82.64
O14514	ADGRB1	ENST00000323289	1584	0.64	79.81
O14524	NEMP1	ENST00000300128	444	0.84	86.89
O14526	FCHO1	ENST00000252771	889	0.64	92.81
O14529	CUX2	ENST00000261726	1486	0.49	89.53
O14530	TXNDC9	ENST00000264255	226	0.9	92.65
O14544	SOCS6	ENST00000397942	535	0.37	88.15
O14545	TRAFD1	ENST00000257604	582	0.46	80.31
O14562	UBFD1	ENST00000395878	309	0.71	84.94
O14569	CYB561D2	ENST00000232508	222	0.99	97.5
O14578	CIT	ENST00000261833	2027	0.83	75.44
O14581	OR7A17	ENST00000327462	309	0.97	90.28
O14594	NCAN	ENST00000252575	1321	0.46	90.14
O14613	CDC42EP2	ENST00000279249	210	0.64	70.75
O14617	AP3D1	ENST00000345016	1153	0.81	91.22
O14627	CDX4	ENST00000373514	284	0.62	61.94
O14633	LCE2B	ENST00000368780	110	0.61	56.63
O14639	ABLIM1	ENST00000277895	778	0.48	88.16
O14640	DVL1	ENST00000378888	695	0.44	88.92
O14641	DVL2	ENST00000005340	736	0.43	88.2
O14662	STX16	ENST00000371141	325	0.9	85.13
O14668	PRRG1	ENST00000378628	218	0.74	76.94
O14669	PRRG2	ENST00000246794	202	0.88	76.01
O14681	EI24	ENST00000278903	340	0.95	91.66
O14683	TP53I11	ENST00000308212	189	0.94	84.37
O14709	ZNF197	ENST00000344387	1029	0.74	80.91
O14715	RGPD8	ENST00000302558	1765	0.65	88.4
O14735	CDIPT	ENST00000219789	213	0.98	93.77
O14763	TNFRSF10B	ENST00000276431	440	0.66	91.7
O14770	MEIS2	ENST00000561208	477	0.55	87.44
O14776	TCERG1	ENST00000296702	1098	0.66	86.02
O14777	NDC80	ENST00000261597	642	0.85	89.11
O14791	APOL1	ENST00000397278	398	0.42	70.83
O14813	PHOX2A	ENST00000298231	284	0.7	61.34
O14827	RASGRF2	ENST00000265080	1237	0.77	88.22
O14828	SCAMP3	ENST00000302631	347	0.81	90.72
O14836	TNFRSF13B	ENST00000261652	293	0.57	86.67
O14867	BACH1	ENST00000286800	736	0.41	90.81
O14880	MGST3	ENST00000367884	152	0.95	97.97
O14894	TM4SF5	ENST00000270560	197	0.96	91.03
O14924	RGS12	ENST00000344733	1447	0.39	87.16
O14944	EREG	ENST00000244869	169	0.78	81.26
O14948	TFEC	ENST00000265440	347	0.56	86.35
O14972	VPS26C	ENST00000309117	297	1	96.57
O14974	PPP1R12A	ENST00000261207	1030	0.47	92.38
O14975	SLC27A2	ENST00000267842	620	1	94.84
O14976	GAK	ENST00000314167	1311	0.59	91.33
O14977	AZIN1	ENST00000337198	448	0.94	94.41
O15013	ARHGEF10	ENST00000398564	1369	0.61	90.71
O15015	ZNF646	ENST00000300850	1832	0.44	73.48
O15016	TRIM66	ENST00000299550	1216	0.44	88.28
O15020	SPTBN2	ENST00000309996	2390	0.9	83.1
O15034	RIMBP2	ENST00000261655	1052	0.59	89.9
O15037	KHNYN	ENST00000251343	678	0.63	91.19
O15040	TECPR2	ENST00000359520	1411	0.64	91.01
O15042	U2SURP	ENST00000473835	1029	0.54	89.84
O15049	N4BP3	ENST00000274605	544	0.53	94.18
O15050	TRANK1	ENST00000429976	2925	0.38	86.04
O15054	KDM6B	ENST00000448097	1643	0.41	95.53
O15055	PER2	ENST00000254657	1255	0.38	85.78
O15056	SYNJ2	ENST00000355585	1496	0.66	90.6
O15061	SYNM	ENST00000336292	1565	0.35	84.44
O15062	ZBTB5	ENST00000307750	677	0.34	85.65
O15063	GARRE1	ENST00000299505	1070	0.43	87.38
O15068	MCF2L	ENST00000375608	1137	0.78	92.04
O15078	CEP290	ENST00000552810	2479	0.77	70.38
O15079	SNPH	ENST00000381873	494	0.5	77.36
O15083	ERC2	ENST00000288221	957	0.78	87.45
O15085	ARHGEF11	ENST00000361409	1522	0.48	90.9
O15117	FYB1	ENST00000351578	783	0.46	80
O15120	AGPAT2	ENST00000371696	278	0.94	96.22
O15121	DEGS1	ENST00000323699	323	1	98.26
O15127	SCAMP2	ENST00000268099	329	0.83	91.46
O15130	NPFF	ENST00000267017	113	0.87	64.05
O15151	MDM4	ENST00000367182	490	0.45	92.01
O15155	BET1	ENST00000222547	118	0.96	92.98
O15156	ZBTB7B	ENST00000292176	539	0.37	72.05
O15162	PLSCR1	ENST00000342435	318	0.69	91.15
O15164	TRIM24	ENST00000343526	1050	0.54	89.05
O15169	AXIN1	ENST00000262320	862	0.51	88.74
O15209	ZBTB22	ENST00000418724	634	0.34	81.47
O15212	PFDN6	ENST00000374606	129	0.98	98.01
O15226	NKRF	ENST00000304449	690	0.72	88.27
O15228	GNPAT	ENST00000366647	680	0.94	94.38
O15230	LAMA5	ENST00000252999	3695	0.36	87.3
O15234	CASC3	ENST00000264645	703	0.47	59.34
O15240	VGF	ENST00000249330	615	0.62	68.97
O15243	LEPROT	ENST00000371065	131	0.95	87.3
O15244	SLC22A2	ENST00000366953	555	0.95	87.81
O15245	SLC22A1	ENST00000366963	554	0.96	88.62
O15258	RER1	ENST00000488353	196	0.87	89.39
O15260	SURF4	ENST00000371989	269	0.96	87.88
O15266	SHOX	ENST00000381578	292	0.59	72.25
O15304	SIVA1	ENST00000329967	175	0.83	87.87
O15321	TM9SF1	ENST00000261789	606	0.92	91.44
O15327	INPP4B	ENST00000262992	924	0.85	93.32
O15344	MID1	ENST00000317552	667	0.95	92.21
O15353	FOXN1	ENST00000226247	648	0.36	65.8
O15370	SOX12	ENST00000342665	315	0.66	66.97
O15374	SLC16A4	ENST00000369779	487	0.83	92.69
O15391	YY2	ENST00000429584	372	0.37	88.99
O15400	STX7	ENST00000367941	261	0.81	90.53
O15405	TOX3	ENST00000219746	576	0.44	90.62
O15409	FOXP2	ENST00000350908	715	0.51	82.41
O15446	POLR1G	ENST00000309424	510	0.41	86.64
O15504	NUP42	ENST00000258742	423	0.41	83.55
O15522	NKX2-8	ENST00000258829	239	0.79	63.06
O15534	PER1	ENST00000317276	1290	0.36	87.19
O15552	FFAR2	ENST00000246549	330	0.93	94.82
O43149	ZZEF1	ENST00000381638	2961	0.42	86.47
O43150	ASAP2	ENST00000281419	1006	0.73	93
O43151	TET3	ENST00000409262	1795	0.35	91.43
O43156	TTI1	ENST00000373447	1089	0.89	89.69
O43166	SIPA1L1	ENST00000555818	1804	0.41	90.2
O43167	ZBTB24	ENST00000230122	697	0.46	76.63
O43182	ARHGAP6	ENST00000337414	974	0.41	88.83
O43186	CRX	ENST00000221996	299	0.66	57.96
O43247	TEX33	ENST00000381821	280	0.53	74.64
O43248	HOXC11	ENST00000546378	304	0.5	65.75
O43257	ZNHIT1	ENST00000305105	154	0.87	83.06
O43264	ZW10	ENST00000200135	779	0.94	88.07
O43272	PRODH	ENST00000357068	600	0.91	92.28
O43281	EFS	ENST00000216733	561	0.47	93.48
O43290	SART1	ENST00000312397	800	0.64	81.53
O43292	GPAA1	ENST00000355091	621	0.96	92.18
O43294	TGFB1I1	ENST00000394863	461	0.7	91.28
O43298	ZBTB43	ENST00000373457	467	0.48	86.2
O43301	HSPA12A	ENST00000369209	675	0.9	92.65
O43303	CCP110	ENST00000381396	1012	0.37	87.35
O43312	MTSS1	ENST00000518547	755	0.47	96.36
O43314	PPIP5K2	ENST00000358359	1243	0.69	89.79
O43345	ZNF208	ENST00000397126	1280	0.9	75.36
O43364	HOXA2	ENST00000222718	376	0.52	58.14
O43365	HOXA3	ENST00000317201	443	0.53	63.34
O43374	RASA4	ENST00000262940	803	0.95	91.49
O43399	TPD52L2	ENST00000346249	206	0.81	77.4
O43422	THAP12	ENST00000260045	761	0.91	92.32
O43427	FIBP	ENST00000338369	364	0.99	96.19
O43432	EIF4G3	ENST00000264211	1585	0.45	84.12
O43439	CBFA2T2	ENST00000346541	604	0.53	89.87
O43462	MBTPS2	ENST00000379484	519	0.94	93.41
O43491	EPB41L2	ENST00000337057	1005	0.45	92.55
O43505	B4GAT1	ENST00000311181	415	0.98	94.64
O43521	BCL2L11	ENST00000393256	198	0.64	64.61
O43529	CHST10	ENST00000264249	356	0.87	97.04
O43543	XRCC2	ENST00000359321	280	0.93	94.78
O43555	GNRH2	ENST00000245983	120	0.85	65.25
O43559	FRS3	ENST00000259748	492	0.43	79.44
O43561	LAT	ENST00000360872	262	0.73	61.09
O43566	RGS14	ENST00000408923	566	0.61	88.93
O43567	RNF13	ENST00000344229	381	0.72	91.08
O43572	AKAP10	ENST00000225737	662	0.57	91.2
O43586	PSTPIP1	ENST00000558012	416	0.85	97.01
O43597	SPRY2	ENST00000377102	315	0.58	84.2
O43609	SPRY1	ENST00000339241	319	0.54	83.16
O43612	HCRT	ENST00000293330	131	0.91	60.38
O43638	FOXS1	ENST00000375978	330	0.63	69.79
O43657	TSPAN6	ENST00000373020	245	0.98	93.5
O43670	ZNF207	ENST00000321233	478	0.64	62.65
O43683	BUB1	ENST00000302759	1085	0.55	91.08
O43688	PLPP2	ENST00000434325	288	0.91	95.86
O43699	SIGLEC6	ENST00000425629	453	0.8	90.36
O43711	TLX3	ENST00000296921	291	0.76	66.19
O43716	GATC	ENST00000551765	136	0.91	89.27
O43719	HTATSF1	ENST00000218364	755	0.43	86.47
O43734	TRAF3IP2	ENST00000340026	574	0.38	85.07
O43736	ITM2A	ENST00000373298	263	0.92	91.15
O43749	OR1F1	ENST00000304646	312	0.98	89.61
O43759	SYNGR1	ENST00000328933	233	0.84	94.3
O43760	SYNGR2	ENST00000225777	224	0.9	91.53
O43761	SYNGR3	ENST00000248121	229	0.84	93.62
O43763	TLX2	ENST00000233638	284	0.74	71.17
O43768	ENSA	ENST00000369014	121	0.8	76.58
O43772	SLC25A20	ENST00000319017	301	0.98	90.97
O43790	KRT86	ENST00000293525	486	0.67	95.47
O43805	SSNA1	ENST00000322310	119	0.97	98.55
O43808	SLC25A17	ENST00000435456	307	0.98	90.91
O43822	CFAP410	ENST00000339818	256	0.75	94.77
O43823	AKAP8	ENST00000269701	692	0.35	82.71
O43829	ZBTB14	ENST00000357006	449	0.45	79.06
O43852	CALU	ENST00000449187	315	0.87	85.45
O43889	CREB3	ENST00000353704	371	0.51	86.22
O43903	GAS2	ENST00000278187	313	0.82	94.74
O43908	KLRC4	ENST00000309384	158	0.64	62.86
O43909	EXTL3	ENST00000220562	919	0.92	91
O43914	TYROBP	ENST00000262629	113	0.88	61.2
O43915	VEGFD	ENST00000297904	354	0.79	79.63
O43916	CHST1	ENST00000308064	411	0.93	95.61
O43918	AIRE	ENST00000291582	545	0.5	88.34
O43934	MFSD11	ENST00000336509	449	0.95	93.92
O60216	RAD21	ENST00000297338	631	0.54	87.77
O60220	TIMM8A	ENST00000372902	97	0.95	96.41
O60225	SSX5	ENST00000347757	188	0.82	67.24
O60229	KALRN	ENST00000360013	2986	0.45	87.75
O60232	ZNRD2	ENST00000309328	199	0.84	91.5
O60237	PPP1R12B	ENST00000608999	982	0.52	91.8
O60238	BNIP3L	ENST00000380629	219	0.69	62.81
O60240	PLIN1	ENST00000300055	522	0.49	67.23
O60241	ADGRB2	ENST00000373658	1585	0.59	82.06
O60242	ADGRB3	ENST00000370598	1522	0.62	82.84
O60268	KIAA0513	ENST00000258180	411	0.67	91.78
O60269	GPRIN2	ENST00000374314	458	0.34	58.8
O60271	SPAG9	ENST00000262013	1321	0.59	91.22
O60279	SUSD5	ENST00000309558	629	0.43	82.72
O60284	ST18	ENST00000276480	1047	0.46	79.42
O60287	URB1	ENST00000382751	2271	0.89	81.83
O60290	ZNF862	ENST00000223210	1169	0.65	87.43
O60291	MGRN1	ENST00000399577	552	0.6	90.91
O60292	SIPA1L3	ENST00000222345	1781	0.41	91.23
O60293	ZFC3H1	ENST00000378743	1989	0.58	79.82
O60294	LCMT2	ENST00000305641	686	0.99	95.67
O60296	TRAK2	ENST00000332624	914	0.5	85.94
O60299	LZTS3	ENST00000329152	673	0.47	95.32
O60303	KATNIP	ENST00000261588	1618	0.5	88.9
O60304	ZNF500	ENST00000219478	480	0.49	86.4
O60307	MAST3	ENST00000262811	1309	0.45	87.84
O60318	MCM3AP	ENST00000291688	1980	0.63	86.9
O60320	FAM189A1	ENST00000261275	539	0.56	73.75
O60336	MAPKBP1	ENST00000456763	1514	0.53	92.65
O60337	MARCHF6	ENST00000274140	910	0.84	88.57
O60343	TBC1D4	ENST00000377636	1298	0.64	89.4
O60346	PHLPP1	ENST00000262719	1717	0.6	90.47
O60356	NUPR1	ENST00000324873	82	0.94	70.48
O60381	HBP1	ENST00000222574	514	0.52	89.43
O60383	GDF9	ENST00000378673	454	0.64	88.67
O60403	OR10H2	ENST00000305899	315	0.97	92.87
O60412	OR7C2	ENST00000248072	319	0.97	92.46
O60422	ONECUT3	ENST00000382349	494	0.39	93.25
O60431	OR1I1	ENST00000209540	355	0.88	92.73
O60437	PPL	ENST00000345988	1756	0.88	83.62
O60443	GSDME	ENST00000342947	496	0.84	87.15
O60477	BRINP1	ENST00000265922	761	0.91	86.83
O60478	GPR137B	ENST00000366592	399	0.69	87.21
O60479	DLX3	ENST00000434704	287	0.63	61.74
O60487	MPZL2	ENST00000278937	215	1	93.67
O60494	CUBN	ENST00000377833	3623	0.37	81.59
O60496	DOK2	ENST00000276420	412	0.74	90.3
O60500	NPHS1	ENST00000378910	1241	0.83	88.19
O60504	SORBS3	ENST00000240123	671	0.41	88.75
O60519	CREBL2	ENST00000228865	120	0.82	92.78
O60522	TDRD6	ENST00000316081	2096	0.66	84.85
O60524	NEMF	ENST00000298310	1076	0.73	88.06
O60548	FOXD2	ENST00000334793	495	0.38	68.97
O60566	BUB1B	ENST00000287598	1050	0.64	83.27
O60641	SNAP91	ENST00000369694	907	0.35	92.09
O60645	EXOC3	ENST00000315013	745	0.98	92.89
O60656	UGT1A9	ENST00000354728	530	0.99	96.62
O60663	LMX1B	ENST00000373474	402	0.7	88.23
O60667	FCMR	ENST00000367091	390	0.59	90.63
O60682	MSC	ENST00000325509	206	0.66	65.09
O60683	PEX10	ENST00000447513	326	0.94	89.31
O60688	YPEL1	ENST00000339468	119	0.96	97.21
O60711	LPXN	ENST00000395074	386	0.81	92.06
O60721	SLC24A1	ENST00000261892	1099	0.42	86.57
O60732	MAGEC1	ENST00000285879	1142	0.48	67.67
O60759	CYTIP	ENST00000264192	359	0.58	86.69
O60779	SLC19A2	ENST00000236137	497	0.83	94.03
O60784	TOM1	ENST00000449058	492	0.67	94.48
O60809	PRAMEF10	ENST00000235347	474	0.86	88.78
O60810	PRAMEF4	ENST00000235349	478	0.92	92.49
O60811	PRAMEF2	ENST00000240189	474	0.9	89.89
O60826	CCDC22	ENST00000376227	627	0.87	87.51
O60828	PQBP1	ENST00000218224	265	0.91	73.99
O60829	PAGE4	ENST00000218068	102	0.94	63.57
O60830	TIMM17B	ENST00000376582	172	0.84	95.22
O60831	PRAF2	ENST00000553851	178	0.99	88.42
O60858	TRIM13	ENST00000378182	407	0.89	91.22
O60890	OPHN1	ENST00000355520	802	0.73	93.14
O60902	SHOX2	ENST00000441443	331	0.6	60.3
O60906	SMPD2	ENST00000258052	423	0.93	96.7
O60925	PFDN1	ENST00000261813	122	0.99	96.04
O60927	PPP1R11	ENST00000376772	126	0.9	69.11
O60934	NBN	ENST00000265433	754	0.56	90.78
O75030	MITF	ENST00000448226	526	0.55	80.41
O75037	KIF21B	ENST00000422435	1637	0.75	86.32
O75052	NOS1AP	ENST00000361897	506	0.55	94.53
O75054	IGSF3	ENST00000369486	1194	0.92	87.99
O75056	SDC3	ENST00000339394	442	0.47	57.05
O75064	DENND4B	ENST00000361217	1496	0.77	88.8
O75069	TMCC2	ENST00000358024	709	0.45	91.01
O75071	EFCAB14	ENST00000371933	495	0.71	83.23
O75072	FKTN	ENST00000223528	461	0.97	96.78
O75074	LRP3	ENST00000253193	770	0.71	86.47
O75081	CBFA2T3	ENST00000268679	653	0.47	89.5
O75093	SLIT1	ENST00000266058	1534	0.94	85.86
O75094	SLIT3	ENST00000519560	1523	0.94	85.52
O75095	MEGF6	ENST00000356575	1541	0.89	76.01
O75096	LRP4	ENST00000378623	1905	0.86	87.29
O75112	LDB3	ENST00000361373	727	0.49	88.77
O75113	N4BP1	ENST00000262384	896	0.56	94.26
O75116	ROCK2	ENST00000315872	1388	0.89	81.53
O75121	MFAP3L	ENST00000361618	409	0.56	84.2
O75122	CLASP2	ENST00000480013	1294	0.56	93.69
O75127	PTCD1	ENST00000292478	700	0.68	90.26
O75132	ZBED4	ENST00000216268	1171	0.62	91.82
O75145	PPFIA3	ENST00000334186	1194	0.64	88.94
O75146	HIP1R	ENST00000253083	1068	0.88	90.95
O75147	OBSL1	ENST00000404537	1896	0.96	83.31
O75150	RNF40	ENST00000324685	1001	0.78	86.26
O75152	ZC3H11A	ENST00000332127	810	0.46	75.86
O75153	CLUH	ENST00000435359	1309	0.89	92.77
O75154	RAB11FIP3	ENST00000262305	756	0.55	92.82
O75159	SOCS5	ENST00000306503	536	0.51	90.26
O75161	NPHP4	ENST00000378156	1426	0.78	85.53
O75164	KDM4A	ENST00000372396	1064	0.69	91.93
O75165	DNAJC13	ENST00000260818	2243	0.94	88.09
O75167	PHACTR2	ENST00000427704	634	0.47	85.79
O75170	PPP6R2	ENST00000216061	966	0.53	94.56
O75175	CNOT3	ENST00000221232	753	0.53	94.23
O75182	SIN3B	ENST00000379803	1162	0.71	85.46
O75192	PEX11A	ENST00000300056	247	0.96	92.62
O75200	NPIPB7	ENST00000452313	414	0.51	63.51
O75204	TMEM127	ENST00000258439	238	0.86	89
O75264	SMIM24	ENST00000215531	130	0.79	75.51
O75298	RTN2	ENST00000245923	545	0.41	64.71
O75310	UGT2B11	ENST00000446444	529	0.99	96.55
O75323	NIPSNAP2	ENST00000322090	286	0.81	96.14
O75330	HMMR	ENST00000358715	724	0.83	86.17
O75334	PPFIA2	ENST00000549396	1257	0.62	88.38
O75335	PPFIA4	ENST00000447715	1185	0.62	87.75
O75339	CILP	ENST00000261883	1184	0.89	88.4
O75352	MPDU1	ENST00000250124	247	0.97	93.49
O75360	PROP1	ENST00000308304	226	0.9	63.28
O75363	BCAS1	ENST00000395961	584	0.41	58.76
O75364	PITX3	ENST00000370002	302	0.66	61.84
O75369	FLNB	ENST00000295956	2602	0.97	79.17
O75381	PEX14	ENST00000356607	377	0.68	88.64
O75385	ULK1	ENST00000321867	1050	0.48	91.97
O75387	SLC43A1	ENST00000278426	559	0.81	93.28
O75398	DEAF1	ENST00000382409	565	0.48	90.07
O75409	H2AP	ENST00000341016	117	0.88	62.38
O75410	TACC1	ENST00000317827	805	0.36	97.6
O75417	POLQ	ENST00000264233	2590	0.56	85.82
O75426	FBXO24	ENST00000241071	580	0.86	89.77
O75431	MTX2	ENST00000249442	263	0.97	96.8
O75444	MAF	ENST00000393350	373	0.46	92.76
O75459	PAGE1	ENST00000376150	146	0.98	60.87
O75474	FRAT2	ENST00000371019	233	0.68	61.07
O75475	PSIP1	ENST00000380733	530	0.54	91.93
O75477	ERLIN1	ENST00000407654	348	0.89	93.32
O75494	SRSF10	ENST00000492112	262	0.61	68.81
O75509	TNFRSF21	ENST00000296861	655	0.6	92.14
O75526	RBMXL2	ENST00000306904	392	0.43	67.73
O75528	TADA3	ENST00000301964	432	0.79	87.29
O75534	CSDE1	ENST00000358528	798	0.93	86.69
O75541	ZNF821	ENST00000425432	412	0.58	70.42
O75553	DAB1	ENST00000371231	588	0.41	95.33
O75554	WBP4	ENST00000379487	376	0.65	84.21
O75556	SCGB2A1	ENST00000244930	95	0.99	95.71
O75593	FOXH1	ENST00000377317	365	0.56	82.47
O75602	SPAG6	ENST00000376624	509	1	96.6
O75603	GCM2	ENST00000379491	506	0.37	95.19
O75610	LEFTY1	ENST00000272134	366	0.89	86.74
O75618	DEDD	ENST00000368006	318	0.8	92.75
O75626	PRDM1	ENST00000369096	825	0.44	81.97
O75631	UPK3A	ENST00000216211	287	0.81	92.27
O75665	OFD1	ENST00000340096	1012	0.65	85.79
O75674	TOM1L1	ENST00000575882	476	0.59	92.16
O75683	SURF6	ENST00000372022	361	0.76	91.96
O75691	UTP20	ENST00000261637	2785	0.46	90.73
O75718	CRTAP	ENST00000320954	401	0.93	95.57
O75751	SLC22A3	ENST00000275300	556	0.94	88.4
O75771	RAD51D	ENST00000345365	328	0.95	93.45
O75781	PALM	ENST00000338448	387	0.65	88.22
O75783	RHBDL1	ENST00000219551	438	0.81	86.34
O75795	UGT2B17	ENST00000317746	530	1	96.57
O75800	ZMYND10	ENST00000231749	440	0.97	93.07
O75821	EIF3G	ENST00000253108	320	0.77	81.57
O75829	CNMD	ENST00000377962	334	0.81	80.73
O75840	KLF7	ENST00000309446	302	0.43	78.86
O75841	UPK1B	ENST00000264234	260	1	89.27
O75845	SC5D	ENST00000264027	299	0.94	97.96
O75864	PPP1R37	ENST00000221462	691	0.67	95.58
O75882	ATRN	ENST00000262919	1429	0.88	88.88
O75886	STAM2	ENST00000263904	525	0.62	92.53
O75896	TUSC2	ENST00000232496	110	0.84	90.91
O75901	RASSF9	ENST00000361228	435	0.77	88.01
O75912	DGKI	ENST00000288490	1065	0.72	89.13
O75915	ARL6IP5	ENST00000273258	188	1	91.75
O75920	SERF1A	ENST00000380750	110	0.75	69.57
O75923	DYSF	ENST00000258104	2080	0.9	86.34
O75940	SMNDC1	ENST00000369592	238	0.89	86.63
O75943	RAD17	ENST00000380774	681	0.7	89.78
O75955	FLOT1	ENST00000376389	427	0.98	87.91
O75962	TRIO	ENST00000344204	3097	0.43	88.42
O75969	AKAP3	ENST00000228850	853	0.43	71.74
O75970	MPDZ	ENST00000319217	2070	0.62	85.63
O75971	SNAPC5	ENST00000316634	98	0.86	86.75
O75976	CPD	ENST00000225719	1380	0.87	93.22
O75995	SASH3	ENST00000356892	380	0.69	73.44
O76000	OR2B3	ENST00000377173	313	0.97	89.78
O76001	OR2J3	ENST00000377169	311	0.96	91.88
O76002	OR2J2	ENST00000377167	312	0.96	93.52
O76009	KRT33A	ENST00000007735	404	0.76	95.59
O76011	KRT34	ENST00000394001	436	0.71	94.67
O76014	KRT37	ENST00000225550	449	0.68	94.45
O76015	KRT38	ENST00000246646	456	0.67	94.5
O76024	WFS1	ENST00000226760	890	0.85	83.45
O76041	NEBL	ENST00000377122	1014	0.73	71.25
O76050	NEURL1	ENST00000369780	574	0.69	87.22
O76061	STC2	ENST00000265087	302	0.68	94.11
O76064	RNF8	ENST00000373479	485	0.77	90.16
O76076	CCN5	ENST00000190983	250	0.87	87.92
O76080	ZFAND5	ENST00000237937	213	0.81	86.74
O76082	SLC22A5	ENST00000245407	557	0.95	91.81
O76099	OR7C1	ENST00000248073	320	0.98	90.73
O94763	URI1	ENST00000392271	535	0.62	76.15
O94772	LY6H	ENST00000430474	140	0.96	78.95
O94804	STK10	ENST00000176763	968	0.74	92.35
O94812	BAIAP3	ENST00000324385	1187	0.88	91.33
O94813	SLIT2	ENST00000504154	1529	0.94	85.73
O94818	NOL4	ENST00000261592	638	0.55	91.66
O94822	LTN1	ENST00000389194	1766	0.92	86.66
O94830	DDHD2	ENST00000397166	711	0.77	89.7
O94842	TOX4	ENST00000448790	621	0.37	78.59
O94844	RHOBTB1	ENST00000337910	696	0.88	94.13
O94864	SUPT7L	ENST00000337768	414	0.58	91.75
O94868	FCHSD2	ENST00000409418	740	0.74	91.6
O94874	UFL1	ENST00000369278	794	0.88	88.37
O94875	SORBS2	ENST00000284776	1100	0.34	82.44
O94876	TMCC1	ENST00000393238	653	0.56	87.74
O94880	PHF14	ENST00000403050	888	0.58	84.44
O94885	SASH1	ENST00000367467	1247	0.35	89.62
O94886	TMEM63A	ENST00000366835	807	0.83	87.53
O94888	UBXN7	ENST00000296328	489	0.73	92.28
O94900	TOX	ENST00000361421	526	0.43	61.67
O94905	ERLIN2	ENST00000519638	339	0.9	92.62
O94907	DKK1	ENST00000373970	266	0.66	91.53
O94915	FRYL	ENST00000358350	3013	0.42	89.81
O94919	ENDOD1	ENST00000278505	500	0.87	89.46
O94927	HAUS5	ENST00000203166	633	0.9	82.81
O94929	ABLIM3	ENST00000309868	683	0.52	89.4
O94933	SLITRK3	ENST00000241274	977	0.58	88.44
O94941	UBOX5	ENST00000217173	541	0.71	89.89
O94952	FBXO21	ENST00000330622	628	0.94	91.74
O94955	RHOBTB3	ENST00000379982	611	0.87	89.48
O94966	USP19	ENST00000398888	1318	0.66	91.06
O94972	TRIM37	ENST00000262294	964	0.51	93.75
O94983	CAMTA2	ENST00000348066	1202	0.51	85.65
O94985	CLSTN1	ENST00000377298	981	0.8	91.1
O94986	CEP152	ENST00000380950	1710	0.57	87.65
O94988	FAM13A	ENST00000264344	1023	0.47	91.63
O94991	SLITRK5	ENST00000325089	958	0.59	89.87
O94992	HEXIM1	ENST00000332499	359	0.62	87.57
O95006	OR2F2	ENST00000408955	317	0.98	92.08
O95007	OR6B1	ENST00000408922	311	0.96	90.31
O95013	OR4F21	ENST00000320901	312	0.99	92.16
O95047	OR2A4	ENST00000315453	310	0.96	83.42
O95070	YIF1A	ENST00000376901	293	0.82	88.19
O95071	UBR5	ENST00000520539	2799	0.34	88.4
O95073	FSBP	ENST00000481490	299	0.62	94.21
O95081	AGFG2	ENST00000300176	481	0.44	88.19
O95084	PRSS23	ENST00000280258	383	0.87	92.68
O95096	NKX2-2	ENST00000377142	273	0.74	61.34
O95104	SCAF4	ENST00000286835	1147	0.34	91.17
O95153	TSPOAP1	ENST00000343736	1857	0.46	88.47
O95159	ZFPL1	ENST00000294258	310	0.76	91.78
O95170	CDRT1	ENST00000395906	752	0.71	85.55
O95196	CSPG5	ENST00000383738	566	0.34	79.81
O95202	LETM1	ENST00000302787	739	0.72	79.13
O95208	EPN2	ENST00000314728	641	0.45	90.66
O95210	STBD1	ENST00000237642	358	0.36	95.74
O95214	LEPROTL1	ENST00000321250	131	0.96	87.67
O95218	ZRANB2	ENST00000370920	330	0.56	62.03
O95219	SNX4	ENST00000251775	450	0.88	94.84
O95221	OR5F1	ENST00000278409	314	0.99	91.14
O95222	OR6A2	ENST00000332601	327	0.92	90.09
O95229	ZWINT	ENST00000373944	277	0.76	96.38
O95232	LUC7L3	ENST00000240304	432	0.68	89.31
O95236	APOL3	ENST00000349314	402	0.55	78.73
O95238	SPDEF	ENST00000374037	335	0.6	94.61
O95239	KIF4A	ENST00000374403	1232	0.78	85.65
O95243	MBD4	ENST00000249910	580	0.43	96.33
O95249	GOSR1	ENST00000225724	250	0.95	90.37
O95258	SLC25A14	ENST00000218197	325	0.87	86.58
O95260	ATE1	ENST00000224652	518	0.79	95.91
O95294	RASAL1	ENST00000261729	804	0.96	92.8
O95295	SNAPIN	ENST00000368685	136	0.96	96.56
O95361	TRIM16	ENST00000336708	564	0.85	89.59
O95365	ZBTB7A	ENST00000322357	584	0.44	80.41
O95371	OR2C1	ENST00000304936	312	0.94	88.65
O95382	MAP3K6	ENST00000357582	1288	0.83	86.35
O95388	CCN4	ENST00000250160	367	0.79	89.72
O95389	CCN6	ENST00000230529	354	0.74	85.66
O95399	UTS2	ENST00000361696	124	0.77	62.75
O95400	CD2BP2	ENST00000305596	341	0.77	83.22
O95402	MED26	ENST00000263390	600	0.43	82.68
O95409	ZIC2	ENST00000376335	532	0.37	71.29
O95415	BRI3	ENST00000297290	125	0.78	74.79
O95424	DEXI	ENST00000331808	95	0.94	66.62
O95425	SVIL	ENST00000355867	2214	0.44	89.03
O95427	PIGN	ENST00000357637	931	0.97	92.36
O95428	PAPLN	ENST00000554301	1278	0.74	81.97
O95429	BAG4	ENST00000287322	457	0.39	61.09
O95436	SLC34A2	ENST00000382051	690	0.79	85.57
O95447	LCA5L	ENST00000288350	670	0.49	90.97
O95456	PSMG1	ENST00000331573	288	0.91	89.82
O95473	SYNGR4	ENST00000344846	234	0.85	89.92
O95503	CBX6	ENST00000407418	412	0.62	61.47
O95521	PRAMEF1	ENST00000332296	474	0.9	91.59
O95522	PRAMEF12	ENST00000357726	483	0.93	92.11
O95561	C1orf105	ENST00000367727	183	0.63	60.95
O95562	SFT2D2	ENST00000271375	160	0.96	85.13
O95563	MPC2	ENST00000271373	127	1	90.6
O95567	C22orf31	ENST00000216071	290	0.45	67.25
O95625	ZBTB11	ENST00000312938	1053	0.59	77.5
O95628	CNOT4	ENST00000315544	575	0.52	87.65
O95644	NFATC1	ENST00000427363	943	0.38	92.78
O95661	DIRAS3	ENST00000370981	229	0.74	91.87
O95674	CDS2	ENST00000460006	445	0.88	90.29
O95678	KRT75	ENST00000252245	551	0.59	95.29
O95684	CEP43	ENST00000366847	399	0.67	68.94
O95696	BRD1	ENST00000216267	1058	0.75	90.57
O95704	APBB3	ENST00000357560	486	0.61	86.91
O95721	SNAP29	ENST00000215730	258	0.8	91.35
O95727	CRTAM	ENST00000227348	393	0.69	95.09
O95751	LDOC1	ENST00000370526	146	0.99	96.78
O95759	TBC1D8	ENST00000376840	1140	0.85	89.61
O95772	STARD3NL	ENST00000009041	234	0.71	65.97
O95789	ZMYM6	ENST00000357182	1325	0.71	86.77
O95793	STAU1	ENST00000371856	577	0.66	89
O95800	GPR75	ENST00000394705	540	0.61	86.94
O95807	TMEM50A	ENST00000374358	157	0.96	89.78
O95810	CAVIN2	ENST00000304141	425	0.56	75.74
O95817	BAG3	ENST00000369085	575	0.42	76.53
O95819	MAP4K4	ENST00000347699	1239	0.63	88.72
O95857	TSPAN13	ENST00000262067	204	0.99	93.84
O95858	TSPAN15	ENST00000373290	294	0.92	94.91
O95859	TSPAN12	ENST00000222747	305	0.87	90.7
O95864	FADS2	ENST00000278840	444	0.97	97.78
O95867	LY6G6C	ENST00000375819	125	1	88.3
O95868	LY6G6D	ENST00000375825	133	0.89	67.91
O95870	ABHD16A	ENST00000395952	558	0.94	95.44
O95873	C6orf47	ENST00000375911	294	0.57	69.35
O95876	WDPCP	ENST00000272321	746	0.79	92.45
O95905	ECD	ENST00000372979	644	0.82	89.2
O95918	OR2H2	ENST00000383640	312	0.96	93.01
O95925	EPPIN	ENST00000354280	133	0.99	93.08
O95931	CBX7	ENST00000216133	251	0.78	67.03
O95935	TBX18	ENST00000369663	607	0.43	96.08
O95948	ONECUT2	ENST00000491143	504	0.37	94.25
O95968	SCGB1D1	ENST00000306238	90	1	95.19
O95969	SCGB1D2	ENST00000244926	90	1	95.31
O95972	BMP15	ENST00000252677	392	0.75	88.52
O95976	IGSF6	ENST00000268389	241	0.88	91.76
O95980	RECK	ENST00000377966	971	0.9	88.84
O95983	MBD3	ENST00000434436	291	0.86	88.48
O95990	FAM107A	ENST00000360997	144	0.88	83.53
O95992	CH25H	ENST00000371852	272	0.95	96.31
O95997	PTTG1	ENST00000352433	202	0.82	66.13
O96001	PPP1R17	ENST00000342032	155	0.9	66.77
O96004	HAND1	ENST00000231121	215	0.73	65.69
O96005	CLPTM1	ENST00000337392	669	0.77	82.65
O96006	ZBED1	ENST00000381218	694	0.85	93.77
O96011	PEX11B	ENST00000369306	259	0.93	94.03
P00441	SOD1	ENST00000270142	154	1	98.56
P00746	CFD	ENST00000327726	253	0.95	98
P01100	FOS	ENST00000303562	380	0.46	64.49
P01106	MYC	ENST00000377970	439	0.63	64.23
P01135	TGFA	ENST00000295400	160	0.78	76.59
P01148	GNRH1	ENST00000276414	92	1	74.01
P01160	NPPA	ENST00000376480	151	0.76	66.32
P01189	POMC	ENST00000264708	267	0.66	64.63
P01210	PENK	ENST00000314922	267	0.72	63.68
P01213	PDYN	ENST00000217305	254	0.65	62.05
P01258	CALCA	ENST00000331587	141	0.83	64.04
P01275	GCG	ENST00000375497	180	0.91	69.55
P01282	VIP	ENST00000367244	170	0.82	71.37
P01286	GHRH	ENST00000237527	108	0.97	83.91
P01298	PPY	ENST00000225992	95	0.94	84.27
P01350	GAST	ENST00000329402	101	0.87	63.48
P01579	IFNG	ENST00000229135	166	0.98	94.05
P01833	PIGR	ENST00000356495	764	0.8	91.04
P02452	COL1A1	ENST00000225964	1464	0.34	86.39
P02489	CRYAA	ENST00000291554	173	0.9	88.78
P02538	KRT6A	ENST00000330722	564	0.57	95.08
P02652	APOA2	ENST00000367990	100	0.97	80.45
P02686	MBP	ENST00000355994	304	0.62	58.47
P02751	FN1	ENST00000354785	2477	0.83	78.8
P02810	PRH1	ENST00000381847	166	0.78	75.55
P02814	SMR3B	ENST00000304915	79	0.99	70.99
P03971	AMH	ENST00000221496	560	0.74	83.04
P04090	RLN2	ENST00000381627	185	0.55	89.15
P04150	NR3C1	ENST00000343796	777	0.44	94.47
P04198	MYCN	ENST00000281043	464	0.61	61.98
P04216	THY1	ENST00000284240	161	0.96	92.32
P04217	A1BG	ENST00000263100	495	0.95	92.67
P04233	CD74	ENST00000009530	296	0.75	83.69
P04259	KRT6B	ENST00000252252	564	0.59	91.42
P04264	KRT1	ENST00000252244	644	0.5	95.72
P04553	PRM1	ENST00000312511	51	0.84	57.3
P04554	PRM2	ENST00000241808	102	0.67	56.48
P04808	RLN1	ENST00000223862	185	0.54	86.71
P04921	GYPC	ENST00000259254	128	0.91	60.03
P05067	APP	ENST00000346798	770	0.65	89.31
P05111	INHA	ENST00000243786	366	0.7	86.93
P05114	HMGN1	ENST00000380749	100	1	63
P05204	HMGN2	ENST00000361427	90	1	66.39
P05305	EDN1	ENST00000379375	212	0.83	69.34
P05408	SCG5	ENST00000300175	212	0.78	63.57
P05787	KRT8	ENST00000293308	483	0.73	94.5
P05814	CSN2	ENST00000353151	226	0.88	58.52
P06127	CD5	ENST00000347785	495	0.77	87.62
P06133	UGT2B4	ENST00000305107	528	1	97.11
P06307	CCK	ENST00000334681	115	0.87	63.41
P06401	PGR	ENST00000325455	933	0.37	94.42
P06454	PTMA	ENST00000341369	111	0.97	58.8
P06731	CEACAM5	ENST00000221992	702	0.92	92.93
P06850	CRH	ENST00000276571	196	0.57	83.03
P07197	NEFM	ENST00000221166	916	0.43	92.94
P07199	CENPB	ENST00000379751	599	0.65	86.21
P07204	THBD	ENST00000377103	575	0.86	89.86
P07476	IVL	ENST00000368764	585	0.36	67.14
P07498	CSN3	ENST00000304954	182	0.86	58.48
P07602	PSAP	ENST00000394936	524	0.79	84.94
P07814	EPRS1	ENST00000366923	1512	0.9	90.66
P07942	LAMB1	ENST00000222399	1786	0.96	79.05
P07951	TPM2	ENST00000378292	284	1	96.27
P07988	SFTPB	ENST00000393822	381	0.81	84.06
P08123	COL1A2	ENST00000297268	1366	0.37	67.09
P08247	SYP	ENST00000263233	313	0.77	92.34
P08590	MYL3	ENST00000292327	195	0.97	96.23
P08603	CFH	ENST00000367429	1231	0.98	81.12
P08651	NFIC	ENST00000443272	508	0.47	94.69
P08727	KRT19	ENST00000361566	400	0.82	94.42
P08729	KRT7	ENST00000331817	469	0.69	95.31
P08779	KRT16	ENST00000301653	473	0.65	95.16
P08833	IGFBP1	ENST00000275525	259	0.89	91.03
P08910	ABHD2	ENST00000352732	425	0.98	95.73
P08922	ROS1	ENST00000368508	2347	0.86	80.67
P08949	NMB	ENST00000360476	121	0.9	68.94
P08F94	PKHD1	ENST00000371117	4074	0.34	89.04
P09017	HOXC4	ENST00000303406	264	0.72	61.66
P09067	HOXB5	ENST00000239151	269	0.59	62.08
P09086	POU2F2	ENST00000526816	479	0.44	92.41
P09131	SLC10A3	ENST00000263512	477	0.84	88.56
P09382	LGALS1	ENST00000215909	135	0.99	98.12
P09564	CD7	ENST00000312648	240	0.86	89.64
P09603	CSF1	ENST00000329608	554	0.4	92.72
P09629	HOXB7	ENST00000239165	217	0.63	72
P09681	GIP	ENST00000357424	153	0.77	78.12
P09683	SCT	ENST00000176195	121	0.94	63.68
P0C091	FREM3	ENST00000329798	2139	0.92	81.2
P0C0P6	NPS	ENST00000398023	89	1	60.95
P0C1Z6	TFPT	ENST00000391759	253	0.72	66.1
P0C221	CCDC175	ENST00000537690	793	0.88	84.97
P0C263	SBK2	ENST00000344158	348	0.91	96.64
P0C2S0	CTXN2	ENST00000417307	81	0.94	63.23
P0C5J1	FAM86B2	ENST00000262365	330	0.98	93.8
P0C672	TSPAN19	ENST00000532498	248	1	94.11
P0C6A0	ZGLP1	ENST00000403903	271	0.52	85.15
P0C6C1	ANKRD34C	ENST00000421388	535	0.39	89.23
P0C7I6	CCDC159	ENST00000458408	297	0.75	96.38
P0C7M4	RHOXF2B	ENST00000371402	288	0.67	64.98
P0C7M6	IQCF3	ENST00000437810	154	0.92	96.3
P0C7Q2	ARMS2	ENST00000528446	107	0.85	61.34
P0C7Q6	SLC35G6	ENST00000412468	338	0.91	89.33
P0C7T8	TMEM253	ENST00000418511	217	0.82	81.46
P0C7U0	ELFN1	ENST00000424383	828	0.56	87.77
P0C7U3	ZDHHC11B	ENST00000508859	371	0.75	95.47
P0C7V8	DCAF8L2	ENST00000451261	631	0.66	93.27
P0C7W0	PRR29	ENST00000412177	189	0.85	59.63
P0C7W6	CCDC172	ENST00000333254	258	0.99	94.06
P0C7X2	ZNF688	ENST00000223459	276	0.6	75.29
P0C851	PIRT	ENST00000580256	137	0.78	68.68
P0C881	RSPH10B	ENST00000337579	870	0.71	91.29
P0C8F1	PATE4	ENST00000457514	98	1	96.44
P0CAP1	MYZAP	ENST00000267853	466	0.77	94.98
P0CAP2	POLR2M	ENST00000299638	368	0.65	81.22
P0CF97	FAM200B	ENST00000422728	657	0.88	90.58
P0CG08	GPR89B	ENST00000314163	455	0.96	87.02
P0CG21	NHLRC4	ENST00000424439	123	1	96.27
P0CG23	ZNF853	ENST00000457543	659	0.6	91.25
P0CG32	ZCCHC18	ENST00000537356	403	0.7	86.64
P0CG33	GOLGA6D	ENST00000434739	693	0.69	94.34
P0CG36	CFC1B	ENST00000281882	223	0.63	80.37
P0CG37	CFC1	ENST00000259216	223	0.61	82
P0CG41	CTAGE8	ENST00000487179	777	0.62	94.63
P0CI25	TRIM49	ENST00000329758	452	0.93	92.41
P0CJ68	MTRNR2L1	ENST00000540040	24	1	69.93
P0CJ70	MTRNR2L3	ENST00000543500	24	1	73.21
P0CJ71	MTRNR2L4	ENST00000399974	28	1	79.69
P0CJ72	MTRNR2L5	ENST00000512524	24	1	69.46
P0CJ73	MTRNR2L6	ENST00000604952	24	1	69.87
P0CJ74	MTRNR2L7	ENST00000544824	24	1	89.77
P0CJ75	MTRNR2L8	ENST00000536684	24	0.96	71.27
P0CJ77	MTRNR2L10	ENST00000545075	24	1	91.84
P0CJ78	ZNF865	ENST00000568956	1059	0.54	75.28
P0CJ92	GOLGA8H	ENST00000566740	632	0.65	92.11
P0CW27	CCDC166	ENST00000542437	439	0.61	97.03
P0DI80	SMIM6	ENST00000556126	62	0.98	83.6
P0DJ07	PET100	ENST00000594797	73	1	90.37
P0DJ93	SMIM13	ENST00000416247	91	0.81	71.17
P0DJD0	RGPD1	ENST00000409776	1748	0.65	88.76
P0DJD1	RGPD2	ENST00000398146	1756	0.65	89.06
P0DJG4	THEGL	ENST00000512175	465	0.6	82.46
P0DKL9	ARL14EPL	ENST00000601302	152	0.85	93.42
P0DL12	SMIM17	ENST00000598409	118	0.85	58.1
P0DM63	NPIPA8	ENST00000525596	369	0.45	60.76
P0DMB2	C8orf88	ENST00000517562	117	0.76	75.91
P0DMS9	TMIGD3	ENST00000369717	266	0.75	86.85
P0DMU8	CT45A5	ENST00000487941	189	0.85	70.06
P0DTE4	UGT2A1	ENST00000503640	527	0.99	97.38
P0DTE5	UGT2A2	ENST00000604629	536	0.99	96.66
P0DTW1	GAGE1	ENST00000381700	117	0.99	61.44
P10124	SRGN	ENST00000242465	158	0.51	81.3
P10242	MYB	ENST00000367814	640	0.43	91.94
P10243	MYBL1	ENST00000522677	752	0.45	85.11
P10244	MYBL2	ENST00000217026	700	0.44	90.41
P10451	SPP1	ENST00000395080	314	0.62	55.63
P10586	PTPRF	ENST00000359947	1907	0.94	87.93
P10643	C7	ENST00000313164	843	0.93	86
P10645	CHGA	ENST00000216492	457	0.49	79.59
P10909	CLU	ENST00000316403	449	0.83	89.55
P10912	GHR	ENST00000230882	638	0.49	91.91
P10915	HAPLN1	ENST00000274341	354	0.91	97.44
P10916	MYL2	ENST00000228841	166	0.9	90.19
P11047	LAMC1	ENST00000258341	1609	0.95	78.91
P11274	BCR	ENST00000305877	1271	0.61	87.74
P11277	SPTB	ENST00000389720	2137	0.94	84.58
P11308	ERG	ENST00000288319	479	0.46	88.59
P11464	PSG1	ENST00000436291	419	0.92	92.76
P11465	PSG2	ENST00000406487	335	0.89	95.73
P11912	CD79A	ENST00000221972	226	0.92	86.94
P12035	KRT3	ENST00000417996	628	0.53	92.42
P12109	COL6A1	ENST00000361866	1028	0.72	87.53
P12111	COL6A3	ENST00000295550	3177	0.41	90.66
P12270	TPR	ENST00000367478	2363	0.63	79.72
P12272	PTHLH	ENST00000395872	177	0.8	57.5
P12524	MYCL	ENST00000372816	364	0.67	67.27
P12645	BMP3	ENST00000282701	472	0.6	90.25
P12755	SKI	ENST00000378536	728	0.56	91.99
P12757	SKIL	ENST00000259119	684	0.57	91.08
P12872	MLN	ENST00000430124	115	0.81	75.72
P12980	LYL1	ENST00000264824	280	0.8	61.56
P13056	NR2C1	ENST00000333003	603	0.56	91.79
P13349	MYF5	ENST00000228644	255	0.6	83.66
P13378	HOXD8	ENST00000313173	290	0.61	63.57
P13498	CYBA	ENST00000261623	195	0.83	90.2
P13521	SCG2	ENST00000305409	617	0.54	75.01
P13645	KRT10	ENST00000269576	584	0.52	93.92
P13646	KRT13	ENST00000246635	458	0.67	94.89
P13647	KRT5	ENST00000252242	590	0.55	95.38
P13688	CEACAM1	ENST00000161559	526	0.83	94.72
P13798	APEH	ENST00000296456	732	0.98	96.63
P14060	HSD3B1	ENST00000369413	373	1	96.38
P14138	EDN3	ENST00000337938	238	0.59	58.99
P14209	CD99	ENST00000381192	185	0.81	61.92
P14314	PRKCSH	ENST00000589838	528	0.86	95.55
P14316	IRF2	ENST00000393593	349	0.65	70.99
P14317	HCLS1	ENST00000314583	486	0.63	77.36
P14651	HOXB3	ENST00000311626	431	0.46	60.31
P14652	HOXB2	ENST00000330070	356	0.58	65.45
P14770	GP9	ENST00000307395	177	0.99	92.25
P14921	ETS1	ENST00000319397	441	0.55	90.3
P15036	ETS2	ENST00000360214	469	0.51	89.54
P15172	MYOD1	ENST00000250003	320	0.53	72.61
P15173	MYOG	ENST00000241651	224	0.59	90.82
P15248	IL9	ENST00000274520	144	0.98	89.44
P15336	ATF2	ENST00000264110	505	0.51	70.19
P15407	FOSL1	ENST00000312562	271	0.78	61.38
P15408	FOSL2	ENST00000264716	326	0.67	61.72
P15514	AREG	ENST00000395748	252	0.81	68.99
P15863	PAX1	ENST00000398485	534	0.35	90.58
P15924	DSP	ENST00000379802	2871	0.44	89.12
P15976	GATA1	ENST00000376670	413	0.5	69.31
P16112	ACAN	ENST00000439576	2530	0.48	78.05
P16150	SPN	ENST00000360121	400	0.48	56.93
P16220	CREB1	ENST00000353267	327	0.53	79.03
P16233	PNLIP	ENST00000369221	465	0.97	98.08
P16234	PDGFRA	ENST00000257290	1089	0.8	87.25
P16383	GCFC2	ENST00000321027	781	0.74	88.06
P16401	H1-5	ENST00000331442	226	0.62	85.33
P16662	UGT2B7	ENST00000305231	529	0.99	96.08
P16860	NPPB	ENST00000376468	134	0.73	62.23
P16989	YBX3	ENST00000228251	372	0.55	64.66
P17022	ZNF18	ENST00000322748	549	0.5	84.12
P17028	ZNF24	ENST00000261332	368	0.64	87.6
P17040	ZSCAN20	ENST00000361328	1043	0.51	79.63
P17096	HMGA1	ENST00000311487	107	0.99	64.38
P17152	TMEM11	ENST00000317635	192	0.89	85.94
P17275	JUNB	ENST00000302754	347	0.5	81.55
P17480	UBTF	ENST00000302904	764	0.79	90.23
P17481	HOXB8	ENST00000239144	243	0.67	64
P17482	HOXB9	ENST00000311177	250	0.62	64.74
P17535	JUND	ENST00000252818	347	0.58	73.63
P17542	TAL1	ENST00000294339	331	0.62	60.2
P17544	ATF7	ENST00000420353	483	0.55	72.07
P17676	CEBPB	ENST00000303004	345	0.5	69.36
P17677	GAP43	ENST00000305124	238	0.54	56.75
P17861	XBP1	ENST00000216037	261	0.69	82.8
P17927	CR1	ENST00000400960	2039	0.91	69.34
P17936	IGFBP3	ENST00000275521	291	0.7	88.95
P18065	IGFBP2	ENST00000233809	325	0.71	79.44
P18433	PTPRA	ENST00000380393	802	0.78	96.93
P18509	ADCYAP1	ENST00000450565	176	0.76	61.2
P18615	NELFE	ENST00000375429	380	0.77	63.03
P18627	LAG3	ENST00000203629	525	0.83	90.76
P18827	SDC1	ENST00000254351	310	0.54	60.33
P18846	ATF1	ENST00000262053	271	0.63	77.73
P18887	XRCC1	ENST00000262887	633	0.62	91.98
P19012	KRT15	ENST00000254043	456	0.73	94.58
P19021	PAM	ENST00000438793	973	0.68	92.67
P19224	UGT1A6	ENST00000305139	532	0.98	96.31
P19320	VCAM1	ENST00000294728	739	0.94	90.75
P19338	NCL	ENST00000322723	710	0.5	85.03
P19532	TFE3	ENST00000315869	575	0.45	85.55
P19622	EN2	ENST00000297375	333	0.58	66.87
P19838	NFKB1	ENST00000394820	968	0.73	91.74
P20023	CR2	ENST00000367058	1033	0.93	80.99
P20290	BTF3	ENST00000380591	206	0.86	79.23
P20366	TAC1	ENST00000319273	129	0.98	65.28
P20382	PMCH	ENST00000329406	165	0.67	57.33
P20396	TRH	ENST00000302649	242	0.81	57.47
P20719	HOXA5	ENST00000222726	270	0.57	65.98
P20800	EDN2	ENST00000372587	178	0.76	76.57
P20849	COL9A1	ENST00000357250	921	0.68	63.59
P20962	PTMS	ENST00000309083	102	0.85	61.88
P20963	CD247	ENST00000362089	164	0.79	59.42
P21145	MAL	ENST00000309988	153	0.95	94.59
P21217	FUT3	ENST00000303225	361	0.93	96.57
P21333	FLNA	ENST00000369850	2647	0.94	80.17
P21359	NF1	ENST00000358273	2839	0.43	90.25
P21757	MSR1	ENST00000262101	451	0.79	84.88
P21815	IBSP	ENST00000226284	317	0.44	55.16
P22003	BMP5	ENST00000370830	454	0.76	91.98
P22083	FUT4	ENST00000358752	530	0.71	95.14
P22309	UGT1A1	ENST00000305208	533	0.98	95.94
P22310	UGT1A4	ENST00000373409	534	0.98	95.4
P22415	USF1	ENST00000368020	310	0.5	91.56
P22466	GAL	ENST00000265643	123	0.75	63.28
P22528	SPRR1B	ENST00000307098	89	1	72.3
P22531	SPRR2E	ENST00000368750	72	1	78.99
P22532	SPRR2D	ENST00000360379	72	1	76.79
P22794	EVI2A	ENST00000461237	236	0.61	57.78
P23352	ANOS1	ENST00000262648	680	0.83	88.19
P23409	MYF6	ENST00000228641	242	0.63	84.7
P23415	GLRA1	ENST00000455880	457	0.9	94.07
P23416	GLRA2	ENST00000218075	452	0.89	93.91
P23467	PTPRB	ENST00000261266	1997	0.95	83.09
P23471	PTPRZ1	ENST00000393386	2315	0.44	89.91
P23497	SP100	ENST00000264052	879	0.44	87.96
P23508	MCC	ENST00000302475	829	0.76	91.95
P23582	NPPC	ENST00000295440	126	0.71	69.05
P23588	EIF4B	ENST00000262056	611	0.4	64.23
P23743	DGKA	ENST00000331886	735	0.93	90.1
P23759	PAX7	ENST00000420770	505	0.52	88.77
P23760	PAX3	ENST00000350526	479	0.56	91.08
P23769	GATA2	ENST00000341105	480	0.45	65.65
P23771	GATA3	ENST00000346208	443	0.47	67.09
P23942	PRPH2	ENST00000230381	346	0.95	93.63
P24043	LAMA2	ENST00000421865	3122	0.43	87.19
P24278	ZBTB25	ENST00000394715	435	0.46	87.81
P24387	CRHBP	ENST00000274368	322	0.89	95.28
P24394	IL4R	ENST00000395762	825	0.39	92.32
P24588	AKAP5	ENST00000320636	427	0.47	67.52
P24593	IGFBP5	ENST00000233813	272	0.85	87.09
P24821	TNC	ENST00000350763	2201	0.93	78.97
P25067	COL8A2	ENST00000303143	703	0.6	63.5
P25092	GUCY2C	ENST00000261170	1073	0.92	87.65
P25391	LAMA1	ENST00000389658	3075	0.44	86.84
P25490	YY1	ENST00000262238	414	0.35	88.08
P26045	PTPN3	ENST00000374541	913	0.72	90.97
P26367	PAX6	ENST00000241001	422	0.61	94.7
P26436	ACRV1	ENST00000533904	265	0.4	96.59
P26439	HSD3B2	ENST00000369416	372	1	96.87
P26651	ZFP36	ENST00000597629	326	0.73	61.99
P27469	G0S2	ENST00000367029	103	1	76.89
P27539	GDF1	ENST00000247005	372	0.83	85.37
P27658	COL8A1	ENST00000261037	744	0.58	62.77
P27918	CFP	ENST00000247153	469	0.94	91.3
P27987	ITPKB	ENST00000272117	946	0.36	93.49
P28324	ELK4	ENST00000357992	431	0.46	88.2
P28328	PEX2	ENST00000357039	305	0.93	87.56
P28356	HOXD9	ENST00000249499	352	0.47	64.15
P28358	HOXD10	ENST00000249501	340	0.54	62.87
P28360	MSX1	ENST00000382723	303	0.73	63
P28749	RBL1	ENST00000373664	1068	0.76	90.19
P28799	GRN	ENST00000053867	593	0.85	85.23
P28906	CD34	ENST00000310833	385	0.5	90.43
P28908	TNFRSF8	ENST00000263932	595	0.5	88.46
P29279	CCN2	ENST00000367976	349	0.87	85.49
P29374	ARID4A	ENST00000355431	1257	0.39	90.21
P29536	LMOD1	ENST00000367288	600	0.57	90.47
P29590	PML	ENST00000268058	882	0.67	90.19
P30305	CDC25B	ENST00000245960	580	0.53	93.45
P30408	TM4SF1	ENST00000305366	202	0.91	88.43
P30530	AXL	ENST00000301178	894	0.79	89.07
P30953	OR1E1	ENST00000322608	314	0.98	93.2
P30990	NTS	ENST00000256010	170	0.76	69.5
P31249	HOXD3	ENST00000249440	432	0.5	61.99
P31260	HOXA10	ENST00000283921	410	0.52	62.74
P31268	HOXA7	ENST00000242159	230	0.67	64.6
P31269	HOXA9	ENST00000343483	272	0.53	67.78
P31270	HOXA11	ENST00000006015	313	0.58	61.37
P31273	HOXC8	ENST00000040584	242	0.67	67.02
P31274	HOXC9	ENST00000303450	260	0.69	66.62
P31275	HOXC12	ENST00000243103	282	0.65	61.38
P31276	HOXC13	ENST00000243056	330	0.47	60.87
P31277	HOXD11	ENST00000249504	338	0.59	60.05
P31314	TLX1	ENST00000370196	330	0.58	73.08
P31358	CD52	ENST00000374213	61	0.93	73.27
P31431	SDC4	ENST00000372733	198	0.84	61.12
P31948	STIP1	ENST00000305218	543	0.95	95.94
P32242	OTX1	ENST00000282549	354	0.45	57.75
P32314	FOXN2	ENST00000340553	431	0.58	67.04
P32418	SLC8A1	ENST00000332839	973	0.82	88.16
P32971	TNFSF8	ENST00000223795	234	0.81	92.53
P33121	ACSL1	ENST00000513317	698	0.98	95.2
P33240	CSTF2	ENST00000372972	577	0.51	82.14
P33897	ABCD1	ENST00000218104	745	0.9	89.45
P33981	TTK	ENST00000369798	857	0.54	92.69
P34741	SDC2	ENST00000302190	201	0.69	62.07
P34810	CD68	ENST00000250092	354	0.7	94.84
P34910	EVI2B	ENST00000330927	448	0.37	59
P34981	TRHR	ENST00000311762	398	0.81	93.91
P34982	OR1D2	ENST00000331459	312	0.97	90.31
P35070	BTC	ENST00000395743	178	0.8	83.45
P35125	USP6	ENST00000250066	1406	0.66	88.51
P35232	PHB	ENST00000300408	272	0.98	90.56
P35269	GTF2F1	ENST00000394456	517	0.57	82.41
P35318	ADM	ENST00000278175	185	0.78	62.32
P35321	SPRR1A	ENST00000368762	89	1	69.29
P35325	SPRR2B	ENST00000368755	72	1	80.31
P35326	SPRR2A	ENST00000392653	72	1	77.97
P35410	MAS1L	ENST00000377127	378	0.72	81.11
P35452	HOXD12	ENST00000406506	270	0.7	57.94
P35453	HOXD13	ENST00000392539	343	0.35	82.57
P35503	UGT1A3	ENST00000482026	534	0.99	96.21
P35504	UGT1A5	ENST00000373414	534	0.99	95.76
P35527	KRT9	ENST00000246662	623	0.49	93.26
P35548	MSX2	ENST00000239243	267	0.81	64.92
P35555	FBN1	ENST00000316623	2871	0.44	76.92
P35556	FBN2	ENST00000262464	2912	0.42	76.8
P35575	G6PC1	ENST00000253801	357	0.98	95.56
P35711	SOX5	ENST00000451604	763	0.42	85.67
P35712	SOX6	ENST00000528429	828	0.38	86.19
P35713	SOX18	ENST00000340356	384	0.6	67
P35716	SOX11	ENST00000322002	441	0.41	65.89
P35900	KRT20	ENST00000167588	424	0.82	94.8
P35908	KRT2	ENST00000309680	639	0.52	91.82
P35968	KDR	ENST00000263923	1356	0.75	87.1
P36021	SLC16A2	ENST00000587091	539	0.85	92.4
P36402	TCF7	ENST00000342854	384	0.47	63.86
P36537	UGT2B10	ENST00000265403	528	0.99	96.06
P36915	GNL1	ENST00000376621	607	0.78	93.78
P36956	SREBF1	ENST00000261646	1147	0.6	86.02
P37198	NUP62	ENST00000352066	522	0.41	91.54
P37287	PIGA	ENST00000333590	484	0.9	93.8
P38159	RBMX	ENST00000320676	391	0.41	73.98
P38432	COIL	ENST00000240316	576	0.43	88.57
P38435	GGCX	ENST00000233838	758	0.92	93.16
P38936	CDKN1A	ENST00000448526	164	0.74	79.43
P39059	COL15A1	ENST00000375001	1388	0.39	91.12
P39060	COL18A1	ENST00000359759	1754	0.35	85.25
P39086	GRIK1	ENST00000399907	918	0.9	90.03
P39210	MPV17	ENST00000233545	176	1	92.26
P39880	CUX1	ENST00000292535	1505	0.52	90.14
P40199	CEACAM6	ENST00000199764	344	0.89	96.97
P40200	CD96	ENST00000283285	585	0.69	83.21
P40222	TXLNA	ENST00000373609	546	0.73	92.89
P40238	MPL	ENST00000372470	635	0.77	88.52
P40424	PBX1	ENST00000420696	430	0.69	88.37
P40425	PBX2	ENST00000375050	430	0.65	89.36
P40426	PBX3	ENST00000373489	434	0.66	89.25
P40818	USP8	ENST00000307179	1118	0.69	90.23
P40967	PMEL	ENST00000548493	661	0.65	90.35
P41002	CCNF	ENST00000397066	786	0.67	93.79
P41161	ETV5	ENST00000306376	510	0.43	81.55
P41162	ETV3	ENST00000368192	512	0.4	73.13
P41182	BCL6	ENST00000232014	706	0.35	80.66
P41212	ETV6	ENST00000396373	452	0.5	87.85
P41218	MNDA	ENST00000368141	407	0.72	94.83
P41225	SOX3	ENST00000370536	446	0.45	63.55
P41247	PNPLA4	ENST00000381042	253	1	97.22
P41440	SLC19A1	ENST00000311124	591	0.71	91.36
P41597	CCR2	ENST00000292301	374	0.8	92.06
P41732	TSPAN7	ENST00000378482	249	0.96	94.36
P42127	ASIP	ENST00000374954	132	0.65	87.14
P42166	TMPO	ENST00000266732	694	0.51	88.9
P42261	GRIA1	ENST00000340592	906	0.88	90.44
P42566	EPS15	ENST00000371733	896	0.61	89.9
P42568	MLLT3	ENST00000380338	568	0.46	93.48
P42694	HELZ	ENST00000358691	1942	0.53	87.59
P42695	NCAPD3	ENST00000534548	1498	0.76	88.64
P42701	IL12RB1	ENST00000593993	662	0.84	87.18
P42704	LRPPRC	ENST00000260665	1394	0.92	83.88
P42768	WAS	ENST00000376701	502	0.74	81.71
P42857	NSG1	ENST00000397958	185	0.89	59.37
P43026	GDF5	ENST00000374369	501	0.7	88.19
P43121	MCAM	ENST00000264036	646	0.81	92.91
P43243	MATR3	ENST00000394805	847	0.47	82.23
P43268	ETV4	ENST00000319349	484	0.37	84.29
P43307	SSR1	ENST00000244763	286	0.76	93.77
P43308	SSR2	ENST00000295702	183	1	94.82
P43694	GATA4	ENST00000335135	442	0.44	78.35
P43699	NKX2-1	ENST00000498187	371	0.44	62.36
P46019	PHKA2	ENST00000379942	1235	0.87	91.66
P46020	PHKA1	ENST00000373542	1223	0.85	92.27
P46093	GPR4	ENST00000323040	362	0.85	92.06
P46100	ATRX	ENST00000373344	2492	0.41	83.23
P46695	IER3	ENST00000259874	156	0.87	64.6
P46721	SLCO1A2	ENST00000307378	670	0.88	90.59
P46937	YAP1	ENST00000282441	504	0.55	66.14
P46939	UTRN	ENST00000367545	3433	0.37	87.45
P46940	IQGAP1	ENST00000268182	1657	0.92	84.87
P47710	CSN1S1	ENST00000246891	185	0.66	75.84
P47881	OR3A1	ENST00000323404	315	0.95	91.05
P47887	OR1E2	ENST00000248384	323	0.93	91.5
P47888	OR3A3	ENST00000291231	321	0.94	92.55
P47890	OR1G1	ENST00000328890	313	0.97	86.74
P47893	OR3A2	ENST00000408891	321	0.93	90.33
P47902	CDX1	ENST00000231656	265	0.8	62.98
P47974	ZFP36L2	ENST00000282388	494	0.41	60.76
P48230	TM4SF4	ENST00000305354	202	0.87	86.75
P48357	LEPR	ENST00000349533	1165	0.68	86.06
P48378	RFX2	ENST00000303657	723	0.61	93.35
P48380	RFX3	ENST00000382004	749	0.59	93.56
P48382	RFX5	ENST00000290524	616	0.39	89.18
P48431	SOX2	ENST00000325404	317	0.49	82.01
P48436	SOX9	ENST00000245479	509	0.49	67.35
P48507	GCLM	ENST00000370238	274	1	94.55
P48553	TRAPPC10	ENST00000291574	1259	0.88	87.49
P48645	NMU	ENST00000264218	174	0.8	63.06
P48651	PTDSS1	ENST00000517309	473	0.85	91.22
P48668	KRT6C	ENST00000252250	564	0.57	95.49
P48739	PITPNB	ENST00000335272	271	1	97.06
P48745	CCN3	ENST00000259526	357	0.85	87.41
P48960	ADGRE5	ENST00000242786	835	0.92	83.93
P49006	MARCKSL1	ENST00000329421	195	0.63	60.3
P49023	PXN	ENST00000228307	591	0.58	91.17
P49321	NASP	ENST00000350030	788	0.39	95
P49418	AMPH	ENST00000356264	695	0.48	95.52
P49454	CENPF	ENST00000366955	3114	0.35	86.98
P49593	PPM1F	ENST00000263212	454	0.88	96.83
P49619	DGKG	ENST00000265022	791	0.85	87.35
P49640	EVX1	ENST00000496902	407	0.51	59.46
P49715	CEBPA	ENST00000498907	358	0.59	70.86
P49716	CEBPD	ENST00000408965	269	0.69	69.09
P49754	VPS41	ENST00000310301	854	0.96	89.67
P49756	RBM25	ENST00000261973	843	0.64	88.25
P49757	NUMB	ENST00000355058	651	0.54	77.26
P49796	RGS3	ENST00000350696	1198	0.4	90.19
P49842	STK19	ENST00000375333	368	0.64	91.37
P49918	CDKN1C	ENST00000414822	316	0.73	68.11
P50219	MNX1	ENST00000252971	401	0.49	61.95
P50221	MEOX1	ENST00000318579	254	0.73	60.09
P50222	MEOX2	ENST00000262041	304	0.69	58.12
P50402	EMD	ENST00000369842	254	0.52	76.73
P50458	LHX2	ENST00000373615	406	0.58	90.12
P50461	CSRP3	ENST00000265968	194	0.9	85.78
P50479	PDLIM4	ENST00000253754	330	0.71	89.64
P50548	ERF	ENST00000222329	548	0.38	67.81
P50549	ETV1	ENST00000405218	477	0.47	78.1
P50552	VASP	ENST00000245932	380	0.68	91.47
P50553	ASCL1	ENST00000266744	236	0.87	64.2
P50748	KNTC1	ENST00000333479	2209	0.93	75.33
P50749	RASSF2	ENST00000379376	326	0.74	95.46
P50851	LRBA	ENST00000357115	2863	0.35	92.59
P51114	FXR1	ENST00000357559	621	0.65	91.56
P51116	FXR2	ENST00000250113	673	0.59	92.16
P51397	DAP	ENST00000230895	102	0.93	75.42
P51513	NOVA1	ENST00000539517	507	0.59	87.14
P51522	ZNF83	ENST00000301096	516	0.81	89.4
P51571	SSR4	ENST00000320857	173	1	90.87
P51608	MECP2	ENST00000303391	486	0.59	59.56
P51636	CAV2	ENST00000222693	162	0.89	89.44
P51654	GPC3	ENST00000370818	580	0.71	93.57
P51674	GPM6A	ENST00000280187	278	0.95	88.46
P51686	CCR9	ENST00000357632	369	0.9	90.35
P51784	USP11	ENST00000218348	963	0.81	92.91
P51810	GPR143	ENST00000467482	404	0.76	88.51
P51811	XK	ENST00000378616	444	0.9	91.24
P51815	ZNF75D	ENST00000370766	510	0.57	85.11
P51841	GUCY2F	ENST00000218006	1108	0.93	90.04
P51959	CCNG1	ENST00000340828	295	0.99	94.22
P51993	FUT6	ENST00000286955	359	0.93	96.04
P52179	MYOM1	ENST00000356443	1685	0.73	83.25
P52272	HNRNPM	ENST00000325495	730	0.42	85.37
P52429	DGKE	ENST00000284061	567	0.95	92.59
P52594	AGFG1	ENST00000310078	562	0.39	89.66
P52655	GTF2A1	ENST00000553612	376	0.5	72.99
P52732	KIF11	ENST00000260731	1056	0.87	84.36
P52739	ZNF131	ENST00000509156	623	0.37	75.72
P52746	ZNF142	ENST00000449707	1687	0.64	75.48
P52756	RBM5	ENST00000347869	815	0.61	82.16
P52823	STC1	ENST00000290271	247	0.83	93.49
P52824	DGKQ	ENST00000273814	942	0.85	92.61
P52926	HMGA2	ENST00000403681	109	0.86	67.99
P52945	PDX1	ENST00000381033	283	0.75	62.9
P52948	NUP98	ENST00000359171	1817	0.48	83.14
P52951	GBX2	ENST00000306318	348	0.66	62.86
P52952	NKX2-5	ENST00000329198	324	0.64	66.8
P52954	LBX1	ENST00000370193	281	0.77	72.6
P53355	DAPK1	ENST00000358077	1430	0.9	90.89
P53539	FOSB	ENST00000353609	338	0.47	71.37
P53701	HCCS	ENST00000321143	268	0.75	92.28
P53801	PTTG1IP	ENST00000330938	180	0.95	86.52
P53804	TTC3	ENST00000354749	2025	0.6	84.2
P53814	SMTN	ENST00000347557	917	0.48	86.97
P54198	HIRA	ENST00000263208	1017	0.72	93.36
P54219	SLC18A1	ENST00000276373	525	0.81	92.48
P54257	HAP1	ENST00000310778	671	0.56	88.45
P54296	MYOM2	ENST00000262113	1465	0.9	86.29
P54821	PRRX1	ENST00000239461	245	0.68	74.75
P54826	GAS1	ENST00000298743	345	0.72	88.42
P54849	EMP1	ENST00000256951	157	1	92.24
P54851	EMP2	ENST00000359543	167	1	96.55
P54852	EMP3	ENST00000270221	163	1	94.24
P54855	UGT2B15	ENST00000338206	530	1	97.06
P55001	MFAP2	ENST00000375535	183	0.66	90.41
P55061	TMBIM6	ENST00000267115	237	1	95.57
P55081	MFAP1	ENST00000267812	439	0.79	81.84
P55082	MFAP3	ENST00000322602	362	0.59	78.16
P55089	UCN	ENST00000296099	124	0.75	80.07
P55196	AFDN	ENST00000447894	1824	0.59	88.18
P55199	ELL	ENST00000262809	621	0.61	90.34
P55201	BRPF1	ENST00000457855	1214	0.66	87.93
P55268	LAMB2	ENST00000305544	1798	0.94	78.08
P55316	FOXG1	ENST00000313071	489	0.48	75.82
P55317	FOXA1	ENST00000250448	472	0.4	66.57
P55318	FOXA3	ENST00000302177	350	0.62	65.77
P55327	TPD52	ENST00000379097	224	0.76	74.56
P55344	LIM2	ENST00000596399	173	1	93.06
P55347	PKNOX1	ENST00000291547	436	0.48	91.48
P55808	XG	ENST00000381174	180	0.74	62.3
P55851	UCP2	ENST00000310473	309	0.85	64.07
P55916	UCP3	ENST00000314032	312	0.89	64.25
P56177	DLX1	ENST00000361725	255	0.7	61.7
P56211	ARPP19	ENST00000249822	112	0.93	69.5
P56539	CAV3	ENST00000343849	151	1	89.39
P56557	TMEM50B	ENST00000542230	158	0.94	91.88
P56645	PER3	ENST00000361923	1201	0.4	85.77
P56693	SOX10	ENST00000360880	466	0.42	74.85
P56749	CLDN12	ENST00000287916	244	0.83	94.06
P56851	EDDM3B	ENST00000326783	147	1	93.9
P56856	CLDN18	ENST00000183605	261	0.79	87.34
P56915	GSC	ENST00000238558	257	0.66	68.85
P56945	BCAR1	ENST00000162330	870	0.51	91.22
P56962	STX17	ENST00000259400	302	0.71	91.48
P57054	PIGP	ENST00000464265	158	0.99	85.42
P57055	RIPPLY3	ENST00000329553	190	0.81	61.42
P57057	SLC37A1	ENST00000352133	533	0.83	92.61
P57071	PRDM15	ENST00000269844	1507	0.41	73.63
P57073	SOX8	ENST00000293894	446	0.49	66.58
P57076	CFAP298	ENST00000290155	290	1	89.19
P57077	MAP3K7CL	ENST00000339024	142	0.9	94.53
P57081	WDR4	ENST00000330317	412	0.92	94.51
P57088	TMEM33	ENST00000325094	247	0.97	92.84
P57103	SLC8A3	ENST00000381269	927	0.86	86.77
P57678	GEMIN4	ENST00000319004	1058	0.97	89.07
P57679	EVC	ENST00000264956	992	0.76	90.81
P57682	KLF3	ENST00000261438	345	0.34	89.35
P57738	TCTA	ENST00000273590	103	0.76	75.73
P57740	NUP107	ENST00000229179	925	0.84	91.94
P58170	OR1D5	ENST00000575751	312	0.91	88.41
P58173	OR2B6	ENST00000244623	313	0.97	91.69
P58180	OR4D2	ENST00000545221	307	0.98	91.23
P58181	OR10A3	ENST00000360759	314	0.98	92.39
P58304	VSX2	ENST00000261980	361	0.58	65.43
P58340	MLF1	ENST00000355893	268	0.64	84.45
P58418	CLRN1	ENST00000327047	232	1	95.84
P58505	C21orf58	ENST00000291691	322	0.55	68.26
P58872	RHBDL3	ENST00000269051	404	0.89	88.91
P59025	RTP1	ENST00000312295	263	0.76	92.86
P59044	NLRP6	ENST00000312165	892	0.87	88.08
P59103	DAOA	ENST00000375936	153	0.42	53.22
P59510	ADAMTS20	ENST00000389420	1910	0.83	77.91
P59533	TAS2R38	ENST00000547270	333	0.95	86.77
P59534	TAS2R39	ENST00000446620	338	0.89	89.82
P59535	TAS2R40	ENST00000408947	323	0.95	87.49
P59536	TAS2R41	ENST00000408916	307	1	89.1
P59537	TAS2R43	ENST00000531678	309	0.99	90.67
P59538	TAS2R31	ENST00000390675	309	0.99	91.16
P59540	TAS2R46	ENST00000533467	309	0.99	90.55
P59541	TAS2R30	ENST00000539585	319	0.99	90.48
P59542	TAS2R19	ENST00000390673	299	0.99	89.13
P59543	TAS2R20	ENST00000538986	309	0.99	90.25
P59544	TAS2R50	ENST00000506868	299	1	87.07
P59551	TAS2R60	ENST00000332690	318	0.95	83.22
P59666	DEFA3	ENST00000327857	94	1	72.02
P59773	MINAR2	ENST00000564719	190	0.75	64.47
P59817	ZNF280A	ENST00000302097	542	0.46	91.62
P59826	BPIFB3	ENST00000375494	476	0.92	88.13
P59827	BPIFB4	ENST00000375483	614	0.74	85.99
P59991	KRTAP12-2	ENST00000360770	146	0.88	79.44
P60153	RNASE9	ENST00000338904	205	0.87	92.6
P60508	ERVFRD-1	ENST00000472091	538	0.44	62.58
P60602	ROMO1	ENST00000336695	79	0.87	85.65
P60606	CTXN1	ENST00000318978	82	0.99	61.73
P60852	ZP1	ENST00000278853	638	0.75	89.03
P60893	GPR85	ENST00000297146	370	0.96	92.66
P60985	KRTDAP	ENST00000338897	99	0.72	62.47
P61009	SPCS3	ENST00000503362	180	1	93.84
P61129	ZC3H6	ENST00000343936	1189	0.35	69.42
P61236	YPEL3	ENST00000398838	119	0.97	97.25
P61278	SST	ENST00000287641	116	0.95	63.74
P61296	HAND2	ENST00000359562	217	0.71	74.1
P61366	OSTN	ENST00000339051	133	0.85	65.19
P61758	VBP1	ENST00000286428	197	0.9	94.38
P61764	STXBP1	ENST00000373299	594	0.96	94.94
P61925	PKIA	ENST00000352966	76	0.86	64.92
P61962	DCAF7	ENST00000431926	342	0.99	96.81
P62304	SNRPE	ENST00000414487	92	1	96.12
P62308	SNRPG	ENST00000272348	76	0.99	96.73
P62316	SNRPD2	ENST00000342669	118	0.99	94.08
P62318	SNRPD3	ENST00000215829	126	0.93	96.93
P62699	YPEL5	ENST00000261353	121	0.99	97.41
P62952	BLCAP	ENST00000373537	87	0.82	68.13
P62995	TRA2B	ENST00000453386	288	0.46	85.73
P67809	YBX1	ENST00000321358	324	0.53	87.53
P67812	SEC11A	ENST00000268220	179	0.99	93.97
P68106	FKBP1B	ENST00000380986	108	1	95.77
P69905	HBA1	ENST00000251595	142	1	98.55
P78314	SH3BP2	ENST00000503393	561	0.57	91.45
P78337	PITX1	ENST00000265340	314	0.66	61.3
P78357	CNTNAP1	ENST00000264638	1384	0.88	90.99
P78367	NKX3-2	ENST00000382438	333	0.52	65.27
P78383	SLC35B1	ENST00000240333	322	0.94	91.37
P78385	KRT83	ENST00000293670	493	0.67	95.48
P78386	KRT85	ENST00000257901	507	0.65	95.64
P78395	PRAME	ENST00000398741	509	0.9	90.61
P78411	IRX5	ENST00000394636	483	0.46	57.47
P78412	IRX6	ENST00000290552	446	0.47	58.38
P78413	IRX4	ENST00000231357	519	0.38	59.09
P78414	IRX1	ENST00000302006	480	0.5	57.74
P78415	IRX3	ENST00000329734	501	0.49	57.23
P78423	CX3CL1	ENST00000006053	397	0.39	84.51
P78426	NKX6-1	ENST00000295886	367	0.59	61.72
P78509	RELN	ENST00000428762	3460	0.37	89.38
P78537	BLOC1S1	ENST00000548925	153	0.98	98.24
P78539	SRPX	ENST00000378533	464	0.89	92.32
P78545	ELF3	ENST00000359651	371	0.6	81.75
P78549	NTHL1	ENST00000219066	312	0.76	97.26
P79522	PRR3	ENST00000376560	188	0.82	59.09
P80108	GPLD1	ENST00000230036	840	0.92	95.6
P80192	MAP3K9	ENST00000554752	1104	0.42	90.75
P80217	IFI35	ENST00000415816	286	0.94	90.67
P80303	NUCB2	ENST00000323688	420	0.91	92.39
P80723	BASP1	ENST00000322611	227	0.52	55.6
P81172	HAMP	ENST00000222304	84	0.6	82.17
P81277	PRLH	ENST00000165524	87	0.85	64.81
P81408	FAM189B	ENST00000361361	668	0.38	78.01
P81877	SSBP2	ENST00000320672	361	0.35	84.71
P82094	TMF1	ENST00000398559	1093	0.57	93.51
P82279	CRB1	ENST00000367400	1406	0.89	80.85
P82909	MRPS36	ENST00000256441	103	0.84	83.34
P82970	HMGN5	ENST00000358130	282	0.62	54.47
P82979	SARNP	ENST00000336133	210	0.83	85.33
P82987	ADAMTSL3	ENST00000286744	1691	0.77	77.35
P83436	COG7	ENST00000307149	770	0.95	87.43
P83859	QRFP	ENST00000343079	136	0.71	63.41
P84101	SERF2	ENST00000249786	59	1	86.37
P84157	MXRA7	ENST00000355797	204	0.63	80.34
P84550	SKOR1	ENST00000380035	965	0.36	90.25
P85037	FOXK1	ENST00000328914	733	0.38	91.64
P85299	PRR5	ENST00000336985	388	0.66	92.76
P86452	ZBED6	ENST00000550078	979	0.62	88.64
P86790	CCZ1B	ENST00000316731	482	0.96	94.25
P86791	CCZ1	ENST00000325974	482	0.95	94.19
P98082	DAB2	ENST00000320816	770	0.36	89.76
P98095	FBLN2	ENST00000295760	1184	0.68	84.5
P98153	DGCR2	ENST00000263196	550	0.63	79.65
P98175	RBM10	ENST00000377604	930	0.53	84.59
P98177	FOXO4	ENST00000374259	505	0.42	65.49
Q00056	HOXA4	ENST00000360046	320	0.68	61.76
Q00325	SLC25A3	ENST00000228318	362	0.87	90.12
Q00587	CDC42EP1	ENST00000249014	391	0.52	63.05
Q00613	HSF1	ENST00000528838	529	0.52	88.11
Q00765	REEP5	ENST00000379638	189	0.99	80.64
Q00872	MYBPC1	ENST00000550270	1141	0.88	90.22
Q00887	PSG9	ENST00000270077	426	0.9	94
Q00888	PSG4	ENST00000405312	419	0.91	93.58
Q00889	PSG6	ENST00000292125	435	0.88	94.1
Q00973	B4GALNT1	ENST00000341156	533	0.97	94.62
Q00987	MDM2	ENST00000539479	491	0.52	91.83
Q00994	BEX3	ENST00000372635	111	0.68	66.9
Q00LT1	PRCD	ENST00000586148	54	0.78	62.45
Q01082	SPTBN1	ENST00000356805	2364	0.91	83.61
Q01094	E2F1	ENST00000343380	437	0.58	88.04
Q01101	INSM1	ENST00000310227	510	0.52	68.33
Q01113	IL9R	ENST00000244174	521	0.58	89.18
Q01167	FOXK2	ENST00000335255	660	0.36	92.78
Q01362	MS4A2	ENST00000278888	244	0.82	87.41
Q01459	CTBS	ENST00000370630	385	0.94	98.06
Q01524	DEFA6	ENST00000297436	100	0.77	81.27
Q01538	MYT1	ENST00000328439	1121	0.51	78.72
Q01543	FLI1	ENST00000527786	452	0.5	90.69
Q01546	KRT76	ENST00000332411	638	0.51	92.37
Q01628	IFITM3	ENST00000399808	133	0.62	70.2
Q01664	TFAP4	ENST00000204517	338	0.86	82.14
Q01826	SATB1	ENST00000338745	763	0.59	90.03
Q01831	XPC	ENST00000285021	940	0.59	91.78
Q01850	CDR2	ENST00000268383	454	0.76	94.56
Q01954	BNC1	ENST00000345382	994	0.39	83.55
Q01973	ROR1	ENST00000371079	937	0.68	87.89
Q02040	AKAP17A	ENST00000313871	695	0.64	90.34
Q02080	MEF2B	ENST00000444486	365	0.52	66.92
Q02223	TNFRSF17	ENST00000053243	184	0.67	81.13
Q02224	CENPE	ENST00000265148	2701	0.43	79.22
Q02297	NRG1	ENST00000405005	640	0.39	88.39
Q02338	BDH1	ENST00000358186	343	0.87	96.51
Q02509	OC90	ENST00000254627	477	0.62	89.97
Q02818	NUCB1	ENST00000405315	461	0.83	91.88
Q02833	RASSF7	ENST00000397583	373	0.69	93.01
Q02846	GUCY2D	ENST00000254854	1103	0.92	89.06
Q02930	CREB5	ENST00000357727	508	0.48	67.61
Q02962	PAX2	ENST00000428433	417	0.47	92.16
Q03014	HHEX	ENST00000282728	270	0.8	61.28
Q03052	POU3F1	ENST00000373012	451	0.47	87.86
Q03060	CREM	ENST00000429130	345	0.52	78.85
Q03111	MLLT1	ENST00000252674	559	0.54	91.93
Q03112	MECOM	ENST00000494292	1230	0.34	79.84
Q03135	CAV1	ENST00000341049	178	0.96	84.84
Q03395	ROM1	ENST00000278833	351	0.93	93.42
Q03692	COL10A1	ENST00000243222	680	0.65	60.95
Q03701	CEBPZ	ENST00000234170	1054	0.69	84.92
Q03828	EVX2	ENST00000308618	476	0.36	76.93
Q03933	HSF2	ENST00000368455	536	0.49	90.13
Q03989	ARID5A	ENST00000357485	594	0.46	62.99
Q04118	PRB3	ENST00000381842	309	0.47	56.15
Q04323	UBXN1	ENST00000301935	297	0.8	90.02
Q04637	EIF4G1	ENST00000346169	1599	0.45	85.45
Q04671	OCA2	ENST00000354638	838	0.8	89.49
Q04695	KRT17	ENST00000311208	432	0.78	94.94
Q04721	NOTCH2	ENST00000256646	2471	0.73	69.51
Q04900	CD164	ENST00000310786	197	0.75	73.92
Q04941	PLP2	ENST00000376327	152	0.96	83.55
Q05084	ICA1	ENST00000396675	483	0.67	93.31
Q05469	LIPE	ENST00000244289	1076	0.56	93.58
Q05481	ZNF91	ENST00000300619	1191	0.87	77.94
Q05519	SRSF11	ENST00000370950	484	0.41	74.91
Q05682	CALD1	ENST00000361675	793	0.61	86.69
Q05707	COL14A1	ENST00000297848	1796	0.78	85.33
Q05925	EN1	ENST00000295206	392	0.53	67
Q05952	TNP2	ENST00000312693	138	0.83	59.88
Q05996	ZP2	ENST00000574002	745	0.79	84.23
Q05BV3	EML5	ENST00000380664	1969	0.96	91.73
Q05D60	DEUP1	ENST00000298050	604	0.81	93.36
Q05DH4	FHIP1A	ENST00000435205	1040	0.61	89.48
Q06190	PPP2R3A	ENST00000264977	1150	0.46	94.36
Q06413	MEF2C	ENST00000504921	473	0.4	80.38
Q06418	TYRO3	ENST00000263798	890	0.79	88.53
Q06455	RUNX1T1	ENST00000265814	604	0.51	89.83
Q06481	APLP2	ENST00000263574	763	0.64	90.12
Q06495	SLC34A1	ENST00000324417	639	0.77	84.72
Q06710	PAX8	ENST00000429538	450	0.38	92.51
Q06787	FMR1	ENST00000370475	632	0.6	93.66
Q06889	EGR3	ENST00000317216	387	0.34	86.73
Q07065	CKAP4	ENST00000378026	602	0.81	83.76
Q07157	TJP1	ENST00000346128	1748	0.37	92.25
Q07283	TCHH	ENST00000368804	1943	0.81	68.96
Q07326	PIGF	ENST00000281382	219	1	95.86
Q07352	ZFP36L1	ENST00000336440	338	0.59	60.16
Q07507	DPT	ENST00000367817	201	0.82	97.25
Q07617	SPAG1	ENST00000251809	926	0.74	89.94
Q07687	DLX2	ENST00000234198	328	0.59	59.2
Q08170	SRSF4	ENST00000373795	494	0.39	85.01
Q08378	GOLGA3	ENST00000204726	1498	0.7	86.64
Q08380	LGALS3BP	ENST00000262776	585	0.89	90.75
Q08495	DMTN	ENST00000265800	405	0.69	73.54
Q08AD1	CAMSAP2	ENST00000236925	1489	0.42	88.5
Q08AE8	SPIRE1	ENST00000409402	756	0.6	84.06
Q08AF8	GOLGA8F	ENST00000526619	430	0.61	87.63
Q08AI6	SLC38A11	ENST00000409149	406	0.94	94.41
Q08AI8	MAB21L4	ENST00000388934	447	0.96	91.23
Q08AM6	VAC14	ENST00000261776	782	0.85	94.66
Q09327	MGAT3	ENST00000341184	533	0.77	95.94
Q09428	ABCC8	ENST00000389817	1581	0.91	89.34
Q09472	EP300	ENST00000263253	2414	0.39	89.5
Q0D2I5	IFFO1	ENST00000396840	559	0.62	88.8
Q0D2K0	NIPAL4	ENST00000311946	466	0.73	91.36
Q0D2K3	RIPPLY1	ENST00000276173	151	0.68	59.33
Q0GE19	SLC10A7	ENST00000335472	340	0.99	87.83
Q0IIM8	TBC1D8B	ENST00000357242	1120	0.84	89.36
Q0P5P2	C17orf67	ENST00000397861	90	0.98	79.92
Q0P641	C2orf80	ENST00000341287	193	0.53	61.91
Q0P651	ABHD18	ENST00000398965	414	0.83	95.66
Q0P6D2	DIPK1C	ENST00000343998	419	0.93	94.16
Q0P6H9	TMEM62	ENST00000260403	643	0.98	95.85
Q0PNE2	ELP6	ENST00000296149	266	0.98	94.7
Q0VAA2	LRRC74A	ENST00000393774	488	0.84	97.02
Q0VAA5	PLCXD2	ENST00000477665	305	0.87	94.01
Q0VAM2	RASGEF1B	ENST00000264400	473	0.92	94.71
Q0VD86	INCA1	ENST00000574617	236	0.67	61.48
Q0VDE8	ADIG	ENST00000537425	80	0.9	65.79
Q0VDG4	SCRN3	ENST00000272732	424	0.97	96.98
Q0VDI3	TMEM267	ENST00000397080	215	0.97	96.49
Q0VF96	CGNL1	ENST00000281282	1302	0.6	88.16
Q0VFZ6	CCDC173	ENST00000447353	552	0.9	88.97
Q0VG99	MESP2	ENST00000341735	397	0.36	71.08
Q0ZGT2	NEXN	ENST00000334785	675	0.73	84.63
Q0ZLH3	PJVK	ENST00000375129	352	0.74	87.09
Q10586	DBP	ENST00000222122	325	0.68	89.62
Q10587	TEF	ENST00000266304	303	0.79	89.87
Q10981	FUT2	ENST00000391876	343	0.92	97.21
Q11128	FUT5	ENST00000252675	374	0.9	96.75
Q11130	FUT7	ENST00000314412	342	0.97	97.57
Q12765	SCRN1	ENST00000242059	414	1	96.17
Q12767	TMEM94	ENST00000314256	1356	0.8	86.99
Q12768	WASHC5	ENST00000318410	1159	1	92.08
Q12769	NUP160	ENST00000378460	1436	0.94	86.74
Q12772	SREBF2	ENST00000361204	1141	0.59	84.41
Q12789	GTF3C1	ENST00000356183	2109	0.68	83.33
Q12796	PNRC1	ENST00000336032	327	0.72	60
Q12816	TRO	ENST00000173898	1431	0.55	60.04
Q12836	ZP4	ENST00000366570	540	0.85	86.47
Q12841	FSTL1	ENST00000295633	308	0.95	91.75
Q12857	NFIA	ENST00000403491	509	0.52	93.89
Q12866	MERTK	ENST00000295408	999	0.72	89.83
Q12870	TCF15	ENST00000246080	199	0.79	73.12
Q12872	SFSWAP	ENST00000261674	951	0.51	84.1
Q12887	COX10	ENST00000261643	443	0.72	96.35
Q12893	TMEM115	ENST00000266025	351	0.83	91.79
Q12913	PTPRJ	ENST00000418331	1337	0.82	89.58
Q12923	PTPN13	ENST00000411767	2485	0.54	87.43
Q12929	EPS8	ENST00000281172	822	0.71	88.97
Q12934	BFSP1	ENST00000377873	665	0.58	92.09
Q12946	FOXF1	ENST00000262426	379	0.44	77.59
Q12950	FOXD4	ENST00000382500	439	0.46	64.65
Q12951	FOXI1	ENST00000306268	378	0.5	72.3
Q12952	FOXL1	ENST00000320241	345	0.64	66.47
Q12979	ABR	ENST00000302538	859	0.85	89.08
Q12981	BNIP1	ENST00000351486	228	0.99	86.5
Q12982	BNIP2	ENST00000607373	314	0.72	89.47
Q12983	BNIP3	ENST00000368636	259	0.67	60.48
Q12986	NFX1	ENST00000379540	1120	0.66	81.58
Q12999	TSPAN31	ENST00000257910	210	1	92.98
Q13009	TIAM1	ENST00000286827	1591	0.49	89.69
Q13015	MLLT11	ENST00000368921	90	0.73	70.88
Q13017	ARHGAP5	ENST00000345122	1502	0.75	90.22
Q13021	MALL	ENST00000272462	153	0.97	95.96
Q13049	TRIM32	ENST00000373983	653	0.87	88.95
Q13057	COASY	ENST00000393818	564	0.96	94.76
Q13064	MKRN3	ENST00000314520	507	0.56	84.31
Q13094	LCP2	ENST00000046794	533	0.55	87.01
Q13099	IFT88	ENST00000351808	824	0.76	91.44
Q13111	CHAF1A	ENST00000301280	956	0.51	78.93
Q13112	CHAF1B	ENST00000314103	559	0.72	94.74
Q13113	PDZK1IP1	ENST00000294338	114	0.86	65.69
Q13117	DAZ2	ENST00000382424	558	0.77	85.05
Q13123	IK	ENST00000417647	557	0.8	77.15
Q13129	RLF	ENST00000372771	1914	0.51	81.09
Q13136	PPFIA1	ENST00000253925	1202	0.66	90.36
Q13137	CALCOCO2	ENST00000258947	446	0.81	94.06
Q13145	BAMBI	ENST00000375533	260	0.72	77.09
Q13190	STX5	ENST00000294179	355	0.79	82.77
Q13201	MMRN1	ENST00000264790	1228	0.59	70.12
Q13202	DUSP8	ENST00000331588	625	0.51	91.68
Q13203	MYBPH	ENST00000255416	477	0.87	94.96
Q13207	TBX2	ENST00000240328	712	0.35	95.94
Q13219	PAPPA	ENST00000328252	1627	0.92	85.77
Q13233	MAP3K1	ENST00000399503	1512	0.54	88.31
Q13247	SRSF6	ENST00000244020	344	0.6	83.6
Q13261	IL15RA	ENST00000379977	267	0.6	81.47
Q13263	TRIM28	ENST00000253024	835	0.61	86.18
Q13286	CLN3	ENST00000359984	438	0.82	93.12
Q13287	NMI	ENST00000243346	307	0.92	89.39
Q13291	SLAMF1	ENST00000302035	335	0.79	89.47
Q13326	SGCG	ENST00000218867	291	0.92	86.44
Q13332	PTPRS	ENST00000587303	1948	0.93	87.65
Q13342	SP140	ENST00000392045	867	0.42	88.98
Q13351	KLF1	ENST00000264834	362	0.44	76.47
Q13352	ITGB3BP	ENST00000271002	177	0.8	77.93
Q13361	MFAP5	ENST00000359478	173	0.65	85.03
Q13395	TARBP1	ENST00000040877	1621	0.91	87.63
Q13421	MSLN	ENST00000382862	630	0.84	89.34
Q13422	IKZF1	ENST00000331340	519	0.42	71.65
Q13433	SLC39A6	ENST00000269187	755	0.55	85.04
Q13435	SF3B2	ENST00000322535	895	0.66	82.69
Q13438	OS9	ENST00000315970	667	0.72	78.66
Q13439	GOLGA4	ENST00000361924	2230	0.84	73.28
Q13442	PDAP1	ENST00000350498	181	0.84	84.8
Q13461	FOXE3	ENST00000335071	319	0.72	64.77
Q13464	ROCK1	ENST00000399799	1354	0.91	80.84
Q13469	NFATC2	ENST00000396009	925	0.36	94.15
Q13474	DRP2	ENST00000395209	957	0.74	92.02
Q13480	GAB1	ENST00000262994	694	0.37	69.91
Q13487	SNAPC2	ENST00000221573	334	0.68	81.11
Q13491	GPM6B	ENST00000356942	265	0.96	87.54
Q13501	SQSTM1	ENST00000389805	440	0.63	89.51
Q13505	MTX1	ENST00000368376	466	0.62	93.85
Q13506	NAB1	ENST00000337386	487	0.54	92.06
Q13515	BFSP2	ENST00000302334	415	0.72	94.02
Q13516	OLIG2	ENST00000333337	323	0.51	66.27
Q13519	PNOC	ENST00000301908	176	0.77	70.47
Q13522	PPP1R1A	ENST00000257905	171	0.87	69.31
Q13541	EIF4EBP1	ENST00000338825	118	0.78	84.9
Q13561	DCTN2	ENST00000548249	401	0.94	80.83
Q13562	NEUROD1	ENST00000295108	356	0.62	64.51
Q13571	LAPTM5	ENST00000294507	262	0.81	78.94
Q13574	DGKZ	ENST00000456247	928	0.81	90.44
Q13576	IQGAP2	ENST00000274364	1575	0.93	85.1
Q13586	STIM1	ENST00000300737	685	0.65	86.84
Q13595	TRA2A	ENST00000297071	282	0.49	85.38
Q13606	OR5I1	ENST00000301532	314	0.98	91.89
Q13610	PWP1	ENST00000412830	501	0.84	95.3
Q13635	PTCH1	ENST00000331920	1447	0.73	91
Q13671	RIN1	ENST00000311320	783	0.62	89.88
Q13683	ITGA7	ENST00000555728	1181	0.85	90.62
Q13702	RAPSN	ENST00000298854	412	1	95.92
Q13753	LAMC2	ENST00000264144	1193	0.93	76.09
Q13790	APOF	ENST00000398189	326	0.58	88.51
Q13813	SPTAN1	ENST00000372731	2472	0.95	79.78
Q13873	BMPR2	ENST00000374580	1038	0.44	92.25
Q13901	C1D	ENST00000355848	141	0.98	93.37
Q13939	CCIN	ENST00000335119	588	0.99	93.92
Q13950	RUNX2	ENST00000371438	521	0.45	87.61
Q13972	RASGRF1	ENST00000419573	1273	0.75	88.53
Q14005	IL16	ENST00000302987	1332	0.35	84.59
Q14008	CKAP5	ENST00000529230	2032	0.77	90.65
Q14055	COL9A2	ENST00000372748	689	0.67	59.16
Q14093	CYLC2	ENST00000374798	348	0.39	60.48
Q14094	CCNI	ENST00000237654	377	0.68	91.59
Q14106	TOB2	ENST00000327492	344	0.55	97.02
Q14112	NID2	ENST00000216286	1375	0.8	87.96
Q14119	VEZF1	ENST00000581208	521	0.47	81.25
Q14129	DGCR6	ENST00000331444	220	0.9	94.27
Q14134	TRIM29	ENST00000341846	588	0.48	89.66
Q14139	UBE4A	ENST00000252108	1066	0.95	93
Q14140	SERTAD2	ENST00000313349	314	0.6	71.24
Q14146	URB2	ENST00000258243	1524	0.96	87.73
Q14151	SAFB2	ENST00000252542	953	0.35	90.12
Q14153	FAM53B	ENST00000337318	422	0.48	59.45
Q14155	ARHGEF7	ENST00000375741	803	0.63	86.92
Q14156	EFR3A	ENST00000254624	821	0.86	91.45
Q14159	SPIDR	ENST00000297423	915	0.59	85.77
Q14160	SCRIB	ENST00000320476	1630	0.55	91.89
Q14162	SCARF1	ENST00000263071	830	0.54	90.98
Q14166	TTLL12	ENST00000216129	644	0.95	95.85
Q14188	TFDP2	ENST00000489671	446	0.56	92.94
Q14202	ZMYM3	ENST00000314425	1370	0.56	86.94
Q14209	E2F2	ENST00000361729	437	0.56	90.46
Q14241	ELOA	ENST00000418390	798	0.4	87.32
Q14244	MAP7	ENST00000354570	749	0.5	88.61
Q14246	ADGRE1	ENST00000312053	886	0.92	82.34
Q14254	FLOT2	ENST00000394908	428	0.97	87.78
Q14257	RCN2	ENST00000394885	317	0.83	88.92
Q14264	ERV3-1	ENST00000394323	604	0.73	80.06
Q14296	FASTK	ENST00000297532	549	0.8	89.01
Q14315	FLNC	ENST00000325888	2725	0.5	88.12
Q14320	FAM50A	ENST00000393600	339	0.88	84.68
Q14324	MYBPC2	ENST00000357701	1141	0.88	89.5
Q14439	GPR176	ENST00000561100	515	0.67	86.04
Q14442	PIGH	ENST00000216452	188	0.99	89.88
Q14444	CAPRIN1	ENST00000341394	709	0.37	96.09
Q14469	HES1	ENST00000232424	280	0.76	79.69
Q14493	SLBP	ENST00000489418	270	0.82	72.74
Q14494	NFE2L1	ENST00000362042	772	0.45	77.04
Q14507	EDDM3A	ENST00000326842	147	1	95.43
Q14511	NEDD9	ENST00000379446	834	0.52	91.9
Q14512	FGFBP1	ENST00000382333	234	0.74	94.32
Q14525	KRT33B	ENST00000251646	404	0.76	95.28
Q14526	HIC1	ENST00000322941	733	0.44	70.09
Q14532	KRT32	ENST00000225899	448	0.71	95.27
Q14549	GBX1	ENST00000297537	363	0.58	63.91
Q14554	PDIA5	ENST00000316218	519	0.95	94.56
Q14562	DHX8	ENST00000262415	1220	0.81	84.22
Q14587	ZNF268	ENST00000228289	947	0.77	80.87
Q14596	NBR1	ENST00000341165	966	0.47	90.47
Q14642	INPP5A	ENST00000368594	412	0.96	95.74
Q14644	RASA3	ENST00000334062	834	0.94	90.69
Q14656	TMEM187	ENST00000369982	261	0.96	96.18
Q14667	KIAA0100	ENST00000528896	2235	0.82	81.13
Q14669	TRIP12	ENST00000283943	1992	0.65	88.61
Q14674	ESPL1	ENST00000257934	2120	0.83	87.2
Q14677	CLINT1	ENST00000523094	625	0.42	85.56
Q14683	SMC1A	ENST00000322213	1233	0.98	86.31
Q14684	RRP1B	ENST00000340648	758	0.45	90.12
Q14687	GSE1	ENST00000253458	1217	0.37	81.33
Q14690	PDCD11	ENST00000369797	1871	0.84	86.54
Q14699	RFTN1	ENST00000334133	578	0.54	92.18
Q14714	SSPN	ENST00000242729	243	0.72	91.73
Q14746	COG2	ENST00000366669	738	0.91	86.56
Q14761	PTPRCAP	ENST00000326294	206	0.61	62.89
Q14766	LTBP1	ENST00000404816	1721	0.63	79.45
Q14767	LTBP2	ENST00000261978	1821	0.65	72.59
Q14774	HLX	ENST00000366903	488	0.42	62.74
Q14781	CBX2	ENST00000310942	532	0.47	61.23
[truncated: 5,021 more rows]

## Sheet: description
Summary of proteins in the human proteome for which COSMIS scores were computed
PDB
uniprot_id: UniProt ID
hgnc_symbol: The HUGO Gene Nomenclature Committee (HGNC) gene symbol
enst_id: Ensembl transcript ID
structure_id: four-letter PDB ID + chain ID
length: number of residues of the protein
coverage: fraction of residues covered by structure
SWISS-MODEL
from: start of residue position covered by structure
to: end of residue position covered by structure
template: ID of the template structure used
qmean: the QMEAN quality score, see https://swissmodel.expasy.org/qmean/help for details
qmean_norm: normalized QMEAN score
seq_id: sequence identity between template and target structures
AF2
median_plddt: median of pLDDT scores of residues in the protein, see https://alphafold.ebi.ac.uk/faq for details about the pLDDT score
