# Supplementary material for: The 3D mutational constraint on amino acid sites in the human proteome
Source: Nat Commun. 2022 Jun 7;13:3273. doi: 10.1038/s41467-022-30936-x (PMC9174330; doi:10.1038/s41467-022-30936-x)
Supplement: Supplementary file 4 — Supplementary Data [file 41467_2022_30936_MOESM4_ESM.zip › supplementary_data/Supplementary_Data_3.xlsx]

## Sheet: clinvar_unambiguous_cosmis
uniprot_id	hgnc_symbol	uniprot_pos	ref_aa	var_aa	cosmis	p_value	label
Q9P2L0	WDR35	864	Ala	Thr	1.41	0.941	pathogenic
Q86XE5	HOGA1	70	Arg	Pro	2.35	0.991	pathogenic
P06132	UROD	311	Tyr	Cys	-0.17	0.578	pathogenic
P04181	OAT	375	Gly	Ala	-0.47	0.429	pathogenic
P04181	OAT	241	Pro	Leu	1.33	0.93	pathogenic
P04181	OAT	353	Gly	Asp	0.17	0.679	pathogenic
P04181	OAT	226	Ala	Val	-0.69	0.325	pathogenic
Q9P0N5	TMEM216	73	Arg	His	0.85	0.853	pathogenic
P12955	PEPD	276	Asp	Asn	-1.3	0.123	pathogenic
P12955	PEPD	278	Gly	Asp	-0.08	0.537	pathogenic
P20933	AGA	72	Ser	Pro	-1.52	0.0895	pathogenic
Q8WVQ1	CANT1	300	Arg	Cys	-1.21	0.14	pathogenic
P04275	VWF	791	Thr	Met	0	0.591	pathogenic
P04275	VWF	816	Arg	Trp	-0.65	0.327	pathogenic
P21359	NF1	1035	Met	Arg	-1.44	0.109	pathogenic
P21359	NF1	357	Leu	Pro	-1.36	0.118	pathogenic
Q9H4B7	TUBB1	318	Arg	Trp	-0.76	0.274	pathogenic
Q6UXH8	CCBE1	75	Cys	Ser	-0.06	0.573	pathogenic
Q03393	PTS	52	Asn	Ser	0.93	0.887	pathogenic
Q03393	PTS	116	Asp	Gly	-1.4	0.123	pathogenic
Q8WZ04	LRTOMT	81	Arg	Gln	-1.61	0.0657	pathogenic
Q9BZD2	SLC29A3	427	Gly	Ser	-0.21	0.494	pathogenic
Q5TEU4	NDUFAF5	229	Leu	Pro	0.96	0.876	pathogenic
P00439	PAH	408	Arg	Trp	1.28	0.923	pathogenic
P00439	PAH	311	Leu	Pro	2.05	0.98	pathogenic
P00439	PAH	261	Arg	Gln	0.12	0.626	pathogenic
P00439	PAH	252	Arg	Trp	1.19	0.91	pathogenic
P00439	PAH	158	Arg	Gln	-0.4	0.432	pathogenic
P00439	PAH	281	Pro	Leu	-0.53	0.404	pathogenic
P00439	PAH	204	Tyr	Cys	-0.23	0.554	pathogenic
P00439	PAH	413	Arg	Pro	0.24	0.684	pathogenic
P00439	PAH	414	Tyr	Cys	1.43	0.937	pathogenic
P00439	PAH	273	Ser	Phe	1.1	0.907	pathogenic
P00439	PAH	277	Tyr	Asp	1.66	0.964	pathogenic
P00439	PAH	39	Phe	Leu	-0.02	0.621	pathogenic
P00439	PAH	48	Leu	Ser	1.52	0.949	pathogenic
P00439	PAH	221	Glu	Gly	0.16	0.684	pathogenic
P00439	PAH	408	Arg	Gln	1.28	0.923	pathogenic
P00439	PAH	322	Ala	Gly	1.19	0.909	pathogenic
P00439	PAH	415	Asp	Asn	1.5	0.943	pathogenic
P00439	PAH	306	Ile	Val	0.08	0.639	pathogenic
P00439	PAH	388	Val	Met	-1.07	0.193	pathogenic
P00439	PAH	244	Pro	Leu	1.48	0.943	pathogenic
P00439	PAH	390	Glu	Gly	-0.33	0.494	pathogenic
P00439	PAH	380	Thr	Met	0.66	0.835	pathogenic
P00439	PAH	46	Gly	Ser	1.55	0.956	pathogenic
P00439	PAH	47	Ala	Val	1.65	0.962	pathogenic
P00439	PAH	176	Arg	Leu	1.01	0.885	pathogenic
P00439	PAH	245	Val	Ala	2.09	0.981	pathogenic
P00439	PAH	407	Pro	Leu	0.2	0.683	pathogenic
P00439	PAH	65	Ile	Thr	1.24	0.92	pathogenic
P12259	F5	1730	Tyr	Cys	1.33	0.928	pathogenic
P12259	F5	2102	Arg	Cys	-0.65	0.318	pathogenic
P04070	PROC	309	Ala	Thr	-0.45	0.427	pathogenic
P04070	PROC	334	Gly	Ser	1.14	0.9	pathogenic
P04070	PROC	272	Arg	Cys	-1	0.211	pathogenic
P04070	PROC	339	Val	Met	-1.35	0.108	pathogenic
P04070	PROC	312	Ser	Leu	-1.19	0.169	pathogenic
Q86TH1	ADAMTSL2	114	Glu	Lys	-1.09	0.178	pathogenic
P34059	GALNS	291	Ala	Thr	-1.89	0.0326	pathogenic
O14949	UQCRQ	45	Ser	Phe	-2.15	0.0168	pathogenic
Q9H3L0	MMADHC	249	Tyr	Cys	0.2	0.654	pathogenic
Q96AA3	RFT1	67	Arg	Cys	0.04	0.616	pathogenic
P15848	ARSB	117	Cys	Arg	-0.62	0.37	pathogenic
P08236	GUSB	619	Ala	Val	-0.61	0.351	pathogenic
P16278	GLB1	51	Ile	Thr	-1.35	0.115	pathogenic
P16278	GLB1	316	Tyr	Cys	0.17	0.661	pathogenic
P16278	GLB1	457	Arg	Gln	-1.12	0.167	pathogenic
P08237	PFKM	39	Arg	Pro	-2.26	0.0091	pathogenic
Q12768	WASHC5	619	Leu	Phe	1.19	0.91	pathogenic
Q0ZLH3	PJVK	183	Arg	Trp	-0.42	0.448	pathogenic
Q8NBS3	SLC4A11	853	Arg	His	1.19	0.915	pathogenic
O15078	CEP290	7	Trp	Cys	-0.74	0.346	pathogenic
Q8TAA9	VANGL1	239	Val	Ile	-0.89	0.267	pathogenic
Q5HYA8	TMEM67	513	Tyr	Cys	0.68	0.83	pathogenic
Q5HYA8	TMEM67	821	Gly	Ser	-1.65	0.0637	pathogenic
P30613	PKLR	479	Arg	His	-1.81	0.0368	pathogenic
P54802	NAGLU	643	Arg	Cys	-1.15	0.162	pathogenic
Q8WX94	NLRP7	693	Arg	Trp	-0.76	0.294	pathogenic
Q9H9P8	L2HGDH	98	His	Arg	-0.07	0.586	pathogenic
P49748	ACADVL	382	Lys	Gln	0.47	0.751	pathogenic
O15528	CYP27B1	107	Arg	His	-1.93	0.0283	pathogenic
O15528	CYP27B1	409	Thr	Ile	-0.55	0.381	pathogenic
O00754	MAN2B1	72	His	Leu	-0.53	0.393	pathogenic
P43246	MSH2	622	Pro	Leu	-1.12	0.172	pathogenic
P43246	MSH2	639	His	Tyr	0.01	0.604	pathogenic
P43246	MSH2	524	Arg	Pro	-1.58	0.0717	pathogenic
P43246	MSH2	636	Ala	Pro	-0.56	0.408	pathogenic
Q9H936	SLC25A22	206	Pro	Leu	0.14	0.668	pathogenic
P05093	CYP17A1	347	Arg	His	-1.68	0.0507	pathogenic
P05093	CYP17A1	362	Arg	Cys	-1.15	0.166	pathogenic
P05093	CYP17A1	428	Pro	Leu	-2.44	0.0033	pathogenic
P05093	CYP17A1	96	Arg	Gln	-0.97	0.205	pathogenic
P05093	CYP17A1	125	Arg	Gln	-1.85	0.0335	pathogenic
P05093	CYP17A1	416	Arg	His	-2.03	0.0214	pathogenic
Q96AD5	PNPLA2	195	Pro	Leu	-1.54	0.0716	pathogenic
P22033	MMUT	623	Gly	Arg	-0.15	0.537	pathogenic
Q9HCC0	MCCC2	310	Pro	Arg	0.09	0.631	pathogenic
Q9HCC0	MCCC2	268	Arg	Thr	-0.19	0.599	pathogenic
Q5S007	LRRK2	1441	Arg	Gly	-1.34	0.112	pathogenic
Q5S007	LRRK2	2020	Ile	Thr	-2.48	0.0028	pathogenic
P00813	ADA	304	Leu	Arg	-1.5	0.0887	pathogenic
P00813	ADA	74	Gly	Val	-0.47	0.39	pathogenic
Q3SXY8	ARL13B	200	Arg	Cys	-1.2	0.16	pathogenic
Q9H0F7	ARL6	31	Thr	Arg	-1.58	0.0707	pathogenic
Q92947	GCDH	295	Tyr	His	-1.43	0.0901	pathogenic
Q96MS0	ROBO3	361	Gly	Glu	-0.12	0.56	pathogenic
Q96MS0	ROBO3	703	Arg	Pro	0.79	0.837	pathogenic
Q96MS0	ROBO3	705	Ser	Pro	0.27	0.692	pathogenic
Q96MS0	ROBO3	319	Glu	Lys	-0.04	0.632	pathogenic
Q96MS0	ROBO3	66	Ile	Leu	-2.89	0.0009	pathogenic
Q6ZWL3	CYP4V2	111	Ile	Thr	1.22	0.916	pathogenic
P40337	VHL	166	Val	Phe	-0.2	0.529	pathogenic
P40337	VHL	84	Val	Leu	-2.18	0.0132	pathogenic
P40337	VHL	93	Gly	Ser	-2.88	0.0013	pathogenic
O95140	MFN2	251	Pro	Ala	-2.14	0.0137	pathogenic
O95140	MFN2	357	Lys	Asn	-0.17	0.559	pathogenic
O95140	MFN2	165	His	Asp	-1.39	0.125	pathogenic
O95140	MFN2	276	Gln	Arg	-1.32	0.117	pathogenic
O95140	MFN2	206	Thr	Ile	-1.41	0.117	pathogenic
Q96MT3	PRICKLE1	104	Arg	Gln	-0.98	0.218	pathogenic
Q7Z333	SETX	332	Arg	Trp	0.15	0.636	pathogenic
Q7Z333	SETX	3	Thr	Ile	-0.83	0.306	pathogenic
Q7Z333	SETX	1977	Leu	Phe	0.99	0.872	pathogenic
O95571	ETHE1	163	Arg	Trp	-0.13	0.558	pathogenic
Q8NCH0	CHST14	293	Tyr	Cys	-0.35	0.468	pathogenic
Q8NCH0	CHST14	281	Pro	Leu	-0.81	0.282	pathogenic
P12694	BCKDHA	409	Phe	Cys	-0.79	0.282	pathogenic
P12694	BCKDHA	249	Gly	Ser	-1.41	0.0985	pathogenic
P12694	BCKDHA	310	Thr	Arg	1.05	0.88	pathogenic
P05089	ARG1	11	Ile	Thr	-0.35	0.471	pathogenic
Q9BXM7	PINK1	347	Leu	Pro	-0.38	0.436	pathogenic
Q99519	NEU1	243	Gly	Arg	-0.59	0.369	pathogenic
P48436	SOX9	76	Ala	Glu	-2.54	0.0038	pathogenic
Q9Y606	PUS1	144	Arg	Trp	-0.39	0.424	pathogenic
Q6VVB1	NHLRC1	26	Cys	Ser	-0.62	0.329	pathogenic
P45381	ASPA	231	Tyr	Cys	0.06	0.624	pathogenic
O14773	TPP1	365	Cys	Arg	-0.12	0.539	pathogenic
O14773	TPP1	206	Arg	Cys	-1.14	0.161	pathogenic
O14773	TPP1	286	Asn	Ser	0.64	0.802	pathogenic
Q8NBK3	SUMF1	349	Arg	Gln	-0.09	0.566	pathogenic
O76090	BEST1	227	Tyr	Asn	-1.7	0.0494	pathogenic
O76090	BEST1	47	Arg	His	-0.91	0.238	pathogenic
O76090	BEST1	41	Leu	Pro	-0.04	0.633	pathogenic
O76090	BEST1	86	Val	Met	-2.73	0.0009	pathogenic
O76090	BEST1	205	Ile	Thr	0.15	0.705	pathogenic
O76090	BEST1	227	Tyr	Cys	-1.7	0.0494	pathogenic
Q3T906	GNPTAB	4	Lys	Gln	2.15	0.984	pathogenic
Q04446	GBE1	257	Phe	Leu	-1.26	0.143	pathogenic
Q04446	GBE1	524	Arg	Gln	1	0.878	pathogenic
Q04446	GBE1	262	Arg	Cys	-0.96	0.234	pathogenic
Q9UJJ9	GNPTG	106	Gly	Ser	0.16	0.635	pathogenic
Q9UBY8	CLN8	263	Trp	Cys	0.3	0.725	pathogenic
P24752	ACAT1	380	Ala	Thr	-1.36	0.122	pathogenic
P24752	ACAT1	93	Asn	Ser	0.1	0.636	pathogenic
Q9H2F3	HSD3B7	147	Glu	Lys	0.7	0.841	pathogenic
P08514	ITGA2B	358	Arg	His	-1.91	0.0278	pathogenic
P08514	ITGA2B	214	Leu	Pro	0.55	0.776	pathogenic
P08514	ITGA2B	957	Ser	Leu	-0.58	0.356	pathogenic
P08514	ITGA2B	626	Gln	His	-1.1	0.184	pathogenic
O15118	NPC1	378	Val	Ala	0.35	0.724	pathogenic
P17405	SMPD1	579	Gly	Ser	-0.63	0.383	pathogenic
P17405	SMPD1	384	Met	Ile	0.15	0.644	pathogenic
P17405	SMPD1	244	Gly	Arg	-0.89	0.241	pathogenic
P17405	SMPD1	484	Ala	Glu	-0.01	0.592	pathogenic
P17405	SMPD1	469	Tyr	Ser	-1.39	0.106	pathogenic
P35527	KRT9	163	Arg	Gln	-1.92	0.0289	pathogenic
P35527	KRT9	157	Met	Val	-1.39	0.121	pathogenic
P35527	KRT9	161	Asn	Ser	-2.03	0.0184	pathogenic
Q8IWZ6	BBS7	211	Thr	Ile	0.11	0.639	pathogenic
Q8NDX2	SLC17A8	211	Ala	Val	0.06	0.62	pathogenic
P51787	KCNQ1	179	Gly	Arg	-1.79	0.0417	pathogenic
Q8IWY9	CDAN1	1042	Arg	Trp	0.41	0.748	pathogenic
Q8IWY9	CDAN1	1130	Pro	Leu	-1.38	0.113	pathogenic
Q8IWY9	CDAN1	672	Pro	Leu	-1.02	0.204	pathogenic
O75072	FKTN	176	Phe	Ser	2.21	0.985	pathogenic
O75072	FKTN	179	Arg	Thr	1.03	0.891	pathogenic
Q6P2Q9	PRPF8	2309	His	Pro	-1.8	0.0407	pathogenic
Q6P2Q9	PRPF8	2310	Arg	Lys	-1.69	0.0536	pathogenic
Q6P2Q9	PRPF8	2301	Pro	Thr	-1.13	0.174	pathogenic
Q6P2Q9	PRPF8	2304	Phe	Leu	-1.49	0.0894	pathogenic
O14896	IRF6	400	Arg	Trp	-1.78	0.0447	pathogenic
Q9NUW8	TDP1	493	His	Arg	-0.21	0.543	pathogenic
Q96S37	SLC22A12	217	Thr	Met	-0.37	0.447	pathogenic
P42898	MTHFR	157	Arg	Gln	-1.69	0.0531	pathogenic
Q6P5W5	SLC39A4	200	Pro	Leu	0.23	0.714	pathogenic
P11310	ACADM	193	Thr	Ala	-0.46	0.422	pathogenic
Q9HC23	PROK2	73	Arg	Cys	1.53	0.951	pathogenic
P01130	LDLR	109	Cys	Ser	-0.3	0.475	pathogenic
P14679	TYR	89	Cys	Arg	2.06	0.98	pathogenic
P14679	TYR	206	Ala	Thr	3.89	1	pathogenic
P14679	TYR	21	Pro	Ser	2	0.978	pathogenic
P14679	TYR	448	Asp	Asn	1.74	0.964	pathogenic
P51687	SUOX	217	Arg	Gln	-1.45	0.0962	pathogenic
P35670	ATP7B	766	Thr	Arg	0.37	0.711	pathogenic
P07686	HEXB	504	Pro	Ser	-1.24	0.136	pathogenic
P06865	HEXA	482	Glu	Lys	-0.02	0.587	pathogenic
P06865	HEXA	178	Arg	Cys	-0.31	0.474	pathogenic
P06865	HEXA	420	Trp	Cys	1.98	0.979	pathogenic
P06865	HEXA	258	Asp	His	1.21	0.908	pathogenic
P06865	HEXA	474	Trp	Cys	-1.3	0.13	pathogenic
Q16595	FXN	130	Gly	Val	-1.97	0.0231	pathogenic
Q8WZA1	POMGNT1	550	Ser	Asn	0.07	0.673	pathogenic
P10253	GAA	521	Glu	Lys	-0.31	0.441	pathogenic
P10253	GAA	545	Pro	Leu	-1.31	0.122	pathogenic
P50443	SLC26A2	678	Gly	Val	1.27	0.927	pathogenic
P07359	GP1BA	73	Leu	Phe	-1.24	0.14	pathogenic
P07359	GP1BA	255	Met	Val	-1.21	0.16	pathogenic
Q96RP9	GFM1	174	Asn	Ser	-0.05	0.582	pathogenic
Q9NZC9	SMARCAL1	645	Arg	Cys	-0.18	0.509	pathogenic
Q9NZC9	SMARCAL1	764	Arg	Gln	-1.14	0.173	pathogenic
Q8TB36	GDAP1	157	Thr	Pro	-0.82	0.283	pathogenic
P23760	PAX3	56	Arg	Leu	-3.63	0.0001	pathogenic
Q9H9S5	FKRP	54	Arg	Trp	-1.98	0.022	pathogenic
Q02318	CYP27A1	474	Arg	Gln	-0.04	0.564	pathogenic
P04062	GBA	448	Asp	Val	-0.37	0.475	pathogenic
P04062	GBA	85	Gly	Glu	-1.15	0.156	pathogenic
P04062	GBA	362	Thr	Ile	0.7	0.814	pathogenic
P04062	GBA	517	Gly	Ser	0.58	0.795	pathogenic
P04062	GBA	118	Lys	Asn	-0.85	0.271	pathogenic
P49770	EIF2B2	316	Val	Asp	-1.13	0.178	pathogenic
Q8WXF7	ATL1	259	Ser	Tyr	-1.64	0.0669	pathogenic
Q8WXF7	ATL1	258	His	Arg	-2.06	0.0146	pathogenic
Q8WXF7	ATL1	408	Met	Val	-1.82	0.0381	pathogenic
Q15392	DHCR24	191	Glu	Lys	-1.71	0.0489	pathogenic
Q9UPY3	DICER1	1583	Leu	Arg	-1.73	0.0503	pathogenic
O76024	WFS1	504	Pro	Leu	0.77	0.827	pathogenic
Q969F9	HPS3	397	Arg	Trp	0.15	0.636	pathogenic
Q96RR1	TWNK	508	Tyr	Cys	-1.26	0.137	pathogenic
Q96RR1	TWNK	374	Arg	Trp	-1.06	0.188	pathogenic
Q9HBG6	IFT122	322	Ser	Phe	-0.35	0.477	pathogenic
Q9HC29	NOD2	356	Glu	Lys	2.14	0.984	pathogenic
Q9BT22	ALG1	342	Gln	Pro	1.03	0.884	pathogenic
Q9UI17	DMGDH	109	His	Arg	0.79	0.839	pathogenic
P82650	MRPS22	170	Arg	His	-0.94	0.213	pathogenic
O15269	SPTLC1	133	Cys	Tyr	-1.74	0.0492	pathogenic
Q96T60	PNKP	326	Glu	Lys	-0.56	0.372	pathogenic
O95500	CLDN14	101	Gly	Arg	-0.77	0.268	pathogenic
P37058	HSD17B3	80	Arg	Gln	-0.77	0.296	pathogenic
P37058	HSD17B3	203	Ala	Val	-0.59	0.375	pathogenic
Q9H251	CDH23	240	Pro	Leu	0.45	0.795	pathogenic
Q96QU1	PCDH15	134	Arg	Gly	1.04	0.884	pathogenic
Q9H222	ABCG5	389	Arg	His	-2.3	0.0086	pathogenic
Q9NTQ9	GJB4	85	Thr	Pro	1.49	0.948	pathogenic
Q9GZX3	CHST6	174	Lys	Arg	-0.8	0.28	pathogenic
Q92574	TSC1	224	Met	Arg	0.14	0.68	pathogenic
Q9GZU1	MCOLN1	403	Arg	Cys	-0.95	0.223	pathogenic
Q9HBG4	ATP6V0A4	807	Arg	Gln	-1.87	0.0329	pathogenic
Q9NZC2	TREM2	126	Val	Gly	0.33	0.71	pathogenic
Q9NQW8	CNGB3	435	Ser	Phe	1.06	0.903	pathogenic
O94972	TRIM37	287	Ser	Asn	-1.05	0.208	pathogenic
Q9Y4Z2	NEUROG3	107	Arg	Ser	-2.11	0.0153	pathogenic
Q9Y4Z2	NEUROG3	93	Arg	Leu	-0.67	0.307	pathogenic
Q9UEF7	KL	193	His	Arg	-1.52	0.0795	pathogenic
Q9NP59	SLC40A1	157	Asp	Gly	-1.9	0.0285	pathogenic
O43707	ACTN4	255	Lys	Glu	-1.6	0.0696	pathogenic
O43707	ACTN4	259	Thr	Ile	-2.16	0.01	pathogenic
O95452	GJB6	88	Ala	Val	-1.55	0.0745	pathogenic
Q9UI46	DNAI1	515	Gly	Ser	0.74	0.833	pathogenic
Q9NRA2	SLC17A5	334	Pro	Arg	-1.48	0.0989	pathogenic
P21549	AGXT	82	Gly	Glu	-0.47	0.405	pathogenic
P21549	AGXT	41	Gly	Arg	1.46	0.939	pathogenic
P21549	AGXT	156	Gly	Arg	-0.56	0.349	pathogenic
Q9UBP0	SPAST	448	Cys	Tyr	-1.9	0.0243	pathogenic
Q9UBP0	SPAST	386	Asn	Ser	-1.9	0.0307	pathogenic
Q9UBP0	SPAST	562	Arg	Gly	-1.35	0.121	pathogenic
Q6P1M0	SLC27A4	300	Gln	Arg	-1.51	0.0811	pathogenic
P82251	SLC7A9	259	Gly	Arg	-0.67	0.327	pathogenic
Q76LX8	ADAMTS13	196	Thr	Ile	-0.46	0.408	pathogenic
O75916	RGS9	299	Trp	Arg	-1.24	0.133	pathogenic
P35499	SCN4A	804	Ser	Phe	0.76	0.842	pathogenic
P35499	SCN4A	669	Arg	His	-0.15	0.531	pathogenic
P35499	SCN4A	672	Arg	Ser	-0.12	0.524	pathogenic
P35499	SCN4A	1476	Met	Ile	-0.51	0.405	pathogenic
Q9Y619	SLC25A15	27	Gly	Arg	0.75	0.824	pathogenic
Q9Y619	SLC25A15	272	Thr	Ile	1.01	0.881	pathogenic
Q9Y619	SLC25A15	32	Thr	Arg	2.81	0.996	pathogenic
O75489	NDUFS3	145	Thr	Ile	0.38	0.733	pathogenic
O75489	NDUFS3	199	Arg	Trp	-0.4	0.438	pathogenic
O95343	SIX3	257	Arg	Pro	-3.81	0.0001	pathogenic
O95343	SIX3	113	Trp	Cys	-2.54	0.0027	pathogenic
Q9HC10	OTOF	515	Ile	Thr	-0.39	0.438	pathogenic
Q9Y210	TRPC6	895	Arg	Cys	-1.99	0.0215	pathogenic
Q9Y276	BCS1L	183	Arg	His	-0.85	0.243	pathogenic
Q7KZN9	COX15	217	Arg	Trp	-0.28	0.501	pathogenic
O75880	SCO1	174	Pro	Leu	-0.7	0.371	pathogenic
O60733	PLA2G6	545	Lys	Thr	0.15	0.646	pathogenic
O60733	PLA2G6	632	Arg	Trp	-0.89	0.241	pathogenic
P56696	KCNQ4	285	Gly	Ser	-2.07	0.0122	pathogenic
P56696	KCNQ4	276	Trp	Ser	-2.68	0.0018	pathogenic
P56696	KCNQ4	321	Gly	Ser	-2.86	0.0003	pathogenic
P56696	KCNQ4	281	Leu	Ser	-2.24	0.0104	pathogenic
O75197	LRP5	242	Ala	Thr	-2.04	0.0175	pathogenic
O75197	LRP5	570	Arg	Gln	-1.45	0.089	pathogenic
O75197	LRP5	444	Arg	Cys	-1.65	0.057	pathogenic
O60762	DPM1	92	Arg	Gly	-0.51	0.4	pathogenic
P39019	RPS19	15	Val	Phe	-1.69	0.0532	pathogenic
P00966	ASS1	362	Gly	Val	-0.41	0.441	pathogenic
O75369	FLNB	751	Gly	Arg	0.78	0.844	pathogenic
O75369	FLNB	1691	Gly	Ser	-1.5	0.0789	pathogenic
O76082	SLC22A5	478	Pro	Leu	0.51	0.765	pathogenic
O76082	SLC22A5	1	Met	Ile	0.15	0.675	pathogenic
Q8NCM8	DYNC2H1	1991	Met	Leu	-1.02	0.202	pathogenic
Q9H3D4	TP63	243	Arg	Gln	-1.77	0.0435	pathogenic
Q9H3D4	TP63	319	Arg	Cys	-3.01	0.0002	pathogenic
Q9H3D4	TP63	337	Arg	Gln	-2.54	0.0033	pathogenic
Q9H3D4	TP63	351	Asp	Gly	-2.63	0.0016	pathogenic
Q9H3D4	TP63	337	Arg	Gly	-2.54	0.0033	pathogenic
O95255	ABCC6	1138	Arg	Gln	-0.88	0.236	pathogenic
O95255	ABCC6	1114	Arg	Pro	-0.39	0.456	pathogenic
O95255	ABCC6	1298	Val	Phe	-0.94	0.229	pathogenic
O95255	ABCC6	1321	Gly	Ser	0.64	0.806	pathogenic
O75923	DYSF	331	Gly	Trp	-0.96	0.242	pathogenic
O75306	NDUFS2	413	Ser	Pro	-0.94	0.252	pathogenic
P61764	STXBP1	180	Cys	Tyr	-2.59	0.0025	pathogenic
Q9UBC3	DNMT3B	726	Val	Gly	-0.7	0.327	pathogenic
Q9UBM7	DHCR7	119	His	Leu	1.14	0.926	pathogenic
Q9UBM7	DHCR7	280	Tyr	Cys	-0.59	0.382	pathogenic
Q12840	KIF5A	256	Asn	Ser	-1.95	0.0254	pathogenic
P78385	KRT83	407	Glu	Lys	-0.83	0.281	pathogenic
O15228	GNPAT	211	Arg	His	-0.39	0.438	pathogenic
Q9UGJ0	PRKAG2	400	Thr	Asn	-1.95	0.0224	pathogenic
Q13509	TUBB3	262	Arg	Cys	-2.84	0.0004	pathogenic
O60663	LMX1B	269	Asn	Lys	-1.85	0.0331	pathogenic
Q9UBK8	MTRR	487	Gly	Arg	0.75	0.822	pathogenic
Q9UBK8	MTRR	454	Ser	Leu	0.38	0.714	pathogenic
O60260	PRKN	212	Cys	Tyr	0.77	0.833	pathogenic
Q71U36	TUBA1A	188	Ile	Leu	-3.14	0.0002	pathogenic
Q71U36	TUBA1A	263	Pro	Thr	-2.32	0.0051	pathogenic
Q71U36	TUBA1A	419	Ser	Leu	-2.5	0.0023	pathogenic
Q71U36	TUBA1A	397	Leu	Pro	-1.88	0.0287	pathogenic
Q99574	SERPINI1	392	Gly	Arg	-1.44	0.0967	pathogenic
P13569	CFTR	110	Asp	His	1.49	0.942	pathogenic
P13569	CFTR	117	Arg	His	1.45	0.939	pathogenic
P13569	CFTR	347	Arg	Pro	1.2	0.907	pathogenic
P13569	CFTR	455	Ala	Glu	0.45	0.758	pathogenic
P13569	CFTR	560	Arg	Thr	5.78	1	pathogenic
P13569	CFTR	563	Tyr	Asn	4.64	1	pathogenic
P13569	CFTR	549	Ser	Asn	2.49	0.992	pathogenic
P13569	CFTR	549	Ser	Arg	2.49	0.992	pathogenic
P13569	CFTR	574	Pro	His	3.73	0.999	pathogenic
P13569	CFTR	551	Gly	Asp	1.55	0.95	pathogenic
P13569	CFTR	559	Ala	Thr	3.46	0.999	pathogenic
P13569	CFTR	1303	Asn	Lys	2.93	0.996	pathogenic
P13569	CFTR	334	Arg	Trp	1.85	0.972	pathogenic
P13569	CFTR	551	Gly	Ser	1.55	0.95	pathogenic
P13569	CFTR	85	Gly	Glu	2.78	0.995	pathogenic
P13569	CFTR	520	Val	Phe	2.68	0.995	pathogenic
P13569	CFTR	311	Phe	Leu	-0.07	0.578	pathogenic
P13569	CFTR	492	Ser	Phe	0.82	0.857	pathogenic
P13569	CFTR	560	Arg	Lys	5.78	1	pathogenic
P13569	CFTR	1066	Arg	His	-0.02	0.581	pathogenic
P13569	CFTR	1066	Arg	Cys	-0.02	0.581	pathogenic
P13569	CFTR	1283	Arg	Met	1.79	0.969	pathogenic
P13569	CFTR	347	Arg	His	1.2	0.907	pathogenic
P13569	CFTR	91	Gly	Arg	1.02	0.89	pathogenic
P13569	CFTR	206	Leu	Trp	1.86	0.972	pathogenic
P13569	CFTR	1255	Ser	Pro	2.54	0.992	pathogenic
P13569	CFTR	352	Arg	Gln	1.32	0.925	pathogenic
P13569	CFTR	1065	Leu	Pro	0.11	0.618	pathogenic
P13569	CFTR	1234	Ile	Val	1.34	0.931	pathogenic
P13569	CFTR	1251	Ser	Asn	3.55	0.999	pathogenic
P13569	CFTR	561	Ala	Glu	3.62	1	pathogenic
P53634	CTSC	252	Gln	Leu	-1.43	0.094	pathogenic
P53634	CTSC	286	Gln	Arg	2.47	0.992	pathogenic
P53634	CTSC	301	Gly	Ser	-0.92	0.234	pathogenic
P51149	RAB7A	129	Leu	Phe	-2.1	0.0129	pathogenic
P51149	RAB7A	162	Val	Met	-1.61	0.0675	pathogenic
O00294	TULP1	482	Arg	Trp	-1.8	0.0382	pathogenic
O43526	KCNQ2	247	Ser	Trp	-2.57	0.0015	pathogenic
Q15831	STK11	163	Gly	Asp	-2.09	0.0143	pathogenic
Q15831	STK11	239	Trp	Cys	-1.8	0.0401	pathogenic
P04792	HSPB1	135	Ser	Phe	1.24	0.92	pathogenic
P04792	HSPB1	136	Arg	Trp	-0.19	0.505	pathogenic
P04792	HSPB1	182	Pro	Ser	1.47	0.95	pathogenic
Q12887	COX10	336	Asp	Val	-0.59	0.347	pathogenic
O15520	FGF10	80	Arg	Ser	-0.8	0.288	pathogenic
P78314	SH3BP2	418	Pro	Leu	-0.41	0.5	pathogenic
P15153	RAC2	57	Asp	Asn	-2.48	0.0026	pathogenic
P78504	JAG1	184	Arg	Cys	-3.05	0.0002	pathogenic
P78504	JAG1	274	Gly	Asp	-2.21	0.0098	pathogenic
P78504	JAG1	234	Cys	Tyr	-1.41	0.097	pathogenic
Q92847	GHSR	204	Ala	Glu	-1.18	0.159	pathogenic
P49917	LIG4	278	Arg	His	-1.24	0.139	pathogenic
O75251	NDUFS7	122	Val	Met	-3.04	0.0007	pathogenic
P60484	PTEN	170	Ser	Arg	-2.47	0.0037	pathogenic
P60484	PTEN	123	His	Arg	-2.69	0.0008	pathogenic
P60484	PTEN	124	Cys	Arg	-2.9	0.0004	pathogenic
P60484	PTEN	130	Arg	Gln	-2.97	0.0005	pathogenic
P60484	PTEN	112	Leu	Pro	-1.73	0.0492	pathogenic
P60484	PTEN	93	His	Arg	-1.85	0.0339	pathogenic
P60484	PTEN	252	Asp	Gly	-2.15	0.0098	pathogenic
P60484	PTEN	241	Phe	Ser	-1.11	0.188	pathogenic
Q15833	STXBP2	477	Pro	Leu	-0.94	0.227	pathogenic
Q15582	TGFBI	124	Arg	His	-0.03	0.572	pathogenic
Q15582	TGFBI	501	Pro	Thr	4.01	1	pathogenic
Q99972	MYOC	370	Pro	Leu	-2.2	0.0122	pathogenic
Q99972	MYOC	367	Gly	Arg	-1.72	0.0477	pathogenic
Q15672	TWIST1	156	Ile	Val	-1.69	0.0547	pathogenic
Q92481	TFAP2B	275	Ala	Asp	-1.56	0.0824	pathogenic
Q92481	TFAP2B	285	Arg	Gln	-2.32	0.0071	pathogenic
Q13702	RAPSN	162	Glu	Lys	0.43	0.725	pathogenic
P43034	PAFAH1B1	162	Gly	Ser	-2.32	0.0069	pathogenic
Q99697	PITX2	144	Arg	Pro	-1.68	0.0549	pathogenic
Q99697	PITX2	122	Arg	His	-2.03	0.0194	pathogenic
O75360	PROP1	73	Arg	His	-0.43	0.412	pathogenic
Q16854	DGUOK	142	Arg	Lys	0.35	0.715	pathogenic
P55809	OXCT1	324	Gly	Glu	-1.29	0.154	pathogenic
P36894	BMPR1A	338	Ala	Asp	-0.83	0.28	pathogenic
P37023	ACVRL1	411	Arg	Pro	-1.78	0.0392	pathogenic
P36507	MAP2K2	134	Tyr	His	-0.03	0.583	pathogenic
P36507	MAP2K2	128	Pro	Gln	-2.42	0.0049	pathogenic
P56539	CAV3	46	Ala	Val	-0.6	0.382	pathogenic
Q14353	GAMT	169	Cys	Tyr	0.22	0.673	pathogenic
P43235	CTSK	277	Ala	Val	-0.47	0.414	pathogenic
P43235	CTSK	309	Leu	Pro	-0.38	0.449	pathogenic
P55072	VCP	232	Ala	Glu	-0.12	0.63	pathogenic
P55072	VCP	155	Arg	Pro	-2.06	0.0176	pathogenic
P61916	NPC2	120	Pro	Ser	-0.14	0.617	pathogenic
O00555	CACNA1A	1809	Ile	Leu	-2.64	0.0017	pathogenic
O00555	CACNA1A	293	Gly	Arg	-2.92	0.0002	pathogenic
O00555	CACNA1A	1708	Ile	Thr	-2.32	0.0048	pathogenic
P55017	SLC12A3	421	Cys	Arg	0.04	0.617	pathogenic
P55017	SLC12A3	209	Arg	Trp	0.14	0.654	pathogenic
P55017	SLC12A3	588	Ala	Val	1.07	0.889	pathogenic
P55017	SLC12A3	349	Pro	Leu	0.08	0.617	pathogenic
P55017	SLC12A3	623	Leu	Pro	0.57	0.804	pathogenic
Q14654	KCNJ11	147	Leu	Pro	-0.83	0.293	pathogenic
Q14654	KCNJ11	259	His	Arg	0.24	0.682	pathogenic
P50336	PPOX	232	Gly	Arg	-0.44	0.42	pathogenic
P50336	PPOX	59	Arg	Trp	-2.16	0.0122	pathogenic
Q16585	SGCB	91	Arg	Leu	-1.17	0.166	pathogenic
P48165	GJA8	88	Pro	Ser	-0.77	0.29	pathogenic
Q99684	GFI1	382	Asn	Ser	-2.09	0.0134	pathogenic
P31040	SDHA	555	Gly	Glu	-1.85	0.0371	pathogenic
P51160	PDE6C	29	Arg	Trp	-1.59	0.0716	pathogenic
Q13873	BMPR2	491	Arg	Trp	-1.99	0.0199	pathogenic
Q13873	BMPR2	491	Arg	Gln	-1.99	0.0199	pathogenic
Q14623	IHH	190	Val	Ala	-3.59	0.0001	pathogenic
P63252	KCNJ2	300	Gly	Val	-1.87	0.0307	pathogenic
P63252	KCNJ2	172	Asp	Asn	-1.4	0.11	pathogenic
P23786	CPT2	631	Arg	Cys	0.62	0.798	pathogenic
P49675	STAR	218	Ala	Val	-1.56	0.0734	pathogenic
P52952	NKX2-5	178	Thr	Met	-2.39	0.0037	pathogenic
P50416	CPT1A	414	Ala	Val	-0.73	0.306	pathogenic
Q09428	ABCC8	1379	Arg	Cys	-1.67	0.0574	pathogenic
P38935	IGHMBP2	213	His	Arg	0.36	0.711	pathogenic
P49638	TTPA	192	Arg	His	-0.71	0.303	pathogenic
Q16637	SMN1	95	Gly	Arg	-1.77	0.0453	pathogenic
Q16637	SMN1	111	Ala	Gly	-2.46	0.0029	pathogenic
P49747	COMP	523	Asn	Lys	-1.23	0.146	pathogenic
P41250	GARS1	183	Leu	Pro	-0.12	0.584	pathogenic
Q9UM47	NOTCH3	455	Cys	Arg	-1.73	0.0452	pathogenic
P54278	PMS2	46	Ser	Ile	0.96	0.878	pathogenic
P30793	GCH1	221	Met	Thr	0.64	0.832	pathogenic
P30793	GCH1	108	Gly	Asp	-0.51	0.409	pathogenic
P30793	GCH1	184	Arg	His	-2	0.0229	pathogenic
Q13950	RUNX2	225	Arg	Trp	-2.22	0.0069	pathogenic
P35908	KRT2	487	Glu	Lys	-1.28	0.142	pathogenic
P35908	KRT2	186	Asn	Lys	-1.74	0.051	pathogenic
Q14524	SCN5A	1324	Asn	Ser	-1.63	0.0662	pathogenic
Q14524	SCN5A	1623	Arg	Gln	-1.73	0.0501	pathogenic
Q14524	SCN5A	735	Ala	Val	-1.47	0.09	pathogenic
Q12791	KCNMA1	434	Asp	Gly	-1.75	0.0459	pathogenic
Q92793	CREBBP	1175	Tyr	Cys	-3.23	0.0002	pathogenic
P05107	ITGB2	593	Arg	Cys	-0.23	0.508	pathogenic
Q16281	CNGA3	291	Thr	Arg	-0.03	0.591	pathogenic
Q05066	SRY	68	Ile	Thr	-2.53	0.0039	pathogenic
P41229	KDM5C	388	Ala	Pro	-2.28	0.0076	pathogenic
P10275	AR	775	Arg	Cys	-2.56	0.0013	pathogenic
P10275	AR	775	Arg	His	-2.56	0.0013	pathogenic
P10275	AR	856	Arg	His	-2.57	0.0012	pathogenic
O15266	SHOX	173	Arg	Cys	-0.81	0.289	pathogenic
O15266	SHOX	173	Arg	Cys	-0.81	0.289	pathogenic
O15537	RS1	74	Gly	Val	-1.15	0.168	pathogenic
P60891	PRPS1	115	Met	Thr	-2.02	0.0186	pathogenic
P00492	HPRT1	71	Gly	Arg	-2.06	0.0196	pathogenic
P00492	HPRT1	204	His	Asp	-2.49	0.0029	pathogenic
P00451	F8	2228	Arg	Gln	-2.65	0.0007	pathogenic
P00451	F8	1960	Arg	Gln	-2.84	0.0004	pathogenic
P00451	F8	108	Lys	Thr	-0.51	0.413	pathogenic
P00451	F8	181	Val	Met	-0.81	0.3	pathogenic
P00451	F8	550	Arg	Gly	-2.11	0.0131	pathogenic
P00451	F8	550	Arg	His	-2.11	0.0131	pathogenic
P00451	F8	1808	Leu	Phe	-1.91	0.0264	pathogenic
P00451	F8	1844	Pro	Ser	-2.23	0.0066	pathogenic
P00451	F8	1941	Asn	Ser	-1.4	0.107	pathogenic
P00451	F8	2016	Arg	Trp	-1.66	0.059	pathogenic
P00451	F8	2124	Tyr	Cys	-1.3	0.126	pathogenic
P00451	F8	2178	Arg	His	-1.72	0.0454	pathogenic
P00451	F8	2182	Arg	His	-1.84	0.0353	pathogenic
P00451	F8	2248	Trp	Cys	-2.49	0.002	pathogenic
P00451	F8	2319	Pro	Leu	-1.65	0.0588	pathogenic
P00451	F8	2323	Arg	Cys	-1.69	0.0564	pathogenic
P00451	F8	198	Cys	Gly	-1.54	0.0814	pathogenic
P11413	G6PD	423	Arg	His	-2.64	0.0007	pathogenic
P11413	G6PD	477	Gly	Arg	-0.6	0.413	pathogenic
P11413	G6PD	415	Cys	Arg	-0.96	0.243	pathogenic
P11413	G6PD	203	Phe	Leu	-1.86	0.0327	pathogenic
P11413	G6PD	100	Tyr	His	-0.28	0.501	pathogenic
P11413	G6PD	228	Arg	His	-0.77	0.316	pathogenic
P15976	GATA1	218	Asp	Gly	-2.49	0.0033	pathogenic
P15976	GATA1	216	Arg	Gln	-2.6	0.0023	pathogenic
P04000	OPN1LW	203	Cys	Arg	-2.58	0.0018	pathogenic
P46019	PHKA2	1114	Thr	Ile	-1	0.209	pathogenic
P46019	PHKA2	186	Arg	His	-2.33	0.005	pathogenic
P46019	PHKA2	132	His	Tyr	-2.4	0.0042	pathogenic
P00740	F9	357	Gly	Arg	-2.12	0.016	pathogenic
P00740	F9	374	Val	Phe	-1.37	0.116	pathogenic
P00740	F9	357	Gly	Glu	-2.12	0.016	pathogenic
Q7Z6Z7	HUWE1	4187	Arg	Cys	-2.62	0.0014	pathogenic
P06280	GLA	162	Trp	Arg	-1.51	0.0829	pathogenic
P06280	GLA	272	Asn	Ser	-2.74	0.0007	pathogenic
Q6ZUT3	FRMD7	24	Gly	Arg	-1.77	0.0435	pathogenic
Q6ZUT3	FRMD7	142	Leu	Arg	-0.72	0.34	pathogenic
P78562	PHEX	555	Leu	Pro	-0.94	0.243	pathogenic
P98174	FGD1	610	Arg	Gln	-2.76	0.0005	pathogenic
P30518	AVPR2	205	Tyr	Cys	-2.12	0.0148	pathogenic
P30518	AVPR2	104	Arg	Cys	-2.43	0.0041	pathogenic
P30518	AVPR2	137	Arg	Cys	-2.01	0.0193	pathogenic
Q01968	OCRL	318	Arg	Cys	-2.41	0.0045	pathogenic
P08559	PDHA1	263	Arg	Gly	-2.09	0.0173	pathogenic
P08559	PDHA1	205	Phe	Leu	-2.44	0.0021	pathogenic
P08559	PDHA1	315	Asp	Asn	-1.43	0.102	pathogenic
P08559	PDHA1	288	Arg	His	-3.59	0.0001	pathogenic
P04839	CYBB	101	His	Arg	-2.22	0.0077	pathogenic
P00480	OTC	304	Leu	Phe	-1.57	0.0751	pathogenic
Q92838	EDA	338	Thr	Met	-0.31	0.475	pathogenic
Q13496	MTM1	189	Asn	Ser	-1.49	0.0858	pathogenic
Q13496	MTM1	69	Arg	Cys	-2.29	0.0063	pathogenic
P42768	WAS	82	Ser	Pro	-1.01	0.263	pathogenic
P42768	WAS	270	Leu	Pro	-1.39	0.108	pathogenic
P29965	CD40LG	155	Leu	Pro	-1.68	0.0576	pathogenic
P29965	CD40LG	140	Trp	Gly	-1.63	0.065	pathogenic
P29965	CD40LG	123	Ala	Glu	-1.22	0.158	pathogenic
P50402	EMD	183	Pro	His	-0.66	0.649	pathogenic
Q96QS3	ARX	353	Pro	Leu	-2.59	0.0017	pathogenic
Q96QS3	ARX	332	Arg	His	-3.02	0.0002	pathogenic
Q96QS3	ARX	333	Thr	Asn	-3.05	0.0003	pathogenic
P33897	ABCD1	389	Arg	Gly	-1.88	0.0317	pathogenic
P33897	ABCD1	148	Asn	Ser	-2.11	0.0152	pathogenic
Q06187	BTK	562	Arg	Trp	-2.75	0.0005	pathogenic
Q06187	BTK	562	Arg	Pro	-2.75	0.0005	pathogenic
Q9BZS1	FOXP3	397	Arg	Trp	-2.17	0.0116	pathogenic
Q9BZS1	FOXP3	384	Ala	Thr	-2.88	0.0003	pathogenic
Q9BZS1	FOXP3	367	Phe	Leu	-2.32	0.0066	pathogenic
O60481	ZIC3	323	Thr	Met	-2.9	0.0002	pathogenic
Q15125	EBP	80	Glu	Lys	-2.52	0.0031	pathogenic
Q15125	EBP	147	Arg	His	-1.41	0.0994	pathogenic
Q13642	FHL1	139	His	Gln	-1.18	0.165	pathogenic
O75027	ABCB7	400	Ile	Met	-1.13	0.192	pathogenic
O60832	DKC1	353	Ala	Val	-1.55	0.0825	pathogenic
O60832	DKC1	121	Ser	Gly	-2.5	0.0026	pathogenic
P36021	SLC16A2	397	Leu	Pro	-2.65	0.0015	pathogenic
P48029	SLC6A8	87	Gly	Arg	-2.51	0.0023	pathogenic
P46100	ATRX	2131	Arg	Gln	-2.62	0.0019	pathogenic
P46100	ATRX	190	Pro	Ala	-1.69	0.055	pathogenic
P46100	ATRX	2050	Ile	Thr	-1.33	0.134	pathogenic
P46100	ATRX	220	Cys	Tyr	-2.46	0.0023	pathogenic
P21333	FLNA	254	Glu	Lys	-2.3	0.0053	pathogenic
P21333	FLNA	1188	Ala	Thr	-3.14	0.0003	pathogenic
Q04656	ATP7A	637	Ser	Leu	0.31	0.717	pathogenic
Q04656	ATP7A	1019	Gly	Asp	-1.7	0.0527	pathogenic
Q04656	ATP7A	1304	Asn	Ser	-2.16	0.0081	pathogenic
Q04656	ATP7A	1386	Pro	Ser	-1.66	0.0578	pathogenic
P51795	CLCN5	314	Ser	Leu	-2.58	0.0016	pathogenic
P51608	MECP2	149	Glu	Gly	0.3	0.754	pathogenic
P51608	MECP2	334	Pro	Ser	0.82	0.923	pathogenic
P51608	MECP2	2	Ala	Val	-0.95	0.411	pathogenic
Q13402	MYO7A	212	Arg	Cys	-0.96	0.217	pathogenic
P16930	FAH	134	Ala	Asp	0.31	0.692	pathogenic
P16930	FAH	381	Arg	Gly	-0.56	0.382	pathogenic
P16930	FAH	279	Gln	Arg	1.15	0.907	pathogenic
P03951	F11	326	Arg	Cys	-0.1	0.55	pathogenic
P03951	F11	594	Ser	Arg	0.09	0.613	pathogenic
P03951	F11	418	Gly	Val	2.68	0.995	pathogenic
P35475	IDUA	89	Arg	Gln	-0.54	0.358	pathogenic
P35475	IDUA	364	Thr	Met	-0.95	0.209	pathogenic
Q03426	MVK	334	Ala	Thr	-1.52	0.0789	pathogenic
Q03426	MVK	165	Pro	Leu	0.19	0.672	pathogenic
P08709	F7	386	His	Gln	0.24	0.689	pathogenic
P10643	C7	379	Gly	Arg	4.07	1	pathogenic
P26439	HSD3B2	142	Glu	Lys	0.56	0.799	pathogenic
P26439	HSD3B2	259	Thr	Met	0.28	0.695	pathogenic
P15313	ATP6V1B1	81	Leu	Pro	-1.12	0.189	pathogenic
P15313	ATP6V1B1	78	Gly	Arg	-1.11	0.181	pathogenic
P07101	TH	381	Gln	Lys	-0.85	0.267	pathogenic
P19438	TNFRSF1A	81	Cys	Phe	-2.31	0.0047	pathogenic
P19438	TNFRSF1A	59	Cys	Ser	-1.85	0.0351	pathogenic
P19438	TNFRSF1A	62	Cys	Gly	-1.75	0.0443	pathogenic
P04637	TP53	248	Arg	Trp	-0.91	0.253	pathogenic
P04637	TP53	248	Arg	Gln	-0.91	0.253	pathogenic
P04637	TP53	245	Gly	Ser	-1.12	0.181	pathogenic
P04637	TP53	273	Arg	His	0.54	0.775	pathogenic
P04637	TP53	220	Tyr	Ser	0.05	0.591	pathogenic
P04637	TP53	285	Glu	Val	-0.12	0.543	pathogenic
P45379	TNNT2	120	Phe	Ile	-2.1	0.0136	pathogenic
P63316	TNNC1	159	Gly	Asp	0.26	0.707	pathogenic
P09493	TPM1	180	Glu	Gly	-2.66	0.0016	pathogenic
P07951	TPM2	133	Arg	Trp	-2.88	0.0001	pathogenic
P07951	TPM2	41	Glu	Lys	-0.22	0.559	pathogenic
P22735	TGM1	383	Val	Met	-1.15	0.169	pathogenic
P22735	TGM1	389	Arg	His	-0.04	0.572	pathogenic
P22735	TGM1	286	Arg	Gln	-0.8	0.279	pathogenic
P37173	TGFBR2	526	Glu	Gln	-2.19	0.0101	pathogenic
P10828	THRB	317	Ala	Thr	-2.54	0.0036	pathogenic
P10828	THRB	345	Gly	Val	-2.81	0.0004	pathogenic
P10828	THRB	442	Met	Val	-2.83	0.0003	pathogenic
P10828	THRB	320	Arg	Cys	-2.71	0.002	pathogenic
P10828	THRB	338	Arg	Trp	-2.49	0.0021	pathogenic
P10828	THRB	243	Arg	Gln	-2.78	0.0005	pathogenic
P01116	KRAS	60	Gly	Arg	-0.52	0.422	pathogenic
P01116	KRAS	58	Thr	Ile	-2.11	0.0162	pathogenic
P01116	KRAS	14	Val	Ile	-1.9	0.0314	pathogenic
P01116	KRAS	13	Gly	Arg	-1.69	0.0586	pathogenic
P01116	KRAS	5	Lys	Asn	-0.62	0.378	pathogenic
P01112	HRAS	12	Gly	Ser	-2.69	0.0023	pathogenic
P01112	HRAS	117	Lys	Arg	-2.14	0.0146	pathogenic
P01112	HRAS	13	Gly	Cys	-1.92	0.0291	pathogenic
P01112	HRAS	63	Glu	Lys	-1.69	0.058	pathogenic
P01112	HRAS	58	Thr	Ile	-2.44	0.0047	pathogenic
P21912	SDHB	132	His	Pro	-0.62	0.404	pathogenic
P11277	SPTB	2019	Ser	Pro	0.93	0.87	pathogenic
Q07889	SOS1	552	Arg	Gly	1.95	0.976	pathogenic
Q07889	SOS1	552	Arg	Ser	1.95	0.976	pathogenic
Q99250	SCN2A	1563	Leu	Val	-1.31	0.13	pathogenic
P35498	SCN1A	188	Asp	Val	-1.11	0.189	pathogenic
P35498	SCN1A	1656	Ile	Met	-2.24	0.0081	pathogenic
P35498	SCN1A	1204	Trp	Arg	-1.24	0.172	pathogenic
P35498	SCN1A	986	Leu	Phe	-2.01	0.0184	pathogenic
P35498	SCN1A	145	Met	Thr	-2.31	0.0072	pathogenic
P35498	SCN1A	1499	Phe	Leu	-2.65	0.0015	pathogenic
P50993	ATP1A2	689	Arg	Gln	-2.78	0.0016	pathogenic
P50993	ATP1A2	979	Pro	Leu	-2.07	0.0181	pathogenic
P50993	ATP1A2	548	Arg	His	-2.23	0.0072	pathogenic
P50993	ATP1A2	376	Thr	Met	-3	0.0002	pathogenic
P08100	RHO	87	Val	Asp	-0.57	0.366	pathogenic
P08100	RHO	106	Gly	Trp	-0.93	0.244	pathogenic
P08100	RHO	190	Asp	Gly	-0.99	0.211	pathogenic
P08100	RHO	296	Lys	Glu	-0.97	0.222	pathogenic
P08100	RHO	182	Gly	Ser	-0.75	0.282	pathogenic
P08100	RHO	267	Pro	Leu	-1.62	0.0623	pathogenic
P08100	RHO	190	Asp	Tyr	-0.99	0.211	pathogenic
P08100	RHO	207	Met	Arg	-0.81	0.281	pathogenic
P08100	RHO	51	Gly	Arg	0.26	0.685	pathogenic
P08100	RHO	114	Gly	Asp	0.02	0.61	pathogenic
P08100	RHO	164	Ala	Glu	-1.34	0.112	pathogenic
Q16518	RPE65	363	Pro	Thr	0.55	0.775	pathogenic
Q16518	RPE65	515	Arg	Trp	-0.93	0.237	pathogenic
P55895	RAG2	41	Cys	Trp	-0.8	0.3	pathogenic
P55895	RAG2	285	Met	Arg	-1.06	0.234	pathogenic
P55895	RAG2	39	Arg	Gly	-0.4	0.567	pathogenic
P55895	RAG2	77	Thr	Asn	-0.84	0.287	pathogenic
P15918	RAG1	841	Arg	Trp	-0.33	0.463	pathogenic
P15918	RAG1	778	Arg	Gln	-0.1	0.553	pathogenic
P15918	RAG1	776	Arg	Trp	-0.18	0.523	pathogenic
P23942	PRPH2	195	Arg	Leu	-1.39	0.112	pathogenic
P06276	BCHE	335	Leu	Pro	0.7	0.826	pathogenic
P05129	PRKCG	101	His	Tyr	-1.39	0.109	pathogenic
P05129	PRKCG	127	Gln	Arg	-2.49	0.0037	pathogenic
P05129	PRKCG	361	Ser	Gly	-1.33	0.168	pathogenic
P21802	FGFR2	565	Glu	Ala	-1.97	0.023	pathogenic
P21802	FGFR2	628	Ala	Thr	-2.21	0.0088	pathogenic
Q06124	PTPN11	308	Asn	Asp	0.03	0.617	pathogenic
Q06124	PTPN11	62	Tyr	Asp	-1	0.216	pathogenic
Q06124	PTPN11	468	Thr	Met	-2.22	0.0113	pathogenic
Q06124	PTPN11	63	Tyr	Cys	-0.45	0.435	pathogenic
Q06124	PTPN11	510	Gln	Pro	-3.42	0.0002	pathogenic
Q02750	MAP2K1	53	Phe	Ser	-2.25	0.0091	pathogenic
Q02750	MAP2K1	130	Tyr	Cys	-1.54	0.0801	pathogenic
P01308	INS	89	Arg	His	-0.58	0.381	pathogenic
P01308	INS	96	Cys	Tyr	-2.57	0.0018	pathogenic
P04156	PRNP	117	Ala	Val	-1.3	0.185	pathogenic
P04156	PRNP	210	Val	Ile	-0.82	0.258	pathogenic
P04156	PRNP	105	Pro	Leu	0.16	0.729	pathogenic
P02766	TTR	134	Tyr	Cys	-1.57	0.0888	pathogenic
P02766	TTR	104	Ile	Ser	0.17	0.69	pathogenic
P02766	TTR	70	Ser	Arg	-0.34	0.502	pathogenic
P02766	TTR	32	Leu	Pro	-1.01	0.21	pathogenic
P02766	TTR	64	Phe	Ser	-0.27	0.536	pathogenic
P02766	TTR	38	Asp	Gly	-1.09	0.188	pathogenic
Q09470	KCNA1	174	Val	Phe	-1.94	0.0284	pathogenic
Q09470	KCNA1	242	Ala	Pro	-0.94	0.227	pathogenic
P54098	POLG	627	Arg	Trp	-0.48	0.401	pathogenic
P54098	POLG	932	His	Tyr	-1.35	0.112	pathogenic
P16234	PDGFRA	555	Tyr	Cys	-1.29	0.135	pathogenic
P05106	ITGB3	145	Asp	Tyr	-0.52	0.395	pathogenic
P28069	POU1F1	172	Arg	Gln	-2.17	0.0127	pathogenic
P15735	PHKG2	106	Val	Glu	-1.28	0.137	pathogenic
P06744	GPI	347	Arg	His	-0.5	0.393	pathogenic
P06744	GPI	224	Thr	Met	-0.24	0.496	pathogenic
P42336	PIK3CA	545	Glu	Ala	-0.78	0.368	pathogenic
P05186	ALPL	71	Arg	Cys	-0.98	0.211	pathogenic
P05186	ALPL	207	Gln	Pro	-0.19	0.505	pathogenic
P05186	ALPL	298	Glu	Lys	-0.27	0.502	pathogenic
P05186	ALPL	456	Gly	Arg	-2.28	0.0075	pathogenic
P05186	ALPL	272	Arg	Cys	-0.83	0.25	pathogenic
P14222	PRF1	225	Arg	Trp	-0.26	0.49	pathogenic
P22681	CBL	382	Lys	Glu	-0.01	0.612	pathogenic
P07949	RET	330	Arg	Gln	-2.31	0.0045	pathogenic
P37840	SNCA	53	Ala	Thr	0.56	0.801	pathogenic
P49821	NDUFV1	214	Glu	Lys	-0.16	0.519	pathogenic
P35579	MYH9	93	Asn	Lys	-1.23	0.145	pathogenic
P12883	MYH7	403	Arg	Gln	-1.63	0.0619	pathogenic
P12883	MYH7	453	Arg	Cys	-2.22	0.0076	pathogenic
P12883	MYH7	584	Gly	Arg	-1.12	0.173	pathogenic
P12883	MYH7	723	Arg	Cys	-2.04	0.0165	pathogenic
P12883	MYH7	741	Gly	Arg	-1.81	0.0397	pathogenic
P12883	MYH7	403	Arg	Trp	-1.63	0.0619	pathogenic
P12883	MYH7	719	Arg	Trp	-2.36	0.0068	pathogenic
P12883	MYH7	716	Gly	Arg	-2.66	0.0007	pathogenic
P12883	MYH7	719	Arg	Gln	-2.36	0.0068	pathogenic
P12883	MYH7	532	Ser	Pro	-1.77	0.0416	pathogenic
P12883	MYH7	764	Phe	Leu	-2.43	0.0041	pathogenic
P11055	MYH3	672	Arg	His	-2.06	0.0177	pathogenic
P11055	MYH3	672	Arg	Cys	-2.06	0.0177	pathogenic
P11055	MYH3	178	Thr	Ile	-2.73	0.0012	pathogenic
P40238	MPL	505	Ser	Asn	-0.04	0.593	pathogenic
P25189	MPZ	96	Lys	Glu	-2.18	0.0132	pathogenic
P25189	MPZ	135	Ile	Thr	-1.72	0.0537	pathogenic
P25189	MPZ	75	Asp	Val	1.5	0.953	pathogenic
P25189	MPZ	103	Gly	Glu	-0.94	0.249	pathogenic
P55157	MTTP	540	Arg	His	-1.21	0.148	pathogenic
P32245	MC4R	271	Cys	Tyr	1.61	0.96	pathogenic
P32245	MC4R	316	Ile	Ser	2.42	0.992	pathogenic
P61626	LYZ	82	Trp	Arg	0.33	0.73	pathogenic
Q12809	KCNH2	593	Ile	Arg	-1.27	0.157	pathogenic
Q12809	KCNH2	752	Arg	Gln	-1.74	0.0475	pathogenic
P55268	LAMB2	246	Arg	Trp	-1.12	0.164	pathogenic
P13645	KRT10	156	Arg	His	-1.15	0.174	pathogenic
P13645	KRT10	150	Met	Thr	-1.34	0.139	pathogenic
Q04695	KRT17	92	Asn	Asp	-1.37	0.115	pathogenic
Q04695	KRT17	94	Arg	His	-1.63	0.0627	pathogenic
Q04695	KRT17	94	Arg	Cys	-1.63	0.0627	pathogenic
Q04695	KRT17	95	Leu	Pro	-2	0.0181	pathogenic
Q04695	KRT17	99	Leu	Pro	-1.21	0.158	pathogenic
P08779	KRT16	132	Leu	Pro	-0.78	0.301	pathogenic
P08779	KRT16	127	Arg	Cys	-1.22	0.154	pathogenic
P08779	KRT16	354	Lys	Asn	0.29	0.735	pathogenic
P08779	KRT16	121	Met	Thr	1.16	0.911	pathogenic
P02533	KRT14	125	Arg	His	-1.65	0.062	pathogenic
P02533	KRT14	119	Met	Thr	-1.44	0.104	pathogenic
P02533	KRT14	123	Asn	Ser	-2.17	0.0128	pathogenic
P04259	KRT6B	472	Glu	Lys	-2.08	0.0131	pathogenic
P02538	KRT6A	472	Glu	Lys	-1.22	0.179	pathogenic
P13647	KRT5	161	Ile	Ser	-0.94	0.253	pathogenic
P13647	KRT5	193	Asn	Lys	2.15	0.983	pathogenic
P13647	KRT5	186	Val	Leu	-1.45	0.0945	pathogenic
P06213	INSR	236	His	Arg	-0.87	0.249	pathogenic
P00441	SOD1	38	Gly	Arg	0.58	0.808	pathogenic
P00441	SOD1	39	Leu	Val	0.72	0.827	pathogenic
P00441	SOD1	42	Gly	Asp	1.77	0.968	pathogenic
P00441	SOD1	107	Leu	Val	0.33	0.721	pathogenic
P00441	SOD1	101	Glu	Gly	-1.3	0.154	pathogenic
P00441	SOD1	81	His	Arg	-1.52	0.0794	pathogenic
P00441	SOD1	94	Gly	Arg	2.25	0.987	pathogenic
P55084	HADHB	61	Arg	His	-0.38	0.437	pathogenic
P55084	HADHB	247	Arg	His	0.34	0.721	pathogenic
P68871	HBB	145	Lys	Asn	0.19	0.702	pathogenic
P68871	HBB	146	Tyr	His	-0.92	0.271	pathogenic
P68871	HBB	46	Phe	Ser	-1.41	0.119	pathogenic
P68871	HBB	43	Phe	Ser	-1.27	0.151	pathogenic
P68871	HBB	67	Lys	Glu	-0.91	0.262	pathogenic
P68871	HBB	110	Val	Leu	-0.28	0.492	pathogenic
P68871	HBB	125	Pro	Arg	2.7	0.994	pathogenic
P68871	HBB	9	Lys	Glu	1.94	0.977	pathogenic
P68871	HBB	35	Val	Phe	-1.19	0.167	pathogenic
P68871	HBB	92	Leu	Pro	-0.17	0.576	pathogenic
P68871	HBB	89	Leu	Pro	0.36	0.755	pathogenic
P68871	HBB	144	His	Pro	0.9	0.874	pathogenic
P68871	HBB	128	Gln	Pro	2.14	0.985	pathogenic
P68871	HBB	33	Leu	Gln	-1.61	0.0722	pathogenic
P68871	HBB	37	Pro	His	-0.76	0.335	pathogenic
P68871	HBB	69	Leu	Phe	-0.03	0.573	pathogenic
P69905	HBA1	96	Pro	Leu	-1.91	0.0278	pathogenic
P69905	HBA1	130	Leu	Pro	1.61	0.959	pathogenic
P04264	KRT1	479	Ile	Thr	-0.75	0.345	pathogenic
P01241	GH1	209	Arg	His	0.27	0.692	pathogenic
P30968	GNRHR	171	Ala	Thr	1.42	0.943	pathogenic
P54840	GYS2	339	Ala	Pro	0.53	0.778	pathogenic
P23415	GLRA1	299	Arg	Leu	-2.2	0.0102	pathogenic
P23415	GLRA1	304	Lys	Glu	-1.38	0.15	pathogenic
P11168	SLC2A2	417	Pro	Leu	-1.12	0.175	pathogenic
P00367	GLUD1	507	His	Tyr	-2.62	0.0014	pathogenic
P00367	GLUD1	499	Gly	Asp	-2.17	0.0099	pathogenic
P00367	GLUD1	274	Arg	Cys	-1.82	0.0357	pathogenic
P35557	GCK	299	Gly	Arg	-2.82	0.001	pathogenic
P80404	ABAT	220	Arg	Lys	-1.12	0.196	pathogenic
P07954	FH	233	Arg	Leu	-0.18	0.536	pathogenic
P07954	FH	101	Arg	Pro	-2.15	0.0146	pathogenic
P31513	FMO3	492	Arg	Trp	-0.14	0.527	pathogenic
P02751	FN1	973	Tyr	Cys	1.28	0.92	pathogenic
P22607	FGFR3	540	Asn	Thr	0.52	0.8	pathogenic
P22607	FGFR3	538	Ile	Val	-0.98	0.226	pathogenic
P22607	FGFR3	621	Arg	His	-2.23	0.0085	pathogenic
P02679	FGG	301	Arg	Cys	-0.74	0.302	pathogenic
P02679	FGG	301	Arg	His	-0.74	0.302	pathogenic
P35555	FBN1	1242	Cys	Tyr	0.06	0.634	pathogenic
P35555	FBN1	548	Asn	Ile	0.2	0.699	pathogenic
P35555	FBN1	1223	Cys	Tyr	-1.55	0.0818	pathogenic
P35555	FBN1	754	Tyr	Cys	-1.01	0.216	pathogenic
P35555	FBN1	1032	Cys	Tyr	0.11	0.66	pathogenic
P00488	F13A1	327	Arg	Gln	-0.42	0.415	pathogenic
P19971	TYMP	145	Gly	Arg	-0.39	0.425	pathogenic
P19971	TYMP	222	Lys	Arg	-0.67	0.331	pathogenic
P19971	TYMP	153	Gly	Ser	-0.63	0.339	pathogenic
P38117	ETFB	164	Arg	Gln	0.58	0.777	pathogenic
P08246	ELANE	61	Ala	Val	0.17	0.676	pathogenic
P99999	CYCS	42	Gly	Ser	-1.66	0.0613	pathogenic
P11802	CDK4	24	Arg	His	-0.86	0.261	pathogenic
P07320	CRYGD	15	Arg	Cys	-1.15	0.173	pathogenic
P07320	CRYGD	24	Pro	Thr	-0.25	0.527	pathogenic
P35548	MSX2	148	Pro	His	-1.61	0.0655	pathogenic
P29033	GJB2	34	Met	Thr	1.77	0.968	pathogenic
P29033	GJB2	37	Val	Ile	1.76	0.969	pathogenic
P40692	MLH1	329	His	Pro	-0.06	0.567	pathogenic
P40692	MLH1	67	Gly	Trp	-0.52	0.386	pathogenic
P40692	MLH1	117	Thr	Met	0.83	0.846	pathogenic
P40692	MLH1	67	Gly	Glu	-0.52	0.386	pathogenic
P08123	COL1A2	1012	Gly	Arg	-1.13	0.202	pathogenic
P02452	COL1A1	1181	Gly	Ser	0.2	0.703	pathogenic
P02452	COL1A1	221	Gly	Cys	-1.3	0.139	pathogenic
P35523	CLCN1	496	Arg	Ser	-0.37	0.459	pathogenic
P35523	CLCN1	480	Pro	Leu	-0.5	0.388	pathogenic
P35523	CLCN1	291	Glu	Lys	-0.42	0.458	pathogenic
P35523	CLCN1	499	Gly	Arg	0.57	0.791	pathogenic
P35523	CLCN1	128	Met	Val	0	0.608	pathogenic
P10809	HSPD1	98	Val	Ile	-2.06	0.0188	pathogenic
P22223	CDH3	503	Arg	His	0.08	0.617	pathogenic
P02730	SLC4A1	589	Arg	His	-1.84	0.0369	pathogenic
P02730	SLC4A1	701	Gly	Asp	-1.34	0.105	pathogenic
P02730	SLC4A1	858	Ala	Asp	0.09	0.652	pathogenic
P16615	ATP2A2	23	Gly	Glu	-3.4	0.0002	pathogenic
P16615	ATP2A2	767	Asn	Ser	-2.06	0.0195	pathogenic
P16615	ATP2A2	769	Gly	Arg	-2.49	0.0037	pathogenic
P20711	DDC	250	Ser	Phe	-0.01	0.591	pathogenic
P20711	DDC	91	Ala	Val	-0.32	0.459	pathogenic
P11511	CYP19A1	435	Arg	Cys	-1.23	0.134	pathogenic
P41181	AQP2	147	Ala	Thr	0	0.589	pathogenic
P41181	AQP2	125	Thr	Met	-0.82	0.271	pathogenic
P41181	AQP2	57	Gln	Pro	0	0.626	pathogenic
P02649	APOE	43	Arg	Cys	-0.5	0.399	pathogenic
P15260	IFNGR1	87	Ile	Thr	1.1	0.894	pathogenic
P01009	SERPINA1	77	Ser	Phe	0.18	0.675	pathogenic
P01008	SERPINC1	436	Ala	Thr	-1.27	0.146	pathogenic
P01008	SERPINC1	425	Arg	Cys	-0.13	0.559	pathogenic
P01008	SERPINC1	425	Arg	His	-0.13	0.559	pathogenic
P01008	SERPINC1	56	Arg	Cys	-1.11	0.193	pathogenic
P01008	SERPINC1	219	Asn	Asp	-1.07	0.188	pathogenic
P05067	APP	717	Val	Phe	-0.43	0.434	pathogenic
P05067	APP	716	Ile	Val	-0.48	0.414	pathogenic
P05067	APP	715	Val	Met	-0.53	0.389	pathogenic
P05067	APP	717	Val	Leu	-0.43	0.434	pathogenic
P49768	PSEN1	146	Met	Leu	-0.84	0.302	pathogenic
P49768	PSEN1	163	His	Arg	-1.41	0.116	pathogenic
P49768	PSEN1	246	Ala	Glu	-2.23	0.009	pathogenic
P49768	PSEN1	410	Cys	Tyr	-0.76	0.29	pathogenic
P49768	PSEN1	280	Glu	Ala	-1.35	0.133	pathogenic
P49768	PSEN1	280	Glu	Gly	-1.35	0.133	pathogenic
P49768	PSEN1	267	Pro	Ser	-0.77	0.295	pathogenic
P49768	PSEN1	166	Leu	Pro	-1.33	0.129	pathogenic
P49768	PSEN1	271	Leu	Val	-1.32	0.124	pathogenic
P49768	PSEN1	85	Leu	Pro	-1.43	0.104	pathogenic
P49768	PSEN1	217	Gly	Arg	-0.77	0.337	pathogenic
Q01432	AMPD3	582	Arg	Cys	-0.6	0.342	pathogenic
P07741	APRT	65	Asp	Val	0	0.599	pathogenic
P63261	ACTG1	118	Lys	Met	-1.38	0.114	pathogenic
P63261	ACTG1	264	Pro	Leu	-1.77	0.0429	pathogenic
P68032	ACTC1	297	Ala	Ser	-2.07	0.0155	pathogenic
P68032	ACTC1	333	Ala	Pro	-1.31	0.13	pathogenic
Q07001	CHRND	289	Ser	Phe	-0.79	0.326	pathogenic
P02708	CHRNA1	198	Gly	Ser	-0.72	0.303	pathogenic
Q9HD40	SEPSECS	334	Tyr	Cys	0.42	0.757	pathogenic
Q9Y5Y0	FLVCR1	121	Asn	Asp	0.46	0.752	pathogenic
Q9Y5Y0	FLVCR1	192	Cys	Arg	0.34	0.72	pathogenic
P12830	CDH1	336	Glu	Asp	-0.14	0.558	pathogenic
P35523	CLCN1	556	Ile	Asn	0.01	0.628	pathogenic
P35523	CLCN1	310	Thr	Met	-0.59	0.374	pathogenic
P35557	GCK	397	Arg	Leu	-2.58	0.0024	pathogenic
P08603	CFH	1197	Val	Ala	-1.25	0.136	pathogenic
P01308	INS	89	Arg	Cys	-0.58	0.381	pathogenic
P01308	INS	32	Gly	Ser	-1.59	0.0747	pathogenic
O15118	NPC1	775	Gln	Pro	1.09	0.893	pathogenic
P35499	SCN4A	672	Arg	Cys	-0.12	0.524	pathogenic
P35499	SCN4A	689	Leu	Ile	-0.64	0.347	pathogenic
P35499	SCN4A	1360	Met	Val	-1.57	0.07	pathogenic
Q14376	GALE	169	Arg	Trp	-0.29	0.482	pathogenic
Q14376	GALE	239	Arg	Trp	0.07	0.618	pathogenic
Q14654	KCNJ11	322	Glu	Lys	-0.05	0.578	pathogenic
Q14654	KCNJ11	330	Tyr	Cys	-0.14	0.571	pathogenic
O75369	FLNB	1431	Leu	Arg	0.77	0.83	pathogenic
P54098	POLG	232	Arg	His	-0.02	0.59	pathogenic
P04049	RAF1	511	Thr	Ile	-1.35	0.119	pathogenic
P61916	NPC2	99	Cys	Arg	-0.2	0.549	pathogenic
Q8TF17	SH3TC2	657	Glu	Lys	0.02	0.599	pathogenic
Q8IWY9	CDAN1	52	Phe	Leu	-1.78	0.0408	pathogenic
O43526	KCNQ2	359	Thr	Lys	-2.64	0.0012	pathogenic
O43526	KCNQ2	208	Met	Val	-2.88	0.0004	pathogenic
O43526	KCNQ2	228	His	Gln	-2.18	0.009	pathogenic
O43526	KCNQ2	250	Val	Gly	-3.13	0.0001	pathogenic
Q13485	SMAD4	330	Glu	Gly	-1.51	0.0838	pathogenic
Q13485	SMAD4	352	Gly	Arg	-2.32	0.0069	pathogenic
Q13485	SMAD4	361	Arg	Gly	-2.37	0.0054	pathogenic
P07949	RET	606	Tyr	Cys	-0.69	0.324	pathogenic
P07949	RET	611	Cys	Arg	-0.24	0.525	pathogenic
P07949	RET	611	Cys	Gly	-0.24	0.525	pathogenic
P07949	RET	611	Cys	Phe	-0.24	0.525	pathogenic
P07902	GALT	33	Arg	His	-2.29	0.0074	pathogenic
P07902	GALT	135	Ser	Trp	-0.39	0.43	pathogenic
P07902	GALT	185	Pro	Ser	0.47	0.75	pathogenic
P07902	GALT	192	Ser	Asn	-1.58	0.0711	pathogenic
P07902	GALT	209	Tyr	Ser	-0.54	0.381	pathogenic
P07902	GALT	231	Arg	His	-0.7	0.313	pathogenic
P07902	GALT	294	Phe	Tyr	-0.33	0.48	pathogenic
O76082	SLC22A5	95	Leu	Val	0.68	0.821	pathogenic
P35575	G6PC1	341	Ile	Asn	-0.93	0.255	pathogenic
P25189	MPZ	128	Asp	Asn	-1.27	0.133	pathogenic
P63261	ACTG1	155	Ser	Phe	-2.91	0.0004	pathogenic
P63261	ACTG1	135	Ala	Val	-2.77	0.0006	pathogenic
P63261	ACTG1	256	Arg	Trp	-3.62	0.0001	pathogenic
P55263	ADK	318	Ala	Glu	-2.47	0.0025	pathogenic
P40692	MLH1	265	Arg	Cys	0.19	0.675	pathogenic
P23769	GATA2	361	Arg	Leu	-3.17	0.0001	pathogenic
Q08357	SLC20A2	575	Glu	Lys	-1.86	0.036	pathogenic
P22681	CBL	396	Cys	Arg	1.08	0.901	pathogenic
P07225	PROS1	355	Arg	Cys	-0.7	0.327	pathogenic
P32322	PYCR1	257	Ala	Thr	0.8	0.845	pathogenic
Q16518	RPE65	431	Tyr	Cys	0.9	0.862	pathogenic
P35498	SCN1A	1669	Ala	Glu	-2.81	0.0013	pathogenic
O14746	TERT	631	Arg	Gln	-2.88	0.0005	pathogenic
O43462	MBTPS2	508	Asn	Ser	-1.44	0.0977	pathogenic
P41229	KDM5C	554	Pro	Thr	-1.62	0.0726	pathogenic
P51531	SMARCA2	1159	Arg	Gly	-2.87	0.0004	pathogenic
P51531	SMARCA2	883	Pro	Leu	-1.94	0.0219	pathogenic
Q13825	AUH	187	Gly	Ser	-0.26	0.494	pathogenic
P42224	STAT1	202	Met	Val	-1.74	0.0472	pathogenic
P42224	STAT1	174	Cys	Arg	-2.1	0.0141	pathogenic
Q9UQD0	SCN8A	1768	Asn	Asp	-2.41	0.0031	pathogenic
P52945	PDX1	178	Glu	Gly	-2.64	0.0017	pathogenic
P39656	DDOST	217	Gly	Asp	1.2	0.913	pathogenic
O00294	TULP1	400	Arg	Trp	-1.53	0.0738	pathogenic
Q71U36	TUBA1A	5	Ile	Leu	-3.04	0.0003	pathogenic
Q969G3	SMARCE1	73	Tyr	Cys	-2.28	0.0049	pathogenic
Q14807	KIF22	149	Arg	Leu	-0.75	0.29	pathogenic
P51532	SMARCA4	859	Thr	Met	-2.66	0.001	pathogenic
Q7Z4N2	TRPM1	646	Arg	Cys	-0.08	0.566	pathogenic
O60733	PLA2G6	331	Asp	Tyr	-0.14	0.538	pathogenic
Q15029	EFTUD2	262	Arg	Trp	-2.21	0.0092	pathogenic
Q9UKM7	MAN1B1	397	Glu	Lys	0.1	0.628	pathogenic
Q9Y4W6	AFG3L2	671	Gly	Arg	0	0.65	pathogenic
Q9Y4W6	AFG3L2	616	Tyr	Cys	-0.2	0.597	pathogenic
Q9ULK4	MED23	611	Arg	Gln	-1.66	0.0541	pathogenic
Q9NR28	DIABLO	126	Ser	Leu	4.25	1	pathogenic
O95427	PIGN	709	Arg	Gln	-0.01	0.585	pathogenic
Q15392	DHCR24	94	Arg	His	-2.35	0.0062	pathogenic
Q8WXF7	ATL1	355	Asn	Lys	-1.86	0.0337	pathogenic
Q8WXF7	ATL1	416	Arg	Cys	-1.62	0.0659	pathogenic
Q96RP9	GFM1	250	Arg	Trp	2.08	0.981	pathogenic
P54803	GALC	318	Pro	Arg	0.45	0.767	pathogenic
P09001	MRPL3	317	Pro	Arg	1.6	0.956	pathogenic
Q9Y5N6	ORC6	232	Tyr	Ser	-0.45	0.483	pathogenic
Q5H8C1	FREM1	1324	Leu	Arg	1.58	0.952	pathogenic
Q9Y5Q3	MAFB	71	Pro	Leu	-1.38	0.154	pathogenic
Q8IVS8	GLYCTK	493	Phe	Cys	1.85	0.972	pathogenic
Q14CZ8	HEPACAM	196	Ser	Tyr	1.89	0.973	pathogenic
Q14CZ8	HEPACAM	92	Arg	Gln	-2.22	0.01	pathogenic
Q14CZ8	HEPACAM	89	Gly	Ser	-1.42	0.109	pathogenic
Q9BZD2	SLC29A3	363	Arg	Gln	-0.46	0.398	pathogenic
Q96KG7	MEGF10	774	Cys	Arg	-0.84	0.255	pathogenic
Q96KG7	MEGF10	326	Cys	Arg	-1.81	0.0384	pathogenic
P04275	VWF	1146	Tyr	Cys	-1.74	0.0489	pathogenic
Q8WVQ1	CANT1	226	Val	Met	-1.72	0.0507	pathogenic
Q96CU9	FOXRED1	352	Arg	Trp	-0.2	0.504	pathogenic
Q4G176	ACSF3	471	Arg	Gln	-0.18	0.528	pathogenic
O14802	POLR3A	852	Met	Val	-0.59	0.353	pathogenic
Q7Z6L0	PRRT2	317	Ser	Asn	-2.11	0.0164	pathogenic
Q9NPI0	TMEM138	127	Ala	Val	-0.06	0.59	pathogenic
Q16134	ETFDH	175	Arg	His	1.99	0.977	pathogenic
P08754	GNAI3	40	Gly	Arg	-2.05	0.0175	pathogenic
Q15147	PLCB4	623	Tyr	Cys	-1.91	0.0287	pathogenic
Q15147	PLCB4	621	Arg	Cys	-2.17	0.0131	pathogenic
Q15147	PLCB4	650	Asn	His	-1.86	0.0324	pathogenic
Q96RY7	IFT140	664	Glu	Lys	0.41	0.721	pathogenic
P56539	CAV3	101	Trp	Arg	-0.39	0.469	pathogenic
P09493	TPM1	62	Glu	Gln	-1.81	0.039	pathogenic
P09493	TPM1	92	Ile	Thr	-1.61	0.0681	pathogenic
P61769	B2M	96	Asp	Asn	1.54	0.953	pathogenic
O60216	RAD21	585	Cys	Arg	-1.66	0.0591	pathogenic
P49918	CDKN1C	267	Lys	Glu	-1.61	0.08	pathogenic
P01112	HRAS	13	Gly	Arg	-1.92	0.0291	pathogenic
Q09428	ABCC8	536	Phe	Leu	-0.73	0.326	pathogenic
Q09428	ABCC8	539	Tyr	Cys	-0.41	0.435	pathogenic
Q09428	ABCC8	1181	Phe	Cys	-1.9	0.0301	pathogenic
Q09428	ABCC8	1379	Arg	Leu	-1.67	0.0574	pathogenic
Q09428	ABCC8	1456	Ile	Met	-2.48	0.0021	pathogenic
Q09428	ABCC8	1484	Gly	Glu	-2.58	0.0018	pathogenic
Q09428	ABCC8	1518	Ile	Ser	-1.04	0.211	pathogenic
Q09428	ABCC8	1522	Val	Met	-1.85	0.0369	pathogenic
P33897	ABCD1	531	Leu	Pro	-0.64	0.331	pathogenic
P00813	ADA	291	Ser	Trp	-0.8	0.271	pathogenic
Q9GZX7	AICDA	125	Gly	Glu	-1.42	0.0933	pathogenic
P41181	AQP2	75	Cys	Gly	-0.36	0.452	pathogenic
P41181	AQP2	187	Arg	His	-1.77	0.0441	pathogenic
P30518	AVPR2	59	Leu	Pro	-0.34	0.473	pathogenic
P30518	AVPR2	97	Leu	Pro	-1.7	0.0519	pathogenic
P30518	AVPR2	137	Arg	Gly	-2.01	0.0193	pathogenic
P30518	AVPR2	285	Ala	Pro	-1.97	0.0227	pathogenic
P30518	AVPR2	321	Asn	Lys	-1.77	0.0428	pathogenic
Q06187	BTK	504	Asp	Val	-1.82	0.0391	pathogenic
P13569	CFTR	467	Leu	Pro	3.29	0.999	pathogenic
P13569	CFTR	558	Leu	Ser	1.74	0.965	pathogenic
P13569	CFTR	923	Ala	Asp	1.15	0.901	pathogenic
P13569	CFTR	970	Gly	Asp	-0.15	0.568	pathogenic
P13569	CFTR	124	Gly	Arg	0.35	0.717	pathogenic
P13569	CFTR	1333	Gly	Trp	1.08	0.909	pathogenic
P13569	CFTR	1349	Gly	Asp	1.66	0.96	pathogenic
P13569	CFTR	1427	Ile	Thr	0.75	0.85	pathogenic
P15538	CYP11B1	374	Arg	Trp	-0.07	0.572	pathogenic
P15538	CYP11B1	42	Pro	Leu	-0.73	0.299	pathogenic
P15538	CYP11B1	88	Met	Ile	2.99	0.997	pathogenic
P35555	FBN1	686	Ala	Asp	-1.72	0.0506	pathogenic
P35555	FBN1	790	Cys	Ser	-1.39	0.114	pathogenic
P35555	FBN1	827	Ser	Pro	-1.14	0.208	pathogenic
P35555	FBN1	848	Thr	Pro	-0.06	0.654	pathogenic
P35555	FBN1	89	Cys	Ser	-1.5	0.0899	pathogenic
P35555	FBN1	893	Asp	His	-0.79	0.293	pathogenic
P35555	FBN1	1389	Cys	Gly	-0.11	0.545	pathogenic
P35555	FBN1	152	Ser	Cys	1.15	0.918	pathogenic
P35555	FBN1	217	Trp	Gly	-1.72	0.0489	pathogenic
Q9GZV9	FGF23	54	Gln	His	-0.96	0.228	pathogenic
P35557	GCK	340	Ser	Gly	-1.61	0.0625	pathogenic
P35557	GCK	348	Ile	Phe	-3.14	0.0004	pathogenic
P35557	GCK	36	Arg	Pro	-1.87	0.0323	pathogenic
P35557	GCK	375	Ser	Phe	-3.6	0.0001	pathogenic
P35557	GCK	381	Met	Arg	-3.27	0.0002	pathogenic
P35557	GCK	385	Gly	Arg	-2.65	0.0018	pathogenic
P35557	GCK	387	Ala	Glu	-2.96	0.0007	pathogenic
P35557	GCK	390	Ile	Asn	-3.38	0.0001	pathogenic
P35557	GCK	390	Ile	Thr	-3.38	0.0001	pathogenic
P35557	GCK	392	Arg	Leu	-3.4	0.0001	pathogenic
P35557	GCK	423	Phe	Tyr	-3.19	0.0005	pathogenic
P35557	GCK	430	Leu	Pro	-1.98	0.0237	pathogenic
P35557	GCK	436	Ile	Asn	-1.99	0.0221	pathogenic
P35557	GCK	44	Gly	Asp	-2.49	0.0033	pathogenic
P35557	GCK	449	Ala	Thr	-2.85	0.0007	pathogenic
P35557	GCK	49	Thr	Asn	-1.42	0.0989	pathogenic
P35557	GCK	85	Arg	Trp	-0.82	0.282	pathogenic
P35557	GCK	108	Tyr	Asp	-0.31	0.485	pathogenic
P35557	GCK	147	Gly	Asp	-1.87	0.0323	pathogenic
P35557	GCK	155	Arg	Gly	-1.77	0.0444	pathogenic
P35557	GCK	170	Gly	Val	0.07	0.642	pathogenic
P35557	GCK	176	Ala	Gly	-1.36	0.12	pathogenic
P35557	GCK	178	Gly	Arg	-1.64	0.0752	pathogenic
P35557	GCK	188	Ala	Val	-1.57	0.067	pathogenic
P35557	GCK	19	Ile	Met	-1.16	0.169	pathogenic
P35557	GCK	196	Glu	Gly	-1.07	0.236	pathogenic
P35557	GCK	202	Met	Val	-1.77	0.0453	pathogenic
P35557	GCK	205	Asp	Glu	-2.49	0.0037	pathogenic
P35557	GCK	210	Met	Ile	-2.31	0.0073	pathogenic
P35557	GCK	220	Cys	Arg	-1.95	0.0265	pathogenic
P35557	GCK	220	Cys	Tyr	-1.95	0.0265	pathogenic
P35557	GCK	226	Val	Ala	-2.82	0.0004	pathogenic
P35557	GCK	232	Ala	Thr	-2.57	0.0025	pathogenic
P35557	GCK	235	Met	Thr	-2.47	0.0043	pathogenic
P35557	GCK	25	Leu	Arg	-2.24	0.0081	pathogenic
P35557	GCK	251	Met	Thr	-1.95	0.0274	pathogenic
P35557	GCK	253	Val	Ala	-1.84	0.0362	pathogenic
P35557	GCK	253	Val	Gly	-1.84	0.0362	pathogenic
P35557	GCK	254	Asn	His	-1.51	0.0776	pathogenic
P35557	GCK	256	Glu	Asp	-1.65	0.0563	pathogenic
P35557	GCK	260	Phe	Ser	-1.45	0.0891	pathogenic
P35557	GCK	271	Leu	Pro	-1.15	0.176	pathogenic
P35557	GCK	315	Leu	His	-2.59	0.0025	pathogenic
P35557	GCK	316	Phe	Tyr	-2.42	0.0048	pathogenic
P35557	GCK	318	Gly	Trp	-1.78	0.043	pathogenic
P35557	GCK	324	Leu	Pro	-2.06	0.0186	pathogenic
P41235	HNF4A	207	Ala	Pro	-1.63	0.0649	pathogenic
P31785	IL2RG	105	Tyr	Cys	-0.92	0.277	pathogenic
P31785	IL2RG	221	Phe	Ser	-2.17	0.0142	pathogenic
P16871	IL7R	180	His	Pro	-0.85	0.272	pathogenic
P52945	PDX1	148	Arg	Gly	-2.92	0.0006	pathogenic
P52945	PDX1	191	Lys	Gln	-2.2	0.0094	pathogenic
P52945	PDX1	258	Glu	Gly	-2.49	0.002	pathogenic
P52333	JAK3	582	Arg	Trp	-1.11	0.187	pathogenic
P01130	LDLR	431	Ala	Pro	0.2	0.652	pathogenic
P32245	MC4R	180	Ser	Pro	0.43	0.746	pathogenic
P32245	MC4R	299	Pro	His	1.5	0.947	pathogenic
O00255	MEN1	139	His	Gln	-2.12	0.0145	pathogenic
P52952	NKX2-5	181	Gln	His	-2.72	0.0009	pathogenic
P51843	NR0B1	365	Leu	Pro	-2.26	0.0068	pathogenic
P51843	NR0B1	381	Leu	Phe	-1.82	0.0373	pathogenic
P78562	PHEX	650	Leu	Pro	-1.07	0.19	pathogenic
O15266	SHOX	116	Lys	Arg	1.89	0.976	pathogenic
O15266	SHOX	116	Lys	Arg	1.89	0.976	pathogenic
P40763	STAT3	591	Lys	Met	-2.48	0.0043	pathogenic
P40763	STAT3	594	Glu	Lys	-2.23	0.0108	pathogenic
P37173	TGFBR2	514	Cys	Arg	-2.39	0.0041	pathogenic
P02766	TTR	70	Ser	Arg	-0.34	0.502	pathogenic
Q9H3H5	DPAGT1	108	Met	Ile	-1.42	0.102	pathogenic
P61812	TGFB2	366	Pro	His	-0.21	0.53	pathogenic
P49773	HINT1	89	Gly	Val	0.96	0.895	pathogenic
P07902	GALT	250	Pro	Thr	-1.65	0.06	pathogenic
P07902	GALT	129	Met	Thr	0.17	0.67	pathogenic
Q13485	SMAD4	380	Arg	Lys	-2.37	0.0047	pathogenic
P23415	GLRA1	100	Arg	His	-1.79	0.0401	pathogenic
P23415	GLRA1	280	Arg	His	-1.9	0.0272	pathogenic
P39210	MPV17	170	Ser	Phe	-0.12	0.53	pathogenic
P07477	PRSS1	139	Cys	Ser	2.76	0.997	pathogenic
Q9Y4W6	AFG3L2	700	Glu	Lys	-0.9	0.25	pathogenic
Q9Y619	SLC25A15	113	Gly	Cys	-1.02	0.203	pathogenic
Q9Y619	SLC25A15	220	Gly	Arg	0.45	0.763	pathogenic
Q3T906	GNPTAB	399	Ser	Phe	-0.13	0.539	pathogenic
Q96M96	FGD4	298	Met	Arg	0.29	0.749	pathogenic
P07902	GALT	363	Glu	Lys	0.26	0.738	pathogenic
P07949	RET	620	Cys	Ser	0.43	0.741	pathogenic
P13569	CFTR	549	Ser	Arg	2.49	0.992	pathogenic
O60832	DKC1	66	Thr	Ala	-1.17	0.192	pathogenic
P35579	MYH9	1424	Asp	Tyr	-0.68	0.354	pathogenic
Q3T906	GNPTAB	334	Arg	Leu	1.2	0.91	pathogenic
Q6ZWL3	CYP4V2	85	Arg	Cys	-1.08	0.186	pathogenic
Q13651	IL10RA	101	Arg	Trp	0.39	0.722	pathogenic
O95817	BAG3	462	Leu	Pro	-2.03	0.0178	pathogenic
Q7Z449	CYP2U1	262	Cys	Arg	-1.02	0.228	pathogenic
P13569	CFTR	1101	Met	Lys	1.85	0.971	pathogenic
P22735	TGM1	315	Arg	Cys	-0.34	0.447	pathogenic
Q5JUK3	KCNT1	796	Tyr	His	-1.55	0.0719	pathogenic
P01111	NRAS	12	Gly	Asp	0.5	0.791	pathogenic
Q13224	GRIN2B	456	Cys	Tyr	-2.13	0.0107	pathogenic
Q13224	GRIN2B	553	Pro	Leu	-1.69	0.0572	pathogenic
Q86Y56	DNAAF5	795	Leu	Pro	-0.15	0.523	pathogenic
P42336	PIK3CA	378	Cys	Tyr	-1.09	0.185	pathogenic
Q9BVA1	TUBB2B	117	Leu	Pro	-2.22	0.0082	pathogenic
Q03426	MVK	167	Pro	Leu	0.48	0.764	pathogenic
Q03426	MVK	202	Gly	Arg	0.45	0.749	pathogenic
P0DP23	CALM1	54	Asn	Ile	-2.11	0.0106	pathogenic
O43526	KCNQ2	290	Gly	Asp	-2.76	0.001	pathogenic
O15484	CAPN5	243	Arg	Leu	-0.07	0.57	pathogenic
O95363	FARS2	329	Ile	Thr	0.41	0.736	pathogenic
O95363	FARS2	391	Asp	Val	1.78	0.967	pathogenic
Q96DP5	MTFMT	125	Ser	Leu	-0.9	0.245	pathogenic
P42261	GRIA1	636	Ala	Thr	-2.25	0.0091	pathogenic
Q9HC10	OTOF	541	Gly	Ser	-0.68	0.311	pathogenic
Q7KZN9	COX15	344	Ser	Pro	0.94	0.871	pathogenic
O75197	LRP5	382	Pro	Leu	0.18	0.662	pathogenic
P22681	CBL	400	Met	Arg	0.67	0.81	pathogenic
P01112	HRAS	59	Ala	Thr	-2.35	0.0068	pathogenic
P01112	HRAS	89	Ser	Cys	-1.68	0.0549	pathogenic
P01116	KRAS	22	Gln	Glu	-2.74	0.0011	pathogenic
P01116	KRAS	22	Gln	Arg	-2.74	0.0011	pathogenic
P01116	KRAS	22	Gln	Leu	-2.74	0.0011	pathogenic
P01116	KRAS	34	Pro	Leu	-1.24	0.171	pathogenic
P01111	NRAS	12	Gly	Cys	0.5	0.791	pathogenic
P01111	NRAS	59	Ala	Thr	-1.08	0.21	pathogenic
Q06124	PTPN11	52	Thr	Ile	-1.98	0.0219	pathogenic
Q06124	PTPN11	56	Ile	Val	-1.56	0.0747	pathogenic
Q06124	PTPN11	61	Asp	Val	-1.79	0.0397	pathogenic
Q06124	PTPN11	69	Glu	Gln	-1.36	0.13	pathogenic
Q06124	PTPN11	73	Thr	Pro	-0.01	0.613	pathogenic
Q06124	PTPN11	139	Glu	Asp	-1.49	0.0845	pathogenic
Q06124	PTPN11	261	Leu	Phe	-0.25	0.505	pathogenic
Q06124	PTPN11	265	Arg	Gln	-0.32	0.47	pathogenic
Q06124	PTPN11	285	Phe	Val	-0.67	0.328	pathogenic
Q06124	PTPN11	504	Met	Val	-1.12	0.172	pathogenic
Q06124	PTPN11	510	Gln	His	-3.42	0.0002	pathogenic
P04049	RAF1	381	Gly	Ala	-0.73	0.348	pathogenic
P04049	RAF1	447	Ser	Gly	0.26	0.689	pathogenic
Q07889	SOS1	85	Trp	Arg	1.49	0.947	pathogenic
Q07889	SOS1	85	Trp	Arg	1.49	0.947	pathogenic
Q07889	SOS1	108	Glu	Lys	-1.03	0.25	pathogenic
Q07889	SOS1	170	Lys	Glu	-1.8	0.0396	pathogenic
Q07889	SOS1	269	Met	Thr	-2.42	0.0039	pathogenic
Q07889	SOS1	462	Phe	Tyr	-0.55	0.409	pathogenic
Q07889	SOS1	548	Ser	Arg	-0.86	0.257	pathogenic
Q07889	SOS1	552	Arg	Met	1.95	0.976	pathogenic
Q07889	SOS1	552	Arg	Lys	1.95	0.976	pathogenic
Q07889	SOS1	552	Arg	Ser	1.95	0.976	pathogenic
Q07889	SOS1	846	Glu	Lys	0.18	0.712	pathogenic
Q02750	MAP2K1	130	Tyr	His	-1.54	0.0801	pathogenic
Q02750	MAP2K1	244	Ser	Ala	-1.86	0.0312	pathogenic
Q02750	MAP2K1	57	Lys	Gln	-1.54	0.0876	pathogenic
Q02750	MAP2K1	67	Asp	Asn	-1.62	0.068	pathogenic
P36507	MAP2K2	207	Glu	Lys	-2.2	0.0101	pathogenic
P26842	CD27	53	Cys	Tyr	1.68	0.961	pathogenic
P49747	COMP	585	Thr	Met	-1.92	0.0292	pathogenic
P49747	COMP	587	His	Arg	-1.14	0.162	pathogenic
P49747	COMP	719	Gly	Ser	-2.84	0.0004	pathogenic
P25189	MPZ	30	Ile	Thr	-0.19	0.566	pathogenic
P25189	MPZ	82	Tyr	His	-0.73	0.314	pathogenic
O75665	OFD1	87	Tyr	Cys	-0.78	0.338	pathogenic
Q99732	LITAF	111	Ala	Gly	-1.84	0.0365	pathogenic
O14802	POLR3A	372	Asp	Asn	-1.3	0.132	pathogenic
Q9BUR4	WRAP53	164	Phe	Leu	-0.41	0.438	pathogenic
Q96JI7	SPG11	945	Arg	Gly	-0.9	0.251	pathogenic
Q13586	STIM1	109	His	Arg	-1.18	0.176	pathogenic
P22695	UQCRC2	183	Arg	Trp	-0.58	0.352	pathogenic
P12814	ACTN1	225	Glu	Lys	-1.5	0.09	pathogenic
P68133	ACTA1	48	Gly	Asp	-2.29	0.0069	pathogenic
P05129	PRKCG	119	Ser	Phe	-1.69	0.0586	pathogenic
P05129	PRKCG	138	Val	Glu	-2.35	0.0066	pathogenic
P53007	SLC25A1	282	Arg	Cys	-1.4	0.101	pathogenic
P35555	FBN1	781	Cys	Arg	-1.21	0.16	pathogenic
P35555	FBN1	80	Cys	Tyr	-2.09	0.0147	pathogenic
P35555	FBN1	816	Cys	Ser	-1.41	0.104	pathogenic
P35555	FBN1	816	Cys	Trp	-1.41	0.104	pathogenic
P35555	FBN1	830	Cys	Gly	-0.96	0.241	pathogenic
P35555	FBN1	832	Cys	Trp	-0.37	0.493	pathogenic
P35555	FBN1	100	Cys	Phe	-1.84	0.0354	pathogenic
P35555	FBN1	1131	Asn	Ser	-0.51	0.427	pathogenic
P35555	FBN1	1138	Cys	Phe	-0.14	0.534	pathogenic
P35555	FBN1	123	Cys	Tyr	-1.61	0.0617	pathogenic
P35555	FBN1	1339	Cys	Ser	-1.02	0.223	pathogenic
P35555	FBN1	1350	Cys	Ser	-0.55	0.374	pathogenic
P35555	FBN1	1387	Tyr	Cys	-1.06	0.187	pathogenic
P35555	FBN1	166	Cys	Ser	-1.69	0.0519	pathogenic
P35555	FBN1	177	Cys	Arg	-0.13	0.558	pathogenic
P12883	MYH7	369	Arg	Gln	-1.43	0.111	pathogenic
P12883	MYH7	383	Lys	Arg	-2.41	0.0026	pathogenic
P12883	MYH7	453	Arg	His	-2.22	0.0076	pathogenic
P12883	MYH7	600	Pro	Ser	-1.55	0.0911	pathogenic
P12883	MYH7	663	Arg	His	-1.11	0.185	pathogenic
P12883	MYH7	723	Arg	Gly	-2.04	0.0165	pathogenic
P12883	MYH7	783	Arg	Pro	-1.58	0.0654	pathogenic
P12883	MYH7	143	Arg	Gln	-2.05	0.0174	pathogenic
P12883	MYH7	169	Arg	Lys	-1.22	0.173	pathogenic
P12883	MYH7	169	Arg	Ser	-1.22	0.173	pathogenic
P12883	MYH7	263	Ile	Thr	-1.07	0.204	pathogenic
Q13402	MYO7A	853	Arg	His	-0.43	0.41	pathogenic
Q13402	MYO7A	133	His	Tyr	0.67	0.814	pathogenic
Q13402	MYO7A	153	Cys	Tyr	-0.14	0.547	pathogenic
Q13402	MYO7A	196	Leu	Pro	-1.82	0.0375	pathogenic
Q13402	MYO7A	211	Ser	Gly	-1.49	0.0828	pathogenic
Q13402	MYO7A	241	Arg	His	-1.04	0.185	pathogenic
P09493	TPM1	55	Asp	Asn	-1.64	0.0651	pathogenic
P09493	TPM1	114	Glu	Gly	-1.14	0.206	pathogenic
P09493	TPM1	141	Met	Ile	-1.29	0.152	pathogenic
P09493	TPM1	238	Arg	Trp	-2.3	0.008	pathogenic
P10916	MYL2	162	Gly	Glu	-1.6	0.0739	pathogenic
P04637	TP53	347	Ala	Asp	-1.13	0.206	pathogenic
P40337	VHL	162	Cys	Phe	-1.53	0.0841	pathogenic
P45379	TNNT2	128	Glu	Lys	0.79	0.852	pathogenic
P45379	TNNT2	144	Arg	Gly	-1.3	0.119	pathogenic
Q92838	EDA	274	Trp	Cys	-2.34	0.0065	pathogenic
Q02750	MAP2K1	42	Leu	Phe	-2.21	0.0103	pathogenic
Q02750	MAP2K1	92	Leu	Arg	-1.06	0.217	pathogenic
Q06124	PTPN11	70	Lys	Arg	-0.76	0.322	pathogenic
Q06124	PTPN11	79	Gln	Lys	-0.01	0.624	pathogenic
P21912	SDHB	192	Cys	Ser	-1.05	0.2	pathogenic
P29033	GJB2	76	Leu	Pro	-0.69	0.314	pathogenic
P29033	GJB2	12	Gly	Cys	-0.04	0.604	pathogenic
P29033	GJB2	142	Phe	Leu	-0.86	0.258	pathogenic
P01116	KRAS	61	Gln	Leu	0.29	0.748	pathogenic
P01116	KRAS	152	Val	Phe	-1.73	0.0535	pathogenic
Q07889	SOS1	1008	Tyr	His	-0.23	0.554	pathogenic
Q07889	SOS1	112	Pro	Arg	-1.73	0.0496	pathogenic
Q07889	SOS1	171	Val	Ala	-1.13	0.193	pathogenic
O76024	WFS1	685	Arg	Pro	1.98	0.977	pathogenic
O76024	WFS1	714	Asn	Thr	1.92	0.975	pathogenic
P42336	PIK3CA	546	Gln	Arg	-0.89	0.314	pathogenic
P42336	PIK3CA	1025	Thr	Ala	-2.61	0.0012	pathogenic
P57727	TMPRSS3	342	Gly	Glu	1.33	0.925	pathogenic
P57727	TMPRSS3	216	Arg	His	0.01	0.61	pathogenic
Q8TDI8	TMC1	225	Pro	Leu	-1.23	0.155	pathogenic
Q99502	EYA1	527	Tyr	Asn	0.41	0.755	pathogenic
Q9HC10	OTOF	1792	Arg	His	-0.85	0.245	pathogenic
Q9BXL7	CARD11	123	Gly	Ser	-1.51	0.0893	pathogenic
P13569	CFTR	117	Arg	Cys	1.45	0.939	pathogenic
P13569	CFTR	178	Gly	Arg	7.58	1	pathogenic
Q92574	TSC1	61	Leu	Pro	-1.19	0.161	pathogenic
Q92574	TSC1	190	Arg	Pro	-0.96	0.217	pathogenic
P49815	TSC2	493	Leu	Val	-0.32	0.517	pathogenic
P49815	TSC2	598	Tyr	His	-0.03	0.593	pathogenic
P49815	TSC2	611	Arg	Gly	-1.76	0.0452	pathogenic
P49815	TSC2	160	Leu	Val	-1.4	0.118	pathogenic
P49815	TSC2	1620	His	Tyr	-2.33	0.0071	pathogenic
P49815	TSC2	1640	His	Tyr	-1.73	0.0447	pathogenic
P49815	TSC2	1690	Asp	Tyr	0.36	0.753	pathogenic
P49815	TSC2	1709	Pro	Arg	-0.16	0.534	pathogenic
P49815	TSC2	1595	Gly	Arg	-2.12	0.0097	pathogenic
P49815	TSC2	1554	Gln	His	-1.26	0.14	pathogenic
P49815	TSC2	1204	Gly	Arg	-2.36	0.0052	pathogenic
P49815	TSC2	808	Leu	Ser	-0.86	0.25	pathogenic
P49815	TSC2	897	Phe	Ser	-0.7	0.303	pathogenic
P49815	TSC2	826	Leu	Pro	0.19	0.676	pathogenic
P49815	TSC2	1743	Arg	Gly	-2.08	0.0167	pathogenic
P49815	TSC2	1027	Leu	Pro	-0.99	0.22	pathogenic
P49815	TSC2	244	Cys	Arg	-0.2	0.499	pathogenic
P49815	TSC2	1643	Asn	His	-1	0.21	pathogenic
P49815	TSC2	264	Leu	Pro	-0.14	0.55	pathogenic
P49815	TSC2	1709	Pro	Leu	-0.16	0.534	pathogenic
P49815	TSC2	1713	Arg	Pro	-0.78	0.274	pathogenic
P49815	TSC2	850	Leu	Pro	-2.06	0.0148	pathogenic
P49815	TSC2	598	Tyr	Cys	-0.03	0.593	pathogenic
P49815	TSC2	419	Pro	Ser	-1.42	0.11	pathogenic
P49815	TSC2	466	Leu	Pro	-1.58	0.0682	pathogenic
P49815	TSC2	466	Leu	Arg	-1.58	0.0682	pathogenic
Q93074	MED12	1148	Arg	His	-2.57	0.0016	pathogenic
Q9UHJ9	PGAP2	160	Tyr	Cys	-0.99	0.232	pathogenic
Q9UHJ9	PGAP2	238	Arg	Pro	-1.49	0.0855	pathogenic
Q9ULT0	TTC7A	823	Leu	Pro	0.62	0.801	pathogenic
P26358	DNMT1	570	Ala	Val	-1.27	0.16	pathogenic
P28331	NDUFS1	408	Arg	Cys	0.31	0.709	pathogenic
Q9NQZ6	ZC4H2	198	Arg	Gln	-2.16	0.0127	pathogenic
Q9NQZ6	ZC4H2	201	Pro	Ser	-1.02	0.259	pathogenic
Q9NQZ6	ZC4H2	213	Arg	Trp	-2.56	0.0012	pathogenic
P14868	DARS1	487	Arg	Cys	0.07	0.628	pathogenic
O95248	SBF1	1590	Thr	Ala	-0.16	0.548	pathogenic
O43505	B4GAT1	390	Asn	Asp	-1.13	0.176	pathogenic
P51787	KCNQ1	211	Ser	Phe	0.48	0.763	pathogenic
P51787	KCNQ1	216	Pro	Ser	-0.94	0.248	pathogenic
P51787	KCNQ1	218	Gly	Arg	-0.52	0.445	pathogenic
P51787	KCNQ1	222	Ser	Pro	-1.16	0.183	pathogenic
P51787	KCNQ1	253	Arg	Ser	-0.31	0.505	pathogenic
P51787	KCNQ1	111	Tyr	Cys	-2.77	0.0014	pathogenic
P51787	KCNQ1	114	Leu	Pro	-1.62	0.0642	pathogenic
P51787	KCNQ1	108	Ile	Asn	-0.89	0.237	pathogenic
P51787	KCNQ1	127	Val	Leu	-2.71	0.0009	pathogenic
P51787	KCNQ1	131	His	Arg	-1.95	0.026	pathogenic
P51787	KCNQ1	134	Glu	Asp	0.27	0.707	pathogenic
P51787	KCNQ1	138	Thr	Ile	-1.23	0.16	pathogenic
P51787	KCNQ1	182	Thr	Ile	-1.22	0.153	pathogenic
P51787	KCNQ1	183	Val	Ile	-1.41	0.1	pathogenic
P51787	KCNQ1	187	Gly	Arg	0.95	0.877	pathogenic
P51787	KCNQ1	188	Tyr	Ser	0.45	0.751	pathogenic
P51787	KCNQ1	191	Lys	Asn	0.34	0.709	pathogenic
P51787	KCNQ1	193	Pro	His	-1.25	0.127	pathogenic
P51787	KCNQ1	195	Thr	Lys	-1.01	0.21	pathogenic
P13569	CFTR	334	Arg	Leu	1.85	0.972	pathogenic
P13569	CFTR	336	Ile	Lys	1.26	0.918	pathogenic
P13569	CFTR	341	Ser	Pro	1.66	0.96	pathogenic
P13569	CFTR	346	Leu	Pro	0.82	0.837	pathogenic
P13569	CFTR	403	Glu	Asp	0.23	0.693	pathogenic
P13569	CFTR	44	Asp	Gly	4.79	1	pathogenic
P13569	CFTR	46	Ala	Asp	3	0.996	pathogenic
P13569	CFTR	466	Ser	Leu	3.63	1	pathogenic
P13569	CFTR	469	Met	Val	1.55	0.953	pathogenic
P13569	CFTR	480	Gly	Asp	1.16	0.915	pathogenic
P13569	CFTR	491	Cys	Arg	1.81	0.969	pathogenic
P13569	CFTR	502	Ile	Thr	2.71	0.994	pathogenic
P13569	CFTR	513	Asp	Gly	0.14	0.699	pathogenic
P13569	CFTR	56	Glu	Lys	1.16	0.905	pathogenic
P13569	CFTR	560	Arg	Ser	5.78	1	pathogenic
P13569	CFTR	563	Tyr	Asp	4.64	1	pathogenic
P13569	CFTR	57	Trp	Gly	1.2	0.916	pathogenic
P13569	CFTR	569	Tyr	Cys	2.02	0.981	pathogenic
P13569	CFTR	571	Leu	Ser	2.39	0.992	pathogenic
P13569	CFTR	589	Ser	Ile	1.27	0.927	pathogenic
P13569	CFTR	60	Glu	Lys	1.61	0.958	pathogenic
P13569	CFTR	609	His	Arg	0.19	0.682	pathogenic
P13569	CFTR	613	Ala	Thr	0.16	0.67	pathogenic
P13569	CFTR	628	Gly	Arg	2.17	0.986	pathogenic
P13569	CFTR	628	Gly	Arg	2.17	0.986	pathogenic
P13569	CFTR	1	Met	Val	0.24	0.759	pathogenic
P13569	CFTR	67	Pro	Leu	1.83	0.971	pathogenic
P13569	CFTR	908	Thr	Asn	1.3	0.932	pathogenic
P13569	CFTR	927	Leu	Pro	0.34	0.723	pathogenic
P13569	CFTR	945	Ser	Leu	0.41	0.747	pathogenic
P13569	CFTR	970	Gly	Arg	-0.15	0.568	pathogenic
P13569	CFTR	979	Asp	Val	3.13	0.999	pathogenic
P13569	CFTR	98	Gln	Arg	1.31	0.933	pathogenic
P13569	CFTR	99	Pro	Leu	1.15	0.908	pathogenic
P13569	CFTR	993	Asp	Tyr	3.32	0.999	pathogenic
P13569	CFTR	1	Met	Lys	0.24	0.759	pathogenic
P13569	CFTR	1005	Ile	Arg	2.2	0.984	pathogenic
P13569	CFTR	1006	Ala	Glu	1.47	0.945	pathogenic
P13569	CFTR	1036	Thr	Asn	0.53	0.787	pathogenic
P13569	CFTR	105	Ile	Asn	0.48	0.75	pathogenic
P13569	CFTR	1054	His	Asp	3.98	1	pathogenic
P13569	CFTR	1061	Gly	Arg	-0.39	0.487	pathogenic
P13569	CFTR	1066	Arg	Leu	-0.02	0.581	pathogenic
P13569	CFTR	1077	Leu	Pro	1.93	0.975	pathogenic
P13569	CFTR	1098	Trp	Arg	2.41	0.99	pathogenic
P13569	CFTR	1098	Trp	Cys	2.41	0.99	pathogenic
P13569	CFTR	1101	Met	Arg	1.85	0.971	pathogenic
P13569	CFTR	1118	Ser	Phe	1.86	0.97	pathogenic
P13569	CFTR	1154	Asp	Gly	-0.2	0.519	pathogenic
P13569	CFTR	116	Glu	Lys	2.77	0.995	pathogenic
P13569	CFTR	1159	Ser	Pro	-0.25	0.493	pathogenic
P13569	CFTR	1159	Ser	Phe	-0.25	0.493	pathogenic
P13569	CFTR	117	Arg	Pro	1.45	0.939	pathogenic
P13569	CFTR	1240	Val	Gly	2.12	0.981	pathogenic
P13569	CFTR	1244	Gly	Arg	1.47	0.946	pathogenic
P13569	CFTR	1244	Gly	Glu	1.47	0.946	pathogenic
P13569	CFTR	1249	Gly	Arg	2.3	0.988	pathogenic
P13569	CFTR	126	Gly	Asp	0.59	0.81	pathogenic
P13569	CFTR	1282	Trp	Gly	1.77	0.966	pathogenic
P13569	CFTR	13	Ser	Phe	2.79	0.997	pathogenic
P13569	CFTR	1324	Leu	Pro	0.47	0.766	pathogenic
P13569	CFTR	1335	Leu	Pro	1.92	0.976	pathogenic
P13569	CFTR	1375	His	Pro	2.7	0.995	pathogenic
P13569	CFTR	139	His	Arg	2.47	0.991	pathogenic
P13569	CFTR	141	Ala	Asp	2.58	0.993	pathogenic
P13569	CFTR	149	Gly	Arg	2.32	0.988	pathogenic
P13569	CFTR	161	Tyr	Asp	0.91	0.874	pathogenic
P13569	CFTR	165	Leu	Ser	0.05	0.618	pathogenic
P13569	CFTR	189	Asn	Lys	0.19	0.742	pathogenic
P13569	CFTR	192	Asp	Gly	-0.46	0.438	pathogenic
P13569	CFTR	19	Trp	Cys	2.24	0.987	pathogenic
P13569	CFTR	199	His	Tyr	1.61	0.956	pathogenic
P13569	CFTR	205	Pro	Ser	1.51	0.951	pathogenic
P13569	CFTR	227	Leu	Arg	0.74	0.837	pathogenic
P13569	CFTR	232	Val	Asp	1.04	0.901	pathogenic
P13569	CFTR	248	Arg	Thr	0.27	0.715	pathogenic
P13569	CFTR	27	Gly	Arg	1.26	0.92	pathogenic
Q92508	PIEZO1	2127	Thr	Met	-0.67	0.328	pathogenic
Q92889	ERCC4	689	Arg	Ser	0.44	0.743	pathogenic
Q8TD16	BICD2	774	Glu	Gly	-1.61	0.0673	pathogenic
P20933	AGA	100	Gly	Glu	0.66	0.803	pathogenic
P20933	AGA	116	Arg	Trp	0.25	0.688	pathogenic
P50443	SLC26A2	386	Ala	Val	1.47	0.944	pathogenic
P23378	GLDC	552	Met	Val	0.23	0.691	pathogenic
P23378	GLDC	59	Arg	Thr	0.25	0.701	pathogenic
P23378	GLDC	651	His	Arg	-1.32	0.134	pathogenic
P04181	OAT	267	Thr	Ile	-0.32	0.468	pathogenic
P04181	OAT	318	Glu	Lys	-0.56	0.431	pathogenic
Q9NP59	SLC40A1	88	Arg	Gly	-1.44	0.1	pathogenic
Q13286	CLN3	330	Val	Phe	-0.77	0.283	pathogenic
O60500	NPHS1	379	Arg	Trp	-0.14	0.558	pathogenic
O60500	NPHS1	412	Gly	Cys	1.82	0.971	pathogenic
O60500	NPHS1	446	Ile	Asn	-0.52	0.385	pathogenic
O60500	NPHS1	802	Arg	Trp	-0.73	0.294	pathogenic
O60500	NPHS1	831	Arg	Cys	-0.79	0.28	pathogenic
O75503	CLN5	143	Asn	Ser	0.22	0.691	pathogenic
O75503	CLN5	156	Pro	Ser	-0.99	0.232	pathogenic
Q8WZA1	POMGNT1	425	Trp	Ser	-0.58	0.359	pathogenic
Q8WZA1	POMGNT1	448	Gly	Arg	-0.95	0.248	pathogenic
Q9UBY8	CLN8	158	Tyr	Cys	1.82	0.971	pathogenic
P15538	CYP11B1	143	Arg	Trp	-0.59	0.356	pathogenic
P15538	CYP11B1	332	Arg	Gln	-0.18	0.543	pathogenic
Q2TBA0	KLHL40	528	Glu	Lys	0.76	0.825	pathogenic
Q9UBX1	CTSF	321	Gln	Arg	0.38	0.742	pathogenic
Q15120	PDK3	158	Arg	His	-3.21	0.0001	pathogenic
Q15046	KARS1	173	Tyr	His	-0.63	0.376	pathogenic
Q16832	DDR2	113	Glu	Lys	-2.12	0.0155	pathogenic
Q14896	MYBPC3	1264	Cys	Phe	-0.66	0.333	pathogenic
Q9H6L2	TMEM231	222	Val	Ile	-0.93	0.245	pathogenic
Q92574	TSC1	61	Leu	Arg	-1.19	0.161	pathogenic
P49815	TSC2	1061	Leu	Pro	-0.13	0.542	pathogenic
P49815	TSC2	844	Leu	Pro	-1.45	0.0947	pathogenic
P49815	TSC2	1653	Ser	Pro	-0.48	0.42	pathogenic
P49815	TSC2	1066	Leu	Pro	-0.75	0.29	pathogenic
P49815	TSC2	1623	Thr	Ile	-0.61	0.352	pathogenic
P49815	TSC2	1044	Arg	Lys	-1.64	0.062	pathogenic
P49815	TSC2	1068	Thr	Ile	-1.32	0.122	pathogenic
O00139	KIF2A	317	Ser	Asn	-2.83	0.0004	pathogenic
Q06124	PTPN11	279	Tyr	Ser	-1.54	0.0858	pathogenic
P48029	SLC6A8	544	Pro	Leu	-1.6	0.0681	pathogenic
P48029	SLC6A8	554	Pro	Leu	-2.63	0.0011	pathogenic
Q9H9B1	EHMT1	1197	Arg	Trp	-2.41	0.006	pathogenic
Q02318	CYP27A1	145	Gly	Arg	-0.38	0.447	pathogenic
P21817	RYR1	4846	Ala	Val	-1.85	0.0326	pathogenic
P21817	RYR1	4634	Glu	Lys	1.32	0.931	pathogenic
P21817	RYR1	4638	Gly	Ser	1.23	0.922	pathogenic
P21817	RYR1	4899	Gly	Glu	-2.37	0.0038	pathogenic
P21817	RYR1	4887	His	Tyr	-2.64	0.0014	pathogenic
P21817	RYR1	2453	Ile	Thr	-0.73	0.284	pathogenic
P21817	RYR1	2939	Arg	Lys	-0.79	0.296	pathogenic
P21817	RYR1	4914	Arg	Thr	-1.89	0.0284	pathogenic
P21817	RYR1	4637	Thr	Ile	0.52	0.796	pathogenic
P08574	CYC1	215	Leu	Phe	0.65	0.802	pathogenic
O75800	ZMYND10	266	Leu	Pro	-0.89	0.258	pathogenic
Q9UK17	KCND3	352	Thr	Pro	-1.39	0.118	pathogenic
O75792	RNASEH2A	186	Arg	Trp	0.55	0.759	pathogenic
P13639	EEF2	596	Pro	His	-1.55	0.091	pathogenic
Q9UKA2	FBXL4	568	Gly	Ala	-0.27	0.516	pathogenic
Q9UKA2	FBXL4	565	Asp	Gly	0.46	0.775	pathogenic
Q99456	KRT12	129	Met	Val	-0.18	0.573	pathogenic
P13645	KRT10	158	Ala	Pro	-1.59	0.0688	pathogenic
P13647	KRT5	428	Ala	Thr	3.17	0.998	pathogenic
P13647	KRT5	428	Ala	Val	3.17	0.998	pathogenic
P13647	KRT5	466	Glu	Asp	-1.32	0.13	pathogenic
P13647	KRT5	467	Ile	Thr	-0.93	0.232	pathogenic
P13647	KRT5	476	Gly	Asp	-0.67	0.361	pathogenic
P13647	KRT5	165	Arg	Ser	-0.27	0.488	pathogenic
P13647	KRT5	180	Ala	Pro	-1.15	0.186	pathogenic
P13647	KRT5	186	Val	Met	-1.45	0.0945	pathogenic
P13647	KRT5	186	Val	Glu	-1.45	0.0945	pathogenic
P13647	KRT5	331	Arg	Cys	-0.86	0.293	pathogenic
P02533	KRT14	129	Tyr	Asp	-2.04	0.018	pathogenic
P17661	DES	245	Glu	Asp	-0.41	0.451	pathogenic
P14136	GFAP	87	Val	Leu	-2.56	0.0013	pathogenic
P02538	KRT6A	463	Ala	Pro	-0.66	0.327	pathogenic
P02538	KRT6A	465	Tyr	His	-1.2	0.155	pathogenic
P02538	KRT6A	163	Glu	Lys	0.14	0.643	pathogenic
P02538	KRT6A	170	Leu	Phe	1.61	0.958	pathogenic
P02538	KRT6A	171	Asn	Asp	1.05	0.9	pathogenic
P02538	KRT6A	171	Asn	Ser	1.05	0.9	pathogenic
P02538	KRT6A	171	Asn	Lys	1.05	0.9	pathogenic
P04259	KRT6B	461	Glu	Lys	0.04	0.63	pathogenic
P08779	KRT16	124	Leu	His	-0.53	0.394	pathogenic
P08779	KRT16	125	Asn	Asp	-0.96	0.233	pathogenic
P04264	KRT1	233	Ser	Leu	0.95	0.883	pathogenic
P51787	KCNQ1	214	Ala	Gly	-0.45	0.443	pathogenic
P51787	KCNQ1	395	Tyr	Ser	0.4	0.808	pathogenic
P51787	KCNQ1	131	His	Pro	-1.95	0.026	pathogenic
P51787	KCNQ1	134	Glu	Gln	0.27	0.707	pathogenic
P51787	KCNQ1	169	Phe	Ser	-0.2	0.519	pathogenic
Q12809	KCNH2	422	Ala	Thr	-2.45	0.0021	pathogenic
Q12809	KCNH2	427	Tyr	Cys	-1.6	0.0685	pathogenic
Q12809	KCNH2	431	Phe	Leu	-1.43	0.106	pathogenic
Q12809	KCNH2	474	Thr	Ile	-1.75	0.0413	pathogenic
Q12809	KCNH2	501	Asp	Gly	-3.31	0.0003	pathogenic
Q12809	KCNH2	56	Arg	Gln	-2.84	0.0005	pathogenic
Q12809	KCNH2	561	Ala	Pro	-2.28	0.008	pathogenic
Q12809	KCNH2	562	His	Arg	-2.44	0.0039	pathogenic
Q12809	KCNH2	568	Trp	Cys	-2.73	0.0019	pathogenic
Q12809	KCNH2	572	Gly	Val	-2.49	0.0037	pathogenic
Q12809	KCNH2	58	Glu	Lys	-2.94	0.0004	pathogenic
Q12809	KCNH2	58	Glu	Gly	-2.94	0.0004	pathogenic
Q12809	KCNH2	593	Ile	Lys	-1.27	0.157	pathogenic
Q12809	KCNH2	593	Ile	Thr	-1.27	0.157	pathogenic
Q12809	KCNH2	594	Gly	Asp	-0.85	0.281	pathogenic
Q12809	KCNH2	596	Pro	His	-1.52	0.081	pathogenic
Q12809	KCNH2	618	Thr	Ile	-2.91	0.0007	pathogenic
Q12809	KCNH2	629	Asn	Asp	-2.26	0.0067	pathogenic
Q12809	KCNH2	637	Glu	Lys	-2.49	0.0034	pathogenic
Q12809	KCNH2	640	Phe	Leu	-1.84	0.0338	pathogenic
Q12809	KCNH2	641	Ser	Phe	-2.07	0.0134	pathogenic
Q12809	KCNH2	645	Met	Val	-2.19	0.0111	pathogenic
Q12809	KCNH2	68	Phe	Leu	-2.41	0.0039	pathogenic
Q12809	KCNH2	72	Pro	Leu	-2.61	0.0015	pathogenic
Q12809	KCNH2	756	Met	Val	-1.5	0.0867	pathogenic
Q12809	KCNH2	788	Glu	Lys	-2.26	0.0088	pathogenic
Q12809	KCNH2	805	Phe	Ser	-2.02	0.019	pathogenic
Q12809	KCNH2	826	Thr	Ile	-1.35	0.118	pathogenic
Q12809	KCNH2	29	Phe	Leu	-2.29	0.0061	pathogenic
Q12809	KCNH2	31	Ile	Thr	-2.36	0.0058	pathogenic
P63252	KCNJ2	71	Asp	Asn	-1.98	0.0229	pathogenic
P63252	KCNJ2	78	Asp	Tyr	-1.99	0.02	pathogenic
P63252	KCNJ2	144	Gly	Ser	-1.9	0.0287	pathogenic
P63252	KCNJ2	144	Gly	Asp	-1.9	0.0287	pathogenic
P63252	KCNJ2	144	Gly	Ala	-1.9	0.0287	pathogenic
P63252	KCNJ2	189	Arg	Ile	-2.34	0.006	pathogenic
P63252	KCNJ2	192	Thr	Ala	-2.58	0.002	pathogenic
P63252	KCNJ2	215	Gly	Asp	-2.26	0.0091	pathogenic
P63252	KCNJ2	260	Arg	Pro	-1.3	0.128	pathogenic
P63252	KCNJ2	300	Gly	Asp	-1.87	0.0307	pathogenic
P63252	KCNJ2	305	Thr	Ala	-1.53	0.0842	pathogenic
Q9Y6J6	KCNE2	116	Ala	Val	2.22	0.988	pathogenic
Q14524	SCN5A	353	Thr	Ile	-1.11	0.173	pathogenic
Q14524	SCN5A	406	Asn	Lys	0.38	0.742	pathogenic
Q14524	SCN5A	406	Asn	Lys	0.38	0.742	pathogenic
Q14524	SCN5A	735	Ala	Glu	-1.47	0.09	pathogenic
Q14524	SCN5A	843	Thr	Ala	-0.48	0.445	pathogenic
Q14524	SCN5A	886	His	Pro	-2.34	0.0043	pathogenic
Q14524	SCN5A	121	Arg	Gln	-0.54	0.383	pathogenic
Q14524	SCN5A	1326	Ala	Ser	-2.26	0.0071	pathogenic
Q14524	SCN5A	1441	Glu	Gln	1.52	0.952	pathogenic
Q14524	SCN5A	1449	Tyr	Cys	-0.57	0.391	pathogenic
Q14524	SCN5A	1458	Ser	Tyr	-2.16	0.0106	pathogenic
Q14524	SCN5A	1619	Thr	Lys	-1.75	0.0441	pathogenic
Q14524	SCN5A	1623	Arg	Leu	-1.73	0.0501	pathogenic
Q14524	SCN5A	1643	Arg	Cys	-1.63	0.0608	pathogenic
Q14524	SCN5A	1714	Asp	Gly	-1.05	0.209	pathogenic
Q14524	SCN5A	1763	Val	Met	-0.59	0.361	pathogenic
P03951	F11	403	Val	Met	3.47	0.999	pathogenic
P03951	F11	575	Ser	Leu	-0.59	0.356	pathogenic
P03951	F11	222	Asp	Tyr	-0.27	0.52	pathogenic
P03951	F11	315	Glu	Lys	-0.49	0.437	pathogenic
P13498	CYBA	52	Leu	Pro	-0.48	0.41	pathogenic
P13498	CYBA	90	Arg	Trp	-0.44	0.411	pathogenic
P05107	ITGB2	239	Ala	Thr	-2.45	0.0041	pathogenic
O43918	AIRE	15	Arg	Leu	-2.46	0.0046	pathogenic
O43918	AIRE	16	Thr	Met	-2.21	0.0093	pathogenic
O43918	AIRE	326	Pro	Leu	-0.87	0.258	pathogenic
P00813	ADA	129	Val	Met	-0.39	0.439	pathogenic
P21359	NF1	338	Asp	Gly	1.01	0.887	pathogenic
P21359	NF1	578	Leu	Arg	-1.57	0.0696	pathogenic
P21359	NF1	1193	Phe	Cys	-1.22	0.177	pathogenic
P21359	NF1	160	Arg	Thr	0.42	0.745	pathogenic
P04839	CYBB	338	His	Tyr	-2	0.0163	pathogenic
P04839	CYBB	339	Pro	His	-1.25	0.169	pathogenic
P04839	CYBB	408	Gly	Glu	-1.14	0.176	pathogenic
P04839	CYBB	209	His	Arg	-1.07	0.213	pathogenic
P04839	CYBB	309	Glu	Lys	-1.68	0.0546	pathogenic
P02489	CRYAA	54	Arg	Cys	-1.08	0.188	pathogenic
P16278	GLB1	107	Phe	Leu	-0.95	0.218	pathogenic
P16278	GLB1	173	Leu	Pro	-1.35	0.123	pathogenic
P19878	NCF2	202	Ala	Val	-1.69	0.0561	pathogenic
P35498	SCN1A	358	Pro	Thr	-1.96	0.02	pathogenic
P35498	SCN1A	393	Arg	Ser	-2.87	0.0005	pathogenic
P35498	SCN1A	950	Gly	Glu	-2.68	0.0016	pathogenic
P35498	SCN1A	1441	Ala	Pro	-2.5	0.0021	pathogenic
P35498	SCN1A	1657	Arg	His	-2.48	0.0026	pathogenic
P35498	SCN1A	1716	Cys	Arg	-1.25	0.145	pathogenic
P35498	SCN1A	1762	Gly	Glu	-1.8	0.0395	pathogenic
P35498	SCN1A	1773	Ser	Phe	-1.9	0.029	pathogenic
P35498	SCN1A	239	Ala	Thr	-0.52	0.431	pathogenic
P35498	SCN1A	239	Ala	Val	-0.52	0.431	pathogenic
P35498	SCN1A	280	Trp	Arg	-1.3	0.143	pathogenic
P35498	SCN1A	322	Arg	Ile	-0.7	0.415	pathogenic
P35498	SCN1A	343	Gly	Asp	-2.91	0.0004	pathogenic
P35498	SCN1A	388	Tyr	His	-1.61	0.0651	pathogenic
P35498	SCN1A	944	Val	Ala	-2.85	0.0011	pathogenic
P35498	SCN1A	952	Trp	Gly	-2.87	0.0005	pathogenic
P35498	SCN1A	954	Glu	Lys	-1.93	0.0222	pathogenic
P35498	SCN1A	979	Gly	Arg	-1.82	0.0363	pathogenic
P35498	SCN1A	1210	Thr	Lys	-1.53	0.0784	pathogenic
P35498	SCN1A	1260	Thr	Pro	-0.16	0.562	pathogenic
P35498	SCN1A	1366	Val	Ile	-2.44	0.0032	pathogenic
P35498	SCN1A	1586	Gly	Glu	-0.6	0.412	pathogenic
P35498	SCN1A	1648	Arg	Cys	-2.4	0.0032	pathogenic
P35498	SCN1A	1657	Arg	Cys	-2.48	0.0026	pathogenic
P35498	SCN1A	1692	Phe	Ser	-1.26	0.149	pathogenic
P35498	SCN1A	175	Ala	Thr	-0.45	0.438	pathogenic
P35498	SCN1A	177	Gly	Glu	-0.63	0.381	pathogenic
P35498	SCN1A	1782	Ile	Met	-1.94	0.0261	pathogenic
P35498	SCN1A	259	Ser	Arg	-1.69	0.0553	pathogenic
P15918	RAG1	474	Arg	Cys	-2.07	0.0181	pathogenic
P15918	RAG1	474	Arg	His	-2.07	0.0181	pathogenic
P15918	RAG1	624	Arg	His	-1.34	0.117	pathogenic
P15918	RAG1	699	Arg	Trp	-1.17	0.161	pathogenic
P01308	INS	103	Tyr	Cys	-1.56	0.0932	pathogenic
O14773	TPP1	343	Glu	Lys	0.06	0.616	pathogenic
O14773	TPP1	389	Gly	Glu	-1.77	0.0434	pathogenic
O14773	TPP1	77	Gly	Arg	-0.8	0.279	pathogenic
O14773	TPP1	202	Pro	Leu	-0.94	0.231	pathogenic
P51531	SMARCA2	852	Glu	Lys	-2.93	0.0001	pathogenic
Q15049	MLC1	84	Arg	Cys	-0.3	0.458	pathogenic
Q76LX8	ADAMTS13	596	Ala	Val	-1.3	0.127	pathogenic
Q76LX8	ADAMTS13	673	Ile	Phe	0.58	0.793	pathogenic
Q76LX8	ADAMTS13	88	Val	Met	-0.84	0.267	pathogenic
Q76LX8	ADAMTS13	193	Arg	Trp	-0.83	0.254	pathogenic
O14958	CASQ2	32	Asp	Asn	-0.24	0.519	pathogenic
P50993	ATP1A2	855	Gly	Glu	-2.79	0.0008	pathogenic
P30531	SLC6A1	105	Gly	Ser	-3.04	0.0001	pathogenic
Q9UI33	SCN11A	225	Arg	Cys	-2.39	0.0056	pathogenic
P35557	GCK	44	Gly	Ser	-2.49	0.0033	pathogenic
Q5T1V6	DDX59	367	Val	Gly	-0.36	0.466	pathogenic
Q12879	GRIN2A	531	Thr	Met	-3.22	0.0001	pathogenic
O14773	TPP1	466	Val	Gly	0.06	0.671	pathogenic
P52701	MSH6	398	Val	Glu	-0.4	0.459	pathogenic
P52701	MSH6	449	Leu	Pro	1.2	0.914	pathogenic
P52701	MSH6	686	Gly	Asp	-0.65	0.343	pathogenic
P52701	MSH6	706	Phe	Ser	0.27	0.715	pathogenic
P52701	MSH6	772	Arg	Trp	0.52	0.766	pathogenic
P52701	MSH6	1076	Arg	Cys	-0.3	0.495	pathogenic
P52701	MSH6	1334	Arg	Gln	-0.63	0.355	pathogenic
P40692	MLH1	38	Asn	His	0.41	0.753	pathogenic
P40692	MLH1	38	Asn	Ser	0.41	0.753	pathogenic
P40692	MLH1	38	Asn	Lys	0.41	0.753	pathogenic
P40692	MLH1	41	Asp	His	-0.38	0.516	pathogenic
P40692	MLH1	41	Asp	Gly	-0.38	0.516	pathogenic
P40692	MLH1	48	Gln	Pro	-0.26	0.538	pathogenic
P40692	MLH1	49	Val	Glu	1.43	0.942	pathogenic
P40692	MLH1	63	Asp	Glu	0.17	0.677	pathogenic
P40692	MLH1	65	Gly	Asp	-0.58	0.374	pathogenic
P40692	MLH1	67	Gly	Arg	-0.52	0.386	pathogenic
P40692	MLH1	77	Cys	Arg	0.88	0.866	pathogenic
P40692	MLH1	77	Cys	Tyr	0.88	0.866	pathogenic
P40692	MLH1	80	Phe	Val	-0.37	0.459	pathogenic
P40692	MLH1	82	Thr	Ala	-0.79	0.307	pathogenic
P40692	MLH1	82	Thr	Ile	-0.79	0.307	pathogenic
P40692	MLH1	98	Gly	Ser	0	0.738	pathogenic
P40692	MLH1	100	Arg	Pro	-1.28	0.145	pathogenic
P40692	MLH1	101	Gly	Ser	-0.61	0.361	pathogenic
P40692	MLH1	101	Gly	Asp	-0.61	0.361	pathogenic
P40692	MLH1	102	Glu	Lys	-0.63	0.353	pathogenic
P40692	MLH1	102	Glu	Asp	-0.63	0.353	pathogenic
P40692	MLH1	107	Ile	Arg	0	0.588	pathogenic
P40692	MLH1	111	Ala	Val	1.57	0.954	pathogenic
P40692	MLH1	117	Thr	Arg	0.83	0.846	pathogenic
P40692	MLH1	127	Arg	Lys	3.11	0.998	pathogenic
P40692	MLH1	128	Ala	Pro	2.47	0.992	pathogenic
P40692	MLH1	155	Leu	Arg	0.56	0.789	pathogenic
P40692	MLH1	182	Arg	Gly	1.23	0.922	pathogenic
P40692	MLH1	182	Arg	Lys	1.23	0.922	pathogenic
P40692	MLH1	185	Val	Gly	0.62	0.805	pathogenic
P40692	MLH1	19	Ile	Phe	-1.46	0.087	pathogenic
P40692	MLH1	21	Ala	Glu	-0.55	0.355	pathogenic
P40692	MLH1	226	Arg	Gln	-0.32	0.495	pathogenic
P40692	MLH1	226	Arg	Leu	-0.32	0.495	pathogenic
P40692	MLH1	244	Gly	Asp	-0.52	0.407	pathogenic
P40692	MLH1	247	Ser	Pro	-0.1	0.593	pathogenic
P40692	MLH1	25	Ile	Phe	1.22	0.912	pathogenic
P40692	MLH1	260	Leu	Arg	1.41	0.941	pathogenic
P40692	MLH1	265	Arg	Ser	0.19	0.675	pathogenic
P40692	MLH1	28	Pro	Leu	0.66	0.802	pathogenic
P40692	MLH1	281	Ala	Val	-1.17	0.196	pathogenic
P40692	MLH1	29	Ala	Gly	0.71	0.818	pathogenic
P40692	MLH1	295	Ser	Arg	-1.63	0.0646	pathogenic
P40692	MLH1	295	Ser	Gly	-1.63	0.0646	pathogenic
P40692	MLH1	295	Ser	Asn	-1.63	0.0646	pathogenic
P43246	MSH2	341	Leu	Pro	0.84	0.855	pathogenic
P43246	MSH2	349	Pro	Arg	2.16	0.986	pathogenic
P43246	MSH2	349	Pro	Leu	2.16	0.986	pathogenic
P43246	MSH2	359	Arg	Ser	2.31	0.987	pathogenic
P43246	MSH2	440	Leu	Pro	0.97	0.872	pathogenic
P43246	MSH2	453	Met	Lys	2.75	0.996	pathogenic
P43246	MSH2	554	Ser	Gly	-0.36	0.53	pathogenic
P43246	MSH2	554	Ser	Cys	-0.36	0.53	pathogenic
P43246	MSH2	554	Ser	Thr	-0.36	0.53	pathogenic
P43246	MSH2	587	Gly	Arg	0.89	0.872	pathogenic
P43246	MSH2	603	Asp	Gly	2.98	0.997	pathogenic
P43246	MSH2	652	Pro	His	-0.83	0.306	pathogenic
P43246	MSH2	669	Gly	Val	-0.96	0.243	pathogenic
P43246	MSH2	671	Asn	Lys	-0.29	0.555	pathogenic
P43246	MSH2	674	Gly	Arg	-0.31	0.498	pathogenic
P43246	MSH2	674	Gly	Asp	-0.31	0.498	pathogenic
P43246	MSH2	683	Gly	Arg	0.69	0.816	pathogenic
P43246	MSH2	688	Met	Arg	-0.65	0.337	pathogenic
P43246	MSH2	692	Gly	Arg	0.32	0.719	pathogenic
P43246	MSH2	692	Gly	Val	0.32	0.719	pathogenic
P43246	MSH2	696	Pro	Leu	-0.19	0.527	pathogenic
P43246	MSH2	697	Cys	Arg	-0.43	0.436	pathogenic
P43246	MSH2	697	Cys	Phe	-0.43	0.436	pathogenic
P43246	MSH2	749	Glu	Lys	-1.4	0.116	pathogenic
P43246	MSH2	751	Gly	Arg	-0.34	0.505	pathogenic
P43246	MSH2	93	Leu	Phe	0.85	0.845	pathogenic
P43246	MSH2	161	Val	Asp	-0.08	0.575	pathogenic
P43246	MSH2	162	Gly	Arg	-0.9	0.254	pathogenic
P43246	MSH2	163	Val	Asp	-0.63	0.353	pathogenic
P43246	MSH2	163	Val	Gly	-0.63	0.353	pathogenic
P43246	MSH2	165	Tyr	Asp	3.64	1	pathogenic
P43246	MSH2	173	Leu	Arg	2.04	0.981	pathogenic
P43246	MSH2	187	Leu	Pro	2.29	0.989	pathogenic
P43246	MSH2	187	Leu	Arg	2.29	0.989	pathogenic
P43246	MSH2	199	Cys	Arg	0.12	0.649	pathogenic
P43246	MSH2	200	Val	Asp	-0.34	0.466	pathogenic
P43246	MSH2	310	Leu	Pro	1.63	0.957	pathogenic
P43246	MSH2	330	Leu	Pro	-0.19	0.536	pathogenic
P43246	MSH2	333	Cys	Tyr	1.16	0.906	pathogenic
P54278	PMS2	301	Lys	Asn	0.4	0.766	pathogenic
Q6PIJ6	FBXO38	206	Cys	Arg	0.97	0.885	pathogenic
P48544	KCNJ5	151	Gly	Arg	-0.62	0.409	pathogenic
Q9HCG7	GBA2	594	Asp	His	-0.52	0.383	pathogenic
P49748	ACADVL	369	Phe	Ser	0.39	0.807	pathogenic
P33897	ABCD1	529	Gly	Asp	-2.01	0.0219	pathogenic
P33897	ABCD1	554	Arg	Ser	-2.84	0.0009	pathogenic
P33897	ABCD1	116	Gly	Arg	-2.04	0.0194	pathogenic
P10253	GAA	671	Met	Arg	-0.78	0.268	pathogenic
P54803	GALC	288	Trp	Arg	0.28	0.688	pathogenic
P07902	GALT	190	Trp	Arg	-1.95	0.0254	pathogenic
P07902	GALT	329	Ser	Pro	-0.04	0.604	pathogenic
Q92947	GCDH	181	Glu	Gly	1.91	0.976	pathogenic
P08236	GUSB	362	Asp	Asn	-1.97	0.023	pathogenic
P22304	IDS	468	Arg	Pro	-2.05	0.0194	pathogenic
P22304	IDS	503	Val	Asp	-1.39	0.111	pathogenic
P22304	IDS	196	Leu	Ser	-1.09	0.196	pathogenic
P00439	PAH	403	Ala	Val	1.35	0.934	pathogenic
P00439	PAH	68	Arg	Ser	-1.02	0.217	pathogenic
P00439	PAH	119	Pro	Ser	0.78	0.83	pathogenic
P00439	PAH	167	Asn	Ile	1.09	0.9	pathogenic
P00439	PAH	170	His	Asp	-1.04	0.194	pathogenic
P00439	PAH	178	Glu	Gly	0.74	0.838	pathogenic
P00439	PAH	213	Leu	Pro	0.95	0.879	pathogenic
P00439	PAH	281	Pro	Ser	-0.53	0.404	pathogenic
P00439	PAH	297	Arg	His	-0.19	0.536	pathogenic
P00439	PAH	300	Ala	Ser	-1.04	0.188	pathogenic
P00439	PAH	309	Ala	Val	1.79	0.968	pathogenic
P00439	PAH	325	Tyr	Cys	0.74	0.834	pathogenic
Q13563	PKD2	636	Gln	Lys	-2.17	0.0118	pathogenic
O15305	PMM2	218	His	Asp	3.13	0.997	pathogenic
P60484	PTEN	96	Pro	Ser	-2.92	0.0002	pathogenic
P60484	PTEN	132	Gly	Asp	-2.92	0.0008	pathogenic
Q92834	RPGR	269	Gly	Glu	-0.97	0.234	pathogenic
P16278	GLB1	335	Ala	Val	-0.21	0.516	pathogenic
P34059	GALNS	392	Ala	Val	0.02	0.601	pathogenic
P34059	GALNS	235	Thr	Lys	-0.48	0.372	pathogenic
P07686	HEXB	459	Asp	Tyr	0.56	0.784	pathogenic
P07686	HEXB	266	Tyr	Cys	-0.94	0.245	pathogenic
O00754	MAN2B1	800	Gly	Arg	1.25	0.916	pathogenic
P00480	OTC	80	Lys	Glu	-1.73	0.048	pathogenic
P17405	SMPD1	433	Cys	Trp	-0.35	0.45	pathogenic
P12694	BCKDHA	346	Arg	His	-1.45	0.0998	pathogenic
P12694	BCKDHA	124	Arg	Trp	-1.54	0.0822	pathogenic
P12694	BCKDHA	302	Asp	Ala	-2.3	0.0087	pathogenic
P11413	G6PD	33	Ile	Thr	-1.86	0.0311	pathogenic
P68133	ACTA1	148	Gly	Ser	-2.33	0.005	pathogenic
P35498	SCN1A	1216	Glu	Lys	-1.38	0.116	pathogenic
P35498	SCN1A	1714	Met	Thr	-1.64	0.0565	pathogenic
P07911	UMOD	315	Cys	Tyr	-1.07	0.202	pathogenic
Q92793	CREBBP	1494	Pro	Arg	-2.52	0.0025	pathogenic
Q15437	SEC23B	524	Ala	Val	-1.56	0.0715	pathogenic
Q15437	SEC23B	248	Glu	Lys	-0.46	0.473	pathogenic
P36021	SLC16A2	280	Tyr	Cys	-3.04	0.0003	pathogenic
O60313	OPA1	545	Ser	Arg	1.15	0.91	pathogenic
Q9BT22	ALG1	277	Pro	Ser	1.42	0.936	pathogenic
Q96RQ3	MCCC1	426	Val	Ala	-0.58	0.375	pathogenic
Q96EY8	MMAB	190	Arg	Cys	-1.54	0.0706	pathogenic
P08F94	PKHD1	228	Ser	Gly	0.46	0.76	pathogenic
Q7Z494	NPHP3	790	Leu	Pro	2.64	0.994	pathogenic
P21953	BCKDHB	160	Ile	Ser	-0.3	0.48	pathogenic
P21953	BCKDHB	163	Glu	Val	-0.03	0.61	pathogenic
P21953	BCKDHB	170	Arg	Ser	1.77	0.966	pathogenic
P21953	BCKDHB	170	Arg	Gly	1.77	0.966	pathogenic
P21953	BCKDHB	301	Val	Gly	-0.41	0.431	pathogenic
P21953	BCKDHB	325	Leu	Arg	1.63	0.957	pathogenic
P0DP24	CALM2	98	Asn	Ser	-1.75	0.0491	pathogenic
Q96RY7	IFT140	292	Val	Met	-0.81	0.273	pathogenic
Q9Y2V0	CDIN1	178	Leu	Gln	0.59	0.815	pathogenic
Q9Y2V0	CDIN1	94	Tyr	Cys	-1.33	0.127	pathogenic
P00480	OTC	354	Phe	Cys	-0.59	0.42	pathogenic
P00480	OTC	41	Asp	Gly	-1.16	0.168	pathogenic
P00480	OTC	52	Glu	Lys	-0.65	0.351	pathogenic
P00480	OTC	53	Ile	Thr	-0.77	0.294	pathogenic
P00480	OTC	56	Met	Thr	-2	0.0228	pathogenic
P00480	OTC	117	His	Arg	-1.17	0.18	pathogenic
P00480	OTC	136	Asp	Val	-0.79	0.325	pathogenic
P00480	OTC	140	Ala	Pro	-1.82	0.0372	pathogenic
P00480	OTC	141	Arg	Pro	-2.59	0.0013	pathogenic
P00480	OTC	169	Pro	Ala	-2.03	0.0178	pathogenic
P00480	OTC	169	Pro	Leu	-2.03	0.0178	pathogenic
P00480	OTC	180	Gln	His	-1.55	0.0762	pathogenic
P00480	OTC	183	Tyr	Cys	-1.48	0.094	pathogenic
P00480	OTC	193	Trp	Arg	-1.59	0.0709	pathogenic
P00480	OTC	202	His	Tyr	-1.83	0.0357	pathogenic
P00480	OTC	205	Met	Val	-1.83	0.0383	pathogenic
P00480	OTC	239	Glu	Asp	-0.2	0.544	pathogenic
P00480	OTC	268	Met	Thr	0.71	0.849	pathogenic
P00480	OTC	269	Gly	Glu	0.69	0.833	pathogenic
P00480	OTC	315	Val	Phe	-1.57	0.0729	pathogenic
P00480	OTC	320	Arg	Leu	-1.58	0.0716	pathogenic
P00480	OTC	330	Arg	Gly	-1.81	0.0394	pathogenic
O15553	MEFV	695	Lys	Asn	2.09	0.979	pathogenic
Q03426	MVK	135	Ser	Leu	-1.66	0.0614	pathogenic
Q03426	MVK	148	Ala	Thr	-2.3	0.008	pathogenic
Q03426	MVK	20	His	Gln	1.04	0.88	pathogenic
Q03426	MVK	215	Arg	Gln	-0.31	0.471	pathogenic
Q03426	MVK	264	Leu	Phe	-0.5	0.411	pathogenic
Q03426	MVK	265	Leu	Arg	1.16	0.906	pathogenic
Q03426	MVK	277	Arg	His	-0.4	0.446	pathogenic
P19438	TNFRSF1A	81	Cys	Arg	-2.31	0.0047	pathogenic
P19438	TNFRSF1A	84	Cys	Arg	-1.11	0.179	pathogenic
P19438	TNFRSF1A	121	Arg	Trp	-1.21	0.151	pathogenic
P19438	TNFRSF1A	199	Ile	Asn	-0.73	0.394	pathogenic
Q9HC29	NOD2	468	Cys	Tyr	-1.09	0.173	pathogenic
Q9HC29	NOD2	486	Met	Thr	-0.88	0.257	pathogenic
Q9HC29	NOD2	560	Arg	Cys	-0.49	0.443	pathogenic
Q9HC29	NOD2	643	Asn	Lys	-0.1	0.578	pathogenic
P49768	PSEN1	120	Glu	Lys	-1.76	0.048	pathogenic
P49768	PSEN1	139	Met	Thr	-1.46	0.0989	pathogenic
P49768	PSEN1	146	Met	Ile	-0.84	0.302	pathogenic
P49768	PSEN1	169	Ser	Pro	-1.31	0.146	pathogenic
P49768	PSEN1	206	Gly	Val	0.65	0.818	pathogenic
P49768	PSEN1	209	Gly	Val	-0.24	0.532	pathogenic
P49768	PSEN1	262	Leu	Phe	-0.9	0.266	pathogenic
P49768	PSEN1	267	Pro	Leu	-0.77	0.295	pathogenic
P49768	PSEN1	381	Leu	Val	-2.03	0.0165	pathogenic
P49768	PSEN1	392	Leu	Val	-1.32	0.124	pathogenic
Q02846	GUCY2D	351	Tyr	Cys	-1.23	0.145	pathogenic
Q02846	GUCY2D	954	Leu	Pro	-0.56	0.376	pathogenic
Q02846	GUCY2D	995	Arg	Trp	-2.1	0.0183	pathogenic
Q02846	GUCY2D	103	Glu	Lys	-2.42	0.0043	pathogenic
P51810	GPR143	229	Gly	Val	-1.04	0.244	pathogenic
P23942	PRPH2	165	Cys	Tyr	-1.04	0.186	pathogenic
P23942	PRPH2	179	Trp	Arg	0.46	0.757	pathogenic
P23942	PRPH2	197	Lys	Glu	-1.39	0.117	pathogenic
P23942	PRPH2	210	Pro	Leu	-0.28	0.483	pathogenic
P23942	PRPH2	266	Gly	Asp	1.85	0.969	pathogenic
Q92834	RPGR	215	Gly	Val	-1.88	0.0294	pathogenic
Q16518	RPE65	436	Gly	Val	-0.41	0.436	pathogenic
Q16518	RPE65	44	Arg	Gln	0.71	0.82	pathogenic
Q16518	RPE65	473	Val	Asp	-0.24	0.552	pathogenic
Q16518	RPE65	484	Gly	Asp	3.18	0.998	pathogenic
Q16518	RPE65	91	Arg	Gln	-1.06	0.184	pathogenic
Q16518	RPE65	95	Glu	Gln	-1.21	0.149	pathogenic
Q16518	RPE65	182	His	Tyr	0.83	0.853	pathogenic
Q16518	RPE65	318	Tyr	Asn	0.28	0.712	pathogenic
Q16518	RPE65	330	Cys	Tyr	1.42	0.944	pathogenic
O15537	RS1	59	Cys	Ser	-0.66	0.434	pathogenic
O15537	RS1	70	Gly	Asp	-1.01	0.22	pathogenic
O15537	RS1	72	Glu	Gln	-1.12	0.174	pathogenic
O15537	RS1	89	Tyr	Cys	1.4	0.941	pathogenic
O15537	RS1	110	Cys	Tyr	-2.29	0.0086	pathogenic
O15537	RS1	113	Leu	Phe	-1.69	0.0529	pathogenic
O15537	RS1	193	Pro	Ser	-0.12	0.577	pathogenic
O15537	RS1	193	Pro	Leu	-0.12	0.577	pathogenic
O15537	RS1	216	Leu	Pro	-1.63	0.0653	pathogenic
P78363	ABCA4	553	Phe	Leu	2.09	0.982	pathogenic
P78363	ABCA4	597	Pro	Ser	-0.35	0.457	pathogenic
P78363	ABCA4	618	Gly	Glu	3.8	1	pathogenic
P78363	ABCA4	635	Gln	Lys	-1.07	0.202	pathogenic
P78363	ABCA4	797	Leu	Pro	-1.56	0.075	pathogenic
P78363	ABCA4	935	Val	Ala	0.69	0.812	pathogenic
P78363	ABCA4	959	Thr	Ile	1.98	0.977	pathogenic
P78363	ABCA4	965	Asn	Asp	0.42	0.773	pathogenic
P78363	ABCA4	971	Thr	Asn	0.21	0.697	pathogenic
P78363	ABCA4	1014	Leu	Arg	0.67	0.816	pathogenic
P78363	ABCA4	1019	Thr	Ala	1.05	0.886	pathogenic
P78363	ABCA4	1112	Thr	Asn	0.79	0.837	pathogenic
P78363	ABCA4	1235	Asn	Asp	1.21	0.923	pathogenic
P78363	ABCA4	1406	His	Tyr	-0.33	0.464	pathogenic
P78363	ABCA4	1488	Cys	Phe	3.07	0.998	pathogenic
P78363	ABCA4	1583	Leu	Pro	0.57	0.784	pathogenic
P78363	ABCA4	1652	Tyr	Asp	1.34	0.929	pathogenic
P78363	ABCA4	1689	Ser	Pro	-0.12	0.541	pathogenic
P78363	ABCA4	1705	Arg	Leu	0.63	0.806	pathogenic
P78363	ABCA4	1763	Leu	Pro	-0.9	0.257	pathogenic
P78363	ABCA4	1799	Asn	Asp	0.04	0.616	pathogenic
P78363	ABCA4	1846	Ile	Thr	-0.19	0.511	pathogenic
P78363	ABCA4	1886	Gly	Glu	0.53	0.768	pathogenic
P78363	ABCA4	2131	Glu	Lys	-0.05	0.6	pathogenic
P78363	ABCA4	2139	Arg	Trp	0.09	0.626	pathogenic
P78363	ABCA4	2188	Phe	Ser	0.03	0.656	pathogenic
P78363	ABCA4	220	Arg	Cys	0.18	0.663	pathogenic
P78363	ABCA4	244	Leu	Pro	2.01	0.981	pathogenic
P14679	TYR	355	Ala	Pro	2.65	0.994	pathogenic
P14679	TYR	367	His	Arg	0.27	0.704	pathogenic
P14679	TYR	371	Asn	Tyr	0.64	0.796	pathogenic
P14679	TYR	77	Arg	Trp	0.5	0.762	pathogenic
P14679	TYR	109	Gly	Arg	1.78	0.969	pathogenic
P14679	TYR	205	Pro	Thr	1.12	0.897	pathogenic
P14679	TYR	253	Gly	Arg	-0.17	0.55	pathogenic
O76090	BEST1	6	Thr	Arg	-0.44	0.485	pathogenic
O76090	BEST1	91	Thr	Ile	-2.38	0.0047	pathogenic
O76090	BEST1	13	Arg	His	-0.86	0.282	pathogenic
O76090	BEST1	224	Leu	Pro	-0.82	0.265	pathogenic
O76090	BEST1	231	Ser	Arg	-0.68	0.381	pathogenic
O76090	BEST1	25	Arg	Gln	-0.38	0.459	pathogenic
O76090	BEST1	29	Tyr	His	0.49	0.791	pathogenic
O76090	BEST1	296	Asn	His	-0.12	0.581	pathogenic
O76090	BEST1	297	Pro	Ser	-0.17	0.558	pathogenic
O76090	BEST1	303	Asp	Glu	-1.44	0.107	pathogenic
O76090	BEST1	305	Phe	Ser	0.28	0.715	pathogenic
O76090	BEST1	307	Thr	Ala	0.11	0.65	pathogenic
O76090	BEST1	310	Ile	Thr	-1.15	0.171	pathogenic
Q9GZU5	NYX	312	Asn	Ser	-2.59	0.0023	pathogenic
P82279	CRB1	852	Ile	Thr	-0.18	0.513	pathogenic
Q6KC79	NIPBL	1819	Arg	Gln	-3.66	0.0001	pathogenic
Q6KC79	NIPBL	1856	Arg	Gly	-2.76	0.0002	pathogenic
Q6KC79	NIPBL	2298	Arg	Gly	-1.64	0.0595	pathogenic
P04275	VWF	1078	Glu	Lys	-1.55	0.0819	pathogenic
P04275	VWF	1120	Trp	Ser	-1.31	0.129	pathogenic
P04275	VWF	1144	Trp	Gly	-1.4	0.101	pathogenic
P04275	VWF	1156	Thr	Met	-2.38	0.0037	pathogenic
P04275	VWF	1180	Gly	Arg	-0.26	0.568	pathogenic
P04275	VWF	1190	Cys	Arg	-1.73	0.047	pathogenic
P04275	VWF	141	Asp	Asn	-0.87	0.262	pathogenic
P04275	VWF	150	Leu	Pro	1.36	0.935	pathogenic
P04275	VWF	273	Arg	Trp	-0.53	0.375	pathogenic
O60762	DPM1	152	Gly	Val	0.96	0.885	pathogenic
Q9NZC7	WWOX	372	Gly	Arg	3.09	0.998	pathogenic
Q13057	COASY	499	Arg	Cys	0.15	0.651	pathogenic
Q8NCM2	KCNH5	327	Arg	His	-2.65	0.0011	pathogenic
Q8IY17	PNPLA6	1100	Val	Met	-2.45	0.0049	pathogenic
O95427	PIGN	270	Ser	Pro	-1.16	0.168	pathogenic
P49585	PCYT1A	150	Pro	Ala	-1.24	0.149	pathogenic
P49585	PCYT1A	99	Ala	Thr	-2.1	0.0158	pathogenic
P49585	PCYT1A	223	Arg	Ser	-2.06	0.0164	pathogenic
P49585	PCYT1A	129	Glu	Lys	-1.82	0.0395	pathogenic
P49585	PCYT1A	191	Phe	Leu	-1.41	0.105	pathogenic
Q9Y2Z4	YARS2	46	Gly	Asp	-1.4	0.107	pathogenic
P00439	PAH	343	Tyr	Asp	-0.69	0.329	pathogenic
P00439	PAH	344	Gly	Ser	0.22	0.689	pathogenic
P00439	PAH	344	Gly	Asp	0.22	0.689	pathogenic
P00439	PAH	345	Ala	Thr	0.63	0.804	pathogenic
P00439	PAH	345	Ala	Ser	0.63	0.804	pathogenic
P00439	PAH	349	Ser	Ala	-0.16	0.562	pathogenic
P00439	PAH	349	Ser	Leu	-0.16	0.562	pathogenic
P00439	PAH	350	Ser	Thr	-0.23	0.546	pathogenic
P00439	PAH	350	Ser	Tyr	-0.23	0.546	pathogenic
P00439	PAH	352	Gly	Arg	-0.68	0.371	pathogenic
P00439	PAH	357	Cys	Gly	-0.13	0.575	pathogenic
P00439	PAH	366	Pro	His	-0.27	0.534	pathogenic
P00439	PAH	372	Thr	Ser	0.47	0.772	pathogenic
P00439	PAH	386	Tyr	Asp	0.27	0.7	pathogenic
P00439	PAH	388	Val	Leu	-1.07	0.193	pathogenic
P00439	PAH	394	Asp	His	1.82	0.971	pathogenic
P00439	PAH	400	Arg	Lys	0.3	0.74	pathogenic
P00439	PAH	400	Arg	Thr	0.3	0.74	pathogenic
P00439	PAH	406	Ile	Thr	1.47	0.945	pathogenic
P00439	PAH	41	Leu	Phe	1.68	0.962	pathogenic
P00439	PAH	410	Phe	Cys	0.13	0.661	pathogenic
P00439	PAH	413	Arg	Ser	0.24	0.684	pathogenic
P00439	PAH	417	Tyr	His	1.49	0.951	pathogenic
P00439	PAH	418	Thr	Pro	0.78	0.841	pathogenic
P00439	PAH	42	Lys	Ile	1.75	0.969	pathogenic
P00439	PAH	421	Ile	Thr	1.81	0.968	pathogenic
P00439	PAH	52	Leu	Ser	2.26	0.988	pathogenic
P00439	PAH	53	Arg	Cys	1.08	0.895	pathogenic
P00439	PAH	54	Leu	Ser	2.28	0.989	pathogenic
P00439	PAH	56	Glu	Asp	0.56	0.787	pathogenic
P00439	PAH	61	Asn	Asp	0.81	0.867	pathogenic
P00439	PAH	61	Asn	Lys	0.81	0.867	pathogenic
P00439	PAH	65	Ile	Val	1.24	0.92	pathogenic
P00439	PAH	65	Ile	Asn	1.24	0.92	pathogenic
P00439	PAH	68	Arg	Gly	-1.02	0.217	pathogenic
P00439	PAH	71	Arg	His	-0.35	0.461	pathogenic
P00439	PAH	76	Glu	Ala	-0.51	0.426	pathogenic
P00439	PAH	104	Ala	Asp	0.17	0.698	pathogenic
P00439	PAH	122	Pro	Gln	0.86	0.858	pathogenic
P00439	PAH	129	Asp	Gly	-0.31	0.486	pathogenic
P00439	PAH	143	Asp	Gly	-0.18	0.602	pathogenic
P00439	PAH	145	Asp	Val	-0.56	0.431	pathogenic
P00439	PAH	147	Pro	Ser	1.96	0.978	pathogenic
P00439	PAH	147	Pro	Leu	1.96	0.978	pathogenic
P00439	PAH	148	Gly	Ser	-0.55	0.411	pathogenic
P00439	PAH	154	Tyr	His	-0.96	0.217	pathogenic
P00439	PAH	155	Arg	His	-1.4	0.103	pathogenic
P00439	PAH	155	Arg	Pro	-1.4	0.103	pathogenic
P00439	PAH	158	Arg	Trp	-0.4	0.432	pathogenic
P00439	PAH	161	Phe	Ser	2.08	0.981	pathogenic
P00439	PAH	164	Ile	Val	3.38	0.999	pathogenic
P00439	PAH	165	Ala	Thr	4.48	1	pathogenic
P00439	PAH	169	Arg	His	0.18	0.669	pathogenic
P00439	PAH	170	His	Gln	-1.04	0.194	pathogenic
P00439	PAH	171	Gly	Arg	-0.88	0.266	pathogenic
P00439	PAH	174	Ile	Val	0.23	0.684	pathogenic
P00439	PAH	174	Ile	Thr	0.23	0.684	pathogenic
[truncated: 35,455 more rows]

## Sheet: description
COSMIS scores of ClinVar variants for which pathogenicities have been unambiguously annotated
uniprot_id: UniProt ID
hgnc_symbol: The HUGO Gene Nomenclature Committee (HGNC) gene symbol
uniprot_pos: sequence position of the variant
ref_aa: reference (wild-type) amino acid
var_aa: variant amino acid
label: pathogenicity annotated in ClinVar
Empirical p values were derived from permutation tests
