# Supplementary material for: The 3D mutational constraint on amino acid sites in the human proteome
Source: Nat Commun. 2022 Jun 7;13:3273. doi: 10.1038/s41467-022-30936-x (PMC9174330; doi:10.1038/s41467-022-30936-x)
Supplement: Supplementary file 4 — Supplementary Data [file 41467_2022_30936_MOESM4_ESM.zip › supplementary_data/Supplementary_Data_14.xlsx]

## Sheet: clinvar_OR_sample_info
Percentile bin	OR	95% CI	a	b	c	d
0 – 10	10.6	[9.7, 11.5]	4061	10763	666	18680
10 – 20	2.8	[2.6, 3.0]	1984	12840	1015	18331
20 – 30	1.4	[1.3, 1.5]	1448	13376	1363	17983
30 – 40	1	[0.9, 1.1]	1259	13565	1650	17696
40 – 50	0.8	[0.8, 0.9]	1125	13699	1777	17569
50 – 60	0.6	[0.6, 0.7]	1075	13749	2150	17196
60 – 70	0.6	[0.5, 0.6]	1035	13789	2272	17074
70 – 80	0.5	[0.4, 0.5]	970	13854	2486	16860
80 – 90	0.4	[0.4, 0.5]	919	13905	2631	16715
90 – 100	0.3	[0.3, 0.4]	948	13876	3336	16010

## Sheet: legend
OR: odds ratio
CI: confidence interval
a: the number of pathogenic variants in a bin
b: the number of pathogenic variants not in the bin
c: the number of benign variants in the bin
d: the number of benign variants not in the bin
