# Supplementary material for: The 3D mutational constraint on amino acid sites in the human proteome
Source: Nat Commun. 2022 Jun 7;13:3273. doi: 10.1038/s41467-022-30936-x (PMC9174330; doi:10.1038/s41467-022-30936-x)
Supplement: Supplementary file 4 — Supplementary Data [file 41467_2022_30936_MOESM4_ESM.zip › supplementary_data/Supplementary_Data_15.xlsx]

## Sheet: de_novo_OR_5th_percentile
Method	OR	CI	a	b	c	d
COSMIS	4	[2.2, 7.7]	226	1280	13	293
ConSurf	2	[1.3, 3.3]	211	1295	23	283
MTR	3.9	[2.4, 7.0]	283	1223	17	289
MTR3D	2.4	[1.5, 4.0]	248	1258	23	283
RVIS	1.6	[1.0, 3.0]	133	1373	17	289
pLI	2.3	[1.4, 4.2]	171	1335	16	290
Missense Z	2.1	[1.1, 4.9]	92	1414	9	297
GERP++	0.8	[0.5, 1.5]	78	1428	19	287
phyloP	1.7	[1.0, 3.1]	129	1377	16	290
phastCons	1.3	[1.0, 1.8]	491	1015	82	224

## Sheet: de_novo_OR_10th_percentile
Method	OR	CI	a	b	c	d
COSMIS	3.6	[2.3, 5.7]	365	1141	25	281
ConSurf	1.9	[1.3, 2.7]	365	1141	45	261
MTR	2.6	[1.8, 3.8]	397	1109	37	269
MTR3D	2.1	[1.5, 3.1]	359	1147	39	267
RVIS	1.7	[1.1, 2.6]	244	1262	31	275
pLI	2.6	[1.7, 4.1]	302	1204	27	279
Missense Z	1.8	[1.1, 2.9]	205	1301	25	281
GERP++	1.2	[0.8, 1.9]	162	1344	28	278
phyloP	1.4	[0.9, 2.1]	222	1284	34	272
phastCons	1.3	[1.0, 1.8]	491	1015	82	224

## Sheet: de_novo_OR_20th_percentile
Method	OR	CI	a	b	c	d
COSMIS	2.6	[1.9, 3.6]	540	966	54	252
ConSurf	1.7	[1.3, 2.2]	547	959	78	228
MTR	2.2	[1.6, 2.9]	577	929	68	238
MTR3D	1.7	[1.3, 2.3]	496	1010	69	237
RVIS	1.6	[1.2, 2.2]	447	1059	64	242
pLI	2.6	[1.9, 3.6]	526	980	53	253
Missense Z	1.6	[1.2, 2.3]	415	1091	58	248
GERP++	1.3	[0.9, 1.8]	316	1190	53	253
phyloP	1.5	[1.1, 2.1]	418	1088	61	245
phastCons	1.3	[1.0, 1.8]	491	1015	82	224

## Sheet: legend
OR: odds ratio
CI: confidence interval
a: the number of case variants in a bin
b: the number of case variants not in the bin
c: the number of control variants in the bin
d: the number of control variants not in the bin
