# Supplementary material for: The 3D mutational constraint on amino acid sites in the human proteome
Source: Nat Commun. 2022 Jun 7;13:3273. doi: 10.1038/s41467-022-30936-x (PMC9174330; doi:10.1038/s41467-022-30936-x)
Supplement: Supplementary file 4 — Supplementary Data [file 41467_2022_30936_MOESM4_ESM.zip › supplementary_data/Supplementary_Data_2.xlsx]

## Sheet: high_confidence_sites
uniprot_id	enst_id	uniprot_pos	uniprot_aa	cosmis	p_value
A1L3X0	ENST00000425382	113	M	-2.24975	0.009199
A1Z1Q3	ENST00000217246	15	K	-2.44519	0.0044
A1Z1Q3	ENST00000217246	18	L	-2.81304	0.0005999
A1Z1Q3	ENST00000217246	19	L	-2.46269	0.003
A1Z1Q3	ENST00000217246	20	K	-2.25241	0.007799
A1Z1Q3	ENST00000217246	21	M	-2.44739	0.0033
A1Z1Q3	ENST00000217246	90	A	-2.43414	0.0043
A1Z1Q3	ENST00000217246	92	N	-2.28196	0.005399
A1Z1Q3	ENST00000217246	132	C	-2.37704	0.0039
A1Z1Q3	ENST00000217246	133	G	-2.30513	0.006099
A1Z1Q3	ENST00000217246	134	Y	-2.65543	0.0012
A1Z1Q3	ENST00000217246	177	I	-2.42511	0.005399
A1Z1Q3	ENST00000217246	186	S	-2.24604	0.009099
A1Z1Q3	ENST00000217246	215	E	-2.29714	0.006799
A4D126	ENST00000407010	45	Q	-2.38111	0.003
A4D126	ENST00000407010	47	V	-2.31333	0.007199
A4D126	ENST00000407010	54	G	-2.44147	0.005099
A4D126	ENST00000407010	65	P	-2.27638	0.006699
A4D126	ENST00000407010	67	Q	-3.13737	0.0004
A4D126	ENST00000407010	70	P	-2.24604	0.007899
A4D126	ENST00000407010	76	L	-2.78439	0.0011
A4D126	ENST00000407010	79	Y	-2.27092	0.006899
A4D126	ENST00000407010	83	A	-2.21415	0.006899
A4D126	ENST00000407010	89	W	-2.5721	0.0011
A4D126	ENST00000407010	158	V	-2.27477	0.007299
A4D126	ENST00000407010	160	P	-2.22515	0.006599
A4D1P6	ENST00000354475	456	L	-2.60024	0.0011
A4D1P6	ENST00000354475	466	L	-2.54602	0.0029
A4D1P6	ENST00000354475	585	V	-2.53292	0.0024
A4D1P6	ENST00000354475	586	I	-2.76804	0.0011
A4D1P6	ENST00000354475	717	V	-2.35902	0.006099
A4D1P6	ENST00000354475	727	T	-2.53443	0.0016
A4D2B0	ENST00000398075	6	L	-2.32282	0.007499
A4D2B0	ENST00000398075	11	P	-2.38192	0.0042
A4D2B0	ENST00000398075	24	L	-2.63491	0.0011
A4D2B0	ENST00000398075	28	Y	-2.60403	0.0028
A4D2B0	ENST00000398075	29	A	-3.15572	0.0003
A4D2B0	ENST00000398075	30	E	-2.73801	0.0013
A4D2B0	ENST00000398075	36	D	-2.19441	0.006699
A4D2B0	ENST00000398075	37	A	-2.50436	0.0024
A4D2B0	ENST00000398075	38	V	-3.04549	0.0004
A4D2B0	ENST00000398075	39	R	-2.73249	0.0019
A4D2B0	ENST00000398075	40	A	-3.13533	0.0003
A4D2B0	ENST00000398075	41	D	-2.59441	0.0034
A4D2B0	ENST00000398075	44	V	-2.77094	0.0009999
A4D2B0	ENST00000398075	73	E	-2.5053	0.0039
A4D2B0	ENST00000398075	74	E	-2.30488	0.006799
A4D2B0	ENST00000398075	75	A	-2.99584	0.0005999
A4D2B0	ENST00000398075	76	A	-2.7486	0.0014
A4D2B0	ENST00000398075	77	R	-2.69593	0.0012
A4D2B0	ENST00000398075	78	G	-2.91289	0.0006999
A4D2B0	ENST00000398075	93	L	-2.81759	0.0009999
A4D2B0	ENST00000398075	94	L	-2.82101	0.0013
A4D2B0	ENST00000398075	96	A	-2.83663	0.0005
A4D2B0	ENST00000398075	97	L	-3.58914	9.999e-05
A4D2B0	ENST00000398075	98	A	-2.86096	0.0005
A4D2B0	ENST00000398075	99	G	-2.80644	0.0006999
A4D2B0	ENST00000398075	100	Q	-2.93059	0.0005999
A4D2B0	ENST00000398075	101	G	-2.39102	0.0046
A4D2B0	ENST00000398075	102	V	-3.31181	9.999e-05
A4D2B0	ENST00000398075	103	A	-2.40317	0.005199
A4D2B0	ENST00000398075	104	P	-2.43075	0.0038
A4D2B0	ENST00000398075	105	G	-2.30249	0.007599
A4D2B0	ENST00000398075	106	D	-2.45593	0.0029
A4D2B0	ENST00000398075	107	V	-2.7459	0.0023
A4D2B0	ENST00000398075	108	T	-3.14755	0.0004
A4D2B0	ENST00000398075	109	L	-2.75925	0.0014
A4D2B0	ENST00000398075	110	V	-2.50956	0.0041
A4D2B0	ENST00000398075	111	V	-2.30421	0.008599
A4D2B0	ENST00000398075	112	G	-2.94657	0.0002
A4D2B0	ENST00000398075	113	T	-2.85046	0.0012
A4D2B0	ENST00000398075	114	H	-3.51339	0.0002
A4D2B0	ENST00000398075	125	L	-2.75299	0.0007999
A4D2B0	ENST00000398075	126	F	-2.71312	0.0015
A4D2B0	ENST00000398075	129	A	-2.58529	0.0021
A4D2B0	ENST00000398075	132	L	-2.28781	0.008399
A4D2B0	ENST00000398075	134	S	-2.94842	0.0005
A4D2B0	ENST00000398075	165	A	-2.27682	0.009699
A4D2B0	ENST00000398075	166	T	-3.11118	9.999e-05
A4D2B0	ENST00000398075	167	P	-2.61492	0.0031
A4D2B0	ENST00000398075	168	G	-2.35574	0.007399
A4D2B0	ENST00000398075	169	H	-2.3306	0.007599
A4D2B0	ENST00000398075	170	G	-2.92292	0.0005
A4D2B0	ENST00000398075	171	G	-2.57044	0.0022
A4D2B0	ENST00000398075	173	R	-2.94018	0.0004
A4D2B0	ENST00000398075	174	D	-3.46616	0.0002
A4D2B0	ENST00000398075	175	V	-3.1167	0.0004
A4D2B0	ENST00000398075	176	S	-2.68692	0.0016
A4D2B0	ENST00000398075	193	V	-2.91363	0.0005999
A4D2B0	ENST00000398075	213	Q	-2.85873	0.0014
A4D2B0	ENST00000398075	215	R	-2.88705	0.0004
A4D2B0	ENST00000398075	216	S	-3.22847	0.0003
A4D2B0	ENST00000398075	218	K	-2.59323	0.0022
A4D2B0	ENST00000398075	219	R	-3.05689	0.0002
A4D2B0	ENST00000398075	220	V	-3.24177	9.999e-05
A4D2B0	ENST00000398075	221	L	-2.86318	0.0005
A6ND01	ENST00000328458	21	D	-2.54781	0.0026
A6ND01	ENST00000328458	130	P	-2.88678	0.0008999
A6ND01	ENST00000328458	132	C	-2.44448	0.005699
A6ND01	ENST00000328458	199	E	-2.78583	0.0011
A6ND01	ENST00000328458	202	N	-2.82206	0.0003
A6ND01	ENST00000328458	203	S	-3.13066	9.999e-05
A6ND01	ENST00000328458	204	G	-2.75625	0.0005999
A6ND01	ENST00000328458	205	R	-3.06121	0.0003
A6ND01	ENST00000328458	206	C	-3.71352	0.0002
A6ND01	ENST00000328458	207	L	-2.56433	0.0019
A6ND01	ENST00000328458	211	F	-2.22927	0.007799
A6ND01	ENST00000328458	218	P	-3.14124	0.0002
A6ND01	ENST00000328458	219	N	-2.53468	0.002
A6ND01	ENST00000328458	220	V	-2.86979	0.0005999
A6ND01	ENST00000328458	221	A	-2.86581	0.0005
A6ND01	ENST00000328458	222	V	-3.92776	9.999e-05
A6ND01	ENST00000328458	223	A	-2.88388	0.0006999
A6ND01	ENST00000328458	224	R	-3.20309	9.999e-05
A6ND01	ENST00000328458	225	L	-3.59137	9.999e-05
A6ND01	ENST00000328458	226	F	-2.81944	0.0005
A6ND01	ENST00000328458	227	A	-2.87614	0.0009999
A6ND01	ENST00000328458	228	S	-2.51805	0.0022
A6NGN9	ENST00000270642	50	A	-2.30752	0.005599
A6NGN9	ENST00000270642	127	L	-2.57279	0.002
A6NGN9	ENST00000270642	167	R	-2.41374	0.005299
A6NGN9	ENST00000270642	168	Q	-2.96081	0.0002
A6NGN9	ENST00000270642	169	L	-3.2243	0.0002
A6NGN9	ENST00000270642	170	R	-2.61747	0.0016
A6NGN9	ENST00000270642	171	D	-2.25565	0.007999
A6NGN9	ENST00000270642	188	G	-2.94574	9.999e-05
A6NGN9	ENST00000270642	189	Q	-3.08495	9.999e-05
A6NGN9	ENST00000270642	190	A	-2.85024	0.0007999
A6NGN9	ENST00000270642	191	G	-2.88842	0.0004
A6NGN9	ENST00000270642	192	E	-3.57006	9.999e-05
A6NGN9	ENST00000270642	193	Y	-3.07524	9.999e-05
A6NGN9	ENST00000270642	194	E	-3.4491	9.999e-05
A6NGN9	ENST00000270642	195	C	-3.16702	0.0004
A6NGN9	ENST00000270642	196	V	-2.67398	0.0007999
A6NGN9	ENST00000270642	204	A	-2.3069	0.006099
A6NGN9	ENST00000270642	205	P	-2.3302	0.006299
A6NGN9	ENST00000270642	206	D	-2.44046	0.005899
A6NGN9	ENST00000270642	207	S	-2.9314	0.0003
A6NGN9	ENST00000270642	208	R	-2.95642	0.0003
A6NGN9	ENST00000270642	209	R	-2.97294	0.0005
A6NGN9	ENST00000270642	210	V	-2.52804	0.0037
A6NGN9	ENST00000270642	211	L	-3.05669	0.0002
A6NGN9	ENST00000270642	212	V	-2.49587	0.0049
A6NGN9	ENST00000270642	218	P	-3.30568	9.999e-05
A6NGN9	ENST00000270642	220	I	-2.69243	0.0019
A6NGN9	ENST00000270642	222	D	-2.50568	0.0032
A6NGN9	ENST00000270642	237	R	-3.46152	9.999e-05
A6NGN9	ENST00000270642	238	C	-3.07675	0.0005999
A6NGN9	ENST00000270642	239	E	-3.02508	0.0002
A6NGN9	ENST00000270642	240	A	-2.91529	0.0008999
A6NGN9	ENST00000270642	241	M	-2.91538	0.0006999
A6NGN9	ENST00000270642	242	A	-2.47448	0.0037
A6NGN9	ENST00000270642	245	P	-2.59085	0.0021
A6NGN9	ENST00000270642	246	A	-2.84633	0.0006999
A6NGN9	ENST00000270642	247	D	-3.23636	9.999e-05
A6NGN9	ENST00000270642	248	F	-4.23029	9.999e-05
A6NGN9	ENST00000270642	249	Q	-2.65628	0.002
A6NGN9	ENST00000270642	263	E	-2.27506	0.006899
A6NGN9	ENST00000270642	267	V	-2.36275	0.005099
A6NGN9	ENST00000270642	268	Q	-2.36301	0.0032
A6NGN9	ENST00000270642	269	T	-2.90163	0.0005
A6NGN9	ENST00000270642	270	E	-3.33988	9.999e-05
A6NGN9	ENST00000270642	271	R	-2.46626	0.0034
A6NGN9	ENST00000270642	272	T	-2.84974	0.0005
A6NGN9	ENST00000270642	273	R	-4.0416	9.999e-05
A6NGN9	ENST00000270642	274	S	-3.66872	9.999e-05
A6NGN9	ENST00000270642	275	M	-2.97109	0.0004
A6NGN9	ENST00000270642	276	L	-2.61738	0.0014
A6NGN9	ENST00000270642	282	S	-2.87888	0.0009999
A6NGN9	ENST00000270642	283	A	-2.48087	0.0037
A6NGN9	ENST00000270642	284	R	-2.81465	0.0012
A6NGN9	ENST00000270642	285	H	-2.38301	0.006699
A6NGN9	ENST00000270642	286	Y	-2.74592	0.0014
A6NGN9	ENST00000270642	292	R	-2.77166	0.0016
A6NGN9	ENST00000270642	293	A	-3.89169	9.999e-05
A6NGN9	ENST00000270642	294	A	-3.64379	9.999e-05
A6NGN9	ENST00000270642	295	N	-3.16018	0.0004
A6NGN9	ENST00000270642	298	G	-2.54604	0.0024
A6NGN9	ENST00000270642	299	A	-2.89739	0.0006999
A6NGN9	ENST00000270642	300	S	-3.10196	0.0003
A6NGN9	ENST00000270642	301	S	-2.60988	0.0027
A6NIH7	ENST00000344651	70	P	-2.41819	0.006999
A6NIH7	ENST00000344651	71	E	-2.34573	0.006599
A6NIH7	ENST00000344651	75	R	-2.43862	0.0032
A6NIH7	ENST00000344651	76	L	-2.86212	0.0014
A6NIH7	ENST00000344651	77	S	-2.41192	0.004
A6NIH7	ENST00000344651	80	T	-2.84376	0.0004
A6NIH7	ENST00000344651	100	K	-2.70835	0.0023
A6NIH7	ENST00000344651	218	M	-2.44064	0.0048
A6NK06	ENST00000377462	103	H	-2.37241	0.005
A6NLU0	ENST00000434937	144	P	-2.32178	0.006999
A6NLU0	ENST00000434937	151	H	-2.3323	0.006799
A6NLU0	ENST00000434937	169	K	-2.35494	0.007799
A6NLU0	ENST00000434937	170	E	-2.31961	0.006999
A6NLU0	ENST00000434937	185	G	-2.31135	0.006499
A6NLU0	ENST00000434937	223	G	-2.72294	0.0007999
A6NLU0	ENST00000434937	225	R	-2.36018	0.0046
A6NLU0	ENST00000434937	251	R	-2.4923	0.0048
A8MT69	ENST00000392359	10	F	-2.40855	0.006599
A8MT69	ENST00000392359	11	R	-2.37849	0.006699
A8MT69	ENST00000392359	57	A	-2.66381	0.0041
A8MYU2	ENST00000399881	403	V	-2.452	0.0041
B1AL88	ENST00000375915	308	Y	-2.30004	0.005
B1AL88	ENST00000375915	310	A	-2.35967	0.006199
B1AL88	ENST00000375915	311	W	-2.31855	0.005
B1AL88	ENST00000375915	312	L	-2.32038	0.0048
B1AL88	ENST00000375915	313	C	-2.30018	0.005799
B1AL88	ENST00000375915	342	P	-2.65741	0.0006999
B1AL88	ENST00000375915	353	Y	-2.21201	0.007799
O00139	ENST00000401507	166	L	-2.34907	0.0048
O00139	ENST00000401507	200	M	-2.22764	0.006099
O00139	ENST00000401507	213	L	-2.45983	0.0028
O00139	ENST00000401507	219	I	-2.30219	0.006299
O00139	ENST00000401507	225	C	-2.61449	0.0015
O00139	ENST00000401507	227	C	-2.66641	0.0008999
O00139	ENST00000401507	228	V	-2.48273	0.0025
O00139	ENST00000401507	229	R	-2.8659	0.0003
O00139	ENST00000401507	230	K	-2.56942	0.0024
O00139	ENST00000401507	231	R	-2.78027	0.0004
O00139	ENST00000401507	232	P	-2.32185	0.005699
O00139	ENST00000401507	252	D	-2.56797	0.0013
O00139	ENST00000401507	253	V	-2.73926	0.0005999
O00139	ENST00000401507	254	V	-2.53427	0.0035
O00139	ENST00000401507	274	F	-2.36127	0.005399
O00139	ENST00000401507	275	R	-2.39639	0.0041
O00139	ENST00000401507	276	F	-2.86841	0.0003
O00139	ENST00000401507	279	A	-2.276	0.005199
O00139	ENST00000401507	280	F	-2.28036	0.005599
O00139	ENST00000401507	282	D	-2.35203	0.0048
O00139	ENST00000401507	286	N	-2.30049	0.005799
O00139	ENST00000401507	289	V	-2.60854	0.0005999
O00139	ENST00000401507	292	F	-2.18609	0.007999
O00139	ENST00000401507	293	T	-2.46479	0.0016
O00139	ENST00000401507	297	L	-2.7464	0.0005999
O00139	ENST00000401507	300	T	-2.38184	0.0049
O00139	ENST00000401507	301	I	-2.25844	0.008499
O00139	ENST00000401507	305	G	-2.52052	0.003
O00139	ENST00000401507	307	A	-2.67804	0.0015
O00139	ENST00000401507	308	T	-2.95608	0.0004
O00139	ENST00000401507	310	F	-2.293	0.005799
O00139	ENST00000401507	311	A	-2.45443	0.0031
O00139	ENST00000401507	312	Y	-2.38105	0.0033
O00139	ENST00000401507	313	G	-2.47911	0.0022
O00139	ENST00000401507	314	Q	-2.45669	0.0029
O00139	ENST00000401507	316	G	-2.43903	0.0031
O00139	ENST00000401507	317	S	-2.82588	0.0004
O00139	ENST00000401507	318	G	-2.69851	0.0006999
O00139	ENST00000401507	319	K	-2.52683	0.002
O00139	ENST00000401507	320	T	-2.22521	0.005799
O00139	ENST00000401507	322	T	-2.69319	0.0008999
O00139	ENST00000401507	323	M	-2.59898	0.0013
O00139	ENST00000401507	337	G	-2.31901	0.0047
O00139	ENST00000401507	340	A	-2.46069	0.0027
O00139	ENST00000401507	341	L	-2.38812	0.005399
O00139	ENST00000401507	342	A	-2.64611	0.0017
O00139	ENST00000401507	343	A	-2.45515	0.0041
O00139	ENST00000401507	346	V	-2.41008	0.005
O00139	ENST00000401507	364	A	-2.30204	0.005999
O00139	ENST00000401507	365	T	-2.57098	0.0022
O00139	ENST00000401507	367	F	-2.19254	0.007799
O00139	ENST00000401507	368	E	-2.15712	0.008999
O00139	ENST00000401507	369	I	-2.30802	0.005099
O00139	ENST00000401507	370	Y	-2.66079	0.0008999
O00139	ENST00000401507	410	V	-2.26073	0.007999
O00139	ENST00000401507	422	T	-2.2344	0.007099
O00139	ENST00000401507	433	S	-2.54041	0.0028
O00139	ENST00000401507	434	R	-2.67903	0.0009999
O00139	ENST00000401507	435	S	-2.60907	0.0013
O00139	ENST00000401507	436	H	-2.24536	0.006399
O00139	ENST00000401507	437	A	-2.37489	0.0041
O00139	ENST00000401507	438	V	-2.24494	0.006499
O00139	ENST00000401507	439	F	-2.48326	0.0026
O00139	ENST00000401507	440	Q	-2.15223	0.009899
O00139	ENST00000401507	442	I	-2.21284	0.008099
O00139	ENST00000401507	453	F	-2.26899	0.009199
O00139	ENST00000401507	454	S	-2.18805	0.009999
O00139	ENST00000401507	456	I	-2.36175	0.0038
O00139	ENST00000401507	457	D	-2.35872	0.004
O00139	ENST00000401507	458	L	-2.23704	0.007199
O00139	ENST00000401507	459	A	-2.72212	0.0005
O00139	ENST00000401507	460	G	-2.30343	0.006199
O00139	ENST00000401507	462	E	-2.20886	0.008099
O00139	ENST00000401507	468	S	-2.35565	0.0037
O00139	ENST00000401507	474	T	-2.42208	0.004
O00139	ENST00000401507	475	R	-2.3497	0.0044
O00139	ENST00000401507	477	E	-2.6442	0.0011
O00139	ENST00000401507	478	G	-2.79072	0.0005
O00139	ENST00000401507	481	I	-2.7907	0.0003
O00139	ENST00000401507	484	S	-2.39718	0.0027
O00139	ENST00000401507	492	I	-2.25763	0.007199
O00139	ENST00000401507	506	A	-2.23715	0.008199
O00139	ENST00000401507	510	T	-2.6401	0.0018
O00139	ENST00000401507	523	R	-2.34287	0.005599
O00139	ENST00000401507	524	T	-2.9127	9.999e-05
O00139	ENST00000401507	525	C	-3.14044	9.999e-05
O00139	ENST00000401507	526	M	-2.43786	0.0024
O00139	ENST00000401507	527	I	-2.60103	0.0013
O00139	ENST00000401507	528	A	-2.47349	0.0022
O00139	ENST00000401507	529	T	-3.06481	0.0003
O00139	ENST00000401507	530	I	-2.79709	0.0005999
O00139	ENST00000401507	531	S	-2.42402	0.005199
O00139	ENST00000401507	532	P	-2.37649	0.005799
O00139	ENST00000401507	536	S	-2.2132	0.009599
O00139	ENST00000401507	537	C	-2.31828	0.005
O00139	ENST00000401507	539	N	-2.23947	0.006799
O00139	ENST00000401507	543	T	-2.58209	0.0009999
O00139	ENST00000401507	546	Y	-2.17014	0.009599
O00139	ENST00000401507	547	A	-2.51059	0.0024
O00139	ENST00000401507	550	V	-2.21912	0.008699
O00141	ENST00000237305	112	V	-2.50502	0.0028
O00141	ENST00000237305	226	E	-2.31575	0.008199
O00141	ENST00000237305	241	F	-2.55287	0.0019
O00141	ENST00000237305	242	G	-2.29407	0.005799
O00141	ENST00000237305	243	L	-2.23638	0.006999
O00141	ENST00000237305	244	C	-2.25873	0.006099
O00141	ENST00000237305	261	P	-2.47473	0.0039
O00141	ENST00000237305	281	W	-2.46358	0.005099
O00141	ENST00000237305	285	A	-2.27287	0.006799
O00154	ENST00000377855	255	D	-2.7008	0.0008999
O00154	ENST00000377855	256	E	-2.30483	0.005699
O00154	ENST00000377855	258	A	-2.62689	0.002
O00154	ENST00000377855	259	G	-2.48576	0.0041
O00154	ENST00000377855	260	I	-2.43717	0.005499
O00154	ENST00000377855	261	V	-2.3632	0.006599
O00154	ENST00000377855	262	A	-2.56077	0.0032
O00154	ENST00000377855	272	T	-2.49195	0.0035
O00154	ENST00000377855	276	D	-2.3975	0.005999
O00154	ENST00000377855	306	I	-2.46839	0.0045
O00154	ENST00000377855	329	F	-2.61727	0.0024
O00154	ENST00000377855	330	F	-3.25015	9.999e-05
O00154	ENST00000377855	360	E	-2.33229	0.008199
O00154	ENST00000377855	361	G	-2.51889	0.0037
O00154	ENST00000377855	364	R	-2.38986	0.0044
O00167	ENST00000327619	274	D	-2.45865	0.004
O00167	ENST00000327619	277	E	-2.21429	0.006299
O00167	ENST00000327619	278	T	-2.22466	0.009499
O00167	ENST00000327619	313	F	-2.17229	0.008299
O00167	ENST00000327619	437	S	-2.18656	0.005399
O00167	ENST00000327619	440	N	-2.46495	0.0037
O00167	ENST00000327619	441	C	-2.6131	0.0021
O00167	ENST00000327619	456	A	-2.23388	0.007399
O00167	ENST00000327619	457	K	-2.21948	0.006999
O00167	ENST00000327619	497	Y	-2.35241	0.007399
O00167	ENST00000327619	498	V	-2.4175	0.005199
O00167	ENST00000327619	499	V	-2.27241	0.008599
O00167	ENST00000327619	500	I	-2.50592	0.0029
O00167	ENST00000327619	501	G	-2.857	0.0009999
O00167	ENST00000327619	502	D	-2.80074	0.0004
O00167	ENST00000327619	503	G	-2.4269	0.004
O00167	ENST00000327619	506	E	-2.56741	0.0022
O00167	ENST00000327619	507	E	-2.85194	0.0005999
O00167	ENST00000327619	517	F	-2.8919	0.0003
O00167	ENST00000327619	518	W	-2.82332	0.0006999
O00167	ENST00000327619	519	R	-2.52388	0.0029
O00167	ENST00000327619	520	I	-2.78136	0.0008999
O00167	ENST00000327619	538	L	-2.28784	0.007599
O00168	ENST00000351325	85	R	-2.41331	0.007599
O00168	ENST00000351325	86	R	-2.40602	0.006199
O00168	ENST00000351325	87	L	-2.81515	0.0011
O00168	ENST00000351325	88	S	-2.80323	0.0011
O00168	ENST00000351325	89	T	-2.50051	0.0044
O00180	ENST00000366621	41	F	-2.89717	0.0009999
O00180	ENST00000366621	42	S	-2.54367	0.0037
O00180	ENST00000366621	45	E	-2.51769	0.0039
O00180	ENST00000366621	107	A	-2.46597	0.0049
O00180	ENST00000366621	109	F	-2.96195	0.0005999
O00180	ENST00000366621	110	F	-2.85	0.0009999
O00180	ENST00000366621	111	A	-2.51894	0.0048
O00180	ENST00000366621	119	G	-2.35294	0.0039
O00180	ENST00000366621	120	Y	-2.18949	0.008799
O00180	ENST00000366621	130	G	-2.28934	0.006599
O00180	ENST00000366621	229	G	-2.20123	0.008499
O00180	ENST00000366621	250	T	-2.48608	0.0025
O00182	ENST00000395473	294	L	-2.49398	0.0038
O00189	ENST00000359593	379	Q	-2.63733	0.0016
O00198	ENST00000257572	24	G	-3.05952	9.999e-05
O00198	ENST00000257572	25	L	-2.99563	0.0003
O00198	ENST00000257572	26	R	-2.75887	0.0003
O00198	ENST00000257572	27	S	-3.16937	9.999e-05
O00198	ENST00000257572	28	S	-3.40387	9.999e-05
O00198	ENST00000257572	29	A	-3.52872	9.999e-05
O00198	ENST00000257572	30	A	-3.17219	0.0003
O00198	ENST00000257572	31	Q	-3.2283	9.999e-05
O00198	ENST00000257572	32	L	-3.74471	9.999e-05
O00198	ENST00000257572	33	T	-3.73664	9.999e-05
O00198	ENST00000257572	34	A	-3.48055	9.999e-05
O00198	ENST00000257572	35	A	-3.28529	9.999e-05
O00198	ENST00000257572	36	R	-3.24841	0.0002
O00198	ENST00000257572	37	L	-3.28017	0.0002
O00198	ENST00000257572	38	K	-3.48126	0.0002
O00198	ENST00000257572	39	A	-3.46433	0.0002
O00198	ENST00000257572	40	L	-3.19898	0.0002
O00198	ENST00000257572	41	G	-2.70043	0.0016
O00198	ENST00000257572	42	D	-2.71212	0.0016
O00198	ENST00000257572	43	E	-3.21163	9.999e-05
O00198	ENST00000257572	44	L	-2.96345	0.0005
O00198	ENST00000257572	45	H	-3.07628	0.0003
O00198	ENST00000257572	46	Q	-3.10956	0.0003
O00198	ENST00000257572	47	R	-3.32761	0.0002
O00198	ENST00000257572	48	T	-3.14997	0.0004
O00198	ENST00000257572	49	M	-3.74383	9.999e-05
O00198	ENST00000257572	50	W	-3.58129	9.999e-05
O00198	ENST00000257572	51	R	-3.58469	9.999e-05
O00198	ENST00000257572	52	R	-3.06503	0.0003
O00198	ENST00000257572	53	R	-2.97654	0.0004
O00204	ENST00000201586	52	A	-2.32962	0.005399
O00204	ENST00000201586	105	E	-2.78102	0.0007999
O00204	ENST00000201586	210	Y	-2.34822	0.006099
O00204	ENST00000201586	211	E	-2.41895	0.005099
O00204	ENST00000201586	278	C	-2.53107	0.0027
O00204	ENST00000201586	279	G	-2.44858	0.0041
O00204	ENST00000201586	280	D	-2.47972	0.0033
O00204	ENST00000201586	281	W	-2.55808	0.0023
O00204	ENST00000201586	308	P	-2.28927	0.006599
O00206	ENST00000355622	503	L	-2.21167	0.007399
O00206	ENST00000355622	601	L	-2.21953	0.007699
O00214	ENST00000341872	49	D	-2.26223	0.006599
O00217	ENST00000313468	67	G	-2.55126	0.0022
O00217	ENST00000313468	89	G	-2.22253	0.006699
O00217	ENST00000313468	96	R	-3.16105	0.0002
O00217	ENST00000313468	102	R	-2.52898	0.0043
O00217	ENST00000313468	103	R	-2.41124	0.006399
O00217	ENST00000313468	109	E	-2.66161	0.0026
O00217	ENST00000313468	110	R	-2.48433	0.0045
O00217	ENST00000313468	111	C	-2.93592	0.0004
O00217	ENST00000313468	157	Q	-2.54268	0.0031
O00217	ENST00000313468	164	A	-2.34404	0.006999
O00217	ENST00000313468	167	E	-2.66344	0.0021
O00222	ENST00000358373	76	L	-2.19984	0.009999
O00231	ENST00000261712	28	H	-2.65678	0.0014
O00231	ENST00000261712	29	S	-2.40164	0.005799
O00231	ENST00000261712	31	V	-2.22823	0.009299
O00231	ENST00000261712	93	L	-2.31651	0.006499
O00231	ENST00000261712	105	Q	-2.44143	0.0029
O00231	ENST00000261712	106	E	-2.42652	0.0037
O00231	ENST00000261712	116	W	-2.2538	0.009499
O00231	ENST00000261712	174	S	-2.40231	0.0038
O00231	ENST00000261712	185	K	-2.57498	0.0028
O00231	ENST00000261712	186	A	-2.39445	0.005199
O00231	ENST00000261712	187	R	-2.32461	0.005199
O00231	ENST00000261712	188	A	-2.41538	0.005099
O00231	ENST00000261712	190	L	-2.93803	0.0006999
O00231	ENST00000261712	210	L	-2.48672	0.0044
O00231	ENST00000261712	211	D	-2.22265	0.009699
O00231	ENST00000261712	213	Q	-2.53046	0.0019
O00231	ENST00000261712	214	S	-2.29281	0.009199
O00231	ENST00000261712	215	G	-2.34947	0.006799
O00231	ENST00000261712	217	I	-3.09568	0.0002
O00231	ENST00000261712	218	H	-2.36858	0.005499
O00231	ENST00000261712	224	D	-2.25271	0.008299
O00231	ENST00000261712	228	A	-2.27971	0.006999
O00231	ENST00000261712	298	S	-2.21193	0.009099
O00231	ENST00000261712	389	D	-2.16525	0.009299
O00232	ENST00000356126	15	K	-2.43192	0.005699
O00232	ENST00000356126	126	D	-2.32995	0.006799
O00232	ENST00000356126	130	M	-2.40785	0.005199
O00232	ENST00000356126	136	I	-2.22167	0.009599
O00232	ENST00000356126	140	I	-2.25865	0.009699
O00232	ENST00000356126	141	E	-2.89414	0.0005999
O00232	ENST00000356126	142	R	-2.2987	0.008899
O00232	ENST00000356126	143	A	-2.2875	0.007899
O00232	ENST00000356126	144	R	-2.57598	0.0027
O00232	ENST00000356126	145	L	-2.37806	0.005899
O00232	ENST00000356126	171	V	-2.23598	0.008399
O00232	ENST00000356126	172	E	-2.86421	0.0008999
O00232	ENST00000356126	175	G	-2.2485	0.005599
O00232	ENST00000356126	185	F	-2.3449	0.005399
O00232	ENST00000356126	189	Q	-2.20323	0.008299
O00232	ENST00000356126	389	S	-2.18872	0.009399
O00238	ENST00000264568	332	D	-2.65833	0.0014
O00238	ENST00000264568	353	L	-2.43078	0.0043
O00238	ENST00000264568	377	Y	-2.5681	0.0019
O00238	ENST00000264568	380	P	-2.34665	0.005799
O00238	ENST00000264568	426	P	-2.48159	0.0037
O00238	ENST00000264568	451	P	-2.21055	0.009799
O00238	ENST00000264568	452	S	-2.25861	0.006599
O00253	ENST00000290953	103	D	-2.18467	0.009699
O00264	ENST00000217971	83	G	-3.01472	0.0005
O00264	ENST00000217971	86	D	-2.77362	0.0015
O00264	ENST00000217971	87	P	-2.38284	0.005499
O00264	ENST00000217971	89	I	-2.33127	0.009899
O00264	ENST00000217971	99	D	-2.27731	0.009899
O00264	ENST00000217971	101	T	-3.52267	9.999e-05
O00264	ENST00000217971	102	K	-2.65242	0.0009999
O00264	ENST00000217971	104	R	-2.67508	0.0026
O00264	ENST00000217971	106	F	-2.62062	0.0023
O00264	ENST00000217971	108	G	-3.0733	0.0004
O00264	ENST00000217971	109	P	-2.304	0.008499
O00264	ENST00000217971	111	G	-2.53124	0.0046
O00267	ENST00000432763	189	E	-2.57499	0.002
O00267	ENST00000432763	217	A	-2.37269	0.0049
O00267	ENST00000432763	218	P	-2.20513	0.008299
O00267	ENST00000432763	279	V	-2.45909	0.003
O00267	ENST00000432763	280	R	-2.85275	9.999e-05
O00267	ENST00000432763	281	L	-3.12879	0.0003
O00267	ENST00000432763	282	K	-2.92196	0.0004
O00267	ENST00000432763	283	R	-2.18877	0.007499
O00267	ENST00000432763	284	G	-2.38495	0.0028
O00267	ENST00000432763	287	K	-2.46928	0.002
O00267	ENST00000432763	290	I	-2.30037	0.006399
O00267	ENST00000432763	291	A	-2.5308	0.0019
O00267	ENST00000432763	309	P	-2.51725	0.0027
O00267	ENST00000432763	335	P	-2.54803	0.0022
O00267	ENST00000432763	382	I	-2.47714	0.0026
O00267	ENST00000432763	436	L	-2.24533	0.006299
O00267	ENST00000432763	488	D	-2.20998	0.009899
O00267	ENST00000432763	525	A	-2.28828	0.0047
O00267	ENST00000432763	535	E	-2.13185	0.009199
O00267	ENST00000432763	538	E	-2.30191	0.007699
O00267	ENST00000432763	550	I	-2.76283	0.0008999
O00267	ENST00000432763	552	R	-2.35782	0.005499
O00267	ENST00000432763	553	L	-2.27297	0.007999
O00267	ENST00000432763	554	E	-2.34203	0.006099
O00267	ENST00000432763	555	R	-2.27097	0.007799
O00267	ENST00000432763	717	Y	-2.21898	0.009399
O00267	ENST00000432763	727	A	-2.79075	0.0013
O00267	ENST00000432763	728	T	-2.36659	0.005399
O00267	ENST00000432763	731	T	-3.0283	9.999e-05
O00267	ENST00000432763	732	A	-3.02648	0.0002
O00267	ENST00000432763	733	R	-2.76558	0.0008999
O00267	ENST00000432763	734	V	-2.24933	0.007499
O00267	ENST00000432763	744	S	-2.38676	0.0046
O00267	ENST00000432763	745	V	-3.04577	0.0002
O00267	ENST00000432763	746	D	-2.85016	0.0005
O00267	ENST00000432763	747	R	-3.09925	0.0002
O00267	ENST00000432763	748	Q	-2.28614	0.005599
O00267	ENST00000432763	749	R	-2.4372	0.0041
O00267	ENST00000432763	750	L	-2.38212	0.007199
O00294	ENST00000229771	299	A	-2.91485	0.0011
O00294	ENST00000229771	304	T	-2.33723	0.008299
O00294	ENST00000229771	305	V	-2.5241	0.0046
O00294	ENST00000229771	438	R	-2.2651	0.009499
O00294	ENST00000229771	502	I	-2.55763	0.0031
O00294	ENST00000229771	503	V	-2.28088	0.007699
O00294	ENST00000229771	517	D	-2.81776	0.0017
O00294	ENST00000229771	518	Y	-2.80784	0.0008999
O00294	ENST00000229771	519	R	-2.72202	0.0019
O00294	ENST00000229771	522	L	-2.72528	0.0018
O00299	ENST00000375779	130	E	-2.26978	0.008499
O00303	ENST00000533626	91	V	-2.38483	0.007199
O00303	ENST00000533626	105	S	-2.93957	0.0005999
O00303	ENST00000533626	106	Y	-2.2567	0.009599
O00303	ENST00000533626	107	E	-2.6184	0.0017
O00303	ENST00000533626	108	R	-2.53281	0.002
O00303	ENST00000533626	109	R	-2.70618	0.0011
O00303	ENST00000533626	112	G	-2.17124	0.008899
O00303	ENST00000533626	113	A	-2.98045	0.0005
O00303	ENST00000533626	114	A	-2.30683	0.005699
O00303	ENST00000533626	115	R	-2.86486	0.0005
O00303	ENST00000533626	116	V	-3.31033	9.999e-05
O00303	ENST00000533626	117	I	-3.2094	0.0002
O00303	ENST00000533626	118	G	-2.73527	0.0005
O00303	ENST00000533626	128	S	-2.67373	0.0024
O00303	ENST00000533626	172	W	-2.3093	0.007699
O00303	ENST00000533626	173	Y	-2.32549	0.008199
O00303	ENST00000533626	174	A	-2.4872	0.005199
O00303	ENST00000533626	175	T	-2.39515	0.006099
O00303	ENST00000533626	180	T	-2.83938	0.0006999
O00303	ENST00000533626	184	V	-2.30324	0.005099
O00303	ENST00000533626	186	I	-2.4935	0.0027
O00303	ENST00000533626	188	E	-2.2747	0.007199
O00303	ENST00000533626	189	Y	-2.36337	0.0048
O00303	ENST00000533626	190	Y	-2.30945	0.007199
O00303	ENST00000533626	191	S	-2.48251	0.0043
O00308	ENST00000359154	627	T	-2.25096	0.009399
O00308	ENST00000359154	628	L	-2.42735	0.0039
O00308	ENST00000359154	704	Y	-2.23017	0.007199
O00308	ENST00000359154	708	L	-2.39067	0.0042
O00308	ENST00000359154	743	K	-2.45867	0.0045
O00308	ENST00000359154	797	F	-2.23007	0.009999
O00308	ENST00000359154	798	V	-2.30239	0.008099
O00308	ENST00000359154	799	T	-2.77001	0.0008999
O00308	ENST00000359154	814	G	-2.31465	0.006199
O00308	ENST00000359154	819	Q	-2.27415	0.007099
O00308	ENST00000359154	835	S	-2.42604	0.0042
O00308	ENST00000359154	837	T	-2.81327	0.0003
O00308	ENST00000359154	838	C	-2.48896	0.0022
O00308	ENST00000359154	839	F	-2.39358	0.005499
O00308	ENST00000359154	840	N	-2.46397	0.004
O00311	ENST00000234626	177	D	-2.5606	0.003
O00311	ENST00000234626	221	E	-2.25079	0.006599
O00311	ENST00000234626	368	Q	-2.25441	0.006699
O00311	ENST00000234626	375	G	-2.648	0.0012
O00329	ENST00000377346	28	T	-2.29759	0.005
O00329	ENST00000377346	38	R	-2.3062	0.008599
O00329	ENST00000377346	41	N	-3.03975	0.0003
O00329	ENST00000377346	42	L	-3.40033	9.999e-05
O00329	ENST00000377346	43	S	-2.16775	0.008599
O00329	ENST00000377346	46	K	-2.48395	0.0022
O00329	ENST00000377346	48	L	-2.34851	0.005599
O00329	ENST00000377346	49	L	-2.2477	0.009399
O00329	ENST00000377346	50	W	-2.22677	0.008999
O00329	ENST00000377346	58	L	-2.41031	0.0023
O00329	ENST00000377346	70	F	-2.26038	0.008499
O00329	ENST00000377346	74	N	-2.31929	0.007099
O00329	ENST00000377346	82	L	-2.89469	0.0003
O00329	ENST00000377346	84	D	-2.53003	0.0023
O00329	ENST00000377346	85	E	-2.8064	0.0005
O00329	ENST00000377346	86	Q	-2.58251	0.0018
O00329	ENST00000377346	87	R	-3.17402	0.0003
O00329	ENST00000377346	88	R	-2.67119	0.0019
O00329	ENST00000377346	89	L	-3.10608	0.0004
O00329	ENST00000377346	91	D	-2.36849	0.005699
O00329	ENST00000377346	92	V	-3.10996	0.0002
O00329	ENST00000377346	93	Q	-2.29935	0.005199
O00329	ENST00000377346	101	L	-2.19211	0.009399
O00329	ENST00000377346	121	I	-2.65894	0.0023
O00329	ENST00000377346	123	K	-2.26662	0.009599
O00329	ENST00000377346	124	G	-2.57133	0.0019
O00329	ENST00000377346	126	H	-2.48573	0.0023
O00329	ENST00000377346	128	F	-2.9128	0.0002
O00329	ENST00000377346	136	V	-2.30508	0.006999
O00329	ENST00000377346	163	L	-2.27966	0.006299
O00329	ENST00000377346	212	V	-2.46574	0.005199
O00329	ENST00000377346	213	P	-2.37217	0.006299
O00329	ENST00000377346	216	L	-2.29924	0.008899
O00329	ENST00000377346	217	M	-2.5089	0.0044
O00329	ENST00000377346	240	T	-2.59015	0.002
O00329	ENST00000377346	241	L	-2.69176	0.0008999
O00329	ENST00000377346	250	L	-2.55703	0.0022
O00329	ENST00000377346	254	Y	-2.458	0.0043
O00329	ENST00000377346	276	M	-2.37392	0.0048
O00329	ENST00000377346	347	L	-2.55421	0.0031
O00329	ENST00000377346	348	F	-2.48204	0.0049
O00329	ENST00000377346	360	S	-2.20851	0.008499
O00329	ENST00000377346	388	A	-2.39831	0.0049
O00329	ENST00000377346	391	C	-2.53566	0.0027
O00329	ENST00000377346	392	F	-2.54202	0.0034
O00329	ENST00000377346	394	L	-2.40676	0.005199
O00329	ENST00000377346	471	L	-2.45052	0.0045
O00329	ENST00000377346	545	A	-2.28562	0.008099
O00329	ENST00000377346	546	L	-2.56236	0.0025
O00329	ENST00000377346	549	L	-2.82623	0.0008999
O00329	ENST00000377346	560	D	-2.31756	0.005199
O00329	ENST00000377346	561	V	-2.25905	0.009099
O00329	ENST00000377346	580	L	-2.3715	0.005799
O00329	ENST00000377346	605	D	-2.55857	0.0027
O00329	ENST00000377346	613	L	-2.22132	0.007299
O00329	ENST00000377346	617	Q	-2.39801	0.0024
O00329	ENST00000377346	636	R	-2.61245	0.0019
O00329	ENST00000377346	637	A	-2.35055	0.005
O00329	ENST00000377346	638	L	-2.44913	0.0046
O00329	ENST00000377346	648	F	-2.67583	0.0015
O00329	ENST00000377346	650	H	-2.59582	0.0018
O00329	ENST00000377346	651	L	-2.43684	0.005
O00329	ENST00000377346	652	R	-2.61272	0.0021
O00329	ENST00000377346	653	S	-2.37967	0.0047
O00329	ENST00000377346	654	E	-2.51425	0.0036
O00329	ENST00000377346	655	M	-2.94806	0.0012
O00329	ENST00000377346	666	L	-2.2597	0.009899
O00329	ENST00000377346	668	L	-2.57383	0.0026
O00329	ENST00000377346	669	E	-2.56967	0.002
O00329	ENST00000377346	716	H	-2.29584	0.007899
O00329	ENST00000377346	745	C	-2.51216	0.0017
O00329	ENST00000377346	748	Q	-2.16543	0.009899
O00329	ENST00000377346	756	M	-2.20892	0.009299
O00329	ENST00000377346	758	P	-2.36386	0.004
O00329	ENST00000377346	760	W	-2.34917	0.0046
O00329	ENST00000377346	761	I	-2.30257	0.0045
O00329	ENST00000377346	762	M	-2.3635	0.005099
O00329	ENST00000377346	775	G	-2.24759	0.007399
O00329	ENST00000377346	777	I	-2.42275	0.0029
O00329	ENST00000377346	779	K	-2.25048	0.008099
O00329	ENST00000377346	783	D	-2.51141	0.0037
O00329	ENST00000377346	784	L	-2.89501	0.0004
O00329	ENST00000377346	785	R	-2.58246	0.0014
O00329	ENST00000377346	786	Q	-2.73564	0.0009999
O00329	ENST00000377346	787	D	-2.77258	0.0007999
O00329	ENST00000377346	788	M	-2.7699	0.0006999
O00329	ENST00000377346	789	L	-2.88843	0.0003
O00329	ENST00000377346	790	T	-2.34981	0.0043
O00329	ENST00000377346	793	M	-2.26572	0.005399
O00329	ENST00000377346	794	I	-2.45376	0.0023
O00329	ENST00000377346	797	M	-2.56743	0.0014
O00329	ENST00000377346	817	P	-2.56734	0.0025
O00329	ENST00000377346	818	T	-2.38808	0.005399
O00329	ENST00000377346	819	G	-2.28713	0.008699
O00329	ENST00000377346	833	T	-2.7173	0.0006999
O00329	ENST00000377346	834	I	-3.08537	9.999e-05
O00329	ENST00000377346	835	A	-2.59203	0.0009999
O00329	ENST00000377346	836	N	-2.53414	0.0014
O00329	ENST00000377346	837	I	-2.58826	0.0012
O00329	ENST00000377346	838	Q	-2.61925	0.0017
O00329	ENST00000377346	855	L	-2.2804	0.006199
O00329	ENST00000377346	874	E	-2.24904	0.009199
O00329	ENST00000377346	876	T	-2.47585	0.0035
O00329	ENST00000377346	881	G	-2.26629	0.007499
O00329	ENST00000377346	883	C	-2.36772	0.0043
O00329	ENST00000377346	884	V	-2.49878	0.0016
O00329	ENST00000377346	885	A	-2.62342	0.0009999
O00329	ENST00000377346	886	T	-2.59525	0.002
O00329	ENST00000377346	887	Y	-2.44898	0.0029
O00329	ENST00000377346	888	V	-2.33085	0.0049
O00329	ENST00000377346	889	L	-2.26286	0.005299
O00329	ENST00000377346	890	G	-2.27326	0.006399
O00329	ENST00000377346	891	I	-2.75294	0.0006999
O00329	ENST00000377346	892	G	-2.49022	0.0023
O00329	ENST00000377346	893	D	-2.2715	0.006599
O00329	ENST00000377346	894	R	-2.39297	0.0036
O00329	ENST00000377346	895	H	-2.76127	0.0005999
O00329	ENST00000377346	896	S	-2.53927	0.0013
O00329	ENST00000377346	897	D	-2.52448	0.0014
O00329	ENST00000377346	898	N	-2.53993	0.0021
O00329	ENST00000377346	899	I	-2.41495	0.0043
O00329	ENST00000377346	901	I	-2.28669	0.007299
O00329	ENST00000377346	913	G	-2.14923	0.009199
O00329	ENST00000377346	914	H	-2.32072	0.005199
O00329	ENST00000377346	915	F	-2.29947	0.005299
O00329	ENST00000377346	916	L	-2.60931	0.0007999
O00329	ENST00000377346	917	G	-3.19425	0.0002
O00329	ENST00000377346	918	N	-2.40259	0.0043
O00329	ENST00000377346	919	F	-2.5613	0.0017
O00329	ENST00000377346	927	R	-2.41715	0.0028
O00329	ENST00000377346	928	E	-2.60056	0.0019
O00329	ENST00000377346	929	R	-2.33205	0.005799
O00329	ENST00000377346	930	V	-2.64296	0.0012
O00329	ENST00000377346	931	P	-2.44016	0.0028
O00329	ENST00000377346	941	V	-2.29638	0.006599
O00329	ENST00000377346	967	L	-2.36946	0.006599
O00329	ENST00000377346	977	L	-2.28528	0.005399
O00329	ENST00000377346	980	L	-2.35736	0.006399
O00329	ENST00000377346	981	M	-2.24863	0.009799
O00329	ENST00000377346	982	R	-2.33177	0.005899
O00329	ENST00000377346	984	A	-2.63114	0.0025
O00329	ENST00000377346	986	L	-2.63537	0.0011
O00329	ENST00000377346	997	Y	-2.4249	0.0045
O00329	ENST00000377346	1001	S	-2.32978	0.005899
O00329	ENST00000377346	1015	F	-2.27325	0.006999
O00329	ENST00000377346	1017	V	-2.20195	0.007999
O00329	ENST00000377346	1018	K	-2.52743	0.0019
O00329	ENST00000377346	1019	F	-2.44899	0.0041
O00329	ENST00000377346	1020	N	-2.47317	0.0039
O00329	ENST00000377346	1021	E	-2.3898	0.005
O00329	ENST00000377346	1022	A	-2.64744	0.0012
O00329	ENST00000377346	1023	L	-2.40535	0.004
O00329	ENST00000377346	1024	R	-2.36262	0.0044
O00329	ENST00000377346	1025	E	-2.53729	0.0018
O00399	ENST00000221114	30	G	-2.46924	0.005199
O00399	ENST00000221114	33	T	-2.46679	0.005299
O00399	ENST00000221114	51	G	-2.28869	0.009099
O00399	ENST00000221114	54	N	-2.80595	0.0007999
O00408	ENST00000334456	396	L	-2.21528	0.007299
O00408	ENST00000334456	425	S	-2.25822	0.008799
O00408	ENST00000334456	430	C	-2.32829	0.005899
O00408	ENST00000334456	431	S	-2.34192	0.0046
O00408	ENST00000334456	433	F	-2.91076	0.0004
O00408	ENST00000334456	440	L	-3.26059	0.0002
O00408	ENST00000334456	454	S	-2.27259	0.006099
O00408	ENST00000334456	464	G	-2.40131	0.0038
O00408	ENST00000334456	465	I	-3.00183	0.0007999
O00408	ENST00000334456	466	A	-3.17918	0.0002
O00408	ENST00000334456	467	G	-2.98227	0.0003
O00408	ENST00000334456	468	H	-3.30513	9.999e-05
O00408	ENST00000334456	469	V	-3.06483	0.0004
O00408	ENST00000334456	470	A	-3.0362	0.0005999
O00408	ENST00000334456	478	I	-2.4868	0.003
O00408	ENST00000334456	480	D	-2.81079	0.0003
O00408	ENST00000334456	481	A	-3.2535	9.999e-05
O00408	ENST00000334456	483	A	-2.21551	0.006999
O00408	ENST00000334456	484	H	-2.39108	0.006399
O00408	ENST00000334456	487	F	-2.67376	0.002
O00408	ENST00000334456	499	T	-2.51434	0.0034
O00408	ENST00000334456	500	R	-2.61272	0.0024
O00408	ENST00000334456	501	N	-3.18342	0.0003
O00408	ENST00000334456	502	I	-2.7998	0.0013
O00408	ENST00000334456	503	L	-2.61614	0.0016
O00408	ENST00000334456	504	C	-2.92636	0.0005999
O00408	ENST00000334456	505	F	-2.93248	0.0005999
O00408	ENST00000334456	507	I	-2.25885	0.009599
O00408	ENST00000334456	515	I	-2.58916	0.0023
O00408	ENST00000334456	516	G	-2.57156	0.0021
O00408	ENST00000334456	517	V	-3.25159	9.999e-05
O00408	ENST00000334456	519	E	-2.93859	0.0005999
O00408	ENST00000334456	520	L	-2.88553	0.0006999
O00408	ENST00000334456	521	V	-3.36345	0.0002
O00408	ENST00000334456	522	N	-2.70564	0.0011
O00408	ENST00000334456	523	K	-2.39915	0.005799
O00408	ENST00000334456	528	W	-2.31589	0.006499
O00408	ENST00000334456	529	F	-2.34871	0.0044
O00408	ENST00000334456	530	S	-2.29493	0.005499
O00408	ENST00000334456	536	L	-2.36316	0.005299
O00408	ENST00000334456	537	A	-2.38231	0.005299
O00408	ENST00000334456	543	Y	-2.23187	0.009499
O00408	ENST00000334456	545	G	-2.50938	0.0034
O00408	ENST00000334456	546	I	-2.27106	0.008099
O00408	ENST00000334456	548	I	-2.60882	0.0017
O00408	ENST00000334456	549	A	-2.93709	9.999e-05
O00408	ENST00000334456	550	H	-2.25944	0.006499
O00408	ENST00000334456	551	S	-2.51619	0.0034
O00408	ENST00000334456	559	E	-2.3506	0.0042
O00408	ENST00000334456	560	A	-2.38959	0.0037
O00408	ENST00000334456	561	Q	-2.43373	0.0023
O00408	ENST00000334456	562	Y	-2.39834	0.0025
O00408	ENST00000334456	563	R	-2.44263	0.0023
O00408	ENST00000334456	564	S	-2.53082	0.0015
O00408	ENST00000334456	565	H	-2.59798	0.0014
O00408	ENST00000334456	566	L	-2.47648	0.0017
O00408	ENST00000334456	567	A	-2.4845	0.0023
O00408	ENST00000334456	568	N	-2.62194	0.0014
O00408	ENST00000334456	571	M	-2.39957	0.0048
O00408	ENST00000334456	572	M	-2.70384	0.0007999
O00408	ENST00000334456	577	V	-2.57605	0.0013
O00408	ENST00000334456	610	L	-2.42703	0.005199
O00408	ENST00000334456	618	A	-2.3587	0.005699
O00408	ENST00000334456	624	Q	-2.33377	0.0043
O00408	ENST00000334456	640	A	-2.37339	0.005599
O00408	ENST00000334456	641	R	-2.3711	0.007899
O00408	ENST00000334456	650	Y	-2.52968	0.0033
O00408	ENST00000334456	659	M	-2.59844	0.0026
O00408	ENST00000334456	661	A	-2.60228	0.0012
O00408	ENST00000334456	662	F	-2.54077	0.0031
O00408	ENST00000334456	663	S	-2.74564	0.0006999
O00408	ENST00000334456	664	V	-2.5835	0.0019
O00408	ENST00000334456	667	F	-2.2517	0.005999
O00408	ENST00000334456	697	D	-2.42527	0.0028
O00408	ENST00000334456	699	D	-2.31675	0.007299
O00408	ENST00000334456	719	Y	-2.22208	0.007499
O00408	ENST00000334456	725	V	-2.24236	0.008099
O00408	ENST00000334456	726	M	-2.50823	0.0026
O00408	ENST00000334456	727	E	-2.69202	0.0007999
O00408	ENST00000334456	728	R	-2.34094	0.004
O00408	ENST00000334456	729	H	-2.48005	0.0027
O00408	ENST00000334456	730	H	-2.3685	0.0045
O00408	ENST00000334456	731	F	-2.54869	0.0019
O00408	ENST00000334456	734	A	-2.22392	0.009099
O00408	ENST00000334456	736	A	-2.2549	0.007999
O00408	ENST00000334456	739	N	-2.37484	0.0035
O00408	ENST00000334456	740	T	-2.38397	0.0041
O00408	ENST00000334456	750	S	-2.17038	0.008399
O00408	ENST00000334456	751	R	-2.25413	0.005699
O00408	ENST00000334456	755	Q	-2.30329	0.007699
O00408	ENST00000334456	758	L	-2.42737	0.004
O00408	ENST00000334456	759	D	-2.31604	0.006199
O00408	ENST00000334456	762	R	-2.49593	0.0022
O00408	ENST00000334456	763	D	-2.74411	0.0005
O00408	ENST00000334456	765	I	-2.31252	0.008099
O00408	ENST00000334456	766	L	-2.78147	0.0005999
O00408	ENST00000334456	801	C	-2.20429	0.009099
O00408	ENST00000334456	811	D	-2.24899	0.007699
O00408	ENST00000334456	814	K	-2.62636	0.0022
O00408	ENST00000334456	815	G	-2.56781	0.0021
O00408	ENST00000334456	818	T	-2.25928	0.009299
O00408	ENST00000334456	819	T	-2.6865	0.0013
O00408	ENST00000334456	821	K	-2.26092	0.009099
O00408	ENST00000334456	822	I	-2.40674	0.0044
O00408	ENST00000334456	823	A	-2.45484	0.0038
O00408	ENST00000334456	826	I	-2.34648	0.0045
O00408	ENST00000334456	827	Y	-2.60304	0.0011
O00408	ENST00000334456	854	Y	-2.22287	0.007899
O00408	ENST00000334456	855	I	-2.44724	0.0026
O00408	ENST00000334456	859	Q	-2.78354	0.0004
O00408	ENST00000334456	860	I	-2.82173	0.0005999
O00408	ENST00000334456	863	M	-2.37527	0.005999
O00408	ENST00000334456	891	N	-2.76063	0.0015
O00408	ENST00000334456	895	W	-2.54303	0.0019
O00410	ENST00000357602	20	S	-2.46241	0.0029
O00410	ENST00000357602	21	P	-2.36145	0.004
O00410	ENST00000357602	58	A	-2.43803	0.0029
O00410	ENST00000357602	172	V	-2.23473	0.008999
O00410	ENST00000357602	173	I	-2.27665	0.006999
O00410	ENST00000357602	176	M	-2.39442	0.0048
O00410	ENST00000357602	372	W	-2.35254	0.005199
O00410	ENST00000357602	376	H	-2.60893	0.0017
O00410	ENST00000357602	412	H	-2.32791	0.006299
O00410	ENST00000357602	565	G	-2.43115	0.003
O00410	ENST00000357602	600	Q	-2.13346	0.009599
O00410	ENST00000357602	601	I	-2.33643	0.0037
O00410	ENST00000357602	605	I	-2.87422	0.0005999
O00410	ENST00000357602	606	S	-2.26164	0.007199
O00410	ENST00000357602	608	W	-2.57362	0.0014
O00410	ENST00000357602	609	A	-2.24711	0.007099
O00410	ENST00000357602	610	R	-2.3349	0.0041
O00410	ENST00000357602	611	M	-2.60922	0.0009999
O00410	ENST00000357602	629	P	-2.28517	0.007099
O00410	ENST00000357602	630	L	-2.49443	0.003
O00410	ENST00000357602	669	G	-2.30013	0.005
O00410	ENST00000357602	675	L	-2.21264	0.006799
O00410	ENST00000357602	678	K	-2.27795	0.007499
O00410	ENST00000357602	713	F	-2.42851	0.0037
O00410	ENST00000357602	716	H	-2.6548	0.0007999
O00410	ENST00000357602	717	D	-2.19186	0.008999
O00410	ENST00000357602	718	G	-2.36541	0.005299
O00410	ENST00000357602	719	V	-2.95287	0.0003
O00410	ENST00000357602	720	R	-3.14927	0.0002
O00410	ENST00000357602	765	V	-2.23545	0.009799
O00410	ENST00000357602	769	I	-2.37246	0.005599
O00410	ENST00000357602	807	N	-2.60062	0.0012
O00410	ENST00000357602	808	Q	-2.64946	0.0015
O00410	ENST00000357602	809	E	-2.35192	0.0044
O00410	ENST00000357602	810	L	-2.36562	0.0042
O00410	ENST00000357602	811	R	-2.58153	0.0014
O00410	ENST00000357602	812	Q	-2.38253	0.0038
O00410	ENST00000357602	813	V	-2.41363	0.0039
O00410	ENST00000357602	814	K	-2.3673	0.005299
O00410	ENST00000357602	815	R	-2.73566	0.0008999
O00410	ENST00000357602	820	Y	-2.22652	0.006699
O00410	ENST00000357602	828	L	-2.84368	0.0002
O00410	ENST00000357602	839	L	-2.3443	0.0037
O00410	ENST00000357602	880	D	-2.29923	0.0044
O00410	ENST00000357602	976	V	-2.2262	0.008199
O00411	ENST00000588649	509	F	-2.45291	0.005
O00411	ENST00000588649	514	V	-2.32397	0.006599
O00411	ENST00000588649	725	G	-2.63754	0.0021
O00411	ENST00000588649	727	P	-2.20365	0.009699
O00411	ENST00000588649	730	G	-2.44197	0.0047
O00411	ENST00000588649	732	P	-2.61726	0.0024
O00411	ENST00000588649	733	A	-3.33763	0.0002
O00411	ENST00000588649	734	P	-2.26349	0.008499
O00411	ENST00000588649	772	M	-2.30466	0.008799
O00411	ENST00000588649	820	V	-2.32663	0.008999
O00411	ENST00000588649	938	S	-2.38153	0.005399
O00422	ENST00000607003	20	I	-2.68004	0.0018
O00422	ENST00000607003	21	D	-2.91712	0.0008999
O00422	ENST00000607003	22	R	-3.19528	0.0003
O00422	ENST00000607003	23	E	-2.73384	0.0008999
O00422	ENST00000607003	25	T	-3.26085	0.0002
O00422	ENST00000607003	30	L	-2.47654	0.0037
O00422	ENST00000607003	31	R	-2.74112	0.0016
O00422	ENST00000607003	37	N	-2.41412	0.005899
O00422	ENST00000607003	39	R	-2.34258	0.006199
O00422	ENST00000607003	40	H	-2.64649	0.0024
O00422	ENST00000607003	55	E	-2.3785	0.007099
O00422	ENST00000607003	61	W	-2.9171	0.0002
O00422	ENST00000607003	62	M	-2.22765	0.006099
O00422	ENST00000607003	63	D	-3.06258	0.0003
O00422	ENST00000607003	64	A	-2.93682	0.0002
O00422	ENST00000607003	65	T	-2.78603	0.0006999
O00422	ENST00000607003	121	T	-3.01843	0.0002
O00422	ENST00000607003	122	L	-2.63975	0.0011
O00422	ENST00000607003	123	Q	-2.31668	0.0048
O00422	ENST00000607003	130	G	-2.38744	0.0027
O00423	ENST00000262233	229	Y	-2.36499	0.0037
O00423	ENST00000262233	230	R	-2.99724	0.0003
O00423	ENST00000262233	231	G	-3.68513	9.999e-05
O00423	ENST00000262233	232	R	-3.43469	0.0002
O00423	ENST00000262233	234	C	-3.51559	9.999e-05
O00423	ENST00000262233	235	R	-2.94387	0.0004
O00423	ENST00000262233	236	N	-2.71163	0.0011
O00423	ENST00000262233	237	N	-2.67403	0.0014
O00423	ENST00000262233	241	L	-2.53002	0.0027
O00423	ENST00000262233	242	P	-2.29816	0.006999
O00423	ENST00000262233	248	Y	-2.36022	0.0048
O00423	ENST00000262233	250	I	-2.50984	0.0025
O00423	ENST00000262233	280	H	-2.35071	0.005
O00423	ENST00000262233	281	P	-2.385	0.0038
O00423	ENST00000262233	282	D	-2.64275	0.0012
O00423	ENST00000262233	284	I	-2.75862	0.0003
O00423	ENST00000262233	309	D	-2.3121	0.005
O00423	ENST00000262233	310	S	-2.75382	0.0005999
O00423	ENST00000262233	316	L	-2.16914	0.009899
O00423	ENST00000262233	423	C	-2.2809	0.008299
O00423	ENST00000262233	464	F	-2.47721	0.0042
O00423	ENST00000262233	465	A	-2.7899	0.0008999
O00423	ENST00000262233	479	G	-2.25361	0.008299
O00423	ENST00000262233	505	P	-3.20688	9.999e-05
O00423	ENST00000262233	506	I	-2.69715	0.0016
O00423	ENST00000262233	507	R	-3.48749	9.999e-05
O00423	ENST00000262233	508	T	-3.08326	9.999e-05
O00423	ENST00000262233	519	I	-2.59483	0.0017
O00423	ENST00000262233	520	G	-2.44614	0.0038
O00423	ENST00000262233	521	T	-3.03037	0.0002
O00423	ENST00000262233	522	T	-3.45064	9.999e-05
O00423	ENST00000262233	523	R	-2.65077	0.0009999
O00423	ENST00000262233	524	N	-3.33841	9.999e-05
O00423	ENST00000262233	543	T	-2.49582	0.0026
O00423	ENST00000262233	636	P	-2.23965	0.006599
O00423	ENST00000262233	638	G	-2.42452	0.0047
O00423	ENST00000262233	651	Y	-2.38608	0.0043
O00423	ENST00000262233	663	T	-2.27156	0.008799
O00423	ENST00000262233	664	R	-2.28196	0.008299
O00423	ENST00000262233	680	W	-2.21182	0.008499
O00423	ENST00000262233	807	T	-2.88941	0.0005999
O00429	ENST00000549701	15	F	-2.38411	0.006399
O00429	ENST00000549701	20	A	-2.34998	0.005999
O00429	ENST00000549701	23	I	-2.26004	0.008399
O00429	ENST00000549701	29	V	-2.23129	0.009799
O00429	ENST00000549701	30	V	-2.50339	0.0029
O00429	ENST00000549701	33	T	-2.35802	0.005599
O00429	ENST00000549701	35	S	-2.80387	0.0007999
O00429	ENST00000549701	36	S	-2.61806	0.0015
O00429	ENST00000549701	38	K	-2.61214	0.0019
O00429	ENST00000549701	39	S	-2.58582	0.0023
O00429	ENST00000549701	59	T	-2.29021	0.009099
O00429	ENST00000549701	60	R	-2.38057	0.0047
O00429	ENST00000549701	61	R	-2.55078	0.002
O00429	ENST00000549701	126	S	-2.45826	0.0033
O00429	ENST00000549701	146	D	-2.4322	0.0024
O00429	ENST00000549701	147	L	-2.71805	0.0013
O00429	ENST00000549701	149	G	-2.44896	0.005
O00429	ENST00000549701	150	M	-2.41774	0.0043
O00429	ENST00000549701	151	T	-2.24593	0.008299
O00429	ENST00000549701	162	I	-2.2679	0.005499
O00429	ENST00000549701	186	A	-2.79919	0.0003
O00429	ENST00000549701	216	K	-2.35807	0.006199
O00429	ENST00000549701	319	L	-2.45989	0.0023
O00429	ENST00000549701	322	Y	-2.50317	0.0035
O00429	ENST00000549701	324	E	-2.28092	0.005599
O00429	ENST00000549701	326	V	-2.33009	0.005299
O00429	ENST00000549701	347	T	-2.52916	0.0035
O00429	ENST00000549701	361	C	-2.67201	0.0006999
O00429	ENST00000549701	362	G	-2.61556	0.0008999
O00429	ENST00000549701	363	G	-2.47397	0.0019
O00429	ENST00000549701	364	A	-2.22445	0.006899
O00429	ENST00000549701	365	R	-2.52839	0.0026
O00429	ENST00000549701	366	I	-2.51379	0.0025
O00429	ENST00000549701	369	I	-2.26517	0.005999
O00429	ENST00000549701	370	F	-2.25868	0.006499
O00429	ENST00000549701	371	H	-2.49898	0.0023
O00429	ENST00000549701	372	E	-2.32844	0.0047
O00429	ENST00000549701	373	T	-2.63763	0.0014
O00429	ENST00000549701	374	F	-2.92112	0.0004
O00429	ENST00000549701	375	G	-2.50691	0.0016
O00429	ENST00000549701	376	R	-2.45278	0.0021
O00429	ENST00000549701	377	T	-2.77873	0.0009999
O00429	ENST00000549701	400	T	-2.29935	0.006899
O00429	ENST00000549701	403	R	-2.27589	0.006699
O00429	ENST00000549701	405	A	-2.36215	0.0042
O00429	ENST00000549701	412	S	-2.32143	0.0042
O00429	ENST00000549701	426	E	-2.2748	0.007899
O00429	ENST00000549701	428	S	-2.22995	0.008399
O00429	ENST00000549701	429	L	-2.40813	0.0048
O00429	ENST00000549701	430	R	-2.18989	0.009599
O00429	ENST00000549701	431	C	-3.03924	0.0003
O00429	ENST00000549701	432	V	-2.95256	0.0005
O00429	ENST00000549701	433	E	-2.50125	0.0019
O00429	ENST00000549701	434	L	-2.69698	0.0005
O00429	ENST00000549701	435	V	-2.35864	0.0047
O00429	ENST00000549701	438	E	-2.6895	0.0014
O00429	ENST00000549701	439	M	-2.15539	0.009599
O00429	ENST00000549701	441	R	-2.54034	0.0018
O00429	ENST00000549701	442	I	-2.76872	0.0005
O00429	ENST00000549701	445	H	-2.25965	0.009199
O00429	ENST00000549701	454	L	-2.45305	0.0048
O00429	ENST00000549701	455	L	-2.25723	0.007899
O00429	ENST00000549701	456	R	-2.49091	0.0022
O00429	ENST00000549701	457	F	-2.23828	0.008799
O00429	ENST00000549701	483	V	-2.52874	0.0015
O00429	ENST00000549701	702	E	-2.29689	0.005699
O00429	ENST00000549701	729	E	-2.57028	0.002
O00429	ENST00000549701	732	E	-2.47701	0.0021
O00429	ENST00000549701	734	H	-2.37703	0.0037
O00429	ENST00000549701	735	L	-2.21337	0.008299
O00445	ENST00000354308	148	V	-2.80979	0.0015
O00445	ENST00000354308	149	R	-2.67208	0.0023
O00445	ENST00000354308	150	V	-2.40017	0.007199
O00445	ENST00000354308	161	E	-2.51045	0.0039
O00445	ENST00000354308	193	M	-2.78837	0.0013
O00445	ENST00000354308	194	A	-2.80852	0.0011
O00445	ENST00000354308	196	Y	-2.86163	0.0008999
O00445	ENST00000354308	199	D	-2.55003	0.003
O00445	ENST00000354308	204	N	-2.4511	0.0041
O00451	ENST00000517328	37	P	-3.03498	0.0002
O00451	ENST00000517328	38	V	-2.81261	0.0004
O00451	ENST00000517328	39	D	-3.3221	9.999e-05
O00451	ENST00000517328	40	C	-3.48894	9.999e-05
O00451	ENST00000517328	41	V	-2.81275	0.0003
O00451	ENST00000517328	42	R	-2.91761	0.0003
O00451	ENST00000517328	43	A	-3.16209	9.999e-05
O00451	ENST00000517328	44	N	-2.75184	0.0003
O00451	ENST00000517328	45	E	-2.72532	0.0008999
O00451	ENST00000517328	46	L	-3.43741	9.999e-05
O00451	ENST00000517328	47	C	-3.09334	0.0002
O00451	ENST00000517328	48	A	-2.4972	0.0021
O00451	ENST00000517328	49	A	-2.24474	0.007299
O00451	ENST00000517328	50	E	-2.40907	0.0038
O00451	ENST00000517328	52	N	-2.56921	0.0014
O00451	ENST00000517328	53	C	-2.96494	0.0002
O00451	ENST00000517328	54	S	-3.53394	9.999e-05
O00451	ENST00000517328	55	S	-2.91839	9.999e-05
O00451	ENST00000517328	56	R	-3.39158	9.999e-05
O00451	ENST00000517328	57	Y	-3.75953	9.999e-05
O00451	ENST00000517328	58	R	-3.30574	9.999e-05
O00451	ENST00000517328	59	T	-3.51358	9.999e-05
O00451	ENST00000517328	60	L	-3.57021	0.0002
O00451	ENST00000517328	61	R	-3.04064	0.0002
O00451	ENST00000517328	62	Q	-2.8427	0.0005
O00451	ENST00000517328	63	C	-2.74963	0.0005
O00451	ENST00000517328	64	L	-2.58858	0.0013
O00451	ENST00000517328	65	A	-2.23144	0.006199
O00451	ENST00000517328	77	E	-2.24197	0.006299
O00451	ENST00000517328	78	C	-2.35289	0.004
O00451	ENST00000517328	79	Q	-2.19547	0.008699
O00451	ENST00000517328	80	A	-2.76097	0.0005999
O00451	ENST00000517328	81	A	-3.02564	0.0002
O00451	ENST00000517328	82	L	-2.38114	0.0034
O00451	ENST00000517328	83	E	-2.19551	0.007999
O00451	ENST00000517328	84	V	-2.9175	0.0003
O00451	ENST00000517328	85	L	-2.93752	0.0002
O00451	ENST00000517328	88	S	-2.554	0.0016
O00451	ENST00000517328	89	P	-2.91817	0.0003
O00451	ENST00000517328	90	L	-2.59143	0.0009999
O00451	ENST00000517328	91	Y	-2.55321	0.0016
O00451	ENST00000517328	92	D	-2.5187	0.0012
O00451	ENST00000517328	93	C	-3.79703	9.999e-05
O00451	ENST00000517328	94	R	-3.33313	9.999e-05
O00451	ENST00000517328	95	C	-3.42064	9.999e-05
O00451	ENST00000517328	96	K	-3.1028	9.999e-05
O00451	ENST00000517328	99	M	-2.64798	0.0011
O00451	ENST00000517328	102	E	-2.70833	0.0005999
O00451	ENST00000517328	105	C	-2.49087	0.0021
O00451	ENST00000517328	106	L	-2.91178	0.0003
O00451	ENST00000517328	108	I	-2.45184	0.0025
O00451	ENST00000517328	109	Y	-3.03409	9.999e-05
O00451	ENST00000517328	110	W	-2.72133	0.0005
O00451	ENST00000517328	111	S	-2.47514	0.0025
O00451	ENST00000517328	112	I	-2.7302	0.0012
O00451	ENST00000517328	113	H	-2.1935	0.008899
O00451	ENST00000517328	124	E	-2.43672	0.0042
O00451	ENST00000517328	127	P	-2.86297	0.0005999
O00451	ENST00000517328	128	Y	-2.89453	0.0004
O00451	ENST00000517328	129	E	-2.74336	0.0005
O00451	ENST00000517328	130	P	-2.34391	0.0035
O00451	ENST00000517328	131	V	-2.76552	0.0004
O00451	ENST00000517328	161	C	-2.25169	0.009899
O00451	ENST00000517328	262	H	-2.46664	0.0019
O00451	ENST00000517328	263	L	-2.94441	0.0003
O00451	ENST00000517328	264	C	-2.37869	0.007499
O00451	ENST00000517328	265	R	-2.51318	0.0045
O00451	ENST00000517328	266	S	-3.28664	9.999e-05
O00451	ENST00000517328	267	R	-2.26754	0.009499
O00451	ENST00000517328	268	L	-2.59132	0.0035
O00451	ENST00000517328	269	A	-3.08683	0.0003
O00451	ENST00000517328	294	L	-2.27555	0.008799
O00451	ENST00000517328	296	S	-2.50951	0.0031
O00451	ENST00000517328	299	G	-3.13441	0.0004
O00451	ENST00000517328	351	A	-2.3367	0.007399
O00482	ENST00000367362	504	P	-2.38982	0.0047
O00482	ENST00000367362	505	E	-2.31158	0.008199
O00487	ENST00000409682	28	A	-2.19522	0.008799
O00487	ENST00000409682	29	E	-2.30781	0.007399
O00487	ENST00000409682	32	Y	-2.62185	0.0012
O00487	ENST00000409682	33	I	-2.52295	0.0022
O00487	ENST00000409682	35	S	-2.20162	0.009699
O00487	ENST00000409682	41	M	-2.46737	0.0022
O00487	ENST00000409682	42	L	-2.5	0.0034
O00487	ENST00000409682	44	H	-2.51652	0.003
O00487	ENST00000409682	45	G	-2.78235	0.0011
O00487	ENST00000409682	46	R	-2.50093	0.0023
O00487	ENST00000409682	48	G	-2.45057	0.0032
O00487	ENST00000409682	49	V	-2.25978	0.008499
O00487	ENST00000409682	52	E	-2.39528	0.0044
O00487	ENST00000409682	53	V	-2.69921	0.0007999
O00487	ENST00000409682	54	M	-2.45788	0.0023
O00487	ENST00000409682	55	G	-2.59048	0.0008999
O00487	ENST00000409682	56	L	-2.41903	0.0023
O00487	ENST00000409682	57	M	-2.66822	0.0012
O00487	ENST00000409682	58	L	-2.44552	0.0024
O00487	ENST00000409682	59	G	-2.20366	0.008399
O00487	ENST00000409682	69	V	-2.57648	0.0021
O00487	ENST00000409682	71	D	-2.2882	0.006099
O00487	ENST00000409682	72	V	-2.51501	0.0016
O00487	ENST00000409682	75	M	-2.42336	0.0036
O00487	ENST00000409682	77	Q	-2.53495	0.0016
O00487	ENST00000409682	82	V	-2.3617	0.0046
O00487	ENST00000409682	87	V	-2.45482	0.0032
O00487	ENST00000409682	91	F	-2.30687	0.0047
O00487	ENST00000409682	92	Q	-2.29907	0.006099
O00487	ENST00000409682	99	L	-2.25521	0.007299
O00487	ENST00000409682	100	K	-2.35497	0.0037
O00487	ENST00000409682	104	R	-2.28371	0.0048
O00487	ENST00000409682	106	E	-2.33585	0.0046
O00487	ENST00000409682	108	V	-2.4254	0.0031
O00487	ENST00000409682	109	V	-2.78997	0.0003
O00487	ENST00000409682	110	G	-2.47523	0.0029
O00487	ENST00000409682	111	W	-2.68693	0.0007999
O00487	ENST00000409682	112	Y	-2.60562	0.0012
O00487	ENST00000409682	113	H	-2.68505	0.0007999
O00487	ENST00000409682	114	S	-2.61813	0.0016
O00487	ENST00000409682	115	H	-2.3839	0.0037
O00487	ENST00000409682	116	P	-2.59766	0.0028
O00487	ENST00000409682	119	G	-2.18456	0.009199
O00487	ENST00000409682	120	C	-2.21408	0.007899
O00487	ENST00000409682	121	W	-2.32692	0.006499
O00487	ENST00000409682	122	L	-2.55913	0.0021
O00487	ENST00000409682	139	R	-2.49038	0.0025
O00487	ENST00000409682	140	A	-2.54754	0.0019
O00487	ENST00000409682	141	V	-2.44608	0.0044
O00487	ENST00000409682	142	A	-2.73356	0.0006999
O00487	ENST00000409682	143	V	-2.82349	0.0004
O00487	ENST00000409682	144	V	-2.6708	0.0012
O00487	ENST00000409682	145	V	-2.6722	0.0014
O00487	ENST00000409682	146	D	-2.65796	0.0009999
O00487	ENST00000409682	147	P	-2.47815	0.0039
O00487	ENST00000409682	148	I	-2.34242	0.006199
O00487	ENST00000409682	150	S	-2.2943	0.006699
O00487	ENST00000409682	157	I	-2.56595	0.0017
O00487	ENST00000409682	178	T	-2.31227	0.005
O00487	ENST00000409682	191	A	-2.25469	0.005699
O00487	ENST00000409682	195	G	-2.30054	0.005699
O00487	ENST00000409682	200	Y	-2.2202	0.008199
O00487	ENST00000409682	251	L	-2.37971	0.0034
O00488	ENST00000374266	6	R	-2.38075	0.007099
O00488	ENST00000374266	7	T	-2.9473	0.0005999
O00488	ENST00000374266	10	H	-2.25845	0.009199
O00488	ENST00000374266	17	R	-2.60572	0.0035
O00488	ENST00000374266	18	Q	-2.49861	0.0048
O00488	ENST00000374266	19	M	-2.54856	0.0039
O00488	ENST00000374266	21	A	-3.82404	9.999e-05
O00488	ENST00000374266	22	K	-3.36426	9.999e-05
O00488	ENST00000374266	23	R	-3.36426	9.999e-05
O00488	ENST00000374266	24	R	-3.7872	9.999e-05
O00488	ENST00000374266	25	R	-3.67616	9.999e-05
O00488	ENST00000374266	26	P	-2.9375	0.0003
O00488	ENST00000374266	32	H	-3.11796	0.0003
O00488	ENST00000374266	35	L	-2.59585	0.0024
O00488	ENST00000374266	64	L	-3.15953	0.0004
O00488	ENST00000374266	67	A	-3.19257	9.999e-05
O00499	ENST00000316724	548	L	-2.45949	0.0034
O00499	ENST00000316724	549	V	-2.23848	0.006699
O00506	ENST00000316586	13	R	-2.20878	0.007199
O00506	ENST00000316586	14	V	-2.32963	0.005399
O00506	ENST00000316586	19	L	-2.363	0.0043
O00506	ENST00000316586	20	F	-2.5374	0.0025
O00506	ENST00000316586	29	G	-2.26657	0.007199
O00506	ENST00000316586	86	L	-2.21586	0.009399
O00506	ENST00000316586	98	L	-2.71204	0.0014
O00506	ENST00000316586	124	I	-2.62122	0.0017
O00506	ENST00000316586	137	I	-2.41343	0.0049
O00506	ENST00000316586	139	R	-2.90676	0.0007999
O00506	ENST00000316586	140	D	-2.87343	0.0004
O00506	ENST00000316586	141	I	-3.11164	9.999e-05
O00506	ENST00000316586	142	K	-2.35127	0.005899
O00506	ENST00000316586	145	N	-2.75825	0.0006999
O00506	ENST00000316586	146	V	-2.32155	0.008699
O00506	ENST00000316586	147	L	-3.09417	0.0002
O00506	ENST00000316586	148	L	-2.61006	0.0027
O00506	ENST00000316586	157	A	-2.47221	0.0021
O00506	ENST00000316586	161	V	-2.5	0.0035
O00506	ENST00000316586	172	R	-2.57088	0.0019
O00506	ENST00000316586	176	V	-2.61527	0.0016
O00506	ENST00000316586	177	G	-2.95958	0.0002
O00506	ENST00000316586	179	P	-2.47577	0.0024
O00506	ENST00000316586	181	W	-2.71844	0.0011
O00506	ENST00000316586	182	M	-2.52762	0.0026
O00506	ENST00000316586	185	E	-2.49164	0.0019
O00506	ENST00000316586	186	V	-3.19356	0.0002
O00506	ENST00000316586	187	I	-2.25518	0.006499
O00506	ENST00000316586	191	A	-2.36024	0.0045
O00506	ENST00000316586	192	Y	-2.74471	0.0005999
O00506	ENST00000316586	193	D	-2.41353	0.0022
O00506	ENST00000316586	195	K	-2.59362	0.0029
O00506	ENST00000316586	196	A	-2.70766	0.0019
O00506	ENST00000316586	197	D	-2.27865	0.008199
O00506	ENST00000316586	200	S	-2.56266	0.0028
O00506	ENST00000316586	204	T	-2.47864	0.0046
O00506	ENST00000316586	221	M	-2.35122	0.005799
O00506	ENST00000316586	224	L	-2.60278	0.0024
O00506	ENST00000316586	225	F	-2.31603	0.005699
O00506	ENST00000316586	227	I	-2.45927	0.0035
O00548	ENST00000366756	25	F	-2.55167	0.0024
O00548	ENST00000366756	26	E	-2.7188	0.0013
O00548	ENST00000366756	27	L	-2.22828	0.009999
O00548	ENST00000366756	44	C	-2.35949	0.005999
O00548	ENST00000366756	52	P	-2.17931	0.009899
O00548	ENST00000366756	54	C	-2.35949	0.0047
O00548	ENST00000366756	55	A	-2.42867	0.005699
O00548	ENST00000366756	56	C	-2.90566	0.0007999
O00548	ENST00000366756	57	R	-2.5221	0.0031
O00548	ENST00000366756	58	T	-3.34088	9.999e-05
O00548	ENST00000366756	59	F	-3.21779	0.0002
O00548	ENST00000366756	60	F	-2.84081	0.0007999
O00548	ENST00000366756	61	R	-3.13751	0.0004
O00548	ENST00000366756	62	V	-2.97105	0.0005
O00548	ENST00000366756	63	C	-3.4114	9.999e-05
O00548	ENST00000366756	64	L	-2.5072	0.0023
O00548	ENST00000366756	65	K	-2.22459	0.008799
O00548	ENST00000366756	66	H	-2.17277	0.008599
O00548	ENST00000366756	67	Y	-2.25145	0.007799
O00548	ENST00000366756	73	P	-2.27209	0.008799
O00548	ENST00000366756	74	E	-2.18494	0.007999
O00548	ENST00000366756	75	P	-2.42766	0.0021
O00548	ENST00000366756	76	P	-2.25604	0.005899
O00548	ENST00000366756	77	C	-2.33642	0.006499
O00548	ENST00000366756	78	T	-2.16056	0.009999
O00548	ENST00000366756	80	G	-2.5653	0.0017
O00548	ENST00000366756	81	S	-3.47412	9.999e-05
O00548	ENST00000366756	82	A	-3.25836	9.999e-05
O00548	ENST00000366756	83	V	-2.94123	0.0005
O00548	ENST00000366756	84	T	-3.28129	0.0003
O00548	ENST00000366756	86	V	-2.50054	0.0029
O00548	ENST00000366756	87	L	-2.39235	0.0043
O00548	ENST00000366756	88	G	-2.84439	0.0009999
O00548	ENST00000366756	89	V	-2.49886	0.0034
O00548	ENST00000366756	90	D	-2.43638	0.0049
O00548	ENST00000366756	108	I	-2.94208	0.0003
O00548	ENST00000366756	110	F	-2.79988	0.0007999
O00548	ENST00000366756	118	G	-2.3809	0.006099
O00548	ENST00000366756	123	I	-2.41166	0.0049
O00548	ENST00000366756	124	I	-2.78409	0.0012
O00548	ENST00000366756	125	E	-2.96604	0.0004
O00548	ENST00000366756	127	L	-2.70914	0.0012
O00548	ENST00000366756	143	L	-2.35802	0.005499
O00548	ENST00000366756	153	L	-2.42938	0.0049
O00548	ENST00000366756	155	V	-2.72652	0.0014
O00548	ENST00000366756	156	G	-2.24961	0.009499
O00548	ENST00000366756	159	W	-2.34136	0.0045
O00548	ENST00000366756	176	R	-2.56924	0.0034
O00548	ENST00000366756	177	F	-2.62977	0.0026
O00548	ENST00000366756	182	H	-2.36047	0.005699
O00548	ENST00000366756	191	F	-2.21975	0.008799
O00548	ENST00000366756	192	C	-2.36637	0.005199
O00548	ENST00000366756	193	R	-2.88418	0.0005999
O00548	ENST00000366756	194	P	-2.28977	0.007899
O00548	ENST00000366756	195	R	-2.85059	0.0009999
O00548	ENST00000366756	199	F	-2.82148	0.0005999
O00548	ENST00000366756	200	G	-2.53391	0.0026
O00548	ENST00000366756	201	H	-2.48264	0.0039
O00548	ENST00000366756	215	G	-2.3864	0.0038
O00548	ENST00000366756	216	W	-2.43941	0.005599
O00548	ENST00000366756	237	C	-2.33089	0.006099
O00548	ENST00000366756	240	P	-2.29609	0.005099
O00548	ENST00000366756	241	G	-2.40939	0.0037
O00548	ENST00000366756	243	C	-2.28188	0.007199
O00548	ENST00000366756	245	C	-2.27008	0.0042
O00548	ENST00000366756	250	Q	-2.33733	0.0047
O00548	ENST00000366756	251	G	-2.44189	0.0036
O00548	ENST00000366756	254	C	-2.71266	0.0015
O00548	ENST00000366756	256	E	-2.28444	0.005699
O00560	ENST00000260130	131	S	-2.24551	0.008299
O00629	ENST00000334256	91	A	-2.46315	0.0021
O00629	ENST00000334256	95	A	-2.38061	0.0031
O00629	ENST00000334256	96	R	-2.35214	0.005
O00629	ENST00000334256	99	L	-2.31996	0.006199
O00629	ENST00000334256	107	I	-2.19027	0.008499
O00629	ENST00000334256	110	L	-2.54018	0.0029
O00629	ENST00000334256	136	A	-2.58858	0.0019
O00629	ENST00000334256	138	A	-2.58611	0.0015
O00629	ENST00000334256	176	Q	-2.38905	0.004
O00629	ENST00000334256	178	V	-2.44251	0.0034
O00629	ENST00000334256	179	W	-2.25266	0.006599
O00629	ENST00000334256	182	G	-2.31069	0.0041
O00629	ENST00000334256	185	I	-2.59064	0.0012
O00629	ENST00000334256	186	G	-2.75159	0.0008999
O00629	ENST00000334256	192	R	-2.82145	0.0005999
O00629	ENST00000334256	207	F	-2.21084	0.007099
O00629	ENST00000334256	216	F	-2.31875	0.0049
O00629	ENST00000334256	217	L	-2.38943	0.0042
O00629	ENST00000334256	218	R	-2.27896	0.005699
O00629	ENST00000334256	224	M	-2.32557	0.006399
O00629	ENST00000334256	225	V	-2.56141	0.0026
O00629	ENST00000334256	226	N	-2.47309	0.0031
O00629	ENST00000334256	227	L	-2.82888	0.0007999
O00629	ENST00000334256	228	C	-2.24042	0.009299
O00629	ENST00000334256	229	R	-2.56472	0.0017
O00629	ENST00000334256	230	H	-2.33025	0.005499
O00629	ENST00000334256	268	Y	-2.77264	0.0007999
O00629	ENST00000334256	305	L	-2.41869	0.0041
O00629	ENST00000334256	334	L	-2.41584	0.004
O00629	ENST00000334256	342	I	-2.27525	0.005999
O00629	ENST00000334256	393	S	-2.30028	0.006799
O00629	ENST00000334256	397	I	-2.3369	0.0042
O00629	ENST00000334256	429	Q	-2.50021	0.0022
O00629	ENST00000334256	430	V	-2.46825	0.0022
O00764	ENST00000291565	12	S	-2.9611	0.0002
O00764	ENST00000291565	13	H	-2.63542	0.0019
O00764	ENST00000291565	14	V	-3.81792	9.999e-05
O00764	ENST00000291565	15	I	-2.3035	0.006599
O00764	ENST00000291565	16	R	-2.68196	0.0014
O00764	ENST00000291565	17	G	-3.52281	9.999e-05
O00764	ENST00000291565	18	Y	-3.81165	9.999e-05
O00764	ENST00000291565	19	V	-3.44664	9.999e-05
O00764	ENST00000291565	20	G	-3.4728	0.0002
O00764	ENST00000291565	21	N	-2.39735	0.006799
O00764	ENST00000291565	22	R	-4.01182	9.999e-05
O00764	ENST00000291565	23	A	-3.46443	9.999e-05
O00764	ENST00000291565	24	A	-2.93892	0.0004
O00764	ENST00000291565	25	T	-2.8044	0.0008999
O00764	ENST00000291565	26	F	-3.45533	9.999e-05
O00764	ENST00000291565	29	Q	-2.22904	0.009699
O00764	ENST00000291565	30	V	-2.51293	0.002
O00764	ENST00000291565	31	L	-2.4404	0.0033
O00764	ENST00000291565	43	F	-2.2842	0.009099
O00764	ENST00000291565	45	N	-2.28129	0.009499
O00764	ENST00000291565	142	P	-2.29601	0.005099
O00764	ENST00000291565	144	A	-2.96454	9.999e-05
O00764	ENST00000291565	147	I	-2.45801	0.0039
O00764	ENST00000291565	160	R	-2.76506	0.0007999
O00764	ENST00000291565	168	A	-2.66783	0.0014
O00764	ENST00000291565	169	L	-2.59015	0.0018
O00764	ENST00000291565	171	V	-2.67793	0.0016
O00764	ENST00000291565	172	M	-2.33733	0.006299
O00764	ENST00000291565	173	D	-2.27866	0.006099
O00764	ENST00000291565	174	M	-2.24847	0.008099
O00764	ENST00000291565	175	L	-2.4561	0.0043
O00764	ENST00000291565	178	M	-2.44007	0.0032
O00764	ENST00000291565	202	L	-2.35264	0.007399
O00764	ENST00000291565	231	V	-2.33806	0.005799
O00764	ENST00000291565	232	G	-2.48169	0.0042
O00764	ENST00000291565	235	D	-2.82876	0.0012
O00764	ENST00000291565	270	T	-2.35454	0.005899
O00764	ENST00000291565	290	E	-2.44592	0.005
O00764	ENST00000291565	291	L	-3.56809	9.999e-05
O00764	ENST00000291565	292	R	-2.32341	0.007199
O00764	ENST00000291565	293	M	-3.33732	0.0002
O00767	ENST00000370355	115	I	-2.75295	0.0005999
O00767	ENST00000370355	120	H	-2.29439	0.008499
O00767	ENST00000370355	121	R	-2.32218	0.007099
O00767	ENST00000370355	124	S	-2.65048	0.0033
O00767	ENST00000370355	155	R	-2.71642	0.0024
O00767	ENST00000370355	156	D	-3.36773	9.999e-05
O00767	ENST00000370355	157	H	-3.41604	9.999e-05
O00767	ENST00000370355	158	R	-3.34598	9.999e-05
O00767	ENST00000370355	159	A	-3.53478	9.999e-05
O00767	ENST00000370355	160	H	-2.85853	0.0006999
O00767	ENST00000370355	161	H	-2.61688	0.0017
O00767	ENST00000370355	172	N	-2.26979	0.009099
O00767	ENST00000370355	173	S	-2.45119	0.0046
O00767	ENST00000370355	175	R	-2.4367	0.004
O00767	ENST00000370355	176	G	-2.30423	0.007999
O00767	ENST00000370355	180	S	-2.45816	0.0025
O00767	ENST00000370355	197	G	-2.6295	0.002
O00767	ENST00000370355	200	L	-2.36829	0.006799
O00767	ENST00000370355	202	L	-2.42191	0.005099
O00767	ENST00000370355	255	A	-2.7257	0.0008999
O00767	ENST00000370355	256	V	-2.61907	0.0018
O00767	ENST00000370355	257	V	-2.9398	0.0002
O00767	ENST00000370355	260	A	-2.27919	0.006399
O00767	ENST00000370355	261	T	-2.35565	0.0039
O00767	ENST00000370355	262	W	-2.20311	0.009899
O00767	ENST00000370355	268	A	-2.66978	0.0013
O00767	ENST00000370355	274	R	-2.6085	0.0028
O00767	ENST00000370355	276	Y	-2.38062	0.0046
O00767	ENST00000370355	282	P	-2.27665	0.009399
O00767	ENST00000370355	284	E	-2.39654	0.006299
O00767	ENST00000370355	295	E	-2.30048	0.008799
O00767	ENST00000370355	297	F	-2.48454	0.0029
O00767	ENST00000370355	298	H	-2.89236	0.0005
O00767	ENST00000370355	299	N	-2.91071	0.0007999
O00767	ENST00000370355	300	Y	-2.3548	0.0049
O00767	ENST00000370355	301	H	-2.49937	0.0031
O00767	ENST00000370355	302	H	-2.24175	0.007799
O00767	ENST00000370355	309	S	-2.36908	0.005299
O00767	ENST00000370355	321	T	-2.29051	0.007599
O14508	ENST00000340600	32	Q	-2.5547	0.0032
O14508	ENST00000340600	33	A	-3.43732	9.999e-05
O14508	ENST00000340600	34	A	-2.91714	0.0006999
O14508	ENST00000340600	35	R	-2.85553	0.0015
O14508	ENST00000340600	36	L	-2.85278	0.0013
O14508	ENST00000340600	37	A	-3.70987	9.999e-05
O14508	ENST00000340600	38	K	-2.95398	0.0005999
O14508	ENST00000340600	40	L	-3.03598	0.0002
O14508	ENST00000340600	41	R	-2.63948	0.0016
O14508	ENST00000340600	43	L	-2.67211	0.0012
O14508	ENST00000340600	44	G	-2.35218	0.005899
O14508	ENST00000340600	45	Q	-2.67145	0.0015
O14508	ENST00000340600	46	T	-2.33595	0.006699
O14508	ENST00000340600	70	F	-2.49526	0.0035
O14508	ENST00000340600	94	N	-2.21799	0.007899
O14508	ENST00000340600	191	L	-2.27432	0.005899
O14519	ENST00000261692	69	I	-2.43524	0.0048
O14519	ENST00000261692	72	E	-2.47216	0.0022
O14519	ENST00000261692	73	L	-2.56986	0.0019
O14519	ENST00000261692	90	R	-2.29249	0.008099
O14519	ENST00000261692	91	L	-2.76054	0.0014
O14519	ENST00000261692	92	K	-2.47191	0.004
O14519	ENST00000261692	93	R	-2.82181	0.0007999
O14519	ENST00000261692	94	G	-2.93856	0.0005999
O14519	ENST00000261692	95	I	-2.74426	0.0014
O14519	ENST00000261692	96	I	-2.73916	0.0018
O14519	ENST00000261692	97	H	-2.83633	0.0012
O14519	ENST00000261692	98	A	-2.55056	0.0031
O14519	ENST00000261692	99	R	-2.39034	0.006199
O14519	ENST00000261692	100	G	-2.37799	0.006199
O14519	ENST00000261692	101	L	-2.68794	0.0011
O14519	ENST00000261692	102	V	-2.37101	0.007799
O14519	ENST00000261692	103	R	-2.4313	0.005399
O14519	ENST00000261692	104	E	-2.48299	0.0037
O14519	ENST00000261692	105	C	-2.5718	0.0032
O14519	ENST00000261692	106	L	-2.36125	0.008299
O14519	ENST00000261692	107	A	-2.56479	0.0022
O14520	ENST00000297988	134	F	-2.23754	0.008999
O14531	ENST00000338492	197	V	-2.34667	0.006299
O14531	ENST00000338492	199	A	-2.21358	0.009499
O14531	ENST00000338492	227	H	-2.25727	0.007999
O14531	ENST00000338492	358	I	-2.38879	0.005599
O14531	ENST00000338492	411	I	-2.32605	0.006099
O14556	ENST00000222286	398	D	-2.38089	0.005699
O14558	ENST00000004982	13	R	-2.58796	0.0018
O14558	ENST00000004982	14	R	-2.41802	0.0046
O14558	ENST00000004982	15	A	-2.46321	0.0048
O14558	ENST00000004982	72	G	-2.2936	0.008299
O14558	ENST00000004982	73	H	-2.90468	0.0008999
O14558	ENST00000004982	74	F	-2.67097	0.0016
O14558	ENST00000004982	82	H	-2.19038	0.009899
O14558	ENST00000004982	83	F	-3.30087	0.0004
O14558	ENST00000004982	101	A	-2.54276	0.0039
O14558	ENST00000004982	102	R	-3.29346	9.999e-05
O14558	ENST00000004982	103	H	-4.35819	9.999e-05
O14558	ENST00000004982	104	E	-2.50111	0.0037
O14558	ENST00000004982	106	R	-2.51901	0.0039
O14558	ENST00000004982	112	F	-2.45089	0.0045
O14558	ENST00000004982	113	V	-2.72101	0.0012
O14558	ENST00000004982	114	A	-2.9561	0.0011
O14558	ENST00000004982	115	R	-3.53406	9.999e-05
O14558	ENST00000004982	116	E	-3.14624	0.0002
O14558	ENST00000004982	117	F	-2.33625	0.008399
O14558	ENST00000004982	122	R	-2.41299	0.006699
O14558	ENST00000004982	123	L	-2.43655	0.006499
O14558	ENST00000004982	126	G	-2.25562	0.008699
O14558	ENST00000004982	127	V	-3.03193	0.0003
O14558	ENST00000004982	128	D	-2.78221	0.0008999
O14558	ENST00000004982	131	A	-2.72163	0.0017
O14558	ENST00000004982	149	A	-2.51402	0.0031
O14579	ENST00000262812	40	R	-2.35417	0.005499
O14579	ENST00000262812	41	V	-2.41744	0.004
O14579	ENST00000262812	253	L	-2.28203	0.007199
O14593	ENST00000303088	117	V	-2.22062	0.009899
O14595	ENST00000398073	163	T	-2.89205	0.0009999
O14595	ENST00000398073	165	S	-2.48837	0.0024
O14595	ENST00000398073	166	L	-2.47379	0.0025
O14595	ENST00000398073	167	A	-2.98308	0.0004
O14595	ENST00000398073	170	A	-2.86132	0.0005999
O14595	ENST00000398073	171	D	-2.65479	0.0017
O14595	ENST00000398073	174	T	-2.68278	0.002
O14595	ENST00000398073	183	F	-2.33603	0.008199
O14595	ENST00000398073	185	A	-2.26431	0.008199
O14595	ENST00000398073	186	R	-2.34714	0.007299
O14595	ENST00000398073	188	F	-3.00451	0.0006999
O14595	ENST00000398073	189	R	-2.31738	0.007099
O14595	ENST00000398073	191	S	-2.26179	0.009699
O14595	ENST00000398073	192	C	-2.39924	0.005099
O14595	ENST00000398073	245	L	-2.30683	0.005
O14618	ENST00000533244	154	S	-2.37553	0.005399
O14618	ENST00000533244	156	G	-2.46562	0.0045
O14638	ENST00000357639	696	P	-2.23626	0.006699
O14649	ENST00000302909	3	R	-2.69582	0.0012
O14649	ENST00000302909	4	Q	-3.30142	0.0002
O14649	ENST00000302909	5	N	-3.06962	0.0002
O14649	ENST00000302909	6	V	-3.05378	0.0002
O14649	ENST00000302909	7	R	-3.21355	9.999e-05
O14649	ENST00000302909	8	T	-2.59924	0.0024
O14649	ENST00000302909	9	L	-2.49309	0.0038
O14649	ENST00000302909	11	L	-2.24595	0.009599
O14649	ENST00000302909	19	L	-2.20935	0.008899
O14649	ENST00000302909	20	L	-2.67964	0.0008999
O14649	ENST00000302909	21	V	-2.72181	0.0011
O14649	ENST00000302909	22	G	-2.69667	0.0009999
O14649	ENST00000302909	23	A	-2.93679	0.0003
O14649	ENST00000302909	24	A	-3.38755	9.999e-05
O14649	ENST00000302909	25	V	-3.38138	9.999e-05
O14649	ENST00000302909	26	F	-3.36572	9.999e-05
O14649	ENST00000302909	27	D	-3.51804	9.999e-05
O14649	ENST00000302909	28	A	-3.17002	9.999e-05
O14649	ENST00000302909	29	L	-2.53135	0.0019
O14649	ENST00000302909	30	E	-2.47086	0.0032
O14649	ENST00000302909	31	S	-2.681	0.0011
O14649	ENST00000302909	34	E	-2.72366	0.0006999
O14649	ENST00000302909	35	L	-2.72459	0.0006999
O14649	ENST00000302909	36	I	-2.95985	0.0004
O14649	ENST00000302909	37	E	-3.23546	9.999e-05
O14649	ENST00000302909	38	R	-3.21108	9.999e-05
O14649	ENST00000302909	39	Q	-2.9835	0.0003
O14649	ENST00000302909	40	R	-3.40984	9.999e-05
O14649	ENST00000302909	41	L	-3.12057	9.999e-05
O14649	ENST00000302909	42	E	-2.95712	0.0003
O14649	ENST00000302909	43	L	-2.5072	0.003
O14649	ENST00000302909	44	R	-2.46621	0.0035
O14649	ENST00000302909	46	Q	-2.41007	0.005199
O14649	ENST00000302909	47	E	-2.57656	0.0025
O14649	ENST00000302909	48	L	-2.67285	0.0027
O14649	ENST00000302909	49	R	-2.31016	0.007499
O14649	ENST00000302909	50	A	-2.4644	0.0044
O14649	ENST00000302909	51	R	-2.30538	0.008699
O14649	ENST00000302909	52	Y	-2.29896	0.007899
O14649	ENST00000302909	62	L	-2.51102	0.0041
O14649	ENST00000302909	63	E	-2.8043	0.0005999
O14649	ENST00000302909	64	R	-2.62566	0.0016
O14649	ENST00000302909	65	V	-2.37539	0.006199
O14649	ENST00000302909	66	V	-2.37143	0.006099
O14649	ENST00000302909	67	L	-2.33009	0.007199
O14649	ENST00000302909	68	R	-2.24761	0.009299
O14649	ENST00000302909	76	V	-2.57513	0.0022
O14649	ENST00000302909	77	Q	-2.53244	0.0031
O14649	ENST00000302909	78	W	-3.03874	0.0002
O14649	ENST00000302909	79	R	-2.8571	0.0004
O14649	ENST00000302909	80	F	-2.34566	0.005599
O14649	ENST00000302909	81	A	-3.25132	0.0002
O14649	ENST00000302909	82	G	-3.56922	9.999e-05
O14649	ENST00000302909	83	S	-2.91799	0.0003
O14649	ENST00000302909	84	F	-2.7799	0.0004
O14649	ENST00000302909	85	Y	-3.42736	0.0002
O14649	ENST00000302909	86	F	-3.4238	9.999e-05
O14649	ENST00000302909	87	A	-2.53876	0.0012
O14649	ENST00000302909	88	I	-2.80895	0.0003
O14649	ENST00000302909	89	T	-3.45854	9.999e-05
O14649	ENST00000302909	90	V	-3.60242	9.999e-05
O14649	ENST00000302909	91	I	-3.47108	9.999e-05
O14649	ENST00000302909	92	T	-3.26112	9.999e-05
O14649	ENST00000302909	93	T	-2.5452	0.0006999
O14649	ENST00000302909	94	I	-2.91715	0.0006999
O14649	ENST00000302909	95	G	-3.43158	9.999e-05
O14649	ENST00000302909	96	Y	-3.51918	9.999e-05
O14649	ENST00000302909	97	G	-3.16179	0.0003
O14649	ENST00000302909	98	H	-2.96646	0.0004
O14649	ENST00000302909	99	A	-3.11314	0.0002
O14649	ENST00000302909	100	A	-2.49834	0.0022
O14649	ENST00000302909	101	P	-2.58393	0.0016
O14649	ENST00000302909	102	S	-2.24373	0.006999
O14649	ENST00000302909	103	T	-2.40319	0.0038
O14649	ENST00000302909	104	D	-2.29827	0.0047
O14649	ENST00000302909	105	G	-2.48082	0.0023
O14649	ENST00000302909	106	G	-2.66117	0.0009999
O14649	ENST00000302909	107	K	-2.72364	0.0009999
O14649	ENST00000302909	110	C	-2.90554	0.0006999
O14649	ENST00000302909	113	Y	-2.8901	0.0005
O14649	ENST00000302909	114	A	-2.60175	0.0019
O14649	ENST00000302909	117	G	-3.34753	9.999e-05
O14649	ENST00000302909	118	I	-3.15287	0.0002
O14649	ENST00000302909	119	P	-2.31708	0.006599
O14649	ENST00000302909	120	L	-2.55871	0.0028
O14649	ENST00000302909	121	T	-2.677	0.0015
O14649	ENST00000302909	122	L	-2.45982	0.0035
O14649	ENST00000302909	123	V	-2.44603	0.0038
O14649	ENST00000302909	125	F	-2.9208	0.0005
O14649	ENST00000302909	126	Q	-2.32937	0.007699
O14649	ENST00000302909	127	S	-2.65228	0.0015
O14649	ENST00000302909	128	L	-3.07242	0.0002
O14649	ENST00000302909	129	G	-3.34676	9.999e-05
O14649	ENST00000302909	130	E	-2.76764	0.0012
O14649	ENST00000302909	131	R	-2.28599	0.007199
O14649	ENST00000302909	132	I	-3.07699	0.0003
O14649	ENST00000302909	133	N	-2.95307	0.0007999
O14649	ENST00000302909	134	T	-2.32029	0.005099
O14649	ENST00000302909	135	L	-2.45075	0.0018
O14649	ENST00000302909	155	S	-2.50249	0.0019
O14649	ENST00000302909	159	M	-2.7733	0.0012
O14649	ENST00000302909	160	V	-2.83586	0.0005999
O14649	ENST00000302909	161	L	-2.32075	0.0049
O14649	ENST00000302909	162	I	-2.23802	0.008099
O14649	ENST00000302909	163	G	-3.08535	9.999e-05
O14649	ENST00000302909	166	S	-2.82993	0.0006999
O14649	ENST00000302909	167	C	-2.5436	0.0022
O14649	ENST00000302909	170	T	-3.14734	9.999e-05
O14649	ENST00000302909	171	L	-2.70586	0.0005
O14649	ENST00000302909	172	C	-2.43271	0.0037
O14649	ENST00000302909	173	I	-2.61631	0.0018
O14649	ENST00000302909	174	G	-2.83138	0.0005999
O14649	ENST00000302909	175	A	-2.3865	0.006599
O14649	ENST00000302909	177	A	-2.26873	0.008699
O14649	ENST00000302909	178	F	-2.8958	0.0004
O14649	ENST00000302909	189	A	-2.89387	0.0005999
O14649	ENST00000302909	192	Y	-3.41409	9.999e-05
O14649	ENST00000302909	193	C	-3.07387	0.0003
O14649	ENST00000302909	195	I	-3.0551	9.999e-05
O14649	ENST00000302909	196	T	-2.44908	0.0024
O14649	ENST00000302909	197	L	-2.57271	0.0013
O14649	ENST00000302909	198	T	-2.29325	0.005699
O14649	ENST00000302909	199	T	-2.78995	0.0005999
O14649	ENST00000302909	201	G	-3.13456	9.999e-05
O14649	ENST00000302909	202	F	-2.69045	0.0009999
O14649	ENST00000302909	203	G	-3.27876	9.999e-05
O14649	ENST00000302909	204	D	-2.12009	0.009699
O14649	ENST00000302909	205	Y	-3.45753	9.999e-05
O14649	ENST00000302909	206	V	-2.71881	0.0013
O14649	ENST00000302909	207	A	-2.48348	0.0036
O14649	ENST00000302909	208	L	-3.20687	0.0002
O14649	ENST00000302909	213	A	-2.8064	0.0005
O14649	ENST00000302909	214	L	-3.37654	9.999e-05
O14649	ENST00000302909	215	Q	-2.83238	0.0014
O14649	ENST00000302909	217	Q	-2.85984	0.0004
O14649	ENST00000302909	218	P	-2.29837	0.006599
O14649	ENST00000302909	221	V	-2.43983	0.0033
O14649	ENST00000302909	224	S	-2.24328	0.009499
O14649	ENST00000302909	227	Y	-2.49394	0.0043
O14649	ENST00000302909	228	I	-2.59427	0.0028
O14649	ENST00000302909	229	L	-2.92075	0.0006999
O14649	ENST00000302909	230	T	-3.09648	0.0002
O14649	ENST00000302909	231	G	-2.95389	0.0003
O14649	ENST00000302909	232	L	-3.08607	9.999e-05
O14649	ENST00000302909	233	T	-3.32217	9.999e-05
O14649	ENST00000302909	234	V	-3.9688	9.999e-05
O14649	ENST00000302909	235	I	-3.29472	9.999e-05
O14649	ENST00000302909	236	G	-2.98285	0.0004
O14649	ENST00000302909	237	A	-3.50446	9.999e-05
O14649	ENST00000302909	238	F	-3.14778	9.999e-05
O14649	ENST00000302909	239	L	-2.48386	0.0034
O14649	ENST00000302909	241	L	-2.88184	0.0005
O14649	ENST00000302909	242	V	-2.20933	0.009199
O14649	ENST00000302909	249	M	-2.33522	0.006999
O14649	ENST00000302909	250	N	-2.90523	0.0005
O14649	ENST00000302909	252	E	-2.51683	0.0033
O14649	ENST00000302909	253	D	-3.50098	9.999e-05
O14649	ENST00000302909	254	E	-2.69417	0.0016
O14649	ENST00000302909	255	K	-2.56724	0.0023
O14649	ENST00000302909	256	R	-2.54395	0.0034
O14649	ENST00000302909	257	D	-2.68007	0.0012
O14649	ENST00000302909	258	A	-2.46323	0.0032
O14672	ENST00000260408	240	E	-2.21595	0.009699
O14672	ENST00000260408	247	S	-2.23538	0.007499
O14672	ENST00000260408	295	I	-2.49036	0.0025
O14672	ENST00000260408	297	V	-2.71268	0.0011
O14672	ENST00000260408	300	F	-2.86825	0.0005
O14672	ENST00000260408	301	L	-2.25518	0.0046
O14672	ENST00000260408	322	D	-2.43473	0.0022
O14672	ENST00000260408	323	F	-2.66072	0.0014
O14672	ENST00000260408	329	G	-2.46762	0.0029
O14672	ENST00000260408	330	L	-2.18291	0.008799
O14672	ENST00000260408	331	A	-2.32292	0.007099
O14672	ENST00000260408	359	N	-2.59852	0.0013
O14672	ENST00000260408	361	G	-2.32414	0.0048
O14672	ENST00000260408	362	I	-2.32836	0.005299
O14672	ENST00000260408	363	I	-2.27361	0.006899
O14672	ENST00000260408	364	T	-2.81052	0.0007999
O14672	ENST00000260408	368	Y	-2.20476	0.007999
O14672	ENST00000260408	383	H	-2.691	0.0008999
O14672	ENST00000260408	384	E	-2.38642	0.0043
O14672	ENST00000260408	386	G	-2.76895	0.0005999
O14672	ENST00000260408	387	H	-2.49114	0.0026
O14672	ENST00000260408	388	N	-2.38661	0.0045
O14672	ENST00000260408	389	F	-2.36793	0.0033
O14672	ENST00000260408	394	D	-2.54272	0.0023
O14672	ENST00000260408	399	C	-2.20101	0.007899
O14672	ENST00000260408	400	T	-2.28188	0.0049
O14672	ENST00000260408	414	N	-2.34811	0.0048
O14672	ENST00000260408	415	Y	-2.65715	0.0014
O14672	ENST00000260408	417	M	-2.66286	0.0016
O14672	ENST00000260408	418	Y	-2.34329	0.0047
O14672	ENST00000260408	422	T	-2.33217	0.005299
O14672	ENST00000260408	432	F	-2.23374	0.007099
O14672	ENST00000260408	433	S	-2.39793	0.0041
O14672	ENST00000260408	436	S	-2.26145	0.007799
O14672	ENST00000260408	472	D	-2.34586	0.006499
O14672	ENST00000260408	504	S	-2.68644	0.0006999
O14672	ENST00000260408	505	P	-2.54053	0.0026
O14672	ENST00000260408	507	Q	-2.29736	0.0046
O14672	ENST00000260408	508	G	-2.37767	0.0039
O14672	ENST00000260408	509	P	-2.80241	0.0005999
O14672	ENST00000260408	593	L	-2.63187	0.0012
O14672	ENST00000260408	628	P	-2.24524	0.006399
O14672	ENST00000260408	632	C	-2.71461	0.0005999
O14672	ENST00000260408	633	N	-2.41929	0.0031
O14672	ENST00000260408	634	D	-2.25293	0.006199
O14672	ENST00000260408	635	F	-2.66946	0.0006999
O14672	ENST00000260408	638	Y	-2.61026	0.0013
O14672	ENST00000260408	639	C	-2.51356	0.0031
O14684	ENST00000340607	23	L	-2.36975	0.006099
O14684	ENST00000340607	26	K	-3.08089	0.0004
O14684	ENST00000340607	30	V	-2.47802	0.005
O14684	ENST00000340607	50	A	-2.68258	0.0019
O14684	ENST00000340607	51	L	-2.65452	0.002
O14684	ENST00000340607	52	R	-2.30797	0.005799
O14684	ENST00000340607	53	H	-2.35175	0.0046
O14684	ENST00000340607	55	G	-2.22544	0.008599
O14684	ENST00000340607	58	Y	-2.52278	0.002
O14684	ENST00000340607	65	V	-2.46678	0.0042
O14684	ENST00000340607	66	E	-2.45247	0.005999
O14684	ENST00000340607	67	R	-2.62275	0.0023
O14684	ENST00000340607	68	C	-2.8816	0.0007999
O14684	ENST00000340607	69	L	-3.41469	9.999e-05
O14684	ENST00000340607	70	R	-2.86171	0.0005999
O14684	ENST00000340607	71	A	-3.43213	9.999e-05
O14684	ENST00000340607	72	H	-2.63058	0.0023
O14684	ENST00000340607	74	N	-2.49056	0.005599
O14684	ENST00000340607	75	D	-3.26403	0.0002
O14684	ENST00000340607	76	M	-2.33178	0.007799
O14684	ENST00000340607	78	T	-2.34866	0.008399
O14684	ENST00000340607	79	I	-2.81461	0.0009999
O14684	ENST00000340607	113	H	-2.45171	0.005799
O14684	ENST00000340607	114	T	-3.15832	0.0004
O14684	ENST00000340607	117	Y	-3.07618	0.0004
O14684	ENST00000340607	124	P	-2.25265	0.008699
O14684	ENST00000340607	129	T	-2.31744	0.009999
O14684	ENST00000340607	143	Q	-2.23056	0.007999
O14717	ENST00000377799	296	G	-2.26468	0.006799
O14727	ENST00000551964	707	F	-2.21789	0.007399
O14727	ENST00000551964	1027	I	-2.40481	0.0029
O14727	ENST00000551964	1050	F	-2.34983	0.004
O14727	ENST00000551964	1060	S	-2.44868	0.0028
O14727	ENST00000551964	1061	W	-2.4109	0.0023
O14727	ENST00000551964	1062	S	-2.39695	0.0024
O14727	ENST00000551964	1066	T	-2.19991	0.006899
O14727	ENST00000551964	1067	V	-2.26922	0.009299
O14727	ENST00000551964	1068	K	-2.35004	0.004
O14727	ENST00000551964	1088	V	-2.24735	0.009199
O14732	ENST00000269159	20	F	-2.43618	0.005599
O14732	ENST00000269159	21	Q	-2.5193	0.002
O14732	ENST00000269159	22	A	-2.34722	0.006599
O14732	ENST00000269159	23	A	-3.20818	0.0002
O14732	ENST00000269159	24	V	-2.79789	0.0006999
O14732	ENST00000269159	25	Q	-3.17034	0.0002
O14732	ENST00000269159	26	L	-3.46413	9.999e-05
O14732	ENST00000269159	27	A	-3.16287	9.999e-05
O14732	ENST00000269159	28	L	-2.72267	0.0008999
O14732	ENST00000269159	29	R	-2.72433	0.0004
O14732	ENST00000269159	30	A	-2.45355	0.0046
O14732	ENST00000269159	31	G	-2.34016	0.006699
O14732	ENST00000269159	119	S	-2.52994	0.0031
O14732	ENST00000269159	120	I	-3.02604	9.999e-05
O14732	ENST00000269159	121	G	-2.42809	0.0049
O14732	ENST00000269159	122	F	-2.46585	0.0046
O14732	ENST00000269159	132	V	-2.39196	0.006499
O14732	ENST00000269159	202	R	-2.42652	0.005
O14732	ENST00000269159	204	I	-2.57296	0.0022
O14732	ENST00000269159	233	A	-2.36495	0.006499
O14733	ENST00000397979	127	G	-2.44889	0.0029
O14733	ENST00000397979	128	S	-2.36415	0.005199
O14733	ENST00000397979	130	T	-2.38488	0.0037
O14733	ENST00000397979	131	C	-2.41618	0.0037
O14733	ENST00000397979	132	G	-2.42665	0.0035
O14733	ENST00000397979	133	Q	-2.75804	0.0012
O14733	ENST00000397979	134	V	-2.69228	0.0016
O14733	ENST00000397979	149	K	-2.28265	0.008599
O14733	ENST00000397979	150	Q	-2.93689	0.0006999
O14733	ENST00000397979	151	M	-3.38722	0.0002
O14733	ENST00000397979	152	R	-3.15256	9.999e-05
O14733	ENST00000397979	153	R	-3.35172	0.0002
O14733	ENST00000397979	154	S	-2.78108	0.0014
O14733	ENST00000397979	155	G	-2.47576	0.004
O14733	ENST00000397979	159	E	-2.41598	0.005399
O14733	ENST00000397979	185	T	-2.30124	0.006799
O14733	ENST00000397979	186	F	-2.39651	0.006299
O14733	ENST00000397979	190	T	-2.35564	0.006599
O14733	ENST00000397979	191	D	-3.03113	0.0003
O14733	ENST00000397979	192	V	-2.53033	0.0032
O14733	ENST00000397979	194	I	-2.51001	0.0035
O14733	ENST00000397979	203	A	-2.2223	0.008799
O14733	ENST00000397979	240	I	-2.62395	0.0029
O14733	ENST00000397979	241	H	-2.99427	0.0008999
O14733	ENST00000397979	242	R	-2.88247	0.0005999
O14733	ENST00000397979	243	D	-3.27218	9.999e-05
O14733	ENST00000397979	244	V	-2.93308	0.0005
O14733	ENST00000397979	245	K	-2.67895	0.0012
O14733	ENST00000397979	246	P	-2.23098	0.007999
O14733	ENST00000397979	248	N	-2.34162	0.005899
O14733	ENST00000397979	249	I	-2.99033	0.0002
O14733	ENST00000397979	250	L	-2.30184	0.008199
O14733	ENST00000397979	257	I	-2.41794	0.005099
O14733	ENST00000397979	259	L	-2.52126	0.0036
O14733	ENST00000397979	260	C	-2.46098	0.0028
O14733	ENST00000397979	263	G	-3.15216	0.0003
O14733	ENST00000397979	266	G	-3.08333	0.0005
O14733	ENST00000397979	279	G	-3.306	9.999e-05
O14733	ENST00000397979	280	C	-2.41765	0.0048
O14733	ENST00000397979	283	Y	-2.65887	0.0018
O14733	ENST00000397979	284	M	-2.86468	0.0009999
O14733	ENST00000397979	285	A	-2.93748	0.0008999
O14733	ENST00000397979	286	P	-2.63169	0.0015
O14733	ENST00000397979	287	E	-2.85306	0.0009999
O14733	ENST00000397979	288	R	-2.77807	0.0015
O14733	ENST00000397979	289	I	-2.59443	0.0019
O14733	ENST00000397979	299	Y	-2.33588	0.005299
O14733	ENST00000397979	302	R	-2.92629	9.999e-05
O14733	ENST00000397979	303	A	-3.51732	9.999e-05
O14733	ENST00000397979	304	D	-3.10914	0.0004
O14733	ENST00000397979	305	V	-2.51252	0.0042
O14733	ENST00000397979	306	W	-3.16052	0.0002
O14733	ENST00000397979	307	S	-3.01941	0.0005
O14733	ENST00000397979	308	L	-2.37878	0.0049
O14733	ENST00000397979	309	G	-2.64102	0.0013
O14733	ENST00000397979	310	I	-2.89392	0.0003
O14733	ENST00000397979	311	S	-2.76882	0.0009999
O14733	ENST00000397979	312	L	-2.44028	0.0041
O14733	ENST00000397979	360	C	-2.57492	0.002
O14733	ENST00000397979	361	L	-2.30327	0.007399
O14733	ENST00000397979	365	H	-2.58519	0.0019
O14733	ENST00000397979	368	R	-2.4483	0.005099
O14744	ENST00000324366	17	G	-2.40478	0.0041
O14744	ENST00000324366	40	F	-2.40728	0.0048
O14744	ENST00000324366	47	H	-2.22372	0.009899
O14744	ENST00000324366	48	P	-2.57439	0.0034
O14744	ENST00000324366	49	R	-2.60544	0.0019
O14744	ENST00000324366	50	F	-2.428	0.005399
O14744	ENST00000324366	69	S	-2.14339	0.009499
O14744	ENST00000324366	70	D	-2.34954	0.0038
O14744	ENST00000324366	72	L	-2.28522	0.006199
O14744	ENST00000324366	78	W	-2.57137	0.0014
O14744	ENST00000324366	89	W	-2.3822	0.006599
O14744	ENST00000324366	115	A	-2.22817	0.006899
O14744	ENST00000324366	288	S	-2.3765	0.005199
O14744	ENST00000324366	289	Q	-2.58591	0.0023
O14744	ENST00000324366	321	S	-2.76475	0.0006999
O14744	ENST00000324366	324	Y	-3.07407	0.0002
O14744	ENST00000324366	325	E	-2.50688	0.0022
O14744	ENST00000324366	328	E	-2.58546	0.0015
O14744	ENST00000324366	364	L	-2.48543	0.0023
O14744	ENST00000324366	367	G	-3.08416	0.0002
O14744	ENST00000324366	368	R	-3.10033	9.999e-05
O14744	ENST00000324366	369	G	-2.43223	0.0049
O14744	ENST00000324366	391	V	-2.47888	0.0027
O14744	ENST00000324366	396	N	-2.20171	0.009299
O14744	ENST00000324366	397	A	-3.08369	0.0003
O14744	ENST00000324366	400	T	-3.0621	0.0002
O14744	ENST00000324366	401	L	-2.38434	0.005799
O14744	ENST00000324366	403	N	-2.19211	0.008599
O14744	ENST00000324366	420	M	-2.38413	0.0032
O14744	ENST00000324366	430	D	-2.53464	0.0014
O14744	ENST00000324366	431	I	-2.8249	0.0008999
O14744	ENST00000324366	438	G	-2.53409	0.0037
O14744	ENST00000324366	439	S	-2.23893	0.008899
O14744	ENST00000324366	440	F	-2.42126	0.0043
O14744	ENST00000324366	442	D	-2.99729	0.0002
O14744	ENST00000324366	446	S	-2.62753	0.0013
O14744	ENST00000324366	462	V	-2.64773	0.0023
O14744	ENST00000324366	464	I	-2.50376	0.002
O14744	ENST00000324366	472	L	-2.28026	0.005899
O14744	ENST00000324366	498	F	-2.23132	0.007599
O14744	ENST00000324366	499	E	-2.33244	0.005499
O14744	ENST00000324366	519	F	-2.5186	0.003
O14744	ENST00000324366	521	F	-2.4799	0.0031
O14744	ENST00000324366	533	N	-2.30837	0.007199
O14744	ENST00000324366	534	R	-2.56848	0.0025
O14744	ENST00000324366	553	G	-2.37616	0.0037
O14744	ENST00000324366	554	Y	-2.70345	0.0011
O14744	ENST00000324366	555	F	-2.7193	0.0013
O14744	ENST00000324366	567	I	-2.26623	0.008199
O14744	ENST00000324366	602	F	-2.59961	0.0028
O14744	ENST00000324366	604	R	-2.30331	0.008599
O14744	ENST00000324366	613	Y	-2.53317	0.0022
O14746	ENST00000310581	11	R	-2.53646	0.0018
O14746	ENST00000310581	12	S	-2.63595	0.0014
O14746	ENST00000310581	13	L	-2.51663	0.0032
O14746	ENST00000310581	14	L	-3.0821	9.999e-05
O14746	ENST00000310581	15	R	-3.41381	9.999e-05
O14746	ENST00000310581	16	S	-3.10767	9.999e-05
O14746	ENST00000310581	17	H	-3.18142	0.0002
O14746	ENST00000310581	18	Y	-3.37306	9.999e-05
O14746	ENST00000310581	19	R	-3.1299	9.999e-05
O14746	ENST00000310581	20	E	-2.62833	0.0014
O14746	ENST00000310581	21	V	-2.30437	0.006599
O14746	ENST00000310581	22	L	-2.74699	0.0018
O14746	ENST00000310581	24	L	-2.71149	0.0011
O14746	ENST00000310581	25	A	-3.18832	0.0002
O14746	ENST00000310581	26	T	-2.5622	0.0015
O14746	ENST00000310581	27	F	-2.81051	0.0012
O14746	ENST00000310581	28	V	-3.20729	9.999e-05
O14746	ENST00000310581	29	R	-3.06854	9.999e-05
O14746	ENST00000310581	30	R	-3.02302	0.0003
O14746	ENST00000310581	31	L	-3.23547	0.0002
O14746	ENST00000310581	32	G	-3.67801	9.999e-05
O14746	ENST00000310581	33	P	-2.38666	0.0027
O14746	ENST00000310581	35	G	-2.68101	0.0007999
O14746	ENST00000310581	36	W	-2.35632	0.0034
O14746	ENST00000310581	37	R	-3.21089	0.0002
O14746	ENST00000310581	39	V	-3.11282	9.999e-05
O14746	ENST00000310581	40	Q	-2.86033	9.999e-05
O14746	ENST00000310581	41	R	-3.02412	9.999e-05
O14746	ENST00000310581	42	G	-3.22773	0.0002
O14746	ENST00000310581	43	D	-3.44344	9.999e-05
O14746	ENST00000310581	44	P	-2.39132	0.0044
O14746	ENST00000310581	45	A	-2.93166	0.0006999
O14746	ENST00000310581	46	A	-2.57658	0.0021
O14746	ENST00000310581	47	F	-2.94287	0.0002
O14746	ENST00000310581	48	R	-3.37568	9.999e-05
O14746	ENST00000310581	49	A	-2.77031	0.0006999
O14746	ENST00000310581	50	L	-2.42937	0.0039
O14746	ENST00000310581	51	V	-2.57277	0.0025
O14746	ENST00000310581	52	A	-3.00432	0.0005
O14746	ENST00000310581	56	V	-3.17189	0.0002
O14746	ENST00000310581	57	C	-2.90354	0.0002
O14746	ENST00000310581	59	P	-2.55127	0.0028
O14746	ENST00000310581	79	E	-2.26277	0.007299
O14746	ENST00000310581	80	L	-2.35009	0.0046
O14746	ENST00000310581	81	V	-2.38732	0.0044
O14746	ENST00000310581	82	A	-2.43489	0.0032
O14746	ENST00000310581	89	C	-2.45055	0.0039
O14746	ENST00000310581	90	E	-2.35011	0.0049
O14746	ENST00000310581	91	R	-2.50061	0.0019
O14746	ENST00000310581	92	G	-3.12628	0.0002
O14746	ENST00000310581	93	A	-2.47852	0.0023
O14746	ENST00000310581	94	K	-2.82421	0.0007999
O14746	ENST00000310581	95	N	-3.19319	0.0002
O14746	ENST00000310581	96	V	-2.64464	0.0019
O14746	ENST00000310581	97	L	-3.09832	9.999e-05
O14746	ENST00000310581	98	A	-2.85556	0.0003
O14746	ENST00000310581	99	F	-2.8855	0.0002
O14746	ENST00000310581	100	G	-2.79654	0.0005
O14746	ENST00000310581	125	N	-2.1952	0.008999
O14746	ENST00000310581	126	T	-2.38127	0.006099
O14746	ENST00000310581	127	V	-2.56493	0.0027
O14746	ENST00000310581	128	T	-2.21769	0.009999
O14746	ENST00000310581	129	D	-2.85118	0.0002
O14746	ENST00000310581	130	A	-2.53974	0.0027
O14746	ENST00000310581	131	L	-2.56224	0.0013
O14746	ENST00000310581	132	R	-2.76696	0.0003
O14746	ENST00000310581	139	L	-2.50104	0.0041
O14746	ENST00000310581	140	L	-3.36386	9.999e-05
O14746	ENST00000310581	141	L	-3.33157	9.999e-05
O14746	ENST00000310581	142	R	-3.08706	9.999e-05
O14746	ENST00000310581	143	R	-3.86677	9.999e-05
O14746	ENST00000310581	144	V	-3.6449	9.999e-05
O14746	ENST00000310581	145	G	-3.72747	9.999e-05
O14746	ENST00000310581	146	D	-2.32796	0.0043
O14746	ENST00000310581	147	D	-2.42286	0.003
O14746	ENST00000310581	148	V	-2.90324	0.0005
O14746	ENST00000310581	149	L	-2.41611	0.0028
O14746	ENST00000310581	150	V	-2.40201	0.0029
O14746	ENST00000310581	156	C	-3.34858	9.999e-05
O14746	ENST00000310581	157	A	-2.51808	0.0038
O14746	ENST00000310581	158	L	-2.66185	0.0014
O14746	ENST00000310581	159	F	-2.67366	0.0013
O14746	ENST00000310581	160	V	-2.61201	0.0013
O14746	ENST00000310581	162	V	-2.50391	0.0031
O14746	ENST00000310581	163	A	-2.4102	0.0049
O14746	ENST00000310581	166	C	-2.94541	0.0004
O14746	ENST00000310581	167	A	-2.53554	0.0022
O14746	ENST00000310581	168	Y	-2.96324	0.0005999
O14746	ENST00000310581	169	Q	-2.64233	0.0017
O14746	ENST00000310581	170	V	-2.21301	0.009199
O14746	ENST00000310581	171	C	-2.69077	0.0008999
[truncated: 311,205+ more rows]

## Sheet: description
High-confidence amino acid sites according to COSMIS scores and their emperical p values
uniprot_id: UniProt ID
enst_id: Ensembl transcript ID
uniprot_pos: sequence position of the variant
uniprot_aa: reference (wild-type) amino acid
Empirical p values were dderived from permutation tests
