# Supplementary material for: The 3D mutational constraint on amino acid sites in the human proteome
Source: Nat Commun. 2022 Jun 7;13:3273. doi: 10.1038/s41467-022-30936-x (PMC9174330; doi:10.1038/s41467-022-30936-x)
Supplement: Supplementary file 4 — Supplementary Data [file 41467_2022_30936_MOESM4_ESM.zip › supplementary_data/Supplementary_Data_9.xlsx]

## Sheet: de_novo_variant_scores
uniprot_id	enst_id	uniprot_pos	uniprot_aa	cosmis	gerp	phylop	phastcons	consurf	pli	mis_z	mtr	rvis	mtr3d	label
A4D1P6	ENST00000354475	510	F	-0.840602	0.68	5.605	0.971333	0.1146	4.3664e-06	3.4234	0.862	-1.26349	0.872	case
A4D1P6	ENST00000354475	687	T	-1.4564	-0.663333	1.90467	0.675333	0.3292	4.3664e-06	3.4234	0.899	-1.26349	0.726	case
O00303	ENST00000533626	160	H	0.216293	1.45267	5.952	1	0.01421	0.97044	3.3872	0.713	0.379501	0.804	case
O00487	ENST00000409682	54	M	-2.45788	2.43	9.115	1	0.003086	0.97662	3.4676	0.429	0.041801	0	case
O14595	ENST00000398073	205	R	-2.00266	2.46333	5.31033	0.982333	0.06999	0.11425	2.433	0.71	-0.331525	0.839	case
O14649	ENST00000302909	122	L	-2.45982	0.52	3.09433	0.987333	0.1499	0.90018	2.92	0.472	0.00337318	0.536	case
O14649	ENST00000302909	129	G	-3.34676	1.20867	5.01	0.676333	0.1539	0.90018	2.92	0.525	0.00337318	0.287	case
O14649	ENST00000302909	133	N	-2.95307	1.97333	7.14433	1	0.06954	0.90018	2.92	0.433	0.00337318	0.4	case
O14746	ENST00000310581	453	R	-1.42156	3.47667	0.644	0.0533333	1.006	0.99046	5.2356	0.976	-0.630505	0.694	case
O14802	ENST00000372371	1370	P	-0.299625	0.00333333	3.779	0.701667	0.3905	1.2821e-23	2.4022	0.928	-2.25669	0.828	case
O14815	ENST00000271971	166	N	0.816763	-4.16333	0.861	0.658333	0.623	1.3256e-22	0.80802	0.932	1.53971	0.91	case
O14818	ENST00000370873	112	A	-1.883	1.62	4.67367	0.998667	0.1048	0.98768	3.3762	0.455	-0.244208	0.642	case
O14980	ENST00000401558	259	M	-1.42572	2.53	8.30767	1	0.002599	1	7.0978	0.758	-1.48985	0.802	case
O14980	ENST00000401558	472	T	-2.78042	2.06333	5.88467	0.784333	0.002266	1	7.0978	0.425	-1.48985	0.804	case
O14980	ENST00000401558	742	Q	-1.104	1.68	6.85133	1	0.002934	1	7.0978	0.288	-1.48985	0.435	case
O15123	ENST00000325203	492	R	0.56599	-0.3	2.764	0.977	0.07695	0.83208	4.0151	0.63	-0.563491	0.97	case
O15294	ENST00000373719	567	N	-2.14368	2.60667	6.68467	1	0.002362	1	5.6368	0.745	-1.41812	0	case
O15305	ENST00000268261	192	C	0.54627	1.835	6.06733	1	0.0286	1.4072e-17	-1.5128	0.965	0.363727	1.082	case
O15357	ENST00000298229	581	R	-1.85461	0.277667	4.412	1	0.08786	0.0023313	5.1678	0.862	-2.38468	0.785	case
O15379	ENST00000305264	93	D	-1.88736	2.08	7.16067	1	0.004792	0.56737	3.9298	0.832	-0.480544	0.627	case
O15379	ENST00000305264	266	L	-2.02632	-0.118667	3.64533	0.996	0.007349	0.56737	3.9298	0.661	-0.480544	0.39	case
O15394	ENST00000400546	529	H	1.62357	1.75467	4.44167	1	0.08213	0.2306	4.6128	0.788	-0.548498	1.147	case
O15550	ENST00000377967	941	P	-2.1578	5.1	6.03967	1	0.0186	1	6.5056	0.508	-1.5389	0.67	case
O15550	ENST00000377967	1223	G	-2.04537	2.473	6.54267	0.999667	0.02133	1	6.5056	0.643	-1.5389	0.846	case
O15550	ENST00000377967	1255	R	-2.38141	3.04667	5.67267	1	0.01329	1	6.5056	0.795	-1.5389	0.624	case
O43242	ENST00000264639	148	R	-0.281553	-0.316333	4.38333	0.666667	0.007923	0.99997	5.0023	0.941	-0.825292	0.943	case
O43318	ENST00000369329	210	C	-2.0693	1.83667	7.14967	1	0.01411	0.99971	5.142	0.847	-0.936671	0.684	case
O43318	ENST00000369329	238	R	-1.63783	0.254667	3.788	0.997	0.1165	0.99971	5.142	0.783	-0.936671	0.745	case
O43497	ENST00000359106	961	A	-2.43374	1.87333	6.784	1	0.01663	1	7.9519	0.51	-2.56591	0.392	case
O43526	ENST00000359125	107	L	-2.29816	-0.753567	3.68567	0.666667	0.1374	0.99998	5.5503	0.529	-1.24911	0.256	case
O43526	ENST00000359125	144	R	-2.40525	-1.81	2.32033	0.32	0.08511	0.99998	5.5503	0.484	-1.24911	0.476	case
O43526	ENST00000359125	201	R	-2.95416	-0.00333333	2.26633	0.666667	0.03332	0.99998	5.5503	0.253	-1.24911	0.315	case
O43526	ENST00000359125	263	T	-2.23777	-0.377667	5.294	0.990333	0.06518	0.99998	5.5503	0.164	-1.24911	0	case
O43526	ENST00000359125	265	A	-2.36983	-0.00333333	4.97233	0.666667	0.02807	0.99998	5.5503	0.174	-1.24911	0	case
O43526	ENST00000359125	281	G	-1.96096	-0.39	3.671	0.671333	0.1353	0.99998	5.5503	0.253	-1.24911	0.211	case
O43526	ENST00000359125	282	D	-1.83688	2.3	5.52067	1	0.08425	0.99998	5.5503	0.238	-1.24911	0.237	case
O43526	ENST00000359125	287	T	-2.46122	-0.00333333	5.87267	0.997667	0.02652	0.99998	5.5503	0.206	-1.24911	0	case
O43526	ENST00000359125	301	G	-2.80362	-0.403333	1.99267	0.666667	0.1328	0.99998	5.5503	0.131	-1.24911	0.147	case
O43526	ENST00000359125	304	F	-2.83763	1.12	7.67333	1	0.05218	0.99998	5.5503	0.147	-1.24911	0.152	case
O43526	ENST00000359125	333	R	-2.38586	-0.413333	2.824	0.882333	0.1381	0.99998	5.5503	0.351	-1.24911	0.324	case
O43526	ENST00000359125	335	P	-2.5296	0	6.00667	0.666667	0.04578	0.99998	5.5503	0.394	-1.24911	0.415	case
O60547	ENST00000380815	247	R	-0.432268	2.08267	3.90733	0.999	0.008248	0.99132	4.0617	0.802	-0.430871	0.775	case
O60568	ENST00000223127	695	R	-0.922356	3.73667	3.633	0.959667	0.02444	6.1305e-13	2.5356	0.877	0.969963	0.813	case
O60729	ENST00000375241	86	Y	-0.353106	1.05667	3.76967	0.999667	0.8379	0.94308	4.0703	0.84	-0.0990991	0.835	case
O60741	ENST00000303230	305	M	-2.65399	2.53	8.406	1	0.01083	0.99989	5.151	0.534	-1.08726	0.31	case
O60741	ENST00000303230	382	G	-3.05362	0.503333	4.895	0.670333	0.01959	0.99989	5.151	0.286	-1.08726	0.316	case
O60921	ENST00000258774	33	R	-0.267897	4.14	3.97567	0.999667	0.03645	3.0073e-05	1.235	0.792	-0.312	0.759	case
O75031	ENST00000291560	221	L	0.937657	0.593333	3.07467	0.706333	0.4294	2.5257e-16	-1.1382	0.887	0.156758	0.983	case
O75031	ENST00000291560	292	S	1.26993	-2.10833	-0.270333	0.00233333	1.505	2.5257e-16	-1.1382	1.028	0.156758	0.904	case
O75530	ENST00000263360	410	G	-0.944845	-1.176	1.901	0.990333	0.5534	0.99929	4.4817	0.962	-0.385728	0.708	case
O75533	ENST00000335508	594	R	-2.68024	1.513	3.95467	1	0.002735	1	7.7609	0.411	-1.5275	0	case
O75643	ENST00000323853	958	H	1.31106	0.83	6.55233	1	0.007138	1	9.4423	0.838	-3.66968	0.926	case
O75643	ENST00000323853	1173	T	-0.946483	1.17867	5.80133	0.944667	0.00612	1	9.4423	0.941	-3.66968	0.722	case
O75689	ENST00000265846	114	E	-0.999362	1.14667	2.638	0.680667	0.2066	0.5333	0.88817	0.772	-0.589731	0.76	case
O75717	ENST00000360586	555	R	-0.481557	0.00333333	4.10767	0.675333	0.03414	4.3694e-18	2.8478	1.012	-0.0520986	0.931	case
O75899	ENST00000259455	394	T	-0.567634	-0.663333	2.70667	0.669	0.3456	0.99999	5.9072	0.741	-1.24458	0.759	case
O75899	ENST00000259455	567	A	-2.27863	1.54	5.742	0.995667	0.006862	0.99999	5.9072	0.353	-1.24458	0.726	case
O75899	ENST00000259455	695	S	-2.67659	0	4.922	0.672667	0.005652	0.99999	5.9072	0.488	-1.24458	0.792	case
O75899	ENST00000259455	705	I	-1.08686	0	5.67667	0.989	0.006397	0.99999	5.9072	0.682	-1.24458	0.83	case
O76093	ENST00000274625	159	P	-2.66226	-0.34	3.22567	0.666667	0.03052	0.38517	2.192	0.577	-0.252487	0.773	case
O94760	ENST00000284031	261	S	-0.887913	3.52	3.27233	1	0.3874	0.0027974	1.6921	0.68	0.150826	0.747	case
O94768	ENST00000263955	92	R	-1.50432	-1.92333	-0.086	0.325333	1.066	0.013619	2.4066	0.86	-0.220934	0.927	case
O94788	ENST00000249750	151	A	-0.613468	1.64333	4.40067	0.948333	0.05828	0.36331	3.691	0.754	-0.850911	0.802	case
O94829	ENST00000372343	479	T	-0.915346	2.3	6.017	1	0.009758	0.99998	6.1089	0.742	-1.28676	0.815	case
O95154	ENST00000361640	51	E	-0.789351	-0.377333	1.003	0.155	1.354	1.0209e-19	-2.0117	0.87	1.20804	0.924	case
O95164	ENST00000380680	20	K	-1.44759	1.71633	5.10067	0.999667	0.00378	0.73544	2.4221	0.858	0.206595	0.708	case
O95168	ENST00000184266	74	I	-0.305216	-2.23033	0.175667	0.024	1.673	0.0060844	0.85215	0.905	0.044767	0.779	case
O95267	ENST00000310803	195	R	-2.15257	0.366667	3.04867	0.997333	0.1968	0.96554	4.9482	0.663	-0.406193	0.382	case
O95299	ENST00000252711	60	I	0.896479	0	3.77333	0.998333	0.1111	6.2418e-08	1.2349	1.051	0.049917	0.874	case
O95299	ENST00000252711	124	N	0.100694	-0.366	-0.709333	0.00333333	0.9495	6.2418e-08	1.2349	0.886	0.049917	0.858	case
O95477	ENST00000374736	983	V	-0.254717	1.12	5.68267	0.983	0.01049	1.4525e-13	6.2257	0.807	-1.77787	0.653	case
O95786	ENST00000379883	748	I	-0.20563	0.986667	1.50333	0.987	0.5061	1.7558e-23	1.1257	1.027	-0.258122	1.173	case
O95822	ENST00000262430	166	A	0.0912334	0.581333	1.881	0.666	0.3261	0.00064816	2.0638	0.771	0.174717	0.779	case
P00167	ENST00000340533	42	E	1.34172	0	2.01133	0.878	0.6377	0.0015821	0.78389	1.008	0.0116519	0.973	case
P00367	ENST00000277865	498	S	-2.05164	2.23	4.34	0.999333	0.222	0.0070495	2.9754	0.672	-0.955418	0.819	case
P00734	ENST00000311907	542	I	-1.03166	2.171	3.24433	0.978333	0.2722	0.0011118	3.7353	0.957	-1.08648	0.964	case
P01008	ENST00000367698	229	R	-1.74422	-0.951333	1.06133	0.446667	0.5213	0.99892	4.1237	0.709	-0.0125641	0.762	case
P01023	ENST00000318602	779	G	-1.41796	-0.00333333	5.38033	0.984	0.08173	4.5229e-11	4.8973	0.921	-0.287658	0.852	case
P01024	ENST00000245907	425	R	-1.10351	-1.23433	0.0386667	0.000666667	1.27	0.90421	7.0135	0.848	-3.49218	0.83	case
P01111	ENST00000369535	59	A	-1.08409	0.973333	5.94433	0.990333	0.004011	0.49009	2.394	0.634	-0.21859	0.893	case
P02585	ENST00000372555	55	E	-1.33102	2.85	7.36	1	0.02185	0.01624	1.4238	0.629	-0.148611	0.762	case
P02786	ENST00000360110	183	R	-0.693987	-2.05	1.17233	0.335333	1.103	6.9902e-05	3.5766	0.777	-0.0834859	0.864	case
P02787	ENST00000402696	382	V	1.8781	-3.7	-2.70333	0	4.312	4.1001e-08	2.7153	0.897	-0.00444742	1.077	case
P04049	ENST00000251849	361	G	0.252286	1.07	5.10767	0.711333	0.01961	0.85295	4.5808	0.578	-1.18506	0.869	case
P04181	ENST00000368845	81	F	0.52046	2.27	6.24867	1	0.111	7.7182e-07	1.696	1.081	-0.160798	1.034	case
P05155	ENST00000278407	345	G	-0.0189873	-0.34	3.207	0.666667	0.1459	0.96351	3.313	1.069	-0.610819	1.074	case
P05543	ENST00000327674	142	P	1.70221	-0.386667	1.328	0.643333	1.096	0.0026137	1.0568	0.903	0.0821984	1.138	case
P06213	ENST00000302850	882	V	-1.08783	0.567667	3.66567	0.986	0.2917	3.6145e-05	5.1927	0.865	-1.53398	0.789	case
P06400	ENST00000267163	173	Y	0.583754	1.80333	3.166	0.992667	0.07114	1	6.9291	0.893	-0.650029	0.813	case
P06727	ENST00000357780	184	D	1.13245	-0.38	0.722333	0.205667	1.377	5.4536e-06	1.0437	0.851	0.723303	0.911	case
P06733	ENST00000234590	255	G	-0.816469	0.576667	4.28767	0.676333	0.09397	1.914e-05	2.0334	0.778	-0.598791	0.869	case
P07288	ENST00000326003	211	G	0.178092	0.32	4.08333	0.998333	0.1884	4.4271e-06	0.47482	0.882	0.803911	0.844	case
P07320	ENST00000264376	44	M	1.03015	3.23	4.45967	0.999	0.5306	0.00030317	0.58368	0.928	0.489476	0.997	case
P08100	ENST00000296271	144	S	-0.740412	1.24267	4.782	1	0.1786	0.00013108	1.3517	0.888	-0.512254	0.922	case
P08133	ENST00000354546	383	E	1.25157	-0.00333333	4.657	0.999333	0.08807	1.0804e-08	3.0059	0.93	0.411672	1.048	case
P08648	ENST00000293379	156	C	-1.90679	-0.07	5.29967	0.673	0.0702	0.42455	5.8784	0.845	-1.3449	0.667	case
P08648	ENST00000293379	358	R	-1.31223	-0.634667	0.781667	0.00666667	0.5293	0.42455	5.8784	0.762	-1.3449	1.016	case
P09326	ENST00000368046	56	L	-0.408475	-2.57333	-0.188333	0.001	3.019	1.7302e-05	0.48087	0.812	0.269694	0.943	case
P09471	ENST00000262494	40	G	-1.98544	0.0133333	6.86967	1	0.01307	0.98963	3.7302	0.131	-0.93511	0.342	case
P09471	ENST00000262494	203	G	-2.72454	0.34	7.121	1	0.01224	0.98963	3.7302	0.209	-0.93511	0.278	case
P09471	ENST00000262494	209	R	-2.83466	-0.24	4.955	0.975333	0.007775	0.98963	3.7302	0.212	-0.93511	0.437	case
P09486	ENST00000231061	262	M	-0.893423	2.62	7.832	1	0.01186	0.89148	3.2435	0.863	0.0920927	0.902	case
P09917	ENST00000374391	557	G	-1.88924	0.9	6.17767	0.998667	0.1052	1.2059e-06	3.3773	0.799	-1.06024	0.829	case
P09958	ENST00000268171	438	A	0.247499	1.41667	5.689	1	0.06747	0.99994	5.4724	0.78	-0.620827	0.783	case
P09960	ENST00000228740	575	L	-0.593658	0	3.63467	0.666667	0.1941	2.9568e-08	2.965	1.068	-0.995408	1.123	case
P0C870	ENST00000397299	160	M	-0.170874	1.85333	2.82733	1	0.3603	8.1582e-05	1.667	0.705	0.972462	0.936	case
P10276	ENST00000254066	406	M	-2.5959	2.33	6.92067	1	0.1454	0.96305	3.6243	0.278	-0.899024	0.416	case
P11166	ENST00000426263	153	R	-2.03672	-0.326667	2.30967	0.666667	0.02145	0.9941	3.9005	0.711	-0.915582	0.574	case
P11216	ENST00000216962	273	A	0.423549	0.00333333	5.48333	0.668	0.01031	1.4144e-14	2.1419	0.73	-0.910785	1.035	case
P11388	ENST00000423485	568	R	0.436889	1.329	2.17033	0.998333	0.4397	0.99086	6.7477	0.796	-0.778131	0.804	case
P11597	ENST00000200676	455	V	1.7963	-0.447333	1.709	0.994333	0.6264	1.1892e-23	-0.61165	0.866	0.0588156	0.998	case
P11802	ENST00000257904	92	V	-0.463118	0.516667	5.02733	0.678667	0.06004	0.062909	2.6061	0.54	-0.480544	0.825	case
P13639	ENST00000309311	257	M	-2.70255	2.87	8.367	1	0.005013	0.99995	4.8778	0.774	-2.69608	0.784	case
P13639	ENST00000309311	789	P	-1.17826	0.00333333	6.17133	0.667	0.008201	0.99995	4.8778	0.434	-2.69608	0.427	case
P14410	ENST00000264382	504	I	-0.697806	2.38	6.24367	1	0.07384	3.9353e-60	1.1773	0.913	-1.99537	0.838	case
P14416	ENST00000362072	51	G	-2.41297	3.11667	6.85867	1	0.02351	0.74709	3.2347	0.695	-0.577703	0.503	case
P14780	ENST00000372330	338	M	-0.847441	-3.48667	-0.237	0.042	1.242	1.8869e-17	0.63105	0.96	0.173153	0.711	case
P14902	ENST00000518237	232	I	0.937152	-2.23667	2.33267	0.869667	0.3318	3.3013e-06	1.3272	0.933	0.334359	0.92	case
P14920	ENST00000228476	249	E	-0.78991	0.456667	3.453	0.683	0.2727	6.2271e-22	-1.1282	0.742	0.358413	0.902	case
P15018	ENST00000249075	90	P	0.525297	0	2.32667	0.666667	0.09793	0.5242	1.9575	0.74	-0.0801961	0.685	case
P15104	ENST00000311223	163	C	-0.781893	0	5.07633	0.998667	0.121	0.9957	3.7191	0.947	-0.766558	0.775	case
P15144	ENST00000300060	796	V	0.229462	-0.89	3.473	0.811333	0.4642	3.7492e-09	3.6416	0.801	-0.225957	0.855	case
P15559	ENST00000320623	137	P	-1.63203	0	2.065	0.991	0.8123	1.1867e-09	0.11349	0.915	0.505251	1.055	case
P15848	ENST00000264914	341	G	-0.714286	0	3.776	0.671667	0.2717	7.0009e-09	1.3345	0.991	-0.401663	0.957	case
P16615	ENST00000539276	1041	W	0.28	3.42	8.09467	1	0.3489	0.99945	5.6228	0.927	-1.78124	0.855	case
P17252	ENST00000413366	384	T	-1.05646	2.13833	5.775	0.980333	0.005951	0.3677	4.5227	0.848	-1.35065	0.847	case
P17252	ENST00000413366	484	M	-2.16467	2.82	9.06533	1	0.006734	0.3677	4.5227	0.72	-1.35065	0.111	case
P17707	ENST00000368885	46	D	0.136668	1.86	7.89467	1	0.05711	0.98227	3.5595	1.078	-0.384947	0.817	case
P19438	ENST00000162749	124	V	-0.250711	-0.023	1.138	0.110667	0.5479	0.9949	3.9437	0.814	-0.118623	0.889	case
P19634	ENST00000263980	520	E	-1.90604	1.714	5.331	0.978667	0.02197	0.79049	4.2158	0.558	-0.997755	0.63	case
P20036	ENST00000419277	102	N	0.0304628	-2.17	0.055	0.643	1.421	2.5e-06	0.25923	0.822	1.56862	0.833	case
P20273	ENST00000085219	238	V	-2.36931	0.816667	2.46233	1	0.183	0.8044	4.9743	0.74	-0.197988	0.928	case
P20701	ENST00000356798	248	E	-1.64093	-1.44333	0.504	0.021	2.452	0.0043213	5.2932	0.71	-1.57301	0.553	case
P20718	ENST00000216338	84	R	0.28802	-1.81433	-2.861	0	4.651	1.2818e-07	-0.30861	1.042	0.715191	1.008	case
P21281	ENST00000276390	168	E	0.0817481	0	6.68033	1	0.008417	0.99154	4.5798	0.714	-0.585201	0.66	case
P21281	ENST00000276390	329	T	-1.74885	0.753333	4.92333	0.666667	0.005951	0.99154	4.5798	0.577	-0.585201	0.163	case
P21399	ENST00000309951	318	T	0.372619	0.48	1.32433	0.976667	1.455	3.8322e-18	1.9438	0.816	-1.39301	0.771	case
P21579	ENST00000261205	209	E	-0.841915	1.39767	7.64267	1	0.008408	0.60038	3.3496	0.741	-0.521938	0.77	case
P21579	ENST00000261205	303	M	-2.75511	2.65	9.115	1	0.006705	0.60038	3.3496	0.398	-0.521938	0.359	case
P21579	ENST00000261205	310	D	-1.53372	1.773	7.404	1	0.007603	0.60038	3.3496	0.645	-0.521938	0.534	case
P21580	ENST00000237289	160	D	-1.55446	1.83	3.47333	0.949667	0.2548	0.99972	4.932	1.113	-0.409323	0.951	case
P22314	ENST00000335972	67	M	-2.31986	2.14	5.63967	1	0.2236	1	6.0143	0.703	-1.76264	0.567	case
P22681	ENST00000264033	367	Q	-1.0902	2.05	7.18	1	0.01305	0.00060921	4.1436	0.777	-0.780311	0.847	case
P22681	ENST00000264033	382	K	-0.0102041	1.67133	6.894	1	0.01512	0.00060921	4.1436	0.804	-0.780311	0.929	case
P23219	ENST00000362012	101	F	0.796243	2.29	2.24333	0.617333	0.94	6.2425e-07	2.4748	0.94	0.626922	1.105	case
P23526	ENST00000217426	37	E	-1.40441	1.47167	5.30767	1	0.126	0.035922	2.7935	0.982	-0.322624	0.975	case
P23919	ENST00000305784	204	E	0.836417	-2.19667	0.758	0.0463333	1.526	6.1537e-05	0.45111	0.935	-0.137366	1.032	case
P24855	ENST00000246949	101	R	1.74162	-0.669	1.596	0.992667	0.4881	6.9801e-21	-2.5455	0.796	1.94859	0.976	case
P24864	ENST00000262643	236	A	-1.11793	-0.00333333	4.55567	0.898	0.1681	0.97187	3.9988	1.009	-0.361673	0.809	case
P25025	ENST00000318507	208	R	-1.61279	-0.343333	0.402	0.655667	0.3989	0.013736	1.3289	0.909	-0.280448	0.881	case
P25205	ENST00000596288	349	V	-0.816708	0.336667	5.37867	0.673333	0.01098	6.9522e-11	2.884	0.843	-0.427446	0.937	case
P25398	ENST00000230050	82	N	-0.531639	2.46	7.11	1	0.04643	0.88531	2.459	0.634	-0.0455174	0.539	case
P25787	ENST00000223321	125	G	-1.78898	2.11267	5.70667	1	0.007822	0.98234	3.5608	0.564	-0.351051	0.516	case
P26368	ENST00000308924	149	R	-3.58795	0.38	3.71633	0.982333	0.008776	0.9996	4.3903	0.324	-0.865126	0.142	case
P26368	ENST00000308924	150	R	-3.23923	0.64	3.615	0.687333	0.008776	0.9996	4.3903	0.319	-0.865126	0.112	case
P26368	ENST00000308924	157	P	-0.779391	-0.646667	4.726	0.993333	0.0123	0.9996	4.3903	0.394	-0.865126	0.311	case
P26368	ENST00000308924	252	T	-2.21806	0.87	4.235	0.666667	0.006623	0.9996	4.3903	0.086	-0.865126	0.282	case
P27361	ENST00000263025	190	I	-1.10695	-0.52	3.88567	0.690333	0.2276	0.036884	2.8037	0.805	-0.65893	0.804	case
P27797	ENST00000316448	36	R	-1.0062	2.13	3.54333	0.983333	0.07281	0.89133	3.5706	0.816	-0.0953508	0.972	case
P27986	ENST00000521381	453	N	-1.80181	2.03333	4.955	1	0.1521	0.99978	5.6106	0.712	-1.30097	0.625	case
P27986	ENST00000521381	538	I	-2.3296	1.04333	5.73067	0.898667	0.01009	0.99978	5.6106	0.689	-1.30097	0.626	case
P27986	ENST00000521381	564	N	-2.15767	2.33333	7.151	1	0.01001	0.99978	5.6106	0.871	-1.30097	0.729	case
P28074	ENST00000361611	168	P	-1.59858	0.996667	5.654	0.956333	0.05408	0.95893	2.9274	0.867	-0.125338	0.942	case
P28289	ENST00000259365	327	R	-0.868719	1.2	4.29367	0.997	0.01329	0.47845	3.1835	0.788	-0.59348	0.895	case
P29017	ENST00000368170	137	N	0.275121	-3.78	-1.841	0	3.691	1.5963e-08	0.82593	0.977	-0.27217	0.985	case
P30153	ENST00000322088	179	P	-3.17486	0.21	4.73933	0.999	0.0076	0.98389	4.4162	0.504	-0.972757	0	case
P30153	ENST00000322088	180	M	-2.70345	2.13	7.95533	1	0.00469	0.98389	4.4162	0.483	-0.972757	0.382	case
P30153	ENST00000322088	182	R	-3.4189	1.103	4.13167	1	0.005413	0.98389	4.4162	0.404	-0.972757	0.188	case
P30291	ENST00000450114	391	N	0.34954	2.25	6.993	1	0.01736	0.99973	4.7222	0.642	-0.278885	0.767	case
P31930	ENST00000203407	89	A	1.19043	-0.0733333	1.441	0.5	0.5399	0.020028	3.3212	1.055	-0.344493	0.761	case
P31994	ENST00000358671	57	Q	0.447159	-0.986667	-0.435	0.0326667	0.5848	0.45637	2.3316	0.819	-0.000375165	0.752	case
P32927	ENST00000403662	227	S	-1.07172	0.386667	3.635	0.666667	0.08879	0.17646	4.0033	0.85	-0.152845	0.981	case
P33176	ENST00000302418	22	E	-1.38449	0.00333333	4.19	0.988	0.1355	0.99427	5.9417	0.775	-1.15803	0.94	case
P33993	ENST00000303887	363	D	-1.0247	1.37667	4.304	0.999333	0.2595	1.9396e-24	0.15799	0.933	-0.982156	1.029	case
P33993	ENST00000303887	547	P	0.40236	1.35667	6.097	0.972667	0.0303	1.9396e-24	0.15799	0.844	-0.982156	0.71	case
P34059	ENST00000268695	59	L	0.226273	-0.132333	3.00033	0.652333	0.1113	2.9611e-10	1.5053	1.029	0.356066	0.999	case
P34931	ENST00000375654	32	A	0.303007	2.74	6.67033	1	0.1006	1.057e-06	0.90791	0.961	0.0339796	0.833	case
P34947	ENST00000392870	87	V	-1.6741	2.15	7.88567	1	0.1071	0.67567	4.327	0.68	-0.266237	0.581	case
P34947	ENST00000392870	141	L	0.656509	0.357667	2.697	0.852	0.6068	0.67567	4.327	0.773	-0.266237	0.832	case
P35221	ENST00000302763	688	V	-2.30968	1.68133	5.942	0.998667	0.006555	0.96962	5.1987	0.314	-1.60891	0.63	case
P35240	ENST00000338641	311	R	-1.30686	1.77067	4.413	0.996	0.01254	1	5.4436	0.722	-0.737971	0.598	case
P35442	ENST00000366787	673	D	0.711306	0.867667	5.20467	1	0.1257	0.55641	5.5846	0.74	-0.0499151	0.865	case
P35523	ENST00000343257	432	T	-0.730622	0.00333333	4.99067	0.666667	0.01558	3.2501e-20	1.5859	0.997	-0.13707	0.878	case
P36578	ENST00000307961	200	R	-2.17058	-1.00067	4.02767	0.685333	0.009485	0.99984	4.6245	0.684	-0.491166	0.784	case
P36776	ENST00000360614	565	Y	-2.59623	-0.00333333	4.57833	0.678667	0.12	0.9993	0.42807	0.691	0.0403721	0.625	case
P36897	ENST00000374994	283	H	-0.794049	0.68	5.85433	0.998667	0.008363	0.85379	3.7727	0.957	-0.621285	0.882	case
P36957	ENST00000334220	237	R	-0.698235	1.5281	4.92767	1	0.01329	0.48474	3.5288	0.905	-0.771869	1.027	case
P38484	ENST00000290219	136	R	-0.596679	-0.343333	0.214	0.0503333	1.072	0.95281	3.2192	1.005	0.133486	0.903	case
P38606	ENST00000273398	249	P	-2.40408	0.37	4.23733	0.666667	0.00547	0.86801	4.3595	0.537	-0.445242	0.153	case
P40692	ENST00000231790	183	Y	0.33128	2.95	4.46233	1	0.3287	3.41e-05	3.6818	0.801	-0.145967	0.939	case
P40855	ENST00000368072	283	L	1.3522	3.56667	3.82733	0.999333	0.2286	0.0003188	1.7538	1.087	-0.440712	0.94	case
P41227	ENST00000464845	82	R	-3.36199	1.55	2.65833	0.997333	0.06577	0.76179	2.4861	0.116	-0.500657	0.238	case
P41227	ENST00000464845	83	R	-2.86938	1.58	4.712	1	0.06576	0.76179	2.4861	0.125	-0.500657	0	case
P41227	ENST00000464845	116	R	-2.66178	1.89667	5.07167	1	0.01012	0.76179	2.4861	0.144	-0.500657	0.27	case
P41227	ENST00000464845	120	H	-2.88613	0.96	5.379	1	0.06086	0.76179	2.4861	0	-0.500657	0.225	case
P41227	ENST00000464845	128	F	-2.26495	1.15267	6.126	1	0.01618	0.76179	2.4861	0	-0.500657	0.396	case
P41595	ENST00000258400	110	I	0.617565	-1.50103	3.426	0.999667	0.2847	2.6913e-10	0.48048	0.904	1.05822	0.876	case
P42336	ENST00000263967	115	R	-2.05449	0.846667	3.735	0.993667	0.06283	1	7.2093	0.546	-1.01118	0.51	case
P42336	ENST00000263967	344	V	-2.46337	0.816667	5.62567	0.838667	0.004286	1	7.2093	0.618	-1.01118	0.454	case
P42336	ENST00000263967	1035	A	-2.77182	2.29	5.917	0.999	0.004222	1	7.2093	0.503	-1.01118	0.373	case
P42345	ENST00000361445	1459	A	-1.93	-0.686667	5.156	0.667	0.002625	1	9.9461	0.874	-5.06329	0.842	case
P42345	ENST00000361445	1595	M	-1.6548	2.42	8.03167	1	0.002761	1	9.9461	0.78	-5.06329	0.673	case
P42345	ENST00000361445	1799	E	-2.23036	1.319	5.31433	1	0.003501	1	9.9461	0.644	-5.06329	0.542	case
P43034	ENST00000397195	238	R	-2.34351	3.53333	5.276	1	0.003553	0.99995	4.8929	0.695	-0.488042	0.909	case
P43034	ENST00000397195	258	V	-1.82386	2.402	6.14167	0.999333	0.002953	0.99995	4.8929	0.825	-0.488042	1.003	case
P43220	ENST00000373256	104	C	-1.55562	1.87	4.46233	1	0.0875	0.29347	3.8982	0.546	0.362161	0.669	case
P43490	ENST00000222553	169	K	-1.30244	5.06	6.93367	1	0.01418	0.97914	4.0845	0.777	-0.0545781	0.755	case
P43681	ENST00000370263	248	I	0.709544	-1.16667	4.236	0.999	0.4003	8.5474e-05	2.1699	0.715	-1.2838	0.664	case
P43681	ENST00000370263	281	V	-2.37956	1.92	5.86633	1	0.07067	8.5474e-05	2.1699	0.436	-1.2838	0.673	case
P45954	ENST00000358776	53	P	2.36018	-0.286667	2.62267	0.666667	0.1245	2.6565e-11	0.91014	1.03	0.296714	0.87	case
P45974	ENST00000229268	329	R	-1.9455	-0.37	1.87567	1	0.6957	0.96396	5.1608	0.723	-1.84906	0.585	case
P47870	ENST00000274547	125	D	-2.4034	0.5	5.79267	1	0.06026	0.84876	3.761	0.602	-1.00587	0	case
P47870	ENST00000274547	252	P	-2.03724	0	6.50233	0.713667	0.011	0.84876	3.761	0.259	-1.00587	0.378	case
P47870	ENST00000274547	277	L	-2.3115	0.33	4.84867	1	0.012	0.84876	3.761	0.3	-1.00587	0.182	case
P47870	ENST00000274547	301	Y	-1.60579	0.24	5.72433	0.945333	0.01316	0.84876	3.761	0.582	-1.00587	0.244	case
P47895	ENST00000329841	276	R	-0.682098	-0.266667	4.00967	1	0.07666	0.14128	3.3069	0.892	-0.853879	0.926	case
P49327	ENST00000306749	154	S	0.0305407	1.73933	5.51633	0.999667	0.06023	1	2.3643	0.677	-2.04576	0.776	case
P49327	ENST00000306749	703	R	-0.809061	-1.69333	0.949667	0.338	0.9392	1	2.3643	0.836	-2.04576	0.815	case
P49336	ENST00000381527	97	F	-2.32014	2.61	5.82133	1	0.004531	0.40964	4.039	0.555	-0.521157	0.327	case
P49356	ENST00000246166	197	G	-0.891156	0.906667	5.90533	0.861333	0.02173	0.078838	3.4348	0.797	-0.354957	0.777	case
P49675	ENST00000276449	240	T	-0.724956	0.00333333	2.29333	0.666667	0.1703	8.7679e-11	-0.19849	0.759	0.260633	0.936	case
P49765	ENST00000309422	124	C	-0.695187	2.1	4.73867	1	0.3435	1.3114e-09	-0.8621	0.913	0.958255	0.917	case
P49815	ENST00000219476	150	G	0.326954	2.211	6.49033	0.881667	0.03195	1	-0.33027	0.693	-2.94458	0.693	case
P49915	ENST00000496455	483	L	-2.14846	2.10667	2.22733	0.948667	0.2635	0.99825	4.7273	0.931	-0.718446	0.897	case
P49916	ENST00000378526	496	M	-0.581477	2.02	7.58067	1	0.1101	1.439e-10	3.3922	0.857	-1.18009	0.943	case
P51449	ENST00000318247	302	R	-0.79213	-0.688333	0.592667	0.002	0.9899	0.99985	4.8612	0.843	-0.202974	0.803	case
P51787	ENST00000155840	179	G	-1.79495	1.692	5.21233	1	0.1424	4.5453e-08	2.3727	0.839	-0.988692	0.909	case
P51798	ENST00000382745	238	V	-1.79296	1.50367	4.581	0.999667	0.01471	0.27238	4.6648	0.736	-1.49298	0.751	case
P51965	ENST00000306627	152	I	-1.82025	2.45	6.70233	1	0.002382	0.70538	2.3522	0.245	-0.107217	0.574	case
P52565	ENST00000269321	194	W	-0.677875	2.16	7.80133	1	0.06848	0.03642	1.8625	0.66	-0.0177147	0.522	case
P52701	ENST00000234420	705	N	2.15578	1.92167	6.07167	1	0.1484	3.6705e-05	-2.7799	0.996	-2.18854	0.899	case
P53396	ENST00000352035	682	Y	-0.589239	-0.34	3.59	0.841333	0.6493	0.083556	5.4789	0.652	-2.00424	0.991	case
P53611	ENST00000319942	230	N	-1.59452	1.82667	6.35033	0.999333	0.007449	0.007867	2.6216	0.659	-0.537715	0.726	case
P54098	ENST00000268124	426	G	-1.03571	0.686667	4.90533	0.771333	0.034	2.0756e-09	4.5399	0.876	-0.505272	0.996	case
P55011	ENST00000262461	410	R	0.123862	0.00333333	4.385	0.999667	0.02143	0.96153	5.7664	0.998	-1.56158	1.02	case
P55036	ENST00000368884	138	V	-1.2728	0.563333	5.35767	0.998	0.007567	0.99726	3.8561	0.966	-0.661899	1.183	case
P55055	ENST00000253727	318	R	-1.76331	-0.363333	4.24433	0.746	0.02157	0.37506	3.3867	0.6	-0.797487	0.666	case
P55072	ENST00000358901	408	G	-1.76115	1.65767	5.639	1	0.004195	0.99999	5.5215	0.451	-1.11351	0.276	case
P55211	ENST00000333868	268	N	1.02814	-1.709	1.988	0.963667	0.4128	7.3826e-06	1.6488	0.824	0.185342	0.803	case
P56524	ENST00000345617	924	P	-1.29699	-0.00333333	5.48033	0.666667	0.02189	1	7.0211	0.615	-1.03124	0.753	case
P60484	ENST00000371953	140	L	-2.3142	2.31767	4.24367	1	0.007889	0.25651	3.2044	0.61	-0.16142	0.585	case
P60484	ENST00000371953	246	P	-1.66339	-0.00333333	4.434	0.666667	0.007233	0.25651	3.2044	0.443	-0.16142	0.587	case
P61019	ENST00000262646	146	M	-1.57199	3.39	9.11	1	0.003125	0.98913	3.4188	0.518	0.0831951	0.458	case
P61106	ENST00000373840	67	T	-1.93144	0.436667	6.306	1	0.002744	0.99047	3.4634	0.434	0.0252433	0	case
P61328	ENST00000454309	114	R	-1.92931	2.43667	4.09767	0.979667	0.06917	0.62294	2.6313	0.83	-0.458676	0.377	case
P61964	ENST00000358625	201	A	-0.897354	0.00333333	5.573	0.993667	0.002466	0.99978	4.5443	0.326	-0.529436	0.464	case
P61981	ENST00000307630	129	D	-2.61686	4.04	7.588	1	0.007604	0.964	2.9806	0.641	-0.446648	0.218	case
P61981	ENST00000307630	132	R	-2.87082	2.63133	6.459	1	0.007732	0.964	2.9806	0.587	-0.446648	0.217	case
P61981	ENST00000307630	133	Y	-3.24373	4.04	8.01067	1	0.01301	0.964	2.9806	0.617	-0.446648	0.297	case
P62068	ENST00000441222	201	D	-1.74083	0.876667	5.66033	1	0.00267	0.79135	3.3198	0.63	-0.202814	0.651	case
P62195	ENST00000310144	325	R	-2.44486	0	4.90267	0.942667	0.06285	0.93308	3.7339	0.74	-0.512879	0.743	case
P62491	ENST00000261890	13	K	-1.68116	3.85	6.754	1	0.005382	0.99151	3.5018	0.514	-0.168918	0.624	case
P62491	ENST00000261890	154	S	-2.48176	0.226667	5.15533	0.763	0.002535	0.99151	3.5018	0.668	-0.168918	0.309	case
P62854	ENST00000356464	18	V	-2.21585	2.22	6.47367	1	0.004247	0.84833	2.3066	0.601	-0.0364567	0.671	case
P62877	ENST00000216225	107	G	-1.91225	0.873333	3.425	1	0.01019	0.94689	2.8201	0.201	0.0628892	0.262	case
P62917	ENST00000262584	120	P	0.147674	1.549	4.27333	0.972667	0.08993	0.95531	2.8927	0.807	-0.385728	0.828	case
P63096	ENST00000351004	40	G	-0.919067	1.61853	6.60233	0.999	0.009545	0.91125	3.3203	0.545	-0.558803	0.743	case
P63096	ENST00000351004	52	Q	-1.4587	0.723333	4.958	1	0.05875	0.91125	3.3203	0.612	-0.558803	0.763	case
P63096	ENST00000351004	270	K	-0.862196	2.36333	7.91767	1	0.006543	0.91125	3.3203	0.758	-0.558803	0.589	case
P63096	ENST00000351004	332	V	-0.684951	2.65	7.39067	1	0.004763	0.91125	3.3203	0.597	-0.558803	0.81	case
P63098	ENST00000234310	22	R	-1.91237	2.13333	4.08267	1	0.002753	0.41481	2.2517	0.251	0.0711681	0.848	case
P67775	ENST00000481195	191	H	-1.62715	2.27	7.027	1	0.00245	0.9893	3.7204	0.475	-0.181726	0	case
P68400	ENST00000217244	27	E	-1.45778	3.04	5.47767	1	0.06404	0.98711	4.4737	0.521	-0.396975	0.6	case
P68400	ENST00000217244	80	R	-2.30314	2.09933	5.081	0.999333	0.005808	0.98711	4.4737	0.597	-0.396975	0.883	case
P68400	ENST00000217244	174	I	-2.638	3.23	6.61667	1	0.004669	0.98711	4.4737	0.571	-0.396975	0.474	case
P68400	ENST00000217244	191	R	-1.56398	1.48033	4.064	1	0.05895	0.98711	4.4737	0.662	-0.396975	0.331	case
P68400	ENST00000217244	197	F	-2.36166	2.92667	7.629	1	0.00926	0.98711	4.4737	0.647	-0.396975	0.63	case
P68400	ENST00000217244	198	K	-2.43902	2.45233	6.472	1	0.00658	0.98711	4.4737	0.649	-0.396975	0.722	case
P68400	ENST00000217244	231	P	-1.94602	2.23667	6.40633	0.761667	0.008155	0.98711	4.4737	0.794	-0.396975	0.297	case
P68400	ENST00000217244	312	R	-3.28288	1.1	3.45933	0.991	0.005796	0.98711	4.4737	0.442	-0.396975	0.675	case
P78363	ENST00000370225	2139	R	0.0921195	1.21167	4.59833	0.669333	0.02417	5.3499e-48	2.3681	0.857	2.46253	0.822	case
P78371	ENST00000299300	205	L	-0.664045	-0.166667	3.64767	0.967333	0.009025	0.99853	4.5351	0.827	-0.883246	0.89	case
P82664	ENST00000053468	52	V	0.455696	-1.33	0.244	0.009	1.641	1.0138e-09	-0.3879	1.038	0.452613	1.108	case
P84022	ENST00000327367	293	G	-2.14347	0.00333333	5.93133	0.667	0.0093	0.79796	3.6554	0.717	-0.621285	0.739	case
P84103	ENST00000373715	61	D	-3.20329	2.50667	7.77033	1	0.004713	0.96323	2.9722	0.321	-0.0364567	0.582	case
Q00059	ENST00000487519	178	P	-0.888654	-3.42333	0.246333	0.169667	1.411	0.17259	2.6327	0.67	-0.132835	0.635	case
Q00403	ENST00000370500	183	V	-0.633247	1.14533	5.47667	0.997333	0.002414	0.00011548	1.8174	0.563	-0.16595	1.078	case
Q01968	ENST00000371113	418	I	-2.47205	2.68623	3.91933	0.997667	0.2117	0.99999	5.6201	0.778	-1.0106	0.255	case
Q02750	ENST00000307102	67	D	-1.62014	2.01333	7.999	1	0.004781	0.89669	3.5883	0.325	-0.442899	0.454	case
Q02750	ENST00000307102	124	P	-2.11123	-0.00333333	3.04733	0.666667	0.006832	0.89669	3.5883	0.406	-0.442899	0.622	case
Q02750	ENST00000307102	244	S	-1.85771	-0.00333333	4.90667	0.689	0.003443	0.89669	3.5883	0.563	-0.442899	0.572	case
Q04771	ENST00000263640	206	R	-1.56645	0.563333	4.26067	0.997667	0.01253	0.3254	3.6411	0.458	-0.84107	0.798	case
Q05193	ENST00000372923	65	T	-2.83416	1.36	5.78233	0.984	0.005983	0.99917	5.5402	0.544	-0.85013	0.401	case
Q05193	ENST00000372923	139	G	-2.42264	3.32667	6.72133	0.982667	0.01217	0.99917	5.5402	0.416	-0.85013	0.371	case
Q05193	ENST00000372923	174	V	-3.69543	2.53333	6.244	1	0.006412	0.99917	5.5402	0.527	-0.85013	0.322	case
Q05193	ENST00000372923	177	A	-1.87858	3.61667	6.83067	1	0.006368	0.99917	5.5402	0.444	-0.85013	0.452	case
Q05193	ENST00000372923	206	K	-2.74603	3.98667	6.914	1	0.008803	0.99917	5.5402	0.862	-0.85013	0.473	case
Q05193	ENST00000372923	220	L	-1.92435	3.62333	4.16133	1	0.01183	0.99917	5.5402	0.76	-0.85013	0.77	case
Q05193	ENST00000372923	237	R	-2.64396	1.20667	3.98333	0.997333	0.007747	0.99917	5.5402	0.634	-0.85013	0.32	case
Q05193	ENST00000372923	289	I	-2.31709	3.28667	6.72833	1	0.00625	0.99917	5.5402	0.731	-0.85013	0.545	case
Q05193	ENST00000372923	359	G	-1.69775	3.28333	6.67967	0.951	0.01217	0.99917	5.5402	0.561	-0.85013	0.926	case
Q06124	ENST00000351677	62	Y	-0.997222	1.06967	6.89333	1	0.01304	0.99998	5.3387	0.796	-0.626596	0.954	case
Q06124	ENST00000351677	72	A	-0.297685	1.54333	6.49033	1	0.006386	0.99998	5.3387	0.86	-0.626596	0.976	case
Q06124	ENST00000351677	282	I	-1.28015	2.10767	5.53967	0.964333	0.006668	0.99998	5.3387	0.808	-0.626596	0.928	case
Q06124	ENST00000351677	308	N	0.026523	0.34	5.951	0.988333	0.006631	0.99998	5.3387	0.998	-0.626596	0.888	case
Q06124	ENST00000351677	503	G	-1.29866	1.21633	6.68633	1	0.01298	0.99998	5.3387	0.755	-0.626596	1.022	case
Q06520	ENST00000222002	81	E	1.03911	-4.43	-2.04867	0	3.766	1.2523e-15	-1.1471	0.873	-0.0192787	0.836	case
Q06828	ENST00000354955	262	S	0.389558	-1.63393	1.65867	0.999333	0.8056	0.0023576	1.6086	0.876	0.291401	0.9	case
Q07699	ENST00000262631	175	V	-1.58814	-1.35	3.10433	0.994667	0.3919	0.048436	2.0095	0.779	-0.44368	0.728	case
Q07820	ENST00000369026	252	H	-0.222032	0.32	1.13433	0.227	0.7713	0.96349	2.9749	0.968	-0.00272134	1.173	case
Q07837	ENST00000260649	359	D	2.05956	2.1972	4.93067	0.943667	0.1448	7.2168e-27	-3.1434	0.954	-0.243913	1.046	case
Q08209	ENST00000394854	92	H	-2.54557	3.81	7.07167	1	0.00448	0.99988	4.9127	0.587	-0.588169	0	case
Q08209	ENST00000394854	254	R	-2.27519	-0.24	3.27567	0.998667	0.004973	0.99988	4.9127	0.314	-0.588169	0.365	case
Q08499	ENST00000340635	329	V	-2.37855	2.13333	5.424	0.673	0.5331	0.9998	5.2272	0.646	-1.00525	0.38	case
Q08499	ENST00000340635	588	M	-2.08648	4.79	8.41567	1	0.008476	0.9998	5.2272	0.725	-1.00525	0.397	case
Q08881	ENST00000422843	419	V	0.310279	1.06	4.945	0.666667	0.01698	3.1402e-08	2.9827	0.734	-0.930737	0.897	case
Q09028	ENST00000373493	378	S	-2.45786	2.55667	5.10733	0.8	0.002543	0.99565	4.2523	0.184	-0.347302	0	case
Q10471	ENST00000366672	485	T	0.805464	0.00333333	5.45067	0.672333	0.007206	0.0084175	3.9907	0.844	-0.653777	0.921	case
Q12874	ENST00000373019	445	H	-1.53347	2.4	6.58033	1	0.007532	1	5.6997	0.463	-0.57536	0.199	case
Q13011	ENST00000221418	299	M	0.0387951	1.67	7.22367	1	0.07691	6.1604e-07	1.1624	0.879	0.00399322	1.014	case
Q13224	ENST00000609686	461	C	-1.84342	1.16333	7.10567	1	0.02233	1	6.483	0.417	-2.47637	0.469	case
Q13224	ENST00000609686	524	D	-2.39381	1.70533	6.31267	1	0.0123	1	6.483	0	-2.47637	0.145	case
Q13224	ENST00000609686	553	P	-1.68757	0	6.54833	0.891667	0.01749	1	6.483	0.109	-2.47637	0	case
Q13224	ENST00000609686	558	V	-2.66251	0	5.611	0.751	0.01038	1	6.483	0.191	-2.47637	0	case
Q13224	ENST00000609686	615	N	-1.35364	2.01667	7.64367	1	0.01004	1	6.483	0.11	-2.47637	0	case
Q13224	ENST00000609686	628	S	-1.99079	2.32	6.02933	1	0.008901	1	6.483	0.24	-2.47637	0.442	case
Q13224	ENST00000609686	687	P	-2.45337	1.68867	6.85667	1	0.01749	1	6.483	0.183	-2.47637	0.514	case
Q13224	ENST00000609686	689	G	-2.86688	1.682	5.407	0.999333	0.01961	1	6.483	0.214	-2.47637	0	case
Q13224	ENST00000609686	706	M	-2.60039	2.32	8.41067	1	0.01085	1	6.483	0.506	-2.47637	0.413	case
Q13224	ENST00000609686	820	G	-1.60422	0.00333333	4.139	0.666667	0.01961	1	6.483	0.235	-2.47637	0.256	case
Q13315	ENST00000278616	647	E	0.226742	1.38567	3.05933	0.998333	0.6657	5.5884e-47	4.8159	0.75	-0.117	0.786	case
Q13363	ENST00000290921	342	R	-2.28368	-0.74	3.886	0.984	0.1948	0.98442	3.6014	0.664	-0.394007	0.603	case
Q13432	ENST00000335765	160	R	-0.251646	-0.18	5.69	1	0.01494	0.00014831	0.85039	0.909	0.134269	0.925	case
Q13485	ENST00000342988	496	R	-2.03844	1.18667	5.76967	0.91	0.007878	0.99881	4.5877	0.523	-0.451958	0.306	case
Q13485	ENST00000342988	500	I	-2.04414	-0.12	5.26533	0.667667	0.006335	0.99881	4.5877	0.49	-0.451958	0.464	case
Q13554	ENST00000395749	139	P	-2.27325	-0.00333333	3.05833	0.666667	0.09151	0.73914	4.6542	0.46	-0.564894	0.183	case
Q13554	ENST00000395749	237	E	-2.97845	0.02	6.36467	1	0.01371	0.73914	4.6542	0.497	-0.564894	0.324	case
Q13557	ENST00000342666	275	R	-2.52455	0	5.893	0.881667	0.00301	0.002287	3.6343	0.93	-0.737191	0.852	case
Q13618	ENST00000264414	62	Y	-1.03769	1.81667	6.74967	1	0.1042	0.9996	5.2842	0.59	-0.977287	0.481	case
Q13618	ENST00000264414	75	T	-1.09805	2.2	6.045	0.993667	0.006027	0.9996	5.2842	0.563	-0.977287	0.728	case
Q13627	ENST00000398960	207	L	-1.57521	0.00333333	3.851	0.666667	0.06362	0.99967	5.1144	0.625	-0.840448	0.685	case
Q13627	ENST00000398960	277	A	-1.17402	0.986667	5.28867	0.749	0.01037	0.99967	5.1144	0.489	-0.840448	0.609	case
Q13627	ENST00000398960	287	D	-2.38314	2.49667	8.098	1	0.1063	0.99967	5.1144	0.48	-0.840448	0.243	case
Q13627	ENST00000398960	346	S	-3.04596	2.58567	5.73033	1	0.005184	0.99967	5.1144	0.692	-0.840448	0.344	case
Q13627	ENST00000398960	462	Y	-0.300643	2.9	6.34533	1	0.0996	0.99967	5.1144	0.66	-0.840448	0.783	case
Q13627	ENST00000398960	467	R	-0.81	2.2234	5.60633	0.999667	0.005232	0.99967	5.1144	0.601	-0.840448	0.823	case
Q13868	ENST00000372358	6	R	6.91201	-0.58	2.07767	0.682667	0.2823	2.8854e-06	1.2751	0.82	-0.345115	0.865	case
Q13889	ENST00000543341	138	A	1.4442	1.05633	5.00467	1	0.1015	3.0414e-08	1.4061	0.88	-0.270607	1.045	case
Q14181	ENST00000265465	490	G	-1.10012	0.73	3.42433	0.672667	0.4919	8.7346e-07	3.2866	0.919	-0.221877	1.119	case
Q14204	ENST00000360184	1623	R	-2.53407	-0.69	3.345	0.677	0.004857	1	13.319	0.188	-8.60427	0.407	case
Q14204	ENST00000360184	2049	I	-2.46126	1.09667	5.729	0.944667	0.003896	1	13.319	0.443	-8.60427	0.383	case
Q14204	ENST00000360184	2383	R	-0.736733	2.44333	4.722	1	0.05861	1	13.319	0.739	-8.60427	0.524	case
Q14204	ENST00000360184	3237	N	-1.2099	-0.34	5.924	0.686	0.0471	1	13.319	0.689	-8.60427	0.745	case
Q14204	ENST00000360184	3525	R	-2.3533	-0.673333	3.78233	0.666667	0.00482	1	13.319	0.676	-8.60427	0.774	case
Q14204	ENST00000360184	4039	T	-0.98282	0	5.11867	0.666667	0.003685	1	13.319	0.831	-8.60427	1.073	case
Q14204	ENST00000360184	4218	T	-2.20694	0.00333333	4.26667	0.666667	0.003706	1	13.319	0.531	-8.60427	0.634	case
Q14831	ENST00000357716	729	I	3.11749	1.84	4.982	0.998	0.0934	0.99896	5.0736	1.056	-1.0829	0.886	case
Q14831	ENST00000357716	844	K	0.05125	1.34667	6.927	1	0.01055	0.99896	5.0736	0.793	-1.0829	0.849	case
Q14833	ENST00000538487	410	I	-2.05229	0	4.64333	0.667333	0.09814	0.99307	4.8639	0.7	-1.82736	0.889	case
Q15029	ENST00000426333	191	P	-0.829493	1.11333	6.116	0.751333	0.004071	1	6.4474	0.782	-1.84374	0.61	case
Q15029	ENST00000426333	207	G	-1.12438	1.07667	5.12133	0.983333	0.00454	1	6.4474	0.925	-1.84374	0.81	case
Q15029	ENST00000426333	734	A	-0.746181	1.47	6.006	0.999667	0.002296	1	6.4474	0.641	-1.84374	0.438	case
Q15109	ENST00000375076	48	R	-0.159965	1.26667	1.69133	1	0.5821	6.3528e-16	0.19786	0.869	0.427609	0.892	case
Q15113	ENST00000223061	275	R	-0.87383	0.703667	0.494333	0.00966667	0.8926	5.8392e-05	2.0167	0.926	0.374188	0.91	case
Q15119	ENST00000503176	359	Y	-0.779661	1.90667	6.17467	0.930667	0.02498	3.7102e-06	1.8461	0.754	-0.26764	0.598	case
Q15125	ENST00000495186	62	R	-1.28047	1.1	4.146	0.996333	0.1035	0.93645	2.7419	0.871	0.682153	0.782	case
Q15172	ENST00000261461	233	F	-0.917722	1.69133	5.51	1	0.02023	0.81558	3.9835	0.63	-0.595668	0.748	case
Q15303	ENST00000342788	223	G	-1.28935	-0.00333333	4.69767	0.669	0.01956	0.99912	6.6323	0.862	-2.65488	1	case
Q15382	ENST00000262187	68	S	-1.13089	2.78	7.521	1	0.004177	0.98119	3.2269	0.643	0.000406903	0.493	case
Q15393	ENST00000302516	213	L	-2.16694	-0.283333	3.22667	0.999	0.004119	1	6.8685	0.662	-1.89875	0.444	case
Q15436	ENST00000307712	667	W	-1.64789	2.53	8.21333	1	0.01885	1.0698e-11	3.0095	0.987	-1.03759	1.026	case
Q15631	ENST00000389682	182	R	-2.07606	0.146667	5.045	0.683333	0.06678	0.78659	2.9521	0.765	-0.309657	0.564	case
Q15759	ENST00000330651	222	L	-0.960016	0.6	0.193	0	1.451	0.00033565	2.2604	0.726	-0.282634	0.823	case
Q15907	ENST00000328024	22	V	-2.9778	1.49667	6.03833	0.994333	0.003971	0.4442	2.3086	0.385	-0.339023	0.144	case
Q15907	ENST00000328024	68	A	-1.78189	-0.00333333	4.725	0.666667	0.003966	0.4442	2.3086	0.691	-0.339023	0.572	case
Q16531	ENST00000301764	327	R	-3.21195	2.243	4.46967	1	0.003052	0.99979	6.1876	0.376	-2.31128	0.536	case
Q16647	ENST00000244043	249	R	1.15002	-1.16667	0.825667	0.603333	0.3129	1.197e-09	1.1918	0.851	1.23428	0.931	case
Q16763	ENST00000264552	7	N	-1.1056	2.28667	5.49067	1	0.05803	0.63172	2.1896	0.796	0.144113	0.643	case
Q16790	ENST00000378357	189	P	-1.30464	-1.55833	-0.413333	0.015	1.265	1.3027e-09	1.2148	0.881	-0.200007	0.9	case
Q16795	ENST00000266544	89	Y	-1.08005	0	5.59533	0.997333	0.05576	0.0047988	2.8413	0.927	0.548044	0.881	case
Q16820	ENST00000269202	224	I	0.200589	-0.00333333	5.558	0.677667	0.02681	1.9369e-24	0.15776	0.818	0.556943	0.988	case
Q16820	ENST00000269202	324	T	1.38997	-1.567	1.282	0.068	1.105	1.9369e-24	0.15776	0.85	0.556943	1.052	case
Q16851	ENST00000337130	114	N	-0.85312	2.69	7.10067	1	0.006233	1.3543e-08	1.1534	0.738	-0.829041	0.859	case
Q2TAY7	ENST00000397149	7	S	-1.73601	0.653333	3.73867	0.996	0.01594	0.99994	4.873	0.582	-0.471484	1.077	case
Q53GS7	ENST00000309971	462	R	-0.818182	-0.106667	0.607667	0.112333	1.209	2.0536e-10	2.8617	0.897	-0.881844	0.982	case
Q53H82	ENST00000276590	172	T	-0.0904184	-0.0333333	3.29567	0.666667	0.1923	3.6864e-05	1.3219	1.11	-0.476795	1.049	case
Q53QZ3	ENST00000295095	295	P	0.627749	0.00333333	3.676	0.666667	0.03795	1.372e-08	1.9607	1	-0.966821	0.911	case
Q5JTV8	ENST00000606911	437	R	-0.680068	-2.14	-0.179667	0.0796667	1.605	1.2719e-09	1.9616	0.961	-0.469457	0.862	case
Q5S007	ENST00000298910	1617	G	2.09803	2.79667	5.079	0.678	0.233	2.5757e-30	5.1372	0.992	-1.19914	1.063	case
Q5TBC7	ENST00000393316	77	A	0.0703088	-2.43667	-0.303667	0	1.887	0.048246	1.4159	0.948	0.106467	0.974	case
Q5XUX0	ENST00000311635	122	R	-0.277024	1.551	3.874	1	0.08738	0.44439	3.478	0.939	-0.929173	0.882	case
Q66K64	ENST00000254337	470	S	-1.52566	1.03667	3.87267	0.993	0.1127	0.9942	4.4296	0.583	-0.906682	0	case
Q695T7	ENST00000304460	169	S	2.47039	1.36767	5.66933	1	0.05521	1.7664e-24	-0.3832	0.923	-0.799222	0.99	case
Q6KC79	ENST00000282516	1614	G	-1.88071	3.28	6.71467	1	0.02106	1	11.286	0.731	-3.65425	0.411	case
Q6NVY1	ENST00000359678	266	D	0.427063	1.56867	1.74267	1	0.7298	2.5766e-13	0.80802	1.063	0.0205506	0.99	case
Q6P1N9	ENST00000276692	37	G	-0.611208	-0.529667	1.89	1	0.784	6.4923e-16	-0.46474	1.058	0.00930567	0.936	case
Q6P988	ENST00000409678	159	T	-0.734927	0	3.191	0.666667	0.1079	0.0021564	3.2966	0.713	0.304992	0.904	case
Q6PD62	ENST00000361367	469	E	-2.005	1.76	6.57233	0.999667	0.005221	1	7.183	0.69	-1.23865	1.107	case
Q6PD62	ENST00000361367	839	R	-1.08702	0.79	2.84667	1	0.03423	1	7.183	0.542	-1.23865	0.713	case
Q6V1X1	ENST00000341861	824	R	-1.99775	1.38933	6.266	1	0.0125	0.99791	5.5528	0.765	-0.400261	0.957	case
Q76LX8	ENST00000371929	326	R	-1.25098	-0.82	0.991333	0.0286667	0.7528	5.1409e-15	3.7003	0.812	1.35885	1.073	case
Q7KZF4	ENST00000354725	878	Y	-1.83384	2.65	4.57467	1	0.02015	0.98213	5.7222	0.71	-1.22131	0.595	case
Q7KZI7	ENST00000402010	80	A	-2.63223	2.35	5.703	0.919667	0.01071	0.99999	5.5944	0.608	-1.29269	0.552	case
Q7L1T6	ENST00000369681	410	N	-0.0287556	0.148	1.607	0.995333	0.7708	2.6203e-09	1.8037	0.798	-0.0630181	0.937	case
Q7L1W4	ENST00000337338	589	H	-2.22966	2.10967	5.92333	1	0.05568	0.97752	4.0633	0.867	-1.04587	0.794	case
Q7LG56	ENST00000251810	309	F	-1.48627	1.00333	7.25033	1	0.01493	0.002357	2.5814	0.965	-0.612225	0.911	case
Q7RTV0	ENST00000216252	15	A	-2.45942	1.59867	5.31133	0.990333	0.002587	0.86605	2.3762	0.098	0.0463315	0.644	case
Q7Z7C8	ENST00000372977	218	P	0.301648	0	4.546	0.667333	0.01157	7.3155e-13	-0.25311	0.918	-0.399318	1.143	case
Q86TM3	ENST00000327968	258	Q	-0.684879	0.884667	2.91533	0.997667	0.4966	0.66167	1.7376	0.913	0.39487	0.933	case
Q86UX7	ENST00000279227	596	N	-1.06664	1.63067	4.82533	1	0.1158	0.00026014	3.6358	0.978	1.21991	1.074	case
Q86UY6	ENST00000377793	81	M	-0.194089	2.15	7.51367	1	0.06792	9.7852e-09	0.68998	0.836	-0.254049	0.919	case
Q86WJ1	ENST00000369258	416	V	0.412245	-2.92667	0.875	0.632667	1.29	1.0034e-36	-0.23873	0.954	0.177523	1.071	case
Q86YT6	ENST00000261537	174	R	-2.13873	0.4	4.47467	0.934	0.003572	3.3574e-88	3.2115	0.962	-2.26612	0.901	case
Q8IXM3	ENST00000371443	52	Q	-0.591297	-1.60333	-0.0756667	0	1.698	0.55531	1.4485	0.996	-0.041769	1.231	case
Q8IYB1	ENST00000392452	63	K	-1.43256	3.12667	6.111	1	0.01501	0.042673	2.4394	0.801	0.197369	0.941	case
Q8IYB8	ENST00000359655	87	P	2.06337	0.87	3.36567	0.998667	0.2123	0.032006	4.0674	0.883	-0.920275	0.764	case
Q8IZF0	ENST00000251127	173	R	-2.14203	1.09167	5.72567	0.971	0.00379	8.5243e-14	5.5886	0.588	-2.76418	0.588	case
Q8IZF0	ENST00000251127	396	V	-0.825052	3.60333	5.50333	0.959	0.003147	8.5243e-14	5.5886	0.807	-2.76418	0.706	case
Q8IZF0	ENST00000251127	578	Y	-1.97335	0.226667	5.85967	1	0.006502	8.5243e-14	5.5886	0.426	-2.76418	0.678	case
Q8IZF0	ENST00000251127	590	L	-0.92644	3.33333	4.25967	0.999667	0.006617	8.5243e-14	5.5886	0.147	-2.76418	0.369	case
Q8N122	ENST00000306801	527	M	-1.44474	3.26	8.46833	1	0.004583	1	7.8058	0.734	-2.79947	0.996	case
Q8N122	ENST00000306801	788	R	-2.48201	0.443333	4.29933	0.794667	0.004957	1	7.8058	0.569	-2.79947	0.736	case
Q8N6P7	ENST00000270800	51	T	-0.29688	-2.915	-0.991333	0.606	0.7223	0.0056855	2.9009	0.805	0.13629	0.879	case
Q8N6P7	ENST00000270800	209	A	-0.682119	-0.201333	0.745	0.394333	1.339	0.0056855	2.9009	0.915	0.13629	1.124	case
Q8N9L9	ENST00000326303	199	N	1.65034	-3.60333	-2.21267	0	3.1	1.0412e-08	-0.12683	1.008	0.013054	0.982	case
Q8NAC3	ENST00000295981	415	P	-0.399546	-1.44167	-0.0116667	0.001	1.399	2.3004e-14	2.2767	0.87	0.531951	0.794	case
Q8NB49	ENST00000327569	778	F	-1.34166	0.83	6.053	0.998	0.02534	0.9997	5.5503	0.975	-0.227918	1.186	case
Q8NEB9	ENST00000262039	531	G	-1.2528	2.00133	6.72533	0.997333	0.007561	8.4165e-11	3.5464	0.739	-1.7489	0.655	case
Q8NFZ4	ENST00000302926	220	G	-3.26706	3.03333	6.50267	0.693667	0.03142	0.99974	4.5049	0.509	-1.17224	0.564	case
Q8NFZ4	ENST00000302926	448	R	-2.60196	-1.13753	3.55867	0.676	0.0202	0.99974	4.5049	0.503	-1.17224	0.789	case
Q8TAB3	ENST00000373034	336	V	-3.10905	1.01	4.02567	0.939333	0.2535	0.99975	4.514	0.646	-1.45645	0.657	case
Q8TAF3	ENST00000302313	48	A	-1.45336	0	4.931	0.666667	0.003945	0.99985	5.4855	0.955	-1.11054	0.91	case
Q8TCG2	ENST00000264864	103	D	-1.34938	1.36333	6.63333	1	0.07126	2.1895e-07	1.6718	0.949	-0.122371	0.884	case
Q8TCG2	ENST00000264864	389	M	0.85109	-0.0166667	5.63867	1	0.1634	2.1895e-07	1.6718	0.93	-0.122371	0.962	case
Q8TCU6	ENST00000371941	1469	T	-1.75422	-0.33	4.23967	0.667	0.05996	1	8.2555	0.815	-0.97348	0.493	case
Q8TD06	ENST00000310398	34	L	-0.567923	-0.34	2.35833	0.844333	0.2952	2.2088e-19	-3.0736	1.082	0.0605423	1.195	case
Q8TD43	ENST00000252826	155	T	0.14714	0	-0.447333	0.0626667	0.4821	5.6531e-33	0.89959	0.949	-0.363738	0.995	case
Q8WVQ1	ENST00000302345	157	H	-0.707109	1.69567	5.59767	1	0.1285	2.5437e-06	0.75999	0.801	0.311706	0.787	case
Q8WYN0	ENST00000372232	52	R	-1.34945	2.23067	4.38467	0.960667	0.071	0.98953	3.7272	1.004	-0.276628	0.97	case
Q92556	ENST00000310758	37	V	0.235178	1.768	3.60233	1	0.09694	0.89997	5.1451	0.78	-0.877313	0.927	case
Q92556	ENST00000310758	264	N	-0.443548	0.903333	1.90433	0.974667	0.2712	0.89997	5.1451	0.808	-0.877313	1.069	case
Q92800	ENST00000428826	438	E	-1.41465	1.43257	5.41967	0.994667	0.07179	0.042501	4.6569	0.72	-0.862158	0.724	case
Q92820	ENST00000260118	249	P	-0.0649404	0.346667	2.10767	0.746333	0.8432	0.58132	2.9644	1.03	0.281721	0.854	case
Q92956	ENST00000355716	72	G	-2.19812	0.494667	0.478333	0.002	1.918	0.80752	3.001	0.744	0.119895	0.21	case
Q93009	ENST00000344836	420	K	-1.57604	2.75	6.974	1	0.003109	1	8.0351	0.304	-2.07031	0.499	case
Q95460	ENST00000367580	203	P	0.870699	-1.42	-0.0743333	0.001	1.732	4.9023e-18	-1.3332	1.04	0.469786	0.966	case
Q969H0	ENST00000281708	480	D	-1.95858	2.66	5.74567	1	0.004713	0.99949	5.2317	0.86	-0.212034	0.351	case
Q96AT9	ENST00000359429	89	N	-0.142776	2.22	5.796	1	0.05088	0.00025152	1.0962	1.094	-0.314968	0.976	case
Q96BD6	ENST00000328089	105	A	-1.1708	-1.23333	4.85867	0.999	0.09828	0.51982	2.4477	0.611	-0.666429	0.64	case
Q96BZ9	ENST00000354200	104	R	-1.79592	-1.09667	1.637	0.992	0.1379	0.93074	3.4108	0.977	-0.452739	1.049	case
Q96C36	ENST00000343818	92	V	0.823783	1.23567	4.448	0.980333	0.1573	2.0652e-06	0.68524	0.885	-0.947919	1.005	case
Q96CG3	ENST00000361717	120	G	-0.0715005	-0.28	0.677	0.458	0.5836	0.12501	1.3683	0.843	0.440586	0.766	case
Q96EP0	ENST00000324103	791	M	-1.40275	4.15	5.089	1	0.2999	1	6.6011	0.5	-0.405744	0.826	case
Q96GM5	ENST00000394963	487	A	-1.57846	1.20333	4.019	0.687	0.1848	0.99947	4.7846	0.898	-0.608476	0.551	case
Q96GM5	ENST00000394963	495	F	-2.03055	2.03867	6.48833	1	0.01237	0.99947	4.7846	0.589	-0.608476	0.754	case
Q96H20	ENST00000502492	170	Q	0.189211	1.44367	7.568	1	0.009275	0.00045727	1.9134	0.75	-0.521938	0.721	case
Q96HY7	ENST00000263035	63	Y	0.450857	0.00333333	4.25533	0.668333	0.222	2.7884e-30	0.15964	0.915	-0.612723	0.913	case
Q96JP0	ENST00000274457	126	D	-2.50897	0.376667	5.68267	1	0.007629	0.62927	3.0384	0.515	-0.936671	0.164	case
Q96LA8	ENST00000370078	118	Q	-0.925981	0.536667	2.18633	0.971333	0.6779	0.0033368	1.777	0.827	-0.771088	0.759	case
Q96LA8	ENST00000370078	360	K	-0.876632	0.64	1.33067	1	0.8911	0.0033368	1.777	0.942	-0.771088	0.815	case
Q96LJ7	ENST00000288111	45	R	0.905878	-2.29	0.077	0.0163333	1.879	3.9562e-15	-0.81312	0.89	-0.284197	0.925	case
Q96P70	ENST00000361565	69	G	-0.114575	-0.00333333	6.194	0.956667	0.01342	0.9999	6.1483	0.857	-1.20475	1.033	case
Q96P70	ENST00000361565	642	P	0.209422	0	3.89867	0.727	0.1741	0.9999	6.1483	0.955	-1.20475	0.75	case
Q96PS8	ENST00000324978	101	P	-0.0502309	0.0433333	3.15967	0.710667	0.2934	0.0013339	1.3252	0.665	-0.153923	0.908	case
Q96PS8	ENST00000324978	168	G	-0.45827	-3.56333	0.534	0.149333	1.253	0.0013339	1.3252	0.82	-0.153923	0.861	case
Q96PU5	ENST00000400345	679	Y	-1.30597	3.56	5.99833	1	0.01306	1	6.7479	0.45	-0.72454	0.599	case
Q96PZ0	ENST00000356362	332	K	0.592078	6.10333	4.643	0.999667	0.2437	1.3457e-09	2.3689	0.905	-1.12491	0.829	case
Q96Q15	ENST00000446231	1975	M	-0.151279	2.92	8.38133	1	0.01092	1	11.885	0.678	-4.06187	0.747	case
Q96RK4	ENST00000268057	216	G	-1.01115	0.33	4.55433	0.669	0.2908	1.4549e-16	0.73538	0.738	-0.217347	0.704	case
Q96S59	ENST00000011619	343	R	0.269354	-0.256667	2.945	0.666667	0.01252	0.99999	5.448	0.97	-0.821543	0.849	case
Q96SB4	ENST00000373825	619	S	0.0358974	0.679	3.95667	0.998667	0.592	1.91e-05	3.5239	0.771	-0.124717	0.643	case
Q99460	ENST00000308696	444	Y	-2.21273	1.51027	6.05533	1	0.006102	1	6.5031	0.577	-0.881061	0.741	case
Q99523	ENST00000256637	406	N	-0.765494	0	3.30333	0.669333	0.1042	0.99987	5.5231	0.815	-0.0277193	0.765	case
Q99714	ENST00000168216	127	N	-2.82805	1.00333	4.283	1	0.05616	0.93604	2.7389	0.809	-0.0845105	0.887	case
Q99728	ENST00000260947	590	V	1.88631	-2.01733	0.272333	0.0216667	1.514	1.3777e-24	-0.15341	1.059	-0.695339	0.956	case
Q99962	ENST00000380607	224	E	3.10056	-0.00333333	4.80667	0.688667	0.4531	0.00011862	2.2982	0.82	-0.353394	0.948	case
Q9BPU6	ENST00000288699	41	E	-1.79384	0.368667	4.42167	0.999	0.4818	0.99991	4.7564	0.63	-1.02399	0.727	case
Q9BPU6	ENST00000288699	81	D	-1.95571	2.16667	6.90333	1	0.02109	0.99991	4.7564	0.691	-1.02399	0.698	case
Q9BPX3	ENST00000251496	624	V	-0.781657	-2.29333	2.14367	0.975667	0.6289	4.0848e-07	3.6884	0.901	-0.43869	0.972	case
Q9BQB4	ENST00000301691	59	A	-0.308936	-0.00333333	3.143	0.666667	0.08909	0.86731	2.3814	0.782	-0.162202	0.776	case
Q9BRT3	ENST00000394231	90	I	-0.484124	0	3.28533	0.769667	0.4824	0.55257	2.0193	1.043	0.0335222	1.003	case
Q9BUQ8	ENST00000308025	528	R	-2.75432	1.91667	5.52733	0.999333	0.007756	0.54199	5.151	0.677	-1.69686	0.751	case
Q9BVA1	ENST00000259818	397	W	-2.38946	2.28	8.05	1	0.009039	0.9884	3.3967	0.356	0.0546104	0.159	case
Q9BVA6	ENST00000552695	180	R	-0.560457	0.0266667	3.53933	0.99	0.07248	0.010193	1.7715	0.879	-0.534906	0.767	case
Q9BVS5	ENST00000306108	198	G	-0.838991	1.43567	3.28967	0.999667	0.2678	4.107e-08	1.5068	0.854	0.170969	0.736	case
Q9BXR0	ENST00000250237	180	R	-0.72633	1.91467	5.505	0.994333	0.01371	2.5932e-07	1.295	1.13	-0.912614	1.173	case
Q9BY41	ENST00000373573	160	L	-2.40222	3.27667	4.821	1	0.02041	0.97707	3.4742	0.671	-0.45185	0.686	case
Q9BY41	ENST00000373573	178	D	-2.64342	3.84	5.73333	1	0.06857	0.97707	3.4742	0.472	-0.45185	0	case
Q9BY41	ENST00000373573	207	F	-1.22203	3.35667	7.05567	1	0.02161	0.97707	3.4742	0.392	-0.45185	0.421	case
Q9BY41	ENST00000373573	279	M	-2.20779	3.96	7.27967	1	0.06114	0.97707	3.4742	0.542	-0.45185	0.718	case
Q9BY41	ENST00000373573	287	C	-1.12943	2.82333	5.38533	1	0.1245	0.97707	3.4742	0.515	-0.45185	0.661	case
Q9BY41	ENST00000373573	357	N	-2.59736	1.84667	4.115	0.998667	0.0133	0.97707	3.4742	0.946	-0.45185	0.635	case
Q9BY49	ENST00000265322	166	P	1.32222	-0.588	3.72767	0.667	0.3965	4.0029e-08	0.70513	0.904	0.829533	1.051	case
Q9BZD4	ENST00000271452	42	P	-1.03131	-0.213333	1.031	0.997333	0.8283	3.8169e-05	2.7092	0.988	-0.181104	1.118	case
Q9BZK7	ENST00000430069	370	D	-2.49002	1.884	6.437	1	0.004745	0.99995	4.9105	0.536	-0.43009	0.346	case
Q9BZK7	ENST00000430069	441	H	-1.64471	2.35	6.905	1	0.004615	0.99995	4.9105	0.732	-0.43009	0	case
Q9BZK7	ENST00000430069	444	P	-1.45783	1.5381	6.06433	0.999667	0.08626	0.99995	4.9105	0.746	-0.43009	0.313	case
Q9BZK7	ENST00000430069	446	Y	-1.82466	2.35	8.133	1	0.008622	0.99995	4.9105	0.754	-0.43009	0.255	case
Q9BZR6	ENST00000043402	53	V	-0.534389	-4.40667	-2.152	0	1.986	0.95882	2.9264	0.916	0.122079	0.918	case
Q9GZN1	ENST00000188312	269	R	0.527135	0.356667	3.69167	0.997333	0.06814	5.4629e-09	1.2603	0.795	-0.427122	0.842	case
Q9GZU1	ENST00000264079	513	F	-2.5021	1.60167	6.667	1	0.05435	0.00058027	3.2295	0.542	-0.251244	0.639	case
Q9H2X9	ENST00000454036	560	A	-2.37341	0.00333333	4.24133	0.666667	0.01012	1	6.582	0.708	-1.86187	0.655	case
Q9H444	ENST00000217402	90	E	-2.44227	2.07333	7.364	1	0.01355	0.95771	2.9155	0.597	-0.326215	0.333	case
Q9H4A6	ENST00000265070	90	R	-2.48108	1.80633	5.22733	0.921	0.01259	0.23586	2.3498	0.842	-0.244989	0.854	case
Q9HB96	ENST00000229769	439	G	2.21689	-0.164333	1.65633	1	0.9686	1.5278e-06	1.9574	1.089	0.703779	1.129	case
Q9HBE5	ENST00000337929	191	R	-0.461601	-2.46333	0.333667	0.270667	1.865	0.99835	4.2595	0.995	-0.0841058	0.9	case
Q9HD67	ENST00000513610	759	R	-1.56704	0.665433	3.518	0.996333	0.02152	3.1562e-05	7.1688	0.898	-0.297255	0.879	case
Q9NP55	ENST00000354297	128	R	-0.100115	0.928333	1.93567	1	0.4428	1.1971e-08	-0.081797	0.997	-0.250301	1.031	case
Q9NPB1	ENST00000389022	215	A	0.255089	-1.77085	0.016	0.0606667	1.114	1.0052e-08	-0.69239	0.978	0.225335	0.787	case
Q9NQT5	ENST00000327304	261	T	0.851264	1.45133	5.04	0.691	0.05864	0.00024296	1.0799	0.935	0.566168	1.081	case
Q9NQX4	ENST00000261839	356	K	1.45581	-2.53133	0.173	0.006	1.41	7.8146e-37	2.9105	0.993	-0.3919	0.964	case
Q9NRW1	ENST00000285208	172	S	-1.77875	-0.760967	3.388	0.664333	0.185	0.95879	3.269	0.824	-0.339023	0.735	case
Q9NRW3	ENST00000361441	37	F	0.350701	-2.13333	0.250333	0.328333	3.063	0.026691	1.6976	1.003	0.369823	0.839	case
Q9NTG7	ENST00000382743	203	N	0.264724	-0.777667	2.34433	0.999667	0.295	0.00016261	1.4495	0.897	0.334359	0.901	case
Q9NTK5	ENST00000284719	243	W	-1.30316	3.54333	8.21967	1	0.0404	0.058062	2.9754	1.002	-0.122371	1.104	case
Q9NUI1	ENST00000219481	187	A	-1.33982	0	4.216	0.667333	0.1183	2.6455e-10	-0.32451	0.922	0.832497	0.973	case
Q9NVR0	ENST00000319121	243	T	-1.92652	-0.00333333	5.33	0.669333	0.01047	0.20133	3.4427	0.867	-0.958541	0.738	case
Q9NVS2	ENST00000372133	134	R	-0.401389	-0.348333	-0.401333	0.104667	2.342	8.6298e-06	0.72942	0.882	0.283287	1.279	case
Q9NW08	ENST00000228347	911	V	-1.11035	2.57667	5.47133	0.999	0.04902	1.6812e-23	2.4566	0.739	-1.67298	1.181	case
Q9NX20	ENST00000300151	53	I	-0.00271213	0.210333	2.22733	0.363667	1.098	2.4706e-05	0.62788	0.942	0.533052	0.789	case
Q9NXS2	ENST00000012049	298	R	0.468987	0.00333333	1.44067	0.692667	0.4712	1.5671e-08	0.43504	0.996	0.395276	0.971	case
Q9NZQ3	ENST00000294129	658	M	0.216859	2.47667	5.59267	1	0.1782	0.00022309	3.2743	0.988	0.325136	0.895	case
Q9NZQ7	ENST00000381577	197	L	-0.331756	0.183	2.02133	0.567	0.2605	0.01916	2.0777	0.776	-0.171262	0.758	case
Q9P0L2	ENST00000366917	231	K	-1.39222	2.41333	8.17133	1	0.01418	0.60045	4.9793	0.402	-0.967603	0.179	case
Q9P2E7	ENST00000264360	24	V	-1.99409	-0.27	5.581	1	0.06198	0.89066	4.4137	1.004	-2.12926	0.896	case
Q9P2E7	ENST00000264360	587	R	-0.952885	-0.08	-0.290333	0	0.9074	0.89066	4.4137	0.893	-2.12926	0.842	case
Q9P2E7	ENST00000264360	605	A	-1.57795	-0.266667	4.361	0.666667	0.01677	0.89066	4.4137	0.872	-2.12926	0.922	case
Q9UBC3	ENST00000328111	569	A	-0.136253	0.803333	3.915	0.666667	0.2091	0.19964	5.2602	0.735	-0.477904	1.037	case
Q9UBP0	ENST00000315285	592	I	-0.150838	0.48	4.22933	0.999333	0.01455	0.99939	4.9749	0.793	-0.256394	0.715	case
Q9UEF7	ENST00000380099	901	A	-1.4766	0.133333	5.869	0.891	0.03387	0.00022444	3.5949	0.869	0.0955175	0.839	case
Q9UGI0	ENST00000359653	438	R	-1.52135	1.86667	5.34667	0.907667	0.005756	0.99885	5.051	0.793	-1.15647	0.502	case
Q9UGI0	ENST00000359653	451	A	-1.5953	0.913333	5.66667	0.676333	0.00474	0.99885	5.051	0.684	-1.15647	0.558	case
Q9UHF4	ENST00000316649	87	C	-0.547264	1.00667	3.76933	1	0.2128	0.027129	2.6847	0.839	0.575846	0.912	case
Q9UHW9	ENST00000354181	516	I	-0.276311	1.77667	5.93067	0.997	0.01385	0.011377	5.4859	0.944	-2.08253	0.888	case
Q9UHX1	ENST00000526683	159	D	-2.22502	1.535	5.193	1	0.06494	0.99677	4.3314	0.074	-0.877935	0.138	case
Q9UHX1	ENST00000526683	181	E	-2.62675	0.293333	5.29367	0.996667	0.01374	0.99677	4.3314	0.086	-0.877935	0.446	case
Q9UIJ7	ENST00000381809	15	A	0.271889	-2.63167	3.72067	0.999333	0.198	0.0001135	-1.9661	0.981	-0.336837	1.014	case
Q9UK73	ENST00000306917	126	R	-2.38428	0.883333	3.51733	0.994333	0.01505	0.34865	2.993	0.392	-0.977287	0.58	case
Q9UKT7	ENST00000355619	56	R	0.280814	1.38667	4.858	0.999333	0.006207	0.9807	3.5316	0.972	-0.488823	0.897	case
Q9UL62	ENST00000262839	71	R	-1.74791	-0.0146667	5.15167	1	0.01247	0.99973	4.7221	0.574	-1.11064	0.851	case
Q9UL62	ENST00000262839	372	A	-1.93731	0	3.60633	0.666667	0.1059	0.99973	4.7221	0.648	-1.11064	0.636	case
Q9ULK4	ENST00000368068	339	I	-1.64292	3.15333	7.25467	1	0.003886	3.1015e-08	5.0905	0.995	-1.84985	0.215	case
Q9UM07	ENST00000375448	583	F	4.3854	1.08	4.15733	1	0.3509	4.6001e-16	0.9329	0.931	1.1318	0.922	case
Q9UMR2	ENST00000288071	142	T	-1.8509	2.16	5.42367	1	0.05078	1.5562e-07	1.9828	0.806	-0.12612	1.035	case
Q9UMS4	ENST00000227524	293	V	-1.05674	1.291	5.238	0.989	0.004445	0.99995	4.9117	0.78	-0.406816	0.895	case
Q9UQB8	ENST00000321300	189	E	-2.16176	1.43767	6.62767	1	0.02844	0.46155	3.8094	0.603	-0.952609	0.733	case
Q9UQE7	ENST00000361804	1147	Q	-1.69381	1.466	6.2	1	0.002847	1	8.2618	0.691	-1.54485	0.512	case
Q9UQE7	ENST00000361804	1188	G	-2.45069	1.94333	5.78733	0.995667	0.08969	1	8.2618	0.39	-1.54485	0.315	case
Q9Y227	ENST00000358689	83	N	0.607978	-0.0366667	0.671	0.258	0.9049	1.8146e-16	1.468	0.955	0.641918	0.809	case
Q9Y230	ENST00000595090	33	L	-2.01516	1.02417	2.891	0.853667	0.02311	0.99992	4.7948	0.721	-0.94948	0.866	case
Q9Y230	ENST00000595090	95	G	-0.158614	1.87667	5.145	0.671333	0.1153	0.99992	4.7948	0.744	-0.94948	0.988	case
Q9Y230	ENST00000595090	357	V	-1.39751	-1.06667	3.614	0.999667	0.2856	0.99992	4.7948	0.699	-0.94948	0.715	case
Q9Y285	ENST00000314606	295	R	-0.800399	0.00333333	1.55933	0.669	0.2033	0.014084	3.5391	0.855	-0.443057	0.833	case
Q9Y285	ENST00000314606	376	V	-0.533189	-0.00333333	3.27633	0.666667	0.106	0.014084	3.5391	0.709	-0.443057	0.711	case
Q9Y2L1	ENST00000377767	396	R	-1.08229	-0.323333	2.56867	0.997	0.4188	1.2694e-21	1.5128	1.021	0.14066	0.975	case
Q9Y2Q0	ENST00000381668	108	I	-2.24894	3.34667	6.36	1	0.008088	0.1999	6.2443	0.924	-1.76782	0.861	case
Q9Y2Q0	ENST00000381668	852	Y	0.122313	0	5.87133	0.997667	0.01565	0.1999	6.2443	0.884	-1.76782	0.684	case
Q9Y337	ENST00000336334	79	P	1.52416	-1.57333	0.934	0.666667	0.7062	0.0070149	1.5814	0.888	0.433705	0.924	case
Q9Y5K5	ENST00000367455	214	G	-0.210768	-0.273333	4.801	0.782	0.01322	0.0012557	2.756	0.871	-0.17048	0.942	case
Q9Y5L0	ENST00000265388	211	L	-2.11907	0.579333	4.22967	1	0.01249	1.7546e-06	4.5606	0.88	-1.78952	0.936	case
Q9Y5L0	ENST00000265388	317	G	-1.22981	1.14	4.71933	0.990333	0.09704	1.7546e-06	4.5606	0.957	-1.78952	1.329	case
Q9Y5L0	ENST00000265388	667	R	-2.16565	1.22333	4.41567	1	0.007971	1.7546e-06	4.5606	0.886	-1.78952	0.964	case
Q9Y5X1	ENST00000392185	543	I	-1.35594	0.626667	2.29567	0.674	0.2954	0.7061	4.615	0.859	-0.0178765	0.899	case
Q9Y617	ENST00000376588	213	R	-0.842808	-0.336667	3.611	0.666	0.01339	1.0621e-08	0.71251	0.986	-0.144241	1.086	case
Q9Y657	ENST00000375859	170	Y	-2.41342	0	5.26167	0.880333	0.01428	0.97049	3.0585	0.541	-0.202033	0.413	case
Q9Y6K1	ENST00000264709	537	C	0.0130559	1.337	6.68833	1	0.03581	7.3538e-39	-1.5213	0.652	-1.95672	0.866	case
Q9Y6K1	ENST00000264709	749	R	1.39738	1.685	4.31767	1	0.02012	7.3538e-39	-1.5213	1.165	-1.95672	1.117	case
Q9Y6K1	ENST00000264709	776	N	1.8959	1.71767	6.44767	1	0.01629	7.3538e-39	-1.5213	0.953	-1.95672	1.082	case
Q9Y6K1	ENST00000264709	882	R	0.184158	1.99333	6.278	1	0.02018	7.3538e-39	-1.5213	0.693	-1.95672	0.839	case
Q9Y6X9	ENST00000397641	27	E	-1.93218	0.423333	4.85833	1	0.01718	0.99999	6.667	0.568	-1.95672	0.755	case
A1KZ92	ENST00000356297	866	S	-1.53464	0.393667	3.894	1	0.1135	2.2028e-35	0.92884	0.932	1.80292	0.739	case
A1L0T0	ENST00000263383	138	M	-0.893043	0.16	4.069	1	0.4484	1.2177e-08	1.9193	0.676	0.250628	1.021	case
A4GXA9	ENST00000568449	177	R	0.525604	-2.78333	-0.137333	0	2.465	3.756e-23	-1.7768	0.909	1.0665	0.788	case
A5LHX3	ENST00000408907	58	R	0.362798	-2.079	-1.07067	0.012	1.253	2.4272e-06	-0.35419	0.934	0.754236	1.014	case
A6NED2	ENST00000394258	243	A	-0.469149	0.766667	3.453	0.992667	0.2906	3.2679e-11	-0.053948	0.855	0.12599	0.653	case
A6NMX2	ENST00000318682	153	R	-0.627201	-0.593333	1.60433	0.635333	0.5974	6.3895e-07	0.73636	1.018	0.968104	0.957	case
A8K2U0	ENST00000299698	492	Y	0.512911	-0.777	0.744333	0.975333	1.394	1.6109e-34	1.9114	0.855	2.24708	0.918	case
B0I1T2	ENST00000258787	470	E	-1.02203	0.0345333	3.80667	0.700667	0.7082	4.3609e-10	3.6713	0.977	-0.0617787	0.729	case
B0I1T2	ENST00000258787	500	R	-0.678298	0.33	2.5	0.998667	0.1955	4.3609e-10	3.6713	0.985	-0.0617787	0.978	case
O00541	ENST00000354694	23	A	-0.288967	2.11	5.495	0.999667	0.01442	0.71904	4.379	0.769	-0.0736429	0.887	case
O00555	ENST00000360228	1348	R	-3.50513	0.756667	3.625	0.668333	0.02022	1	9.2687	0.41	-2.11532	0.573	case
O00555	ENST00000360228	1633	D	-1.60825	1.88	5.91233	1	0.01992	1	9.2687	0.618	-2.11532	0.556	case
O00628	ENST00000318471	295	S	0.412399	2.85667	4.82567	1	0.06493	8.1798e-13	0.14155	0.945	-0.385728	0.879	case
O00750	ENST00000367187	591	A	-0.616838	-0.323333	3.91967	0.666667	0.06825	0.99651	6.9051	0.842	-0.812411	0.811	case
O00754	ENST00000456935	395	R	-1.77077	1.36	4.445	0.973667	0.03487	4.7921e-22	1.7501	0.776	0.988715	0.887	case
O00754	ENST00000456935	800	G	1.25	0.78	4.57733	0.669667	0.0532	4.7921e-22	1.7501	0.943	0.988715	0.901	case
O14522	ENST00000373187	1188	R	-0.419902	-1.35067	0.091	0.573333	0.4182	1	7.4789	0.922	-1.55746	0.945	case
O14522	ENST00000373187	1201	R	-1.00878	0.24	3.01767	0.731	0.01247	1	7.4789	0.944	-1.55746	0.948	case
O14522	ENST00000373187	1387	T	-1.02864	-0.00333333	4.15167	0.686333	0.09194	1	7.4789	0.697	-1.55746	0.749	case
O14646	ENST00000284049	833	R	-1.13938	0.3355	3.77567	1	0.01248	1	8.2763	0.74	-2.02238	0.796	case
O14647	ENST00000394196	648	P	-1.66911	1.37067	5.06333	0.791	0.01745	1	9.4983	0.44	-2.67599	0.305	case
O14647	ENST00000394196	699	R	-1.70996	0.936667	5.408	0.992	0.01247	1	9.4983	0.359	-2.67599	0.272	case
O14647	ENST00000394196	900	R	-2.91111	0.534667	4.83767	0.998667	0.01249	1	9.4983	0.097	-2.67599	0	case
O14787	ENST00000425528	370	W	-1.41135	2.14	7.868	1	0.01667	1	6.1954	0.683	-1.18959	0.435	case
O14787	ENST00000425528	530	Y	-1.01562	1.87	7.67867	1	0.008642	1	6.1954	0.413	-1.18959	0.253	case
O14787	ENST00000425528	546	A	-3.08846	0	4.27533	0.666667	0.00422	1	6.1954	0.347	-1.18959	0.478	case
O14787	ENST00000425528	727	W	-2.60753	2.23	7.99933	1	0.01659	1	6.1954	0.558	-1.18959	0.663	case
O14787	ENST00000425528	737	G	-1.76832	0.543333	4.80667	0.667333	0.008137	1	6.1954	0.623	-1.18959	0.734	case
O15067	ENST00000314666	902	R	-0.900313	-0.991	0.2	0.00333333	0.8812	9.8526e-18	3.0492	0.966	0.675388	0.837	case
O15084	ENST00000399451	250	G	0.514364	2.55667	5.30867	0.993	0.01457	1	6.2725	1.139	-0.206884	1.087	case
O15173	ENST00000520121	187	E	-0.74415	1.18863	6.05033	1	0.3929	0.6801	2.2954	0.78	-0.00412353	0.884	case
O15195	ENST00000283713	123	D	0.937265	-1.538	3.104	0.636667	0.7749	3.9093e-23	1.0411	0.879	-0.260471	1.132	case
O15195	ENST00000283713	406	V	0.292886	0.896667	4.23733	0.998	0.4281	3.9093e-23	1.0411	0.906	-0.260471	0.927	case
O15232	ENST00000407540	121	R	-2.04113	0.979	1.66433	0.263333	0.2592	1.35e-08	0.77898	0.955	0.697066	1.067	case
O15438	ENST00000285238	427	L	-0.431877	0.856667	3.54767	1	0.6777	1.2092e-26	2.2856	0.774	-0.105853	0.465	case
O43155	ENST00000330753	335	R	-1.13957	0.386667	3.41733	0.669	0.07302	0.81715	3.3746	0.703	-0.309195	0.802	case
O43174	ENST00000224356	161	G	4.95973	-1.03333	0.494667	0	1.18	8.4269e-11	0.86341	0.921	-0.934485	0.919	case
O43306	ENST00000307885	1032	T	-2.09503	0	4.954	0.666667	0.01556	0.0058268	4.679	0.92	-1.45334	0.79	case
O43315	ENST00000219919	235	E	0.949659	-1.26	4.92133	0.690667	0.7842	0.24027	2.3608	1.082	-0.0531755	0.982	case
O43347	ENST00000257552	148	R	-1.85764	1.17	3.62567	1	0.01051	0.99357	4.1456	0.728	-0.360111	0.895	case
O43525	ENST00000388996	227	R	-2.31589	-0.659667	2.804	0.730667	0.02012	0.80089	4.7364	0.644	-1.13476	0.54	case
O43525	ENST00000388996	230	R	-2.6117	2.10433	5.23133	1	0.02012	0.80089	4.7364	0.605	-1.13476	0.571	case
O43525	ENST00000388996	356	A	-2.20018	-0.656667	5.66433	0.675	0.01675	0.80089	4.7364	0.517	-1.13476	0.389	case
O43707	ENST00000252699	422	A	-1.80591	1.07667	3.68367	0.677333	0.09728	1	6.2964	0.951	-1.59767	0.828	case
O43827	ENST00000376819	84	L	0.738992	2.05	5.14333	1	0.03918	9.168e-17	-0.96735	0.97	0.102555	1.218	case
O43866	ENST00000368174	183	R	-0.507616	-2.73867	-2.55633	0	2.307	4.2297e-17	-0.75168	0.948	-0.107378	0.952	case
O60330	ENST00000252085	535	R	-0.118981	-2.8653	-1.85	0	2.768	1.423e-06	2.36	0.89	0.0819268	0.911	case
O60331	ENST00000335312	221	Y	-1.71812	-0.6	5.31067	1	0.2027	0.97704	4.5745	0.552	-0.908248	0.481	case
O60476	ENST00000356554	488	A	-0.387394	0.62	5.382	0.666667	0.007677	0.99892	4.8421	1.088	-0.635656	0.691	case
O60503	ENST00000294016	1151	D	-0.478261	2.92	6.64467	1	0.01987	0.97943	5.2837	0.828	-1.98733	0.887	case
O75051	ENST00000367033	515	T	-0.408079	-3.90333	0.550667	0.666333	0.5055	1.0768e-06	5.9445	0.809	-1.4209	0.637	case
O75063	ENST00000263733	302	A	0.586532	0.00333333	5.017	0.749333	0.05438	3.8916e-06	1.8649	0.933	-0.67252	0.836	case
O75106	ENST00000253799	505	N	-0.463182	0.34	2.83433	1	0.4753	3.2599e-15	0.5166	0.956	-0.210797	0.747	case
O75155	ENST00000456430	127	A	-2.02325	1.53	2.358	0.935667	0.4733	4.326e-16	1.8838	0.852	1.21213	0.814	case
O75179	ENST00000358602	519	L	-2.36165	2.72	4.261	0.961	0.01416	1	9.1297	0.722	-4.41395	0.886	case
O75185	ENST00000262429	148	A	1.08026	1.56	3.48867	1	0.1681	5.0246e-60	-5.5901	0.861	0.782131	0.871	case
O75578	ENST00000369304	49	V	-0.570789	0.626667	1.39433	0.834667	0.6044	2.4464e-19	3.0123	1.042	0.183458	1.119	case
O75747	ENST00000433979	553	P	0.339414	0.176667	2.851	0.999	0.1403	9.5013e-40	0.60465	0.918	1.98665	1.136	case
O76013	ENST00000328119	116	R	-0.527812	-2.83	0.023	0.0126667	1.906	2.0568e-13	0.16483	1.008	1.74156	0.891	case
O76027	ENST00000368947	239	R	0.823556	-0.282	0.336667	0.0656667	1.416	2.9752e-17	-0.12148	0.894	1.43082	0.79	case
O76031	ENST00000300107	177	D	-0.304181	1.42033	6.49667	1	0.007606	0.92377	4.5127	0.985	-0.446023	0.932	case
O94778	ENST00000219660	233	G	0.0740876	0.826667	5.82867	0.681	0.06721	0.00036707	1.275	0.968	0.0461687	0.919	case
O94779	ENST00000524871	324	A	-1.53817	0	5.60533	0.721	0.01773	6.1963e-05	4.6242	1.07	0.351224	0.83	case
O94779	ENST00000524871	962	S	-0.307563	1.95833	5.353	0.976	0.06347	6.1963e-05	4.6242	0.979	0.351224	0.858	case
O94805	ENST00000160382	343	G	-2.10107	2.90033	4.34233	1	0.1926	0.00028347	3.0032	0.783	-0.724382	0.703	case
O94823	ENST00000327245	1065	A	-1.26774	-0.0146667	3.15967	0.886	0.3009	1.4073e-30	1.3821	0.952	1.56424	0.972	case
O94898	ENST00000361127	293	Y	-0.0477137	1.83333	2.33333	1	0.6473	7.9705e-18	2.0992	0.984	-0.21158	0.892	case
O94973	ENST00000448903	340	R	-0.91458	-0.326667	3.72333	0.666667	0.009432	1	6.0073	0.715	-1.645	0.95	case
O94989	ENST00000361926	483	V	-2.10423	1.4	2.06333	0.988	0.5435	1.66e-06	3.1461	1.015	0.322011	1.083	case
O95157	ENST00000328741	166	E	-0.596308	1.20667	4.167	1	0.4681	0.28443	1.9611	0.973	-0.261547	0.884	case
O95190	ENST00000326005	177	M	0.193021	2.82	8.41567	1	0.02101	0.31316	2.0326	1.004	-0.0575447	1.136	case
O95255	ENST00000205557	818	P	0.0875222	1.86667	5.78733	1	0.2083	5.6167e-35	1.3596	0.927	0.0816087	0.667	case
O95255	ENST00000205557	1463	V	-0.624425	-0.833333	3.573	0.893333	0.4188	5.6167e-35	1.3596	0.935	0.0816087	0.823	case
O95259	ENST00000271751	357	R	-2	1.35667	3.74667	0.692	0.008055	0.54625	4.4476	0.594	-1.87016	0.547	case
O95259	ENST00000271751	379	L	-1.75816	0.923333	5.111	1	0.01233	0.54625	4.4476	0.534	-1.87016	0.365	case
O95343	ENST00000260653	205	D	-2.23259	1.64433	6.414	0.999	0.06823	0.94714	2.8221	0.554	0.0394543	0.583	case
O95343	ENST00000260653	253	W	-2.75848	2.74	9.027	1	0.04844	0.94714	2.8221	0.271	0.0394543	0.447	case
O95393	ENST00000295379	195	N	0.35797	1.689	1.837	1	0.6621	0.90838	2.9567	0.896	0.0785013	0.987	case
O95479	ENST00000377403	403	G	0.137591	0.00333333	5.90367	0.668	0.05404	8.5874e-09	1.7989	0.887	2.03037	0.772	case
O95602	ENST00000263857	747	G	0.0818951	1.49667	3.81767	0.666667	0.03426	0.9998	7.5019	0.646	-3.0168	0.853	case
O95672	ENST00000304546	594	D	-1.71422	0.493333	5.641	1	0.07977	4.7923e-13	2.4644	0.987	-0.170021	0.889	case
O95897	ENST00000264833	201	V	-0.594012	0.57	3.941	0.859	0.4011	0.080225	2.7087	0.747	-0.76359	0.872	case
O95932	ENST00000202625	211	R	0.714456	1.37067	1.99767	0.332667	0.2173	1.1154e-24	-0.19035	1.038	3.06048	1.016	case
O95965	ENST00000376180	381	T	-0.279419	-2.17633	0.304333	0.002	1.195	1.7671e-09	1.6748	1.013	-0.619098	0.896	case
O95977	ENST00000246115	117	Q	-0.327891	-4.11667	0.588333	0.001	1.738	0.0023778	1.0056	0.85	0.728616	0.788	case
O95977	ENST00000246115	153	E	-0.323788	0.424333	3.22933	0.962667	0.7514	0.0023778	1.0056	0.934	0.728616	0.851	case
O95977	ENST00000246115	215	V	-0.891116	-1.23667	3.16	0.982333	0.4354	0.0023778	1.0056	0.815	0.728616	0.88	case
P00540	ENST00000311923	188	G	-1.18581	1.09333	4.24433	0.982667	0.2036	0.58928	2.0983	1.056	-0.234525	1.039	case
P00749	ENST00000372764	293	R	0.440645	-0.523033	0.183	0.0106667	1.083	2.3058e-06	2.1132	0.996	1.02214	1.216	case
P01133	ENST00000265171	668	M	-1.90496	2.44667	1.19033	0.988333	0.6534	8.5294e-17	3.287	0.88	-0.155194	0.815	case
P01906	ENST00000374940	158	V	1.30422	0.09	0.715667	0.0156667	0.8427	1.0089e-05	0.25907	0.988	0.926706	1.233	case
P04350	ENST00000264071	2	R	-2.57286	-2.57333	1.41233	0.666667	0.0578	0.1091	2.4107	0.481	-0.803423	0.517	case
P05023	ENST00000537345	303	G	-2.17009	0	5.27133	0.666667	0.01217	1	6.4263	0.353	-1.37174	0.193	case
P07996	ENST00000260356	622	P	-1.06474	0	3.503	0.666333	0.2392	0.99985	6.0646	0.963	-0.455418	0.93	case
P08861	ENST00000337107	107	L	1.18359	2.26333	1.60667	0.654	0.9402	2.4372e-12	-0.34209	0.899	1.86438	0.89	case
P09529	ENST00000295228	243	E	-1.49985	1.72333	2.40767	1	0.6601	0.97287	3.0908	0.848	-0.411346	1.012	case
P09848	ENST00000264162	1178	L	0.349045	-0.993333	3.06767	0.665667	0.3639	0.059849	6.1881	0.764	-1.07817	0.823	case
P10589	ENST00000327111	103	C	-2.73151	2.3	7.21067	1	0.1243	0.99482	3.6609	0.083	-0.524907	0.19	case
P10589	ENST00000327111	105	G	-2.19019	2.3	6.059	0.999333	0.1093	0.99482	3.6609	0.156	-0.524907	0	case
P10589	ENST00000327111	120	Y	-1.87258	2.62	6.31867	1	0.1168	0.99482	3.6609	0.455	-0.524907	0.311	case
P11215	ENST00000544665	246	R	-1.37712	-1.08933	2.54167	0.667333	0.1565	3.3148e-11	3.8713	0.925	-0.398249	0.961	case
P11678	ENST00000225371	265	P	1.13132	0.966667	3.95333	0.853333	0.2909	2.2664e-20	0.47922	1.019	1.62846	1.042	case
P11717	ENST00000356956	857	P	-0.790541	0.00333333	2.512	0.666667	0.1388	1	8.7149	1.006	-1.24618	0.863	case
P11844	ENST00000304502	96	D	1.30914	-1.32833	-0.659667	0.000333333	1.883	4.3304e-10	-0.67664	0.904	0.740029	0.973	case
P11940	ENST00000318607	402	P	0.622816	2.23	7.11	1	0.008804	0.99601	4.7629	0.883	0.982309	1.095	case
P12034	ENST00000312465	165	R	-0.880689	0.320333	2.78233	0.996	0.2537	2.0811e-10	-0.94572	0.893	0.235797	0.827	case
P12643	ENST00000378827	110	R	0.220779	2.92	3.792	0.997	0.02031	0.98799	3.385	1.003	-0.337618	0.972	case
P13533	ENST00000405093	28	T	0.864709	-1.69667	3.383	0.692333	0.3132	1.5952e-32	2.7165	0.987	-0.701436	1.024	case
P14679	ENST00000263321	150	V	1.04108	1.28967	5.15833	0.998667	0.07517	4.9861e-32	-1.9514	1.051	-0.899185	0.867	case
P15313	ENST00000234396	176	S	0.22848	1.584	7.03867	1	0.005506	2.3997e-09	1.7745	1.051	-0.461179	1.043	case
P15622	ENST00000292579	513	G	-0.743711	0.586667	3.152	0.963333	0.4583	0.2783	3.2417	0.712	-0.458832	0.6	case
P16144	ENST00000200181	528	E	-1.15685	0.62	2.62633	0.666667	0.743	9.5287e-19	4.3236	0.942	-0.167122	0.882	case
P16260	ENST00000609923	265	R	-1.01118	1.8	3.67267	0.933333	0.06958	1.2089e-06	1.4089	1.04	-0.646122	0.941	case
P16278	ENST00000307363	364	P	1.33531	-2.20167	1.05633	0.712	1.205	7.9215e-10	2.197	0.867	-0.0285013	0.898	case
P16499	ENST00000255266	224	V	0.457415	0.00333333	2.66933	0.979333	0.3707	6.5775e-25	0.87288	0.861	1.31912	0.78	case
P16591	ENST00000281092	101	T	-0.572343	2.07	4.94933	1	0.05644	0.6633	5.0385	0.933	-1.31613	0.891	case
P16870	ENST00000402744	445	V	-0.981209	1.80733	4.03867	1	0.2811	0.99233	4.0966	1.004	0.5368	0.967	case
P18075	ENST00000395863	117	P	0.763829	0.206667	4.94167	0.983	0.2463	0.12727	2.902	0.863	-0.234525	0.762	case
P18084	ENST00000296181	492	G	0.186679	-0.847333	3.48433	0.934667	0.6067	9.8905e-08	2.9837	0.768	0.310765	0.777	case
P18084	ENST00000296181	544	Y	0.228376	0.373333	3.903	0.998	0.3207	9.8905e-08	2.9837	0.883	0.310765	0.953	case
P18505	ENST00000295454	246	F	-1.10537	2.17333	6.72733	1	0.01481	0.98116	4.1132	0.518	-0.605508	0.463	case
P20916	ENST00000392213	147	P	-0.587349	-2.12367	0.785667	0.223	1	0.49228	3.8446	0.864	-0.300916	0.982	case
P21128	ENST00000422538	340	G	1.05455	2.61	4.84233	0.999333	0.1304	3.2354e-14	0.39659	0.981	0.911542	0.89	case
P21817	ENST00000359596	473	R	-0.844016	-0.6025	3.204	0.617	0.01516	1.5944e-29	9.0464	0.728	-7.18382	0.803	case
P21941	ENST00000373765	116	T	-0.935599	-0.67	1.57867	0.666667	0.1377	0.0025559	2.167	0.961	0.208614	0.732	case
P24347	ENST00000215743	472	L	-1.37288	-1.06077	0.631333	0.335333	1.114	2.4125e-05	2.1246	0.879	0.68269	0.924	case
P24390	ENST00000330720	177	D	-1.34469	2.08	6.42433	1	0.01246	0.88109	2.8425	0.571	-0.0703538	0.75	case
P30531	ENST00000287766	44	R	-2.2112	0.893333	3.74333	0.869333	0.01258	0.99993	5.0491	0.753	-0.994626	0.688	case
P30531	ENST00000287766	63	G	-2.76816	1.22333	6.55633	0.908667	0.01974	0.99993	5.0491	0.535	-0.994626	0.409	case
P30531	ENST00000287766	111	G	-2.47808	1.32333	6.63133	0.999	0.02	0.99993	5.0491	0.208	-0.994626	0.367	case
P30531	ENST00000287766	128	A	-2.31132	-0.343333	5.29433	0.667	0.01038	0.99993	5.0491	0.324	-0.994626	0.615	case
P30531	ENST00000287766	305	A	-3.13836	-0.333333	5.49	0.671667	0.01049	0.99993	5.0491	0.505	-0.994626	0.385	case
P30531	ENST00000287766	310	N	-1.6943	1.21	6.19033	0.997333	0.01021	0.99993	5.0491	0.58	-0.994626	0.762	case
P30531	ENST00000287766	342	V	-2.50568	1.77667	6.343	1	0.01066	0.99993	5.0491	0.572	-0.994626	0.364	case
P30532	ENST00000299565	414	R	-0.577813	-1.37633	2.99767	0.667	0.1775	2.1488e-06	1.1634	1.11	0.271877	0.883	case
P32004	ENST00000370060	473	R	-1.84712	0.92	0.556	0.00266667	1.1	1	6.2198	0.729	-2.09833	0.869	case
P34903	ENST00000370314	313	T	-1.89465	4.73667	7.094	1	0.007184	0.038786	2.3976	0.338	-0.82065	0	case
P34932	ENST00000304858	322	R	0.474295	-0.303333	2.05033	0.668	0.37	0.99954	5.6577	1.027	-0.667369	1.057	case
P35212	ENST00000342280	78	W	-1.38694	2.25	9.341	1	0.09747	0.055777	2.0809	0.804	0.322333	0.729	case
P35573	ENST00000294724	469	R	0.51886	1.337	3.70767	0.999	0.07271	2.7564e-27	3.1741	1.072	-0.132873	1.048	case
P35579	ENST00000216181	645	T	-2.85664	0	5.25167	0.666667	0.009644	1	9.1057	0.509	-3.23638	0.5	case
P35590	ENST00000372476	427	R	1.20943	-0.356667	2.81933	0.666	0.02174	1.2446e-19	2.2679	0.983	-1.52944	0.924	case
P35913	ENST00000496514	269	N	0.846344	1.85667	5.42667	1	0.1502	2.6155e-27	0.50564	0.908	0.801264	0.813	case
P38570	ENST00000263087	256	L	-0.83866	2.33667	3.554	0.807667	0.2275	3.9199e-20	2.2831	0.867	0.527274	0.888	case
P41226	ENST00000333486	1000	D	0.0683603	-0.756667	0.327	0.00466667	1.934	3.8164e-17	2.1798	0.94	0.296394	0.823	case
P41229	ENST00000375401	503	Y	-2.85442	0.00333333	5.45633	0.667667	0.03995	1	6.3789	0.497	-2.70622	0	case
P41229	ENST00000375401	504	V	-2.68185	1.58067	5.71533	0.860333	0.02014	1	6.3789	0.495	-2.70622	0	case
P42081	ENST00000330540	199	V	-2.00999	0.62	2.012	0.963667	0.5328	0.94879	3.1886	0.841	0.645211	0.843	case
P43004	ENST00000278379	82	G	-0.495817	1.98	6.19267	1	0.01223	0.71036	3.5077	0.836	-0.96229	0.818	case
P43004	ENST00000278379	289	P	-1.70506	1.38	6.50867	0.718	0.01084	0.71036	3.5077	0.836	-0.96229	0.698	case
P46091	ENST00000407325	314	R	0.64293	-0.438333	1.29333	0.945	1.052	4.0135e-06	0.43781	0.925	0.309523	1.017	case
P47755	ENST00000361183	259	R	-2.22733	2.33	6.41133	1	0.0609	0.99828	3.9926	0.675	0.20956	0.889	case
P47874	ENST00000529803	122	A	0.253866	1.94	2.73067	0.999333	0.4195	0.00040499	0.013678	0.935	0.703164	0.88	case
P48051	ENST00000609713	119	G	-1.98762	2.12033	5.33633	0.996667	0.01217	0.54063	2.9022	0.626	-0.637062	0.728	case
P48058	ENST00000282499	643	A	-2.45356	2.44333	6.17	1	0.006368	0.01831	4.7004	0.448	-1.66609	0.202	case
P48549	ENST00000295101	64	T	-2.3771	-0.00333333	2.92667	0.666333	0.1305	0.99108	3.7766	0.248	-0.558803	0.16	case
P49711	ENST00000264010	294	H	-2.12566	0.25	5.79133	0.978333	0.008363	0.99994	5.0792	0	-1.47782	0	case
P49711	ENST00000264010	368	R	-2.85075	2.41	5.16533	0.999667	0.009265	0.99994	5.0792	0.28	-1.47782	0.314	case
P49711	ENST00000264010	371	R	-3.59889	0.896667	5.749	0.675333	0.009265	0.99994	5.0792	0.229	-1.47782	0.643	case
P49711	ENST00000264010	378	P	-2.62876	0.52	5.12367	0.696333	0.01299	0.99994	5.0792	0.361	-1.47782	0.604	case
P49711	ENST00000264010	448	R	-1.91022	1.34967	4.552	0.996333	0.009265	0.99994	5.0792	0.428	-1.47782	0.62	case
P50570	ENST00000389253	618	A	-1.25661	0.85	5.66533	0.779667	0.008018	0.99998	5.6626	0.644	-1.5119	0.722	case
P50993	ENST00000361216	366	G	-2.40761	1.17	6.90433	1	0.01466	0.00018093	4.3738	0.363	-1.92359	0.47	case
P51606	ENST00000393700	272	R	-0.785549	0.0676667	0.298667	0.000333333	0.9173	0.44916	3.1427	0.771	0.619868	0.796	case
P51606	ENST00000393700	385	G	-2.17915	0.233333	4.28667	0.754	0.09489	0.44916	3.1427	1.145	0.619868	0.821	case
P51797	ENST00000346436	254	F	-1.55498	0	4.992	0.810333	0.0158	6.1077e-08	3.7754	0.812	-1.73627	0.93	case
P51797	ENST00000346436	850	R	0.0584879	1.177	3.986	0.986667	0.01038	6.1077e-08	3.7754	0.881	-1.73627	0.968	case
P51817	ENST00000262848	239	S	-2.16163	-1.52333	2.95267	0.671667	0.1619	0.032585	1.804	0.637	-0.666002	0.851	case
P53708	ENST00000378076	450	F	0.696727	0.583333	5.85233	1	0.1161	6.0785e-13	3.7385	0.983	0.347475	0.958	case
P54760	ENST00000358173	459	A	-0.481437	-0.733333	0.182667	0.002	1.016	0.013497	4.8674	0.878	-0.796259	1.086	case
P54803	ENST00000261304	457	S	-0.951923	-2.38333	0.086	0.201	1.492	5.2142e-15	1.8848	0.899	0.194241	0.788	case
P55060	ENST00000262982	472	A	-1.05473	0.0493333	2.12433	0.685667	0.5097	1	6.5458	0.847	-1.87687	0.855	case
P55286	ENST00000577390	389	P	0.293235	0	4.91767	0.666667	0.0224	0.98806	4.4932	0.768	-1.28223	0.963	case
P58005	ENST00000536441	457	R	-0.666524	-1.03	2.645	0.997333	0.1388	0.68496	3.7809	1.054	-0.481325	0.884	case
P62879	ENST00000303210	89	K	-1.9777	3.70667	7.52233	1	0.0749	0.98876	3.7052	0.505	-0.765777	0.528	case
P63027	ENST00000316509	66	R	-1.55658	-0.00333333	3.84967	0.666667	0.0125	0.88736	2.4684	0.333	0.231432	0.513	case
P63027	ENST00000316509	74	A	-1.44397	1.73333	6.26833	1	0.01031	0.88736	2.4684	0.329	0.231432	0.148	case
P68032	ENST00000290378	78	I	-1.67305	1.73467	6.86333	1	0.04672	0.73668	2.8456	0.512	-0.42556	0.399	case
P68032	ENST00000290378	340	S	-3.00875	0	6.612	0.997333	0.003485	0.73668	2.8456	0.149	-0.42556	0.126	case
P68133	ENST00000366684	225	F	-2.59109	0.463333	6.285	0.999667	0.00493	1.1385e-06	0.93386	0.36	-0.591138	0.438	case
P78381	ENST00000247138	170	A	-2.08401	1.29327	1.31767	0.983333	0.9412	0.71792	2.381	0.869	-0.463948	1.043	case
P78381	ENST00000247138	206	V	-2.30231	0.0766667	4.09433	0.670667	0.08382	0.71792	2.381	0.743	-0.463948	0.443	case
P78381	ENST00000247138	267	Y	-1.10984	1.76	5.26667	1	0.3916	0.71792	2.381	0.61	-0.463948	0.941	case
Q00532	ENST00000395834	169	R	-1.68603	2.35167	5.54133	1	0.02018	2.5004e-07	1.2823	0.88	0.405121	0.754	case
Q00577	ENST00000331327	74	Y	-3.41836	3.39333	5.642	0.997667	0.05651	0.94029	2.7693	0	-0.42556	0	case
Q00577	ENST00000331327	189	A	-3.04329	2.5	4.20233	0.996667	0.2505	0.94029	2.7693	0.251	-0.42556	0.103	case
Q00577	ENST00000331327	206	I	-3.69894	2.83633	4.58333	0.991667	0.07194	0.94029	2.7693	0.389	-0.42556	0.406	case
Q00610	ENST00000269122	890	P	-2.04766	1.01	5.15333	0.789	0.004267	1	8.3099	0.63	-2.05828	0.739	case
Q00610	ENST00000269122	1108	W	-2.27018	2.33	9.341	1	0.009594	1	8.3099	0.633	-2.05828	0.504	case
Q01201	ENST00000221452	216	V	0.0509774	0.8828	1.644	0.399	1.161	0.994	4.1647	0.824	-0.9751	0.986	case
Q01814	ENST00000360273	554	P	-1.87368	-0.0266667	6.06067	0.988667	0.006412	1	6.3301	0.716	-2.9553	0.666	case
Q02252	ENST00000553458	45	G	0.194009	2.06	4.733	1	0.2441	7.5619e-10	1.7914	1.079	-0.628158	0.848	case
Q03113	ENST00000275364	182	F	-0.539113	1.719	8.01733	1	0.02425	0.96994	3.0514	0.903	0.0656922	0.612	case
Q05639	ENST00000217182	70	G	-2.33391	0.703333	4.61033	0.964	0.09881	0.99558	3.7107	0.288	-0.723602	0.374	case
Q05639	ENST00000217182	71	I	-1.76616	1.11333	6.508	1	0.05113	0.99558	3.7107	0.273	-0.723602	0.279	case
Q05639	ENST00000217182	91	D	-3.43891	-0.00333333	4.90933	0.67	0.009347	0.99558	3.7107	0.273	-0.723602	0.159	case
Q05639	ENST00000217182	122	E	-2.92985	0.17	5.31333	0.992667	0.01019	0.99558	3.7107	0.356	-0.723602	0.578	case
Q05639	ENST00000217182	124	E	-2.29973	1.07333	5.55167	1	0.01019	0.99558	3.7107	0.363	-0.723602	0.617	case
Q05639	ENST00000217182	252	D	-2.66884	0.00666667	4.937	0.671667	0.009282	0.99558	3.7107	0.546	-0.723602	0.468	case
Q05639	ENST00000217182	266	R	-2.39171	-1.18	2.504	0.666667	0.009404	0.99558	3.7107	0.666	-0.723602	0.56	case
Q05639	ENST00000217182	314	N	-2.29974	-0.296667	5.237	0.969333	0.007545	0.99558	3.7107	0.532	-0.723602	0.571	case
Q05639	ENST00000217182	432	T	-3.70165	0.05	4.233	0.666667	0.05165	0.99558	3.7107	0.441	-0.723602	0.423	case
Q07864	ENST00000320574	206	E	1.12294	1.90267	3.613	0.723	0.3137	8.0488e-27	4.9357	1.027	-1.73709	0.755	case
Q08211	ENST00000367549	411	G	-2.13162	0.00333333	5.622	0.668	0.02615	1	7.6244	0.808	-2.23595	1.004	case
Q09470	ENST00000382545	172	V	-1.9575	0.00333333	3.49233	0.67	0.2844	0.076028	2.2348	0.667	-1.04727	0.613	case
Q12788	ENST00000568546	32	L	1.32095	0.367967	1.07233	0.736667	0.7189	9.4054e-11	2.969	1.006	0.846411	0.908	case
Q12829	ENST00000571995	85	R	-1.21333	-0.04	2.51333	0.624667	0.08311	8.6559e-06	0.73059	0.983	-0.560364	1.11	case
Q12882	ENST00000370192	664	A	0.176345	2.43	5.712	1	0.01149	3.3686e-22	1.519	0.969	0.562727	0.907	case
Q12965	ENST00000288235	293	V	0.387782	-0.386667	1.789	0.667333	0.4805	6.769e-05	5.3166	0.923	-1.686	0.908	case
Q12965	ENST00000288235	490	G	0.310906	2.37633	3.27233	0.986667	0.164	6.769e-05	5.3166	0.764	-1.686	0.726	case
Q13045	ENST00000327031	792	S	-1.6217	0.333333	5.72867	0.999667	0.05008	5.5313e-12	4.2338	1.002	-1.00581	1.015	case
Q13228	ENST00000368868	170	T	0.518776	-0.00333333	2.568	0.666667	0.1466	3.2268e-16	0.35422	1.102	0.274061	0.867	case
Q13242	ENST00000229390	11	E	-4.16043	-0.629	0.229667	0.0626667	1.397	0.63924	2.6607	0.607	-0.124557	0.734	case
Q13277	ENST00000337979	144	R	-1.06023	1.73	3.63	1	0.0782	0.041297	2.8468	0.805	0.219239	0.956	case
Q13349	ENST00000389202	726	P	-0.120106	1.248	2.59667	0.995	0.3118	2.0034e-21	2.4354	0.953	1.51242	1.046	case
Q13410	ENST00000244513	68	K	0.134656	-3.87333	-0.721	0	2.635	1.9496e-08	1.2639	1.026	1.17414	0.923	case
Q13488	ENST00000265686	503	N	-0.389365	-2.177	-0.384333	0	0.6684	2.3981e-13	2.2632	0.772	0.113639	0.889	case
Q13585	ENST00000218316	74	D	-0.775919	0	5.524	0.715	0.1656	0.64639	2.2214	1.14	1.29045	0.928	case
Q13797	ENST00000264741	154	D	-0.231396	0.97	6.52333	1	0.08155	0.0081584	4.9865	0.853	-0.430581	0.887	case
Q13885	ENST00000333628	246	L	-2.58059	0.713333	5.47033	0.724667	0.007539	0.93478	3.0954	0.151	-0.0281779	0.382	case
Q14183	ENST00000350119	207	K	0.604167	1.57967	4.672	0.998333	0.1181	0.0067028	2.5599	0.871	0.288435	0.868	case
Q14330	ENST00000340807	194	F	-0.305268	-0.205667	3.82733	0.999667	0.6741	5.3465e-10	-0.60295	0.666	-0.350427	0.72	case
Q14508	ENST00000372676	81	P	0.13327	1.46667	1.19933	0.656333	0.2819	0.79406	2.119	1.038	-0.0537962	0.779	case
Q14520	ENST00000351270	480	R	0.987585	-1.04333	2.17533	0.244667	1.107	1.9637e-15	0.68968	1.056	0.8767	1.128	case
Q14563	ENST00000265362	470	Y	1.59898	2.95333	5.13967	1	0.2568	0.9779	5.2682	0.961	0.43276	0.993	case
Q14571	ENST00000381340	2431	R	2.07201	1.85467	1.44733	0.998333	0.4699	5.7127e-29	5.4469	0.904	-3.03493	0.955	case
Q14592	ENST00000360338	214	H	-1.48113	0.596667	0.0663333	0.001	0.8177	0.68181	1.7924	0.571	-0.306066	0.54	case
Q14592	ENST00000360338	303	N	-0.836013	-0.29	-0.901	0.0113333	1.277	0.68181	1.7924	0.795	-0.306066	0.641	case
Q14692	ENST00000374518	694	Y	-0.825833	1.27733	5.512	1	0.03703	0.0001753	5.0761	0.946	1.14214	1.001	case
Q14694	ENST00000219473	437	P	-1.81792	0.00333333	4.801	0.757	0.03012	0.99411	4.9018	0.819	0.598182	0.758	case
Q14721	ENST00000371741	312	R	-2.53541	0.00433333	4.16367	0.987333	0.01247	0.99977	4.5359	0.454	-0.266237	0.217	case
Q14721	ENST00000371741	374	T	-2.66667	1.61733	6.69	1	0.009611	0.99977	4.5359	0.12	-0.266237	0	case
Q14721	ENST00000371741	391	K	-1.93868	0	5.59133	1	0.01418	0.99977	4.5359	0	-0.266237	0	case
Q14738	ENST00000485511	198	E	-0.170764	0.42	6.54633	0.996667	0.4767	0.99993	5.241	0.752	-0.923862	0.929	case
Q14738	ENST00000485511	200	E	-0.802151	1.15333	6.815	1	0.008803	0.99993	5.241	0.701	-0.923862	0.816	case
Q14738	ENST00000485511	201	P	-0.246424	0.743333	5.07433	0.71	0.008803	0.99993	5.241	0.695	-0.923862	0.867	case
Q14738	ENST00000485511	207	W	-2.28806	2.27	9.341	1	0.01237	0.99993	5.241	0.753	-0.923862	0.432	case
Q14738	ENST00000485511	251	D	-2.33152	0	6.37433	0.839333	0.00625	0.99993	5.241	0.757	-0.923862	0.486	case
Q14738	ENST00000485511	420	E	-1.91736	1.91667	8.31767	1	0.4181	0.99993	5.241	0.607	-0.923862	0.55	case
Q14973	ENST00000216540	64	A	3.14083	0.55	4.259	0.666667	0.184	4.7887e-16	-1.9807	0.978	0.360597	0.988	case
Q15040	ENST00000216039	42	N	-0.556266	0.69	5.78433	1	0.007433	0.044609	1.9675	0.756	-0.277323	0.779	case
Q15111	ENST00000428675	203	L	-0.957541	-0.256667	2.81467	0.958667	0.03054	0.012059	4.0852	0.752	-1.24771	0.731	case
Q15139	ENST00000331968	592	G	-1.34557	0.556667	5.258	0.987	0.01968	6.6485e-07	3.5216	0.533	-0.417602	0.528	case
Q15334	ENST00000316843	312	M	-2.28022	2.01667	9.058	1	0.02877	2.4685e-05	4.1592	0.933	-1.69507	0.833	case
Q15406	ENST00000487099	158	S	0.0214244	2.51	5.813	1	0.05046	0.98169	4.1212	0.9	-0.66346	0.985	case
Q15406	ENST00000487099	322	S	-0.544776	0.566667	4.207	0.999333	0.1293	0.98169	4.1212	0.66	-0.66346	0.691	case
Q15653	ENST00000313582	82	A	-2.51299	-0.00333333	-0.208333	0.0113333	0.4895	0.42245	2.7166	0.752	-0.310597	0.626	case
Q15777	ENST00000358117	109	E	-0.976358	6.19	6.225	1	0.121	0.99349	3.5881	0.633	-0.5046	1.103	case
Q15777	ENST00000358117	243	V	-1.37807	1.80733	4.612	0.998667	0.09909	0.99349	3.5881	0.708	-0.5046	1.087	case
Q15878	ENST00000367573	157	R	-1.46031	2.0569	4.54633	1	0.06593	1	9.2898	0.685	-1.60205	1.139	case
Q15878	ENST00000367573	193	R	-2.82411	-0.00333333	4.59467	0.674333	0.01258	1	9.2898	0.383	-1.60205	0.712	case
Q15878	ENST00000367573	283	I	-1.16469	-1.79333	3.373	0.67	0.1587	1	9.2898	0.635	-1.60205	0.822	case
Q15878	ENST00000367573	352	G	-1.87962	1.91037	7.59133	1	0.02112	1	9.2898	0.285	-1.60205	0.252	case
Q16134	ENST00000511912	460	G	-0.432897	0.22	1.73533	0.666333	0.5461	2.778e-13	1.359	1.013	-0.695954	0.854	case
Q16537	ENST00000337537	202	V	-0.86422	0.643333	6.237	1	0.04895	0.99997	4.9962	0.218	-0.533966	0.548	case
Q16584	ENST00000309100	370	A	-0.762869	1.92667	2.016	0.999667	0.53	0.010875	4.0581	0.937	-0.430411	0.907	case
Q16623	ENST00000222812	226	Q	-1.40836	7.05	8.28133	1	0.02104	0.9785	3.4957	0.732	-0.278104	0.915	case
Q16706	ENST00000261483	931	R	-1.5738	0	4.70267	0.829333	0.02671	1.6205e-10	3.9761	1.065	-1.22838	0.941	case
Q16822	ENST00000216780	371	S	-0.918682	0.536667	2.18133	0.996667	0.4411	1.7471e-23	-0.24419	0.884	1.29662	0.783	case
Q17RR3	ENST00000369230	167	H	-0.299102	1.52367	3.103	0.998333	0.2089	2.1705e-11	0.86549	0.913	0.670663	0.988	case
Q2VWP7	ENST00000389286	757	I	-2.03101	0.68	3.88	1	0.5291	1.1959e-07	4.2049	1.004	-0.547274	0.828	case
Q30KQ9	ENST00000371148	53	I	1.79887	1.60667	1.88233	0.911667	0.4924	0.018029	-0.4219	0.887	0.0696034	0.867	case
Q3B7J2	ENST00000268797	263	R	-1.74399	-1.49	2.63067	0.667333	0.1807	0.046624	1.9901	0.937	-0.796706	0.931	case
Q4G0X9	ENST00000397545	414	D	-0.587561	1.923	3.41067	1	0.2872	3.8155e-17	2.4875	0.921	1.30917	0.882	case
Q4LDG9	ENST00000553645	156	H	-1.9853	-0.36	2.00167	0.978	0.795	0.0088801	1.7021	0.787	0.108032	0.602	case
Q4VNC1	ENST00000342695	252	H	-0.231918	0.676667	2.98167	0.998667	0.3619	3.3306e-26	1.9039	0.934	-0.602268	0.928	case
Q53H76	ENST00000273371	321	P	0.390292	2.24667	3.754	0.998667	0.07761	4.3709e-11	0.71387	0.999	0.28234	0.818	case
Q53H76	ENST00000273371	379	R	-1.0991	-2.61147	-0.257	0	1.924	4.3709e-11	0.71387	0.828	0.28234	0.705	case
Q5CZA5	ENST00000414468	306	N	2.17327	2.32667	-0.197667	0	1.688	0.38637	3.4021	0.848	-0.371515	0.909	case
Q5DX21	ENST00000393775	68	N	0.805998	2.08	5.51933	1	0.1354	0.00099965	2.2445	0.829	-0.148771	1.085	case
Q5FYB0	ENST00000315366	196	F	-1.51567	0.12	5.76333	1	0.2021	1.1319e-07	1.4349	0.911	-0.0306855	0.671	case
Q5GAN6	ENST00000328444	111	R	1.28632	-1.39467	0.517	0.006	1.006	0.0019671	0.13827	0.939	0.480414	0.929	case
Q5JU00	ENST00000371505	313	D	-1.3471	1.86467	4.931	1	0.2156	7.7278e-11	0.16939	0.943	0.496024	0.851	case
Q5MNZ9	ENST00000262139	58	P	-0.729885	-0.656667	2.37133	0.666667	0.3764	0.0016999	2.862	0.879	-0.164547	0.924	case
Q5T4F7	ENST00000266066	242	R	-0.967814	-0.0966667	1.866	1	0.4035	5.1843e-06	0.53453	0.868	0.265164	0.816	case
Q5T5C0	ENST00000321680	425	R	-0.477944	1.39	2.77167	0.983667	0.1193	0.99956	6.4072	1.12	-1.5119	1.085	case
Q5T6X5	ENST00000310357	92	G	1.71386	1.43	2.009	0.992667	0.5219	5.5919e-17	0.30111	1.029	1.74064	0.937	case
Q5TEA6	ENST00000284951	481	E	0.622306	2.63	5.95767	1	0.02828	1.2199e-18	1.3171	1.073	0.673629	0.948	case
Q5VTD9	ENST00000339463	240	L	-1.52298	1.13833	5.24267	1	0.1125	0.00052334	1.9721	0.826	0.548044	0.946	case
Q5XXA6	ENST00000355303	809	S	-2.70768	-0.00333333	3.931	0.666667	1.611	0.87426	5.5157	0.888	-0.316073	0.773	case
Q63HQ2	ENST00000354891	757	G	-0.515269	0.0666667	6.16033	0.988	0.05562	3.7564e-19	1.9824	0.833	1.08496	0.807	case
Q68BL7	ENST00000373580	506	V	-1.02171	-0.161333	3.32533	0.689333	0.2928	1.2885e-09	1.5753	0.911	0.99933	0.929	case
Q68BL7	ENST00000373580	588	V	-1.09094	1.029	5.83567	1	0.06323	1.2885e-09	1.5753	0.826	0.99933	0.711	case
Q6HA08	ENST00000342380	126	E	-0.0580605	0.516667	2.26	0.996667	0.7449	6.048e-07	1.1559	0.928	0.781257	1.004	case
Q6J9G0	ENST00000075503	348	P	0.270024	1.86533	4.25833	0.999667	0.09069	9.1009e-11	0.88114	1.089	0.213926	0.941	case
Q6K0P9	ENST00000368140	342	T	1.09602	-2.53	-0.111667	0.000666667	1.191	7.7771e-10	0.74186	0.897	0.736895	0.849	case
Q6NXR0	ENST00000244314	201	R	-0.971384	-1.70233	0.691333	0.627333	1.082	0.047269	1.9971	0.736	-0.176735	0.835	case
Q6Q0C0	ENST00000326181	402	L	-2.80382	1.09667	3.17233	1	0.1037	0.021819	4.2383	0.433	-1.24458	0.496	case
Q6Q0C0	ENST00000326181	404	V	-1.44917	1.34	5.83967	1	0.05698	0.021819	4.2383	0.437	-1.24458	0.57	case
Q6Q0C0	ENST00000326181	558	S	-2.97085	1.887	2.137	0.676333	0.05244	0.021819	4.2383	0.531	-1.24458	0.624	case
Q6UVM3	ENST00000294725	190	R	-1.625	4.30333	2.789	0.669333	0.01017	0.041658	5.7399	0.49	-2.05531	0.185	case
Q6UX06	ENST00000219022	493	Y	0.500394	1.45	3.021	1	0.8639	2.7754e-06	1.2602	0.85	0.146133	0.867	case
Q6UXN9	ENST00000296490	192	D	-1.20106	2.98333	5.442	0.999333	0.06047	0.88696	3.2275	0.717	-0.351051	1.084	case
Q6UXX9	ENST00000276659	60	F	-1.89581	1.75333	6.97633	1	0.02552	0.024608	2.1937	0.931	0.0763175	1.097	case
Q6YHK3	ENST00000287097	1169	S	1.05304	1.88333	4.98533	1	0.1232	2.2707e-44	0.22068	1.037	1.58088	1.06	case
Q6ZN44	ENST00000329542	533	L	-0.755876	1.54567	2.235	0.941	0.7978	0.99983	5.2621	0.84	-0.937618	0.97	case
Q7L2E3	ENST00000445061	785	R	-3.31689	2.67	5.27167	0.985667	0.07354	1	6.6201	0.755	-2.07799	0.543	case
Q7L5Y9	ENST00000303400	34	R	-2.99969	-0.36	3.89967	0.675667	0.06234	0.22741	3.1504	0.653	-0.95323	0.842	case
Q7L7V1	ENST00000284690	620	L	0.743736	0.686667	4.83467	0.667	0.05979	1.6487e-09	2.0479	0.888	-0.3295	0.921	case
Q7Z2W7	ENST00000324695	300	P	-0.475013	6.35	3.93567	0.912333	0.03714	4.5964e-29	1.2931	1.062	-1.28714	0.637	case
Q7Z3I7	ENST00000319286	463	I	-0.825786	-4.43	-0.00666667	0	1.561	0.012997	2.387	0.932	0.11833	0.874	case
Q7Z3S7	ENST00000382722	808	H	0.130027	0.633333	3.56567	0.896667	0.5633	1.4894e-34	1.4655	1.127	-0.448708	0.918	case
Q7Z3Z4	ENST00000299001	652	R	-1.03745	2.36333	3.175	0.999667	0.1884	1.8323e-06	3.7873	0.88	0.0481909	0.871	case
Q7Z449	ENST00000332884	527	R	-1.89221	-1	3.31467	0.992	0.266	0.0014201	2.3857	0.846	-0.0448968	0.343	case
Q7Z4T8	ENST00000392800	202	K	0.102659	-2.95333	1.797	0.996667	0.9624	3.5947e-16	-0.61037	0.982	1.07025	0.724	case
Q7Z7K2	ENST00000302017	220	E	0.113216	-1.86833	0.234667	0.00833333	1.61	2.6159e-09	0.70223	1.024	-0.197661	0.986	case
Q7Z7L9	ENST00000448803	262	G	1.42743	1.144	-0.17	0.000666667	1.587	3.5648e-05	2.2752	0.746	-1.37863	0.814	case
Q86U10	ENST00000551177	289	R	-0.789904	-0.425333	-1.386	0.0176667	0.5826	6.1787e-13	0.98039	0.941	0.921221	0.92	case
Q86UA1	ENST00000355765	269	R	-2.25329	1.57967	4.01933	0.999667	0.02203	0.99875	4.8081	0.72	-0.295443	0.757	case
Q86UN3	ENST00000335099	82	S	-1.6324	0.406667	1.45033	0.516667	0.7268	0.87694	2.8269	0.946	-0.175792	0.899	case
Q86VZ2	ENST00000330689	299	V	1.75685	-0.666667	3.78667	0.667	0.07492	1.7993e-05	0.49699	0.723	-0.093787	0.882	case
Q86W26	ENST00000328600	104	E	-0.400264	1.099	1.78267	0.996333	0.4842	1.0095e-08	0.30896	0.935	0.456815	0.98	case
Q86W26	ENST00000328600	450	N	2.02309	-4.27	-2.758	0.000333333	2.87	1.0095e-08	0.30896	0.94	0.456815	0.907	case
Q86W28	ENST00000291971	938	D	1.89068	-3.56	0.693667	0.232	0.7037	6.0834e-25	0.21166	0.914	0.968272	0.926	case
Q86X76	ENST00000368009	175	M	0.525287	2.39	4.53367	0.998333	0.2454	8.9425e-07	1.2965	0.879	-0.358706	1.117	case
Q86Y25	ENST00000315475	306	G	-0.91039	-0.9	3.32133	0.667	0.5267	4.108e-10	0.91841	0.962	0.130357	1.134	case
Q86Y33	ENST00000381375	455	P	0.315959	1.83	2.20367	0.990667	0.6973	5.1167e-12	1.1382	0.89	0.558506	1.081	case
Q8IUG5	ENST00000335473	1362	R	-0.924358	-2.31333	0.746667	0.022	1.094	1.0329e-31	4.1917	0.816	3.70191	0.906	case
Q8IVU1	ENST00000327987	358	P	-1.45478	0.00333333	2.24933	0.68	0.5794	2.7305e-07	2.584	0.725	-0.127227	0.845	case
Q8IX18	ENST00000251241	107	R	-1.67149	0.0963333	4.31067	0.999333	0.02313	0.7556	4.6748	0.859	-0.893713	1.049	case
Q8IXF0	ENST00000356141	314	V	-0.855721	1.03667	4.508	1	0.02682	0.99974	5.1644	0.785	-0.655342	0.646	case
Q8IY37	ENST00000308736	308	R	-1.70893	-0.770333	4.14833	0.982333	0.08281	0.99252	5.8911	0.934	1.58242	1.088	case
Q8IYB7	ENST00000325385	434	V	-1.30491	2.98	5.93933	1	0.02207	0.944	5.0603	0.951	-0.469625	0.807	case
Q8IYD1	ENST00000340438	290	G	-1.13655	1.34633	6.20733	0.733333	0.03207	0.98321	3.2676	0.679	-1.37782	0.557	case
Q8IZ69	ENST00000252136	399	G	0.706219	-0.00333333	4.63167	0.694	0.04176	1.0841e-08	1.879	1.011	0.115824	1.084	case
Q8IZJ1	ENST00000335350	671	H	1.48994	1.17963	5.90033	0.986	0.01818	2.6935e-07	3.5799	0.778	1.21589	1.013	case
Q8N0V4	ENST00000382114	307	E	-0.363927	1.54	2.859	0.987667	0.3986	1.4941e-06	1.9489	1.056	-0.871218	0.783	case
Q8N119	ENST00000368808	357	Y	1.24432	0	3.99367	0.938333	0.2171	1.3213e-09	0.87506	0.795	0.0400741	0.784	case
Q8N1E6	ENST00000339235	57	A	-2.26006	1.45867	3.31067	1	0.3303	0.82537	2.6572	0.59	-0.873406	0.549	case
Q8N3C0	ENST00000369162	1535	C	-0.34791	2.92933	6.39667	1	0.02248	1.1501e-20	5.5786	0.914	-2.7656	0.876	case
Q8N3Z3	ENST00000383678	105	A	-0.88503	2.24667	2.438	0.992667	0.4517	1.482e-07	0.25863	1.099	0.0581957	1	case
Q8N490	ENST00000273077	148	P	-0.60708	-0.00333333	4.55467	0.852	0.03959	4.1392e-08	1.1053	1.04	0.79938	0.924	case
Q8N4N3	ENST00000564996	499	G	-1.42248	0	6.03167	0.667333	0.05094	0.80696	3.6727	0.86	-1.59845	0.77	case
Q8N4W9	ENST00000359798	729	H	-0.632933	-0.661467	1	0.00533333	0.5074	0.28866	1.3463	0.933	0.342318	0.914	case
Q8N5C6	ENST00000263736	275	A	0.480601	-0.52	3.768	0.984667	0.1305	1.6921e-20	-1.8501	0.871	0.532582	0.938	case
Q8N5C6	ENST00000263736	576	R	-0.822764	1.87667	2.01567	1	0.6499	1.6921e-20	-1.8501	0.821	0.532582	0.775	case
Q8N5V2	ENST00000264051	456	E	-0.432104	-0.847333	4.05033	1	0.04086	0.66039	4.3094	0.861	-1.201	0.795	case
Q8N6F1	ENST00000296387	111	N	-0.452282	-0.413657	5.462	1	0.1578	0.0049681	1.4009	0.959	0.189255	0.834	case
Q8N752	ENST00000379800	75	H	-1.05583	0.366667	1.95667	0.999333	0.3652	0.013174	1.3051	0.937	0.924353	0.877	case
Q8N8U2	ENST00000570137	311	L	-0.345258	1.53667	4.51267	1	0.03051	0.019293	2.9523	0.737	-0.981196	0.803	case
Q8N8U9	ENST00000297161	411	R	-1.5657	-0.559	3.95433	0.755333	0.01329	6.5881e-07	3.206	0.827	-0.309977	0.858	case
Q8N8X9	ENST00000369500	91	R	-0.220577	-0.889333	1.96633	0.666667	0.07333	9.6909e-07	1.3261	0.846	0.329046	0.9	case
Q8N9V2	ENST00000332517	279	E	0.941998	-0.00333333	2.68133	0.999333	0.6707	3.704e-11	0.34747	0.856	-0.0277193	1.054	case
Q8NA23	ENST00000374193	226	F	0.161427	2.80667	6.49767	1	0.135	1.5482e-09	0.91564	0.949	-0.172825	0.942	case
Q8NDX6	ENST00000416904	146	R	-3.16943	-0.64187	3.69933	0.838333	0.02012	0.18968	2.2226	0.658	0.420281	0.744	case
Q8NFT2	ENST00000287908	76	V	0.909132	3.90333	4.78533	0.999333	0.1154	2.2453e-07	1.6811	0.96	0.197369	1.14	case
Q8NFU0	ENST00000372207	15	G	-0.592419	-1.36967	0.387	0.00466667	1.068	4.6984e-06	1.9388	0.863	-0.269825	0.779	case
Q8NG66	ENST00000383366	107	I	-0.516221	1.77	3.99333	0.999333	0.2951	1.0374e-21	0.45479	0.968	0.308579	0.813	case
Q8NHM5	ENST00000377071	167	R	-2.0301	0.23	3.824	0.739333	0.02018	1	6.8676	0.533	-1.98494	0.76	case
Q8TAQ2	ENST00000267064	635	C	-2.88072	1.73833	6.22	1	0.02672	1	7.2009	0.752	-1.46004	0.471	case
Q8TAQ2	ENST00000267064	896	M	-1.32838	2.89	8.28033	1	0.01306	1	7.2009	0.39	-1.46004	0.419	case
Q8TAV4	ENST00000379631	195	R	-0.936229	-1.01033	2.00033	0.996333	0.2659	2.5754e-14	-0.73452	1.027	0.297496	0.921	case
Q8TCX5	ENST00000289013	495	R	-0.166585	-0.411333	1.79167	0.386	0.3004	1.025e-12	1.0821	0.911	0.390746	0.906	case
Q8TD20	ENST00000275230	270	R	1.63254	0.203333	1.896	0.781333	0.4397	5.551e-05	1.996	1.026	-1.1535	1.054	case
Q8TD57	ENST00000261383	1464	M	0.464238	3.95	6.89433	1	0.1632	1.5364e-64	3.9623	0.879	1.60916	0.749	case
Q8TD57	ENST00000261383	1525	C	0.60489	0.21	5.877	0.999	0.04278	1.5364e-64	3.9623	0.88	1.60916	1.009	case
Q8TDI0	ENST00000262450	913	K	-1.749	1.29333	5.60767	1	0.01449	1	8.4428	0.38	-2.78558	0.913	case
Q8TDN1	ENST00000308251	365	R	-0.584771	0.51	3.318	0.936667	0.3563	4.2136e-16	-1.4917	0.94	0.920287	1.145	case
Q8TDQ7	ENST00000295448	233	P	-1.01582	0.79	4.90333	0.843333	0.09018	0.0084836	1.6789	0.96	-0.281853	0.719	case
Q8TE56	ENST00000268070	534	S	-0.197074	1.361	2.684	1	0.3308	2.802e-15	-1.3894	0.826	-0.33219	0.766	case
Q8TE73	ENST00000265104	1513	S	0.59863	-2.51	2.21933	0.99	0.4688	4.8607e-64	5.6079	1.097	1.6243	0.952	case
Q8TE73	ENST00000265104	1711	R	-1.69854	-0.585667	3.28067	0.666667	0.02032	4.8607e-64	5.6079	0.792	1.6243	0.971	case
Q8TE73	ENST00000265104	3598	S	0.708369	0.22	4.13067	0.976	0.2429	4.8607e-64	5.6079	0.798	1.6243	0.941	case
Q8TEB1	ENST00000446197	184	G	-0.19385	3.49333	5.88133	0.999667	0.0383	0.0063315	3.9147	0.882	0.0272651	0.792	case
Q8TF46	ENST00000319212	63	W	-0.272727	2.06	3.51867	1	0.739	1.4172e-18	1.996	0.869	0.61474	1.086	case
Q8TF65	ENST00000370759	143	R	0.635664	-0.0893333	1.55933	0.872	0.4485	3.1514e-09	-0.032701	1.073	0.504467	1.098	case
Q8WTT2	ENST00000371361	614	R	-1.21708	2.015	5.824	1	0.02202	2.8342e-14	2.3355	0.973	0.242349	0.726	case
Q8WWH5	ENST00000298746	138	M	-1.55456	2.56	3.508	1	0.3276	2.3333e-06	1.1943	0.858	-0.0403665	0.79	case
Q8WWQ2	ENST00000370552	335	H	0.0701754	2.77667	5.43	1	0.02033	0.00015083	2.7939	1.009	-0.130811	1.001	case
Q8WXI4	ENST00000371316	339	R	2.03028	-1.79967	1.03633	0.598667	0.89	1.0844e-16	1.1565	1.008	0.87592	1.113	case
Q8WXR4	ENST00000408978	333	P	1.02468	1.543	2.52633	1	0.5062	2.0329e-36	1.6083	0.919	1.35355	0.94	case
Q8WXR4	ENST00000408978	571	D	0.968645	1.7644	6.24967	1	0.1714	2.0329e-36	1.6083	1.012	1.35355	1.045	case
Q8WXX0	ENST00000312428	2444	R	-0.0990724	-0.858667	1.53133	0.705667	0.2974	1.3505e-71	3.5006	0.979	1.09355	0.916	case
Q8WXX0	ENST00000312428	3125	D	0.249529	0.836667	4.79267	0.992667	0.233	1.3505e-71	3.5006	0.875	1.09355	1.023	case
Q8WYA0	ENST00000242591	277	V	1.45264	2.35767	3.05267	0.973	0.2228	9.0878e-12	2.6347	0.924	-0.501791	0.906	case
Q92485	ENST00000373894	168	A	1.82084	0.298333	0.356333	0.000666667	1.625	2.4146e-09	0.6814	1.046	0.471969	1.042	case
Q92560	ENST00000460680	229	N	-2.90806	2.81	7.17567	1	0.01007	0.99443	4.6825	0.734	-0.592858	0	case
Q92569	ENST00000262741	306	R	-1.83038	0.776667	4.80067	1	0.007731	3.3583e-10	1.5417	1.008	-0.248115	0.994	case
Q92614	ENST00000527372	633	E	-1.15701	0.553333	5.086	0.959333	0.08555	0.98723	7.4886	0.682	-0.428766	0.798	case
Q92698	ENST00000371975	337	S	-0.124633	0.729	7.26333	1	0.009474	2.3634e-15	1.7072	0.817	-0.0842681	0.808	case
Q92698	ENST00000371975	515	K	-1.20334	2.04	6.35233	1	0.01535	2.3634e-15	1.7072	0.781	-0.0842681	0.995	case
Q92901	ENST00000268661	259	P	0.564049	0	5.52833	0.666667	0.01756	4.947e-16	-0.5311	0.919	2.07876	0.906	case
Q92995	ENST00000263966	507	A	-0.289723	0	4.92067	0.667333	0.05648	3.0651e-12	2.9859	0.917	-0.829986	0.917	case
Q93075	ENST00000287652	714	R	-0.465764	0.09	2.96433	0.998333	0.2463	3.0137e-07	2.2209	0.804	0.157999	0.845	case
Q969S2	ENST00000284503	28	S	0.872351	1.592	3.41333	1	0.2029	2.8655e-11	-2.0888	0.87	1.36301	0.877	case
Q96A28	ENST00000368093	78	T	1.52026	-1.8	-0.420667	0	1.98	1.2303e-05	0.86823	0.886	0.0875622	0.941	case
Q96BJ3	ENST00000340020	215	D	1.57458	0	5.045	1	0.06701	0.00015469	1.9421	1.004	-0.0214631	0.759	case
Q96BX8	ENST00000357066	71	R	1.77152	-0.386667	5.52233	1	0.06668	2.9101e-05	0.11056	0.869	0.0416383	0.854	case
Q96C10	ENST00000251642	32	R	0.507507	0.318	3.25767	0.973	0.04435	3.2013e-13	1.1194	1.059	0.518516	1.096	case
Q96G46	ENST00000309061	372	D	-0.137847	1.158	6.17467	1	0.07748	2.1445e-11	1.8141	0.728	-0.55756	0.729	case
Q96IW2	ENST00000543264	208	T	1.78633	-0.56	1.82433	0.674	0.409	8.3568e-06	1.211	0.711	0.0942765	0.845	case
Q96JB6	ENST00000260702	655	R	-1.2666	1.42	3.72567	1	0.2075	9.1912e-20	0.92851	0.931	1.30787	0.959	case
Q96JL9	ENST00000292530	356	P	-0.275292	-0.29	2.118	0.671667	0.5181	7.7896e-18	0.47709	0.818	1.77313	0.89	case
Q96L12	ENST00000269881	119	Q	0.152623	2.21733	5.55367	1	0.138	6.9788e-10	1.0505	0.889	-0.202192	1.028	case
Q96LU5	ENST00000278200	111	G	0.121275	0.113333	4.987	0.996	0.02557	2.4628e-05	0.62656	1.101	-0.0876931	1.173	case
Q96MS0	ENST00000397801	504	G	-0.709293	1.134	6.50433	0.803	0.08264	1.9977e-15	3.4815	0.839	0.445263	0.991	case
Q96NL0	ENST00000338056	119	R	-0.380139	1.17333	2.206	0.951	0.4041	0.00093163	3.0303	1.102	-0.576922	1.127	case
Q96NN9	ENST00000399167	421	D	-1.85814	0	2.67733	0.666333	0.2934	1.9474e-14	1.6148	0.798	0.928719	0.926	case
Q96PP9	ENST00000355754	77	R	1.07407	-1.21667	0.785667	0.39	1.109	9.1784e-16	0.55039	1.134	1.59626	1.013	case
Q96PQ6	ENST00000247956	473	R	-1.0133	-0.955	-0.0716667	0	1.313	5.7842e-05	2.4559	0.935	-0.312161	0.922	case
Q96S55	ENST00000380773	349	T	-0.678345	0.00333333	4.30233	0.743333	0.06276	0.024592	-1.0944	0.792	0.164874	0.783	case
Q96S94	ENST00000400809	56	D	-1.09207	0	2.961	0.998667	0.643	0.16094	3.6777	0.744	0.178465	0.866	case
Q96S94	ENST00000400809	250	R	-0.36422	-1.13333	3.51767	0.952	0.0216	0.16094	3.6777	0.865	0.178465	1.015	case
Q96S96	ENST00000256404	87	G	-1.523	-1.26833	0.156667	0.268667	1.716	4.575e-05	0.88705	0.891	1.76204	0.912	case
Q96T60	ENST00000322344	513	R	-1.6003	-0.298333	-0.166667	0.648667	0.4879	3.662e-14	-1.3076	0.828	0.239382	0.782	case
Q99487	ENST00000374282	169	R	-1.10118	-0.107667	0.694667	0.0223333	0.8885	3.8282e-09	1.1582	1.025	0.666915	1.276	case
Q99569	ENST00000389759	704	G	0.172426	1.35667	6.217	0.668333	0.02348	5.269e-13	3.9671	0.894	-0.895801	0.693	case
Q99633	ENST00000378572	285	M	-1.68976	2.31	8.41333	1	0.0542	0.00026823	2.1703	0.477	-0.397756	0.648	case
Q99633	ENST00000378572	307	N	-1.77309	0	6.28567	0.997	0.04978	0.00026823	2.1703	0.524	-0.397756	0.372	case
Q99726	ENST00000233535	233	R	-1.95057	-0.0496667	2.076	0.934667	0.1948	0.5421	2.9045	0.738	1.07635	0.842	case
Q99729	ENST00000358344	75	G	-1.45287	0.69	6.38433	0.988667	0.0209	0.76526	3.2685	0.724	-0.232962	0.996	case
Q99758	ENST00000301732	770	P	0.0396575	-3.10333	1.99567	0.666667	0.5814	6.6226e-08	5.0232	0.792	-1.17938	0.775	case
Q9BQ39	ENST00000373585	269	R	-2.30528	0.506667	4.99433	1	0.02143	9.7491e-07	3.6234	0.894	-0.768902	0.978	case
Q9BQ39	ENST00000373585	543	D	-1.20221	1.36	3.75967	0.962	0.7133	9.7491e-07	3.6234	0.865	-0.768902	0.789	case
Q9BQ52	ENST00000338034	398	P	-0.504239	0	5.73367	0.667	0.0527	1.7245e-20	1.3007	0.935	-0.91888	0.91	case
Q9BQ90	ENST00000326974	97	D	-2.31173	1.84333	6.70767	1	0.008223	0.99908	4.1678	0.563	-0.703294	0.663	case
Q9BQI9	ENST00000337508	262	R	1.06255	-1.045	1.37067	0.994	0.3468	1.6264e-10	-0.02582	1.059	0.416365	0.985	case
Q9BT40	ENST00000421807	133	N	0.536152	0.923333	0.524	0.386667	0.8852	4.2264e-05	2.3395	0.854	0.3531	0.899	case
Q9BV44	ENST00000345094	432	R	-0.590556	0.113333	4.75467	0.669	0.02069	8.1727e-14	0.58225	0.922	0.48103	0.818	case
Q9BVQ7	ENST00000305560	205	L	-1.72435	0	0.867667	0.049	1.016	3.5478e-11	1.2806	0.822	-0.213598	0.826	case
Q9BW60	ENST00000372458	50	M	-0.833557	2.85	8.063	1	0.01864	0.67897	3.1177	0.949	-0.108781	0.921	case
Q9BX10	ENST00000307126	204	A	-1.58824	-0.00333333	5.34033	0.875667	0.05346	0.31663	3.9286	0.835	-1.1346	0.816	case
Q9BXC9	ENST00000245157	518	F	1.03588	0.43	5.97433	0.976	0.02503	1.0328e-17	1.222	1.012	0.111454	0.87	case
Q9BXI9	ENST00000337843	147	S	-1.5468	0	3.65867	0.666667	0.02374	9.0082e-06	0.21223	0.88	0.540548	1.032	case
Q9BXI9	ENST00000337843	151	K	-0.168294	-0.516733	2.117	1	0.4664	9.0082e-06	0.21223	0.912	0.540548	0.95	case
Q9BXP2	ENST00000354161	148	G	-0.538495	0.8	5.94367	0.996	0.1943	1.1806e-15	0.85234	0.962	-1.17851	0.864	case
Q9BY67	ENST00000452722	127	Y	-0.777474	2.92	7.17633	1	0.02299	0.66216	3.4362	0.608	-0.700325	0.558	case
Q9BY67	ENST00000452722	307	D	-1.51503	1.96667	4.69133	1	0.1425	0.66216	3.4362	0.763	-0.700325	0.424	case
Q9BYT1	ENST00000370351	208	E	0.694234	-1.396	2.13033	0.932667	1.002	6.0979e-17	0.026527	0.966	0.543513	1.026	case
Q9BYT9	ENST00000256737	352	P	0.0949949	1.023	4.217	0.778333	0.16	1.2489e-17	3.107	0.871	-1.51939	1.007	case
Q9BYV7	ENST00000357685	552	D	0.423838	1.76667	5.46467	1	0.2168	3.7829e-18	0.34839	0.913	1.72875	1.103	case
Q9C035	ENST00000380034	332	R	-0.0235188	-1.91667	-1.10267	0	2.981	5.9675e-05	1.5307	0.929	0.619425	0.911	case
Q9C0D6	ENST00000511601	297	L	-1.42259	1.07667	4.15067	1	0.08458	6.336e-05	3.5493	0.892	1.68256	1.064	case
Q9C0F3	ENST00000314011	177	R	-1.01361	-0.65	-1.88267	0	2.05	5.1273e-05	1.9635	0.608	-0.412908	0.741	case
Q9C0K7	ENST00000194530	279	Q	0.10151	1.57267	4.83567	1	0.2045	0.0010128	2.6791	0.844	-0.105032	0.96	case
Q9GZV4	ENST00000295822	71	D	-0.940426	1.97667	5.85633	1	0.01317	0.00021146	0.40411	0.905	-0.132054	0.729	case
Q9GZZ6	ENST00000250699	336	A	0.757143	0.273333	5.70367	0.668333	0.02176	4.7867e-10	0.26289	0.942	1.09884	1.072	case
Q9H116	ENST00000338121	579	A	-0.758118	0	1.44433	0.666667	0.3021	0.0017798	2.8779	0.902	-0.613947	0.641	case
Q9H267	ENST00000333371	128	E	1.25026	0.856667	4.593	1	0.01764	2.4065e-16	1.76	0.774	-1.26192	0.835	case
Q9H2B2	ENST00000255224	185	E	-0.677293	0.92	5.24	0.855333	0.137	0.43924	2.744	0.771	-0.144241	0.838	case
Q9H2D1	ENST00000297578	149	M	0.281559	1.92667	4.54333	1	0.1655	6.7625e-09	0.58908	0.977	-0.118623	1.014	case
Q9H2K2	ENST00000371627	760	L	-2.03652	1.49667	4.93	1	0.09357	3.6661e-05	4.7469	0.678	-2.25784	0.6	case
Q9H2U1	ENST00000496811	272	V	-1.79616	1.412	5.14233	0.992333	0.01143	0.47221	5.7195	0.78	-1.91156	0.906	case
Q9H3N8	ENST00000256906	313	A	0.525862	-3.11	0.59	0.333333	1.394	5.2213e-08	0.37541	0.834	0.0288292	0.838	case
Q9H3Y6	ENST00000217188	315	G	-0.138112	0.209	1.136	0.999333	1.103	1.2721e-12	-0.11232	1.16	1.91015	0.954	case
Q9H4M9	ENST00000320631	289	A	-1.56997	0.00333333	2.883	0.666667	0.007677	0.98342	3.5813	0.721	-0.876531	0.664	case
Q9H4Q4	ENST00000253008	147	R	-0.836692	0	5.181	0.999333	0.01364	0.93018	3.0683	0.833	-0.372919	0.851	case
Q9H6A0	ENST00000357640	145	G	1.27541	2.34667	4.88233	0.722	0.9476	0.00081369	2.9858	1.055	-0.372296	1.063	case
Q9H9T3	ENST00000256398	389	A	0.0308858	0.956667	4.58933	0.999	0.003901	3.0115e-14	1.4388	0.769	-0.941983	0.704	case
Q9H9T3	ENST00000256398	473	R	-1.53224	-0.273333	3.68033	0.665	0.004823	3.0115e-14	1.4388	1.072	-0.941983	0.842	case
Q9HCG7	ENST00000378103	492	T	-1.05432	0	5.54233	0.669667	0.01905	1.9892e-20	1.9141	0.892	-0.448535	1.049	case
Q9HCH3	ENST00000244751	355	Q	-0.387312	1.91667	6.96467	1	0.01319	0.00037837	3.7384	0.747	-0.208286	0.761	case
Q9HCH3	ENST00000244751	507	R	-1.26095	0.702667	2.28467	0.946333	0.06919	0.00037837	3.7384	1.034	-0.208286	0.899	case
Q9HCR9	ENST00000286063	431	I	0.278017	0	5.20533	0.975	0.05086	8.6896e-37	-0.72285	0.871	1.16556	1.014	case
Q9HCZ1	ENST00000347606	504	C	1.04192	-3.7	-0.229333	0	1.919	1.6122e-09	1.2738	0.903	0.416203	0.617	case
Q9HD26	ENST00000368498	348	K	-0.58074	1.532	5.43367	0.997333	0.01905	0.00084252	2.6121	0.995	-0.275918	1.053	case
Q9NP91	ENST00000358525	483	V	1.19917	1.544	3.34667	0.994	0.5368	2.6621e-17	0.43547	0.844	-0.260305	0.971	case
Q9NQI0	ENST00000505374	450	R	-0.678726	0.753333	4.139	0.885333	0.08819	0.99826	5.3864	0.853	-0.427281	0.788	case
Q9NQT6	ENST00000265825	69	V	-1.20313	-0.0866667	0.277	0.412333	1.671	1.3467e-10	1.2923	0.855	0.359815	0.903	case
Q9NR63	ENST00000001146	142	R	-2.24974	2.26	2.13733	0.964667	0.1383	0.97987	3.5176	0.864	0.785005	0.88	case
Q9NRA0	ENST00000245222	396	R	0.212703	-0.373667	-0.306	0.00733333	0.5864	1.28e-07	1.478	1.065	-0.19564	1.101	case
Q9NRD0	ENST00000393674	134	K	-0.302521	2.32	3.345	1	0.4929	0.48562	2.8175	0.841	-0.05536	0.886	case
Q9NS39	ENST00000381312	447	T	-0.582051	-1.45667	1.338	0.328333	0.5343	0.85603	3.7781	0.9	0.453066	0.85	case
Q9NS40	ENST00000332142	558	I	-1.58199	-0.09	4.54833	0.998	0.1411	0.28183	5.3529	0.53	-1.54285	0.64	case
Q9NSD5	ENST00000343164	363	P	0.42381	0.303333	6.643	0.964333	0.02804	1.2157e-11	1.6529	0.798	-0.154246	0.952	case
Q9NSV4	ENST00000400324	1048	R	0.272204	1.888	1.83467	0.996333	0.5017	1.9877e-15	3.1995	0.966	0.199235	0.76	case
Q9NT62	ENST00000283290	123	V	-0.801976	1.59333	4.615	1	0.06199	0.00071299	2.5504	0.813	-0.323247	0.757	case
Q9NVX2	ENST00000442241	240	R	-1.3275	1.205	3.818	1	0.145	0.0002959	3.0171	0.836	-0.0923844	0.915	case
Q9NY28	ENST00000252318	406	R	-1.03768	-1.775	1.075	0.0163333	0.4732	8.0674e-20	-0.089548	0.784	1.00917	0.962	case
Q9NY64	ENST00000373371	280	E	0.239443	-0.0784	3.57567	0.993333	0.6907	8.0241e-07	1.2569	0.748	0.437453	0.887	case
Q9NYC9	ENST00000262442	1611	D	0.510033	0.28	6.08733	0.669333	0.02529	3.0547e-60	5.03	0.912	2.02914	0.839	case
Q9NYU1	ENST00000376747	151	E	-1.27557	-0.233333	0.682333	0.211	1.377	1.3209e-41	1.1044	0.955	0.804883	1.046	case
Q9NZC9	ENST00000357276	748	K	-1.65176	1.86	6.21033	1	0.1748	2.2554e-06	3.5489	0.863	0.00445137	0.838	case
Q9NZL3	ENST00000336976	430	C	1.6439	1.71667	3.18533	0.67	0.3802	0.0031252	0.44172	1.005	0.296552	0.944	case
Q9NZQ0	ENST00000264711	22	M	2.0301	3.18	4.17433	1	0.1471	0.0012809	1.862	0.958	-0.0267754	1.09	case
Q9NZQ8	ENST00000155858	820	V	0.352967	-1.5	1.408	0.218667	0.755	4.4415e-22	1.556	0.926	0.912645	1.079	case
Q9P0X4	ENST00000402142	723	A	-0.367701	-1.542	0.788333	0.666	0.4133	1	7.4705	0.692	-1.49337	0.724	case
Q9P265	ENST00000301180	861	V	-0.81323	2.56	3.50533	1	0.4603	0.99924	7.3021	0.847	-2.5338	0.921	case
Q9P2D7	ENST00000420323	768	T	-0.718178	-0.163333	0.125333	0.013	1.762	1.4983e-26	8.0555	0.832	3.82413	1.03	case
Q9P2D7	ENST00000420323	939	R	0.832036	-0.741333	1.82967	0.997667	0.9381	1.4983e-26	8.0555	0.974	3.82413	1.051	case
Q9P2D7	ENST00000420323	1604	V	-1.70563	2.06133	5.53433	0.994333	0.07032	1.4983e-26	8.0555	0.778	3.82413	0.715	case
Q9P2H3	ENST00000326448	318	M	-0.73074	2.25	7.68633	1	0.01446	1.4059e-19	1.6036	0.858	0.0083616	0.974	case
Q9P2S2	ENST00000265459	636	R	1.70929	-0.05	-0.525333	0.000333333	0.5788	0.99934	6.1569	1.156	-3.07371	1.096	case
Q9UBG7	ENST00000343694	151	G	-0.00303375	-1.05667	1.51833	0.962	0.9806	2.9189e-11	1.234	0.792	0.723303	0.815	case
Q9UBG7	ENST00000343694	258	A	-0.843333	-0.3489	0.384667	0.000666667	1.173	2.9189e-11	1.234	0.954	0.723303	0.81	case
Q9UBJ2	ENST00000308666	558	R	-0.686638	0.00333333	3.37667	0.667333	0.01357	4.7079e-06	2.7671	0.806	-0.802018	0.944	case
Q9UBY0	ENST00000233969	117	V	-0.535349	0	3.959	0.708333	0.1985	0.0024247	3.9446	0.67	-1.48095	0.796	case
Q9UEW8	ENST00000355999	98	K	-0.362319	2.70667	6.20633	1	0.01125	0.99916	4.9018	0.866	-0.427903	0.681	case
Q9UF11	ENST00000354190	64	D	0.441978	1.582	2.473	0.764333	0.4049	0.00022133	1.5894	0.852	0.434488	0.881	case
Q9UIV8	ENST00000344731	239	N	-0.131284	0.663333	-0.062	0	1.544	7.0156e-06	1.1416	0.82	0.538982	0.891	case
Q9UIW2	ENST00000393409	251	R	-0.138919	-2.06	3.63	1	0.2417	0.99951	7.2148	0.726	-4.24269	0.906	case
Q9UIW2	ENST00000393409	809	C	-0.790106	2.10367	5.28067	0.983	0.1271	0.99951	7.2148	0.868	-4.24269	0.764	case
Q9UIW2	ENST00000393409	1185	R	-0.21666	-2.83667	1.86467	0.678333	0.2999	0.99951	7.2148	1.035	-4.24269	1.225	case
Q9UJK0	ENST00000007390	214	V	0.5695	1.46267	4.86767	1	0.1356	0.0011406	1.2465	0.919	-0.197661	0.759	case
Q9UK17	ENST00000315987	244	R	-2.77066	0.693333	3.84867	1	0.01247	0.98972	4.0135	0.533	-0.871218	0.637	case
Q9UK17	ENST00000315987	297	I	-1.22636	2.35667	7.65133	1	0.01009	0.98972	4.0135	0.207	-0.871218	0.479	case
Q9UKZ9	ENST00000295992	157	L	1.96612	-1.07667	1.59967	0.998333	0.4432	5.4571e-11	0.76415	1.053	0.119113	0.984	case
Q9UL58	ENST00000278319	473	R	1.60402	-1.48667	-1.75433	0	2.592	6.1857e-16	0.19251	0.915	0.639732	0.944	case
Q9ULH4	ENST00000338305	255	R	0.482993	-0.409667	3.242	0.998333	0.02017	0.013743	2.4103	0.989	-0.9045	0.919	case
Q9ULI0	ENST00000238789	615	A	-1.90664	1.14667	6.20867	1	0.05591	1	7.0695	0.729	-0.598955	0.562	case
Q9ULJ7	ENST00000504087	889	Q	-0.0226629	-0.16	4.55567	0.999667	0.07425	0.9792	5.4904	0.929	-1.67023	0.919	case
Q9ULK0	ENST00000327946	446	E	-1.01524	2.91667	5.54067	1	0.01355	0.99931	5.3743	0.759	-1.98097	0.661	case
Q9ULT0	ENST00000319190	312	M	-0.11348	2.62	3.12133	1	0.373	1.5359e-31	-0.046584	0.99	0.117227	0.785	case
Q9ULT0	ENST00000319190	821	E	0.150127	1.54633	5.51833	1	0.2065	1.5359e-31	-0.046584	0.957	0.117227	0.891	case
Q9ULV0	ENST00000285039	82	E	-0.600291	0.946667	5.039	0.673	0.02185	3.3805e-23	4.1325	0.864	0.296584	0.927	case
Q9ULV0	ENST00000285039	856	R	0.384408	-1.31167	1.81633	0.662667	1.587	3.3805e-23	4.1325	1.008	0.296584	1.115	case
Q9ULW2	ENST00000229030	128	W	-0.609949	2.69	8.75933	1	0.06602	0.00052847	1.9763	0.928	-0.386669	0.831	case
Q9UMX6	ENST00000230361	116	N	0.0650826	-1.30267	4.01033	0.999667	0.3255	0.00021337	1.019	1.051	-0.0884749	1.068	case
Q9UPT5	ENST00000335146	413	I	0.949704	-0.33	4.86167	0.906667	0.01464	3.2288e-07	3.324	0.969	-0.375425	1.01	case
Q9UQ10	ENST00000221403	332	D	-0.740047	1.80667	5.22067	0.973333	0.07273	9.1294e-10	0.03967	0.918	1.22835	0.72	case
Q9UQB3	ENST00000304623	1008	A	-0.383847	0.00333333	5.73867	0.682	0.007635	1	7.207	0.857	-2.72864	0.93	case
Q9Y2D0	ENST00000318636	70	R	-0.824386	1.019	1.75067	0.998667	0.6585	0.00026112	1.1138	0.917	-0.437185	0.898	case
Q9Y2E4	ENST00000280886	1247	T	-0.528252	0	4.42	0.671	0.04758	1	8.0083	0.781	-4.46207	0.751	case
Q9Y2P8	ENST00000381750	176	V	1.08776	-1.38233	0.321333	0.00166667	1.132	0.059378	2.9837	0.985	0.159724	0.885	case
Q9Y2T2	ENST00000355264	391	R	-1.69794	0.22	4.66033	0.999667	0.06484	0.026524	2.6759	0.895	-0.708604	0.768	case
Q9Y385	ENST00000435041	56	G	-0.834892	1.46633	5.36833	1	0.02128	0.43658	3.1249	0.636	0.273443	0.675	case
Q9Y397	ENST00000357166	148	R	-2.41048	1.165	4.44867	0.754	0.01334	0.73749	2.8472	0.232	-0.787831	0.588	case
Q9Y446	ENST00000331563	655	R	1.3815	-0.395333	2.608	0.767667	0.2531	6.283e-05	2.8759	0.933	1.62251	0.944	case
Q9Y4A5	ENST00000359863	3366	H	-1.60931	1.39853	6.32767	1	0.002933	1	12.593	0.313	-8.54879	0.201	case
Q9Y4A5	ENST00000359863	3757	R	-2.71141	-0.996667	5.187	0.988	0.003731	1	12.593	0.678	-8.54879	0.84	case
Q9Y4G6	ENST00000561311	759	A	-1.14345	-0.00333333	0.668333	0.664333	0.3367	0.99231	8.4127	0.959	-3.63586	0.961	case
Q9Y4I1	ENST00000399231	879	R	-0.54726	0.223333	2.78367	0.665	0.2471	0.944	7.7144	1.095	-2.12281	1.14	case
Q9Y4P3	ENST00000305632	252	D	0.489253	1.5043	5.30433	1	0.02595	0.00018452	2.0162	0.866	-0.517566	0.788	case
Q9Y573	ENST00000396478	303	R	-1.47431	0	5.82967	0.998667	0.01545	2.0966e-05	2.8847	0.803	-0.443839	0.893	case
Q9Y5F0	ENST00000341948	309	D	2.01289	1.50167	5.84233	0.999333	0.08258	4.4828e-12	-1.9241	0.88	0.659257	0.944	case
Q9Y5F6	ENST00000252087	88	Q	0.452794	-1.85467	1.28967	0.428333	1.207	8.8338e-06	2.5967	0.862	-1.26131	0.981	case
Q9Y5G6	ENST00000518325	193	E	-0.85691	-0.7	4.08667	0.678333	0.2291	1.2273e-12	0.84129	1.031	0.682384	0.963	case
Q9Y5G7	ENST00000517434	599	G	-0.0865731	0	4.50067	0.666667	0.2353	8.2779e-15	0.69164	1.009	-0.207832	0.958	case
Q9Y5H1	ENST00000394576	477	H	-1.45126	-3.47	-2.34667	0	3.629	5.4715e-16	0.45409	0.838	0.254219	0.906	case
Q9Y5H2	ENST00000398587	461	Y	-1.13482	0.506667	0.162	0.000666667	1.6	1.267e-08	1.9331	0.99	0.642547	0.754	case
Q9Y5H3	ENST00000398610	650	V	-0.833771	1.19267	3.475	0.667333	0.2058	1.1725e-06	2.291	0.923	0.499616	0.998	case
Q9Y5I3	ENST00000504120	467	N	-1.13567	2.18	6.56767	1	0.05009	6.0001e-08	2.0636	0.7	0.149562	0.896	case
Q9Y5L3	ENST00000355097	155	R	0.112379	-1.63333	-0.0856667	0.636	0.7807	1.4578e-14	-0.094025	1.002	0.434324	1.104	case
Q9Y5R2	ENST00000246186	455	T	0.00900901	-0.326667	1.398	0.500333	0.3658	0.67752	3.7709	0.738	-0.252646	0.76	case
Q9Y5Y9	ENST00000449082	1268	R	0.677381	-0.223333	5.12633	1	0.02417	9.9457e-38	1.4419	1.013	1.0033	0.924	case
Q9Y5Y9	ENST00000449082	1490	M	-1.06027	3.71	8.365	1	0.02114	9.9457e-38	1.4419	0.949	1.0033	1.109	case
Q9Y615	ENST00000333999	136	R	-0.500185	-2.88433	0.873667	0.890333	0.7635	5.1316e-07	0.66343	0.89	0.0670942	0.916	case
Q9Y625	ENST00000377047	128	Y	-0.130519	1.78533	5.52367	0.961	0.02661	0.14181	3.3083	0.934	-0.352772	0.827	case
Q9Y644	ENST00000310496	240	V	0.544383	0.586667	4.158	0.991	0.177	3.7851e-09	-0.46797	0.764	-0.494134	0.762	case
Q9Y6I4	ENST00000380324	298	S	1.08904	2.56333	3.047	0.999	0.4791	0.99989	4.9356	0.983	-1.01493	0.854	case
Q9Y6X6	ENST00000356711	796	N	-1.30513	3.01	6.244	1	0.03273	0.99851	7.1991	1.069	-0.831341	0.751	case
A0JNW5	ENST00000279907	238	L	-0.529441	-0.296667	4.50833	0.999667	0.03929	0.0042502	5.2898	0.818	0.309049	0.801	case
A1X283	ENST00000311601	180	D	-0.909579	1.63	3.814	1	0.2864	0.0041589	4.0848	0.776	0.0939541	0.645	case
A5YKK6	ENST00000317147	900	R	-2.08475	0	4.63467	0.666667	0.05807	1	10.279	0.178	-3.47234	0.561	case
A5YKK6	ENST00000317147	2323	L	-1.92021	1.71167	5.53633	0.996333	0.00753	1	10.279	0.606	-3.47234	0.794	case
A6BM72	ENST00000409699	636	S	-0.887018	-1.55	6.33833	0.666667	0.2968	2.3668e-30	0.7462	0.88	0.778131	0.748	case
A6NDL8	ENST00000548615	95	C	1.27879	2.23	4.87433	0.687667	0.188	0.01338	-0.94625	0.943	0.944659	0.93	case
A6NHR9	ENST00000320876	1336	R	-1.264	0.939	2.55433	1	0.1331	1	8.5559	0.92	-1.08388	1.079	case
A6NKF2	ENST00000378909	386	R	0.956108	0.766667	1.07033	0.987	0.6269	3.0544e-09	0.37356	1.075	0.181594	1.305	case
A6NM03	ENST00000338569	249	G	1.39328	-0.645667	0.999333	0	2.376	0.016296	0.70786	0.95	1.46394	0.867	case
O00401	ENST00000223023	254	V	-2.20628	-0.0436667	5.86733	1	0.3091	0.87654	3.8301	0.653	-0.415876	0	case
O00763	ENST00000338432	1986	M	-0.313379	2.55	9.104	1	0.01299	7.6499e-47	2.928	0.94	-2.38885	0.861	case
O14639	ENST00000277895	227	A	-1.39835	-0.31	8.29267	0.721667	0.1453	0.9301	5.2286	0.719	0.203923	0.77	case
O14776	ENST00000296702	787	D	1.0407	2.907	5.247	1	0.125	0.99996	6.4653	0.673	-1.7625	0.831	case
O15015	ENST00000300850	488	R	-1.35451	-0.772	0.553667	0.00666667	1.119	6.7754e-06	4.3712	1	1.09293	1.03	case
O15015	ENST00000300850	1750	H	-0.303452	0	0.481667	0.202	0.7409	6.7754e-06	4.3712	0.879	1.09293	0.898	case
O15034	ENST00000261655	505	R	-1.34042	-2.15667	3.179	1	0.3818	0.67813	4.8241	1.015	0.115665	1.051	case
O15120	ENST00000371696	93	V	-0.0369691	2.16767	1.156	0.994	0.3227	1.236e-07	0.19935	0.988	0.976994	0.706	case
O43301	ENST00000369209	426	R	-0.891173	0.00333333	4.903	1	0.009883	0.98436	4.4239	0.628	-0.367146	0.927	case
O43909	ENST00000220562	907	R	-1.39653	2.12	5.31433	0.999333	0.008003	2.5023e-05	2.9415	0.534	-2.05019	0.465	case
O60293	ENST00000378743	1715	R	-0.847478	0.16	3.79067	0.968667	0.1356	1	8.7264	1.163	-2.21179	1.038	case
O60294	ENST00000305641	123	A	0.00759417	0	2.24533	0.666667	0.2306	2.6276e-15	-1.9671	0.995	-0.10239	0.787	case
O60294	ENST00000305641	673	H	-1.02094	0.169667	4.01233	0.266	1.324	2.6276e-15	-1.9671	1.098	-0.10239	0.97	case
O60336	ENST00000456763	392	V	-2.01735	2.39933	5.56067	0.999333	0.3058	0.00021011	5.927	0.874	0.281872	0.737	case
O60336	ENST00000456763	400	E	0.20202	0.63	3.74333	1	0.3378	0.00021011	5.927	0.72	0.281872	0.607	case
O60412	ENST00000248072	30	L	2.50747	-1.41667	-2.832	0	3.12	0.056235	-2.3571	0.92	0.450263	1.205	case
O60437	ENST00000345988	695	P	0.937684	-0.366667	3.78367	0.666667	0.1939	1.5145e-42	-3.6562	0.852	2.55147	1.052	case
O60494	ENST00000377833	858	F	0.730053	0.187	2.873	1	0.2616	4.6292e-42	5.62	0.79	3.86954	0.957	case
O60504	ENST00000240123	393	A	1.45668	0.98	3.54733	0.666667	0.1456	8.2277e-12	2.6057	0.928	1.41176	1.04	case
O60522	ENST00000316081	1419	S	0.159982	0.723333	0.507667	0.142	0.5292	5.4437e-45	-2.284	0.962	2.14615	1.097	case
O60656	ENST00000354728	374	G	-0.0893148	0	4.31	0.666667	0.05182	5.3634e-08	1.1863	0.972	0.507269	0.921	case
O60890	ENST00000355520	13	L	-1.60755	0.751333	3.89633	1	0.2024	0.99985	4.8611	0.416	-0.0235776	0.402	case
O75074	ENST00000253193	219	C	-1.31557	1.70767	5.66033	1	0.1599	6.4582e-06	2.4879	0.992	-0.322004	0.72	case
O75095	ENST00000356575	1223	N	-1.45408	-1.176	-1.049	0.0436667	0.6489	3.7965e-34	2.2728	0.897	3.81675	0.867	case
O75096	ENST00000378623	456	H	-0.258065	1.79	5.21367	1	0.01205	1.4386e-06	6.3569	0.729	-2.59532	0.986	case
O75096	ENST00000378623	788	Y	-1.73911	1.88	5.098	1	0.02232	1.4386e-06	6.3569	0.829	-2.59532	0.596	case
O75096	ENST00000378623	860	R	-1.91388	-0.316667	5.018	0.959667	0.01335	1.4386e-06	6.3569	0.988	-2.59532	0.945	case
O75145	ENST00000334186	246	R	-1.76445	-1.53697	0.00966667	0.666	0.6165	1	7.0691	0.835	-1.81968	0.973	case
O75146	ENST00000253083	443	T	-0.247603	-0.336667	1.28133	0.666	0.2576	1.4566e-15	3.1223	0.941	-1.22681	0.797	case
O75334	ENST00000549396	516	E	-1.76813	1.26567	3.449	0.998333	0.4404	1	7.513	0.913	-1.41549	1.213	case
O75334	ENST00000549396	936	D	-2.4023	2.75667	6.664	1	0.007603	1	7.513	0.765	-1.41549	0.602	case
O75398	ENST00000382409	264	Q	-0.767965	1.78	3.124	1	0.07898	0.00034113	2.6888	0.761	-0.591294	0.626	case
O75417	ENST00000264233	2412	Y	1.82435	0	4.45967	0.999333	0.05715	1.3079e-82	-0.45157	0.855	0.414581	0.947	case
O75882	ENST00000262919	324	A	-0.0675195	2.09	3.44033	0.848	0.2997	1	7.3987	0.844	-1.0409	0.893	case
O75962	ENST00000344204	250	L	-2.04056	-1.62333	3.31967	0.998333	0.09486	1	10.607	0.889	-4.5328	0.654	case
O75962	ENST00000344204	1368	D	-1.97723	0.06	6.50967	0.996	0.009112	1	10.607	0.672	-4.5328	0.335	case
O76011	ENST00000394001	189	T	0.144182	-1.70333	7.58767	0.328	1.192	5.9309e-08	1.2184	0.962	1.38629	0.985	case
O76064	ENST00000373479	400	E	-1.39105	2.38333	7.21067	1	0.04292	0.99943	4.538	0.623	-0.345115	0.544	case
O94952	ENST00000330622	509	M	-0.805289	3.06	2.73133	1	0.06295	0.97537	4.5569	0.85	-0.990096	1.007	case
O94952	ENST00000330622	540	H	-2.63036	2.93333	4.969	1	0.173	0.97537	4.5569	0.627	-0.990096	0.355	case
O95006	ENST00000408955	205	V	-1.37635	-2.32333	-1.597	0.0823333	1.733	2.9273e-05	0.11328	0.909	0.189873	1.212	case
O95104	ENST00000286835	69	I	-2.54386	2.68	5.31033	1	0.01982	1	6.9153	0.348	-1.20493	0.473	case
O95221	ENST00000278409	137	S	1.33574	-2.39333	1.457	0	1.449	5.9115e-05	-1.4557	0.846	0.25532	0.911	case
O95222	ENST00000332601	160	I	4.63085	1.18733	0.234	0	2.181	0.11773	1.3246	0.988	0.870145	1.172	case
O95238	ENST00000374037	194	R	-0.403086	2.82	5.472	1	0.02438	0.97178	3.4033	0.809	0.998084	0.832	case
O95249	ENST00000225724	216	N	0.991573	2.22	7.26533	1	0.005075	0.062823	2.6056	1.019	-0.406035	1.225	case
O95371	ENST00000304936	181	V	0.791891	-0.224333	0.264	0.00266667	1.128	3.8058e-05	0.23362	0.936	0.857335	1.252	case
O95696	ENST00000216267	230	V	-1.13229	-1.75	4.996	0.679	0.315	0.99949	5.6373	0.554	-2.01569	0.57	case
O95817	ENST00000369085	29	K	-1.21746	2.35333	5.919	1	0.07551	0.61738	3.373	0.862	0.0324156	0.936	case
O95819	ENST00000347699	173	G	-2.75565	0.19	6.26633	0.671	0.01233	1	7.2913	0.412	-0.733601	0.256	case
O95819	ENST00000347699	210	Y	-2.10298	0	5.56267	0.739333	0.01317	1	7.2913	0.509	-0.733601	0.656	case
O95931	ENST00000216133	224	D	-1.33555	0.82	4.84533	1	0.03097	0.68534	2.7456	0.804	-0.104251	0.746	case
P02751	ENST00000354785	1142	G	-0.978626	1.14	2.607	0.999333	0.1268	0.0014045	8.0006	0.962	-0.767912	0.723	case
P06127	ENST00000347785	320	Q	-0.948869	0.447333	0.803333	0.963	1.064	2.3074e-10	1.4352	0.786	0.0686584	0.728	case
P07602	ENST00000394936	213	R	0.546729	0.5275	0.317667	0.985	0.6213	0.99051	4.3004	0.932	-0.374642	1.126	case
P07602	ENST00000394936	451	C	-0.724631	1.67233	0.425	1	0.3079	0.99051	4.3004	0.769	-0.374642	0.768	case
P07942	ENST00000222399	1047	C	-0.31593	0	1.52533	0.668667	0.04628	5.0687e-22	4.6437	0.798	-1.23575	0.849	case
P09086	ENST00000526816	198	S	-1.72972	0.766667	1.63433	0.825667	0.02473	0.99884	4.3527	0.836	-0.31653	0.778	case
P09629	ENST00000239165	171	A	-1.38035	0.526667	4.829	1	0.02761	0.00028382	0.55088	0.983	0.555708	0.917	case
P10586	ENST00000359947	1380	R	-2.64041	1.64033	5.38333	1	0.01494	1	7.856	0.757	-3.8288	0.769	case
P10586	ENST00000359947	1550	A	-2.94875	1.50667	5.576	0.676667	0.01241	1	7.856	0.881	-3.8288	0.667	case
P11047	ENST00000258341	156	R	-1.95717	1.90267	4.68867	0.87	0.02076	1	7.3252	0.865	0.0319325	0.929	case
P14060	ENST00000369413	77	S	-0.037674	-1.433	-0.175	0.146	0.4638	2.3984e-07	0.41502	0.845	0.460724	0.84	case
P14316	ENST00000393593	110	R	-2.31602	1.01	4.83367	0.981667	0.1426	0.79793	3.3333	1.047	-0.254049	1.004	case
P15924	ENST00000379802	600	F	-1.08317	-0.00333333	5.07733	0.945667	0.05418	0.99978	8.6089	0.712	-1.94423	0.667	case
P16233	ENST00000369221	155	A	0.0418296	-2.773	-1.70767	0.000333333	2.3	1.604e-08	1.6009	0.944	-0.310597	0.948	case
P16234	ENST00000257290	355	T	-1.53294	0.00333333	1.732	0.672667	0.3614	1	6.3088	0.746	-0.69316	1.06	case
P17480	ENST00000302904	210	E	-1.11272	2.68	5.86467	1	0.02283	1	6.5451	0.597	-1.06539	0.258	case
P20290	ENST00000380591	131	T	-0.70715	3.36163	5.52033	0.998	0.006071	0.75624	2.4724	0.772	-0.0327083	1.004	case
P21333	ENST00000369850	285	R	-2.14488	-0.088	5.26733	0.42	0.1813	1	7.8936	0.591	-3.1178	0.444	case
P21333	ENST00000369850	1156	P	-1.03769	-0.761333	1.577	0.108	1.028	1	7.8936	0.552	-3.1178	0.933	case
P21333	ENST00000369850	2353	F	0.649744	2.22	2.24833	1	0.03218	1	7.8936	0.613	-3.1178	0.737	case
P21359	ENST00000358273	1356	E	-0.956329	0.966667	6.331	1	0.06785	0.90175	8.7339	0.832	-4.24514	0.814	case
P23416	ENST00000218075	296	T	-2.38835	0	5.50167	0.677333	0.004469	0.97334	3.4229	0	-0.518763	0.216	case
P25490	ENST00000262238	315	K	-2.10435	0.00333333	6.19867	0.992667	0.01431	0.9938	3.604	0.105	-0.0839446	0	case
P26045	ENST00000374541	753	K	-0.97777	0.31	1.582	1	0.02294	6.706e-09	4.3098	0.76	-0.619432	0.918	case
P29536	ENST00000367288	583	R	-1.05534	-0.740667	2.288	0.960667	0.04351	0.87057	3.1731	0.932	0.744392	0.886	case
P32242	ENST00000282549	46	T	-1.36652	-0.38	5.16267	0.997	0.0643	0.85508	2.7501	0.701	-0.749219	0.924	case
P35711	ENST00000451604	571	R	-2.33547	2.03867	5.429	1	0.00928	0.99995	5.5152	0.177	-1.82561	0.405	case
P35711	ENST00000451604	596	A	-1.31719	-0.173333	5.581	0.991333	0.141	0.99995	5.5152	0.384	-1.82561	0.637	case
P40199	ENST00000199764	157	V	0.0399267	1.57	0.722667	0.41	1.384	1.1884e-06	0.94892	0.845	0.490874	0.844	case
P40222	ENST00000373609	237	A	-1.27252	1.58	5.58233	0.668333	0.01681	0.99731	4.3799	0.965	0.127391	1.032	case
P40238	ENST00000372470	58	A	-0.911359	-1.78333	0.426333	0.504	0.6599	4.0719e-09	2.7161	0.795	0.53367	0.83	case
P40238	ENST00000372470	168	E	-1.1333	1.114	2.23767	0.994	0.4429	4.0719e-09	2.7161	0.808	0.53367	1.01	case
P40424	ENST00000420696	235	R	-2.95919	1.32633	5.263	1	0.005328	0.99527	4.2296	0.178	-0.524907	0.52	case
P40424	ENST00000420696	260	Y	-1.62429	1.57433	5.84967	1	0.008739	0.99527	4.2296	0.29	-0.524907	0.307	case
P40426	ENST00000373489	288	N	-2.06963	2.90667	7.47133	1	0.004122	0.36301	3.37	0.518	-0.600978	0.422	case
P46100	ENST00000373344	229	L	-1.20384	3.57	0.921333	1	0.03248	1	8.2247	0.435	-0.781973	0.456	case
P48431	ENST00000325404	75	L	-3.6468	2.86667	4.26933	1	0.1102	0.70662	2.3551	0.336	0.0522635	0.523	case
P48431	ENST00000325404	113	R	-3.15179	2.86667	5.73833	0.999333	0.02012	0.70662	2.3551	0.751	0.0522635	0.438	case
P48436	ENST00000245479	160	R	-1.80172	3.01667	4.54033	1	0.02504	0.99772	3.911	0.44	-0.94948	0.577	case
P50548	ENST00000222329	89	Y	-2.28751	-0.00333333	2.11733	1	0.1657	0.98968	3.7316	0.507	-1.17381	0.485	case
P52732	ENST00000260731	445	N	-0.824252	0.458	2.85367	1	0.4979	1	6.4328	0.934	0.37106	1.012	case
P55081	ENST00000267812	272	D	-0.00464846	1.04667	5.93933	0.987	0.06758	0.79602	4.2247	0.851	-0.642373	0.812	case
P55199	ENST00000262809	218	R	-1.66913	0.343333	2.81133	1	0.09489	0.98542	4.4422	1.011	-0.202354	0.822	case
P55317	ENST00000250448	191	L	-1.13254	-0.343333	0.873333	0.925333	0.2858	0.22227	2.3149	0.763	-0.251082	0.688	case
P57740	ENST00000229179	669	R	-0.410833	-0.00333333	2.048	0.654333	0.5473	2.5555e-09	4.3437	0.889	-0.983547	1.148	case
P58181	ENST00000360759	186	E	0.111421	-0.606333	6.27267	0	2.22	3.5206e-07	-0.52751	0.981	1.09744	1.068	case
P59044	ENST00000312165	284	L	-2.89572	-0.123333	0.837667	0.014	0.6456	0.00027432	2.9926	0.89	0.139256	0.965	case
Q00973	ENST00000341156	391	G	-2.04634	1.273	6.385	0.998667	0.1387	3.9259e-05	2.3118	0.777	-0.513036	0.93	case
Q03933	ENST00000368455	4	S	-1.35418	-0.706667	2.883	1	0.3338	0.97536	4.3042	0.608	-0.754529	0.617	case
Q04721	ENST00000256646	695	A	-1.04861	-0.624667	2.013	0.666667	0.1493	1	8.8255	0.852	-2.03598	0.794	case
Q04721	ENST00000256646	2001	A	-1.31981	1.31333	5.38733	1	0.06644	1	8.8255	0.801	-2.03598	0.665	case
Q06418	ENST00000263798	359	K	-1.33452	-0.541667	1.93567	0.768667	0.6247	8.3343e-10	2.9314	0.826	-0.9045	0.716	case
Q06787	ENST00000370475	126	F	-1.20695	1.48667	5.45367	0.999333	0.02002	0.64718	3.731	0.768	0.32908	0.948	case
Q07157	ENST00000346128	470	V	-0.847906	1.16667	5.29267	0.999667	0.01247	1	8.5153	0.905	-1.5561	0.941	case
Q07507	ENST00000367817	82	Q	-0.0449335	1.3542	0.833667	0.995333	0.708	4.2743e-06	0.95102	0.802	1.10729	0.934	case
Q08378	ENST00000204726	467	S	-0.152269	0.00333333	3.49067	0.708333	0.3605	0.0067951	5.9799	0.929	-0.343792	0.949	case
Q08380	ENST00000262776	294	E	-0.701804	-1.11133	2.301	0	1.796	2.679e-07	0.45092	0.902	0.655508	0.933	case
Q09428	ENST00000389817	1560	D	-0.376372	1.68267	5.49267	1	0.06712	7.9571e-24	3.3541	0.798	-2.30665	0.809	case
Q09472	ENST00000263253	1255	H	-0.866547	1.99667	5.73867	0.957667	0.0135	1	2.0341	0.942	-4.10504	1.04	case
Q09472	ENST00000263253	1286	N	-0.772826	2.12	6.18233	0.998333	0.01227	1	2.0341	0.943	-4.10504	0.949	case
Q09472	ENST00000263253	1467	Y	-0.804228	2.2705	6.242	1	0.02504	1	2.0341	0.988	-4.10504	0.71	case
Q09472	ENST00000263253	1595	F	-1.71201	3.12	6.05333	1	0.02378	1	2.0341	0.642	-4.10504	0.644	case
Q09472	ENST00000263253	1824	Q	-1.71953	2.64333	6.76633	1	0.01478	1	2.0341	0.621	-4.10504	0.29	case
Q0VDG4	ENST00000272732	190	L	1.55059	0.583333	2.78167	0.980333	0.5593	1.4833e-07	1.1065	1.079	0.58116	0.801	case
Q12934	ENST00000377873	188	S	0.185244	-1.4	0.628	0.355667	1.114	1.8463e-07	1.1789	1.098	0.0881819	1.078	case
Q12934	ENST00000377873	275	R	0.171114	-0.184667	1.68633	1	0.2817	1.8463e-07	1.1789	0.971	0.0881819	1.062	case
Q13112	ENST00000314103	282	P	1.02682	-0.00333333	2.953	0.666667	0.1121	0.42768	3.7698	0.932	-0.484451	0.826	case
Q13287	ENST00000243346	267	M	1.8128	-3.02333	3.28567	0	3.033	8.699e-06	1.2271	1.032	0.302027	0.85	case
Q13291	ENST00000302035	137	L	-1.82594	0.57	-0.211333	0.990667	0.558	0.0070368	2.1221	0.922	-0.123153	0.86	case
Q13576	ENST00000274364	714	R	-0.596908	-1.84	0.462	0.00333333	1.172	8.4988e-27	3.1598	0.962	-0.490285	0.815	case
Q13586	ENST00000300737	273	R	-0.874797	0.323333	3.10067	0.667333	0.07671	0.77534	4.1924	0.783	-1.41393	0.572	case
Q13635	ENST00000331920	372	M	-0.419263	2.39	5.719	1	0.1612	1	7.2534	0.64	-0.817735	0.841	case
Q13753	ENST00000264144	155	C	-0.868645	1.96	3.48667	0.988333	0.1495	2.8791e-12	3.8336	0.956	1.33931	0.896	case
Q14094	ENST00000237654	181	L	1.43928	0	5.721	0.996333	0.1884	0.82718	3.05	0.69	-0.312	0.805	case
Q14106	ENST00000327492	57	C	-1.25459	0.316667	0.755667	0.995667	0.03819	0.88658	2.4648	0.707	0.285469	0.772	case
Q14119	ENST00000581208	240	G	-1.85977	2.595	6.09033	1	0.09741	0.99423	3.9075	0.64	-1.00962	0.239	case
Q14134	ENST00000341846	259	T	0.149695	-0.343333	0.766333	0.666667	0.1107	8.1158e-08	1.7464	0.624	0.176901	1.162	case
Q14166	ENST00000216129	391	F	0.764388	2.14333	3.37533	1	0.1261	2.2425e-15	1.205	1.043	-0.0527177	0.964	case
Q14166	ENST00000216129	510	K	-0.0214986	-0.00333333	3.42167	0.997667	0.03175	2.2425e-15	1.205	0.957	-0.0527177	0.875	case
Q14532	ENST00000225899	242	R	0.367777	-0.442867	-0.808333	0.136333	0.7952	1.3564e-18	-1.234	0.816	2.14954	0.895	case
Q14554	ENST00000316218	301	H	-0.516541	0.926667	4.14033	0.948667	0.1607	1.1464e-09	2.3171	0.702	-0.238434	0.704	case
Q14554	ENST00000316218	357	Y	-1.71035	1.68767	3.25467	0.982	0.3298	1.1464e-09	2.3171	0.589	-0.238434	0.651	case
Q14562	ENST00000262415	844	T	-2.73921	0	4.69567	0.666667	0.003736	9.1546e-07	4.8885	0.643	-1.6925	0.307	case
Q14683	ENST00000322213	313	E	-1.74467	-0.00333333	4.16333	0.997	0.07548	1	6.4253	0.251	-1.95042	0.981	case
Q14684	ENST00000340648	122	R	-1.92761	0	3.08333	0.89	0.1659	3.0653e-09	2.6288	0.827	0.0460066	0.774	case
Q14684	ENST00000340648	180	G	1.78883	0	4.16867	0.996333	0.1308	3.0653e-09	2.6288	0.706	0.0460066	0.739	case
Q14766	ENST00000404816	1080	I	1.92734	-1.537	1.633	0.994667	0.03479	3.7191e-09	5.7149	0.924	-0.246608	0.918	case
Q14847	ENST00000318008	227	D	-3.00838	3.08	7.442	1	0.07116	0.9827	3.5675	0.598	-0.158453	0.525	case
Q14CZ8	ENST00000298251	169	S	-0.17165	-0.00333333	4.901	0.667333	0.2199	0.86791	3.1648	0.797	-0.102066	0.813	case
Q15075	ENST00000322349	944	Q	-0.237992	2.04133	2.41933	0.778333	0.1343	0.92875	6.9019	0.888	-0.744407	0.996	case
Q15811	ENST00000381318	1636	Q	-0.350467	6.70333	8.05833	1	0.01311	1	8.3002	0.68	-2.89301	0.783	case
Q16204	ENST00000263102	52	S	-1.31433	2.04567	4.51433	1	0.1965	0.57714	3.6427	0.797	-0.415876	0.807	case
Q16236	ENST00000397062	81	G	-1.68754	0.253333	3.05133	0.99	0.06379	0.0035719	2.7353	0.718	0.122079	0.867	case
Q16849	ENST00000295718	923	D	-0.960852	1.58133	6.61367	1	0.03442	7.9561e-07	3.8579	0.843	-0.590063	0.927	case
Q2M1K9	ENST00000561648	181	R	-1.95836	0	4.08767	0.685333	0.01085	0.99996	5.542	0.844	-1.46636	0.767	case
Q2TAA8	ENST00000388833	524	G	0.210748	1.66667	2.56067	0.999333	0.5692	5.2807e-29	-0.87127	0.82	0.477122	0.996	case
Q2TB18	ENST00000264992	240	R	-0.262484	-2.398	2.97333	0.001	1.305	7.2103e-10	1.0588	0.935	0.408706	1.156	case
Q2TBF2	ENST00000332082	502	V	-0.0249666	0.069	2.869	0.809	0.4197	0.78262	3.9258	0.923	-0.172205	0.927	case
Q32NB8	ENST00000262764	281	T	-0.664668	-0.313333	0.734333	0.665667	0.2899	1.2572e-11	1.0431	0.753	-0.509287	0.913	case
Q38SD2	ENST00000388948	740	L	-1.36195	1.54	3.97867	1	0.03087	4.5228e-10	5.5361	0.563	-0.500528	0.737	case
Q3ZCT8	ENST00000405109	192	E	1.34951	3.54333	7.02767	1	0.0832	2.3384e-14	0.61772	0.942	0.582561	1.121	case
Q460N3	ENST00000464300	494	F	-0.620538	-4.57	-0.505333	0	2.917	6.7366e-09	1.7165	0.863	0.926534	0.988	case
Q494U1	ENST00000379410	151	E	0.897585	1.06267	0.403	0.000666667	1.428	1.1549e-14	-1.7988	0.895	1.88	0.971	case
Q4LE39	ENST00000264183	58	G	-0.104966	1.54667	2.266	0.998	0.03412	1	6.6652	0.719	-1.62033	0.876	case
Q4VCS5	ENST00000371959	642	Q	-2.25933	1.91	4.43767	1	0.4576	0.99666	4.8052	0.956	-0.586782	1.088	case
Q4ZHG4	ENST00000297267	130	P	0.117138	1.18333	1.207	0.694667	0.8115	4.7841e-12	4.4432	0.809	2.28093	0.704	case
Q504Y0	ENST00000377369	150	L	0.572751	1.44633	2.63033	0.986667	0.3093	8.3413e-07	2.5727	0.901	0.972302	0.938	case
Q504Y0	ENST00000377369	157	S	0.984076	-3.75	0.388	0.00466667	2.031	8.3413e-07	2.5727	1.049	0.972302	1.005	case
Q53F39	ENST00000588072	228	R	-1.18355	-2.92	2.637	0.0366667	2.64	1.2197e-09	0.85473	1.056	0.44948	0.974	case
Q53G44	ENST00000370751	199	R	0.496335	-1.88867	1.4	0.990667	0.4928	1.3464e-12	-0.098122	1.014	1.14024	1.047	case
Q5HYK7	ENST00000304527	740	D	-0.216732	1.89333	1.47667	1	0.1388	5.5622e-06	3.4906	0.858	0.316858	0.88	case
Q5IJ48	ENST00000373631	272	H	-0.60856	0.0963333	2.91567	0.663	0.2838	1.4884e-14	2.1559	0.887	0.46338	0.876	case
Q5JTD0	ENST00000372445	173	N	0.850228	1.53667	6.76767	1	0.02885	1.7649e-05	2.0012	0.994	0.125045	1.059	case
Q5QJ74	ENST00000422003	198	M	-0.454214	3.31	5.53333	1	0.3205	0.97472	3.745	0.891	-0.360892	0.873	case
Q5R3I4	ENST00000381031	274	I	0.47365	-0.773333	2.866	0.875	0.3555	3.2628e-13	1.1232	0.961	0.03851	0.979	case
Q5T2N8	ENST00000378785	184	T	-0.291553	-0.00333333	3.74833	0.666667	0.01661	7.2718e-09	0.9755	0.905	2.21658	0.906	case
Q5TAH2	ENST00000367714	922	G	-0.590268	0.00333333	1.392	0.997333	0.1897	0.00019485	4.8731	1.042	0.793129	1.141	case
Q5TC79	ENST00000367701	44	R	-1.88688	1.01	3.63433	0.998	0.06489	0.95517	3.5606	0.827	-0.217186	0.965	case
Q5TDH0	ENST00000480945	326	M	-2.36376	3.9	8.741	1	0.007155	0.99819	4.2348	0.857	-0.488823	0.985	case
Q5TGI0	ENST00000389677	201	T	1.0004	0	4.18967	0.667333	0.1001	0.93484	3.4324	0.917	-0.329339	1.004	case
Q5VTQ0	ENST00000512701	647	K	3.75531	0.833333	3.508	0.316333	0.2886	2.179e-15	1.6903	1.064	-0.227972	0.994	case
Q5VTR2	ENST00000389120	952	T	-2.17827	0.33	4.52633	0.67	0.05547	1.7545e-10	3.9945	0.741	-1.10164	0.664	case
Q5VTT5	ENST00000374434	216	E	-1.22025	1.05333	1.17733	0.993333	0.9191	1.4264e-47	0.72591	0.989	3.58923	1.047	case
Q5VV43	ENST00000378214	580	V	0.492839	-1.776	3.36967	0.662667	0.4682	3.3234e-20	1.5891	1.039	0.504774	1.112	case
Q5VWJ9	ENST00000374232	89	R	0.352994	-0.0473333	3.77233	1	0.1272	0.58843	3.3332	0.997	0.0416383	0.948	case
Q5XUX1	ENST00000393261	359	L	-0.518557	1.39167	2.75033	1	0.4329	4.086e-09	1.5525	0.955	0.163472	1.037	case
Q66K14	ENST00000356834	621	E	-0.682273	1.81667	2.97467	0.999333	0.02213	5.0231e-12	3.6959	0.888	-0.852233	0.839	case
Q68DK2	ENST00000347230	2356	T	0.380338	0.150333	2.875	0.663667	0.8054	4.6948e-23	5.2337	0.92	-0.954662	1.197	case
Q69YG0	ENST00000302392	83	L	-0.920266	1.491	1.57333	0.997667	0.5759	0.080845	1.0448	0.675	0.399975	0.719	case
Q69YG0	ENST00000302392	113	S	-0.845932	1.81933	2.69133	1	0.1011	0.080845	1.0448	1.08	0.399975	1.03	case
Q6GMR7	ENST00000374900	467	R	-0.171825	0.1189	1.866	1	0.4197	1.8917e-21	-3.6273	1.034	1.69214	0.909	case
Q6GPH4	ENST00000361842	107	S	-0.194509	-4.89	-0.518	0	2.005	6.8151e-12	-0.49087	0.915	1.53925	0.785	case
Q6IFG1	ENST00000537935	223	Y	1.36545	0.77	-1.612	0.667	0.3537	0.38077	1.6179	0.907	1.0387	1.028	case
Q6IPM2	ENST00000402050	404	R	-0.67874	3.15667	0.638	0.547667	0.9562	1.3752e-39	-1.5329	0.942	1.00527	0.914	case
Q6IQ23	ENST00000355661	718	N	0.809447	2.31667	5.29933	1	0.06506	6.22e-09	4.7687	0.896	-1.43619	1.162	case
Q6NUS8	ENST00000274278	290	F	2.1974	0.479	3.22133	0.293	0.8052	3.5366e-13	-0.055503	0.815	0.751889	1.023	case
Q6P1M0	ENST00000300456	470	N	2.27448	-1.22333	0.69	0.318667	1.009	4.4885e-05	2.7641	0.817	-1.12352	0.806	case
Q6P2H3	ENST00000252992	501	D	0.00575043	1.13	3.01667	0.788333	0.5552	0.00027043	3.938	0.961	0.0399122	1.22	case
Q6P3X3	ENST00000317907	388	A	0.32132	1.486	3.54833	0.667	0.1211	4.9343e-14	2.8185	0.992	0.0789601	0.85	case
Q6PD74	ENST00000261880	73	I	1.59193	0.0133333	0.986333	0.668667	0.2096	3.8664e-07	1.4374	0.922	0.00852359	0.968	case
Q6PID8	ENST00000335420	159	L	-2.06581	-0.28	3.28667	0.937667	0.1448	0.92564	3.9908	0.676	-0.459456	0.769	case
Q6RI45	ENST00000373275	502	R	-1.62816	-0.802	5.60467	0.685333	0.2477	1	7.8315	0.633	-2.8492	0.527	case
Q6ZMN7	ENST00000402685	446	R	-1.29027	-0.276667	3.51733	0.673333	0.08555	9.1425e-07	3.6065	0.884	0.00898176	0.944	case
Q76KP1	ENST00000329962	840	F	0.111273	1.42757	4.57367	1	0.2603	2.2451e-06	3.839	0.94	0.23407	0.831	case
Q7KZ85	ENST00000314616	380	R	-2.12422	1.30567	3.967	0.989	0.006271	1	9.1679	0.623	-2.54503	0.458	case
Q7KZ85	ENST00000314616	441	R	-0.629392	1.79667	4.97567	1	0.006271	1	9.1679	0.932	-2.54503	0.908	case
Q7KZ85	ENST00000314616	880	I	1.1864	1.72333	4.31233	0.969667	0.1416	1	9.1679	0.91	-2.54503	0.929	case
Q7KZN9	ENST00000016171	272	F	-0.930883	1.27667	2.28333	1	0.2206	1.1031e-13	0.34842	0.959	0.18456	0.748	case
Q7KZN9	ENST00000016171	318	N	0.151	1.56433	5.37167	1	0.01068	1.1031e-13	0.34842	0.945	0.18456	0.923	case
Q7L0J3	ENST00000369146	509	G	-0.946709	-0.00333333	6.319	0.725667	0.02339	0.22782	4.3567	0.85	-1.43955	0.713	case
Q7L0R7	ENST00000274811	390	R	-1.97707	2.482	6.34667	0.741333	0.03512	0.27044	3.2285	0.695	0.330611	0.948	case
Q7L7X3	ENST00000261716	24	P	-1.75297	0.5	5.447	0.998333	0.01085	0.99787	6.3067	0.449	-1.40033	0.51	case
Q7L7X3	ENST00000261716	167	L	-1.72149	1.16533	4.89133	1	0.01192	0.99787	6.3067	0.827	-1.40033	0.848	case
Q7L7X3	ENST00000261716	219	A	-2.14828	1.55333	6.18567	1	0.006474	0.99787	6.3067	0.43	-1.40033	0.389	case
Q7L7X3	ENST00000261716	289	V	-1.86669	2.56667	7.01733	1	0.006483	0.99787	6.3067	0.845	-1.40033	0.434	case
Q7Z3K3	ENST00000271715	1210	T	-1.05318	-2.927	1.382	0.587	1.602	1	7.1512	1.003	-1.96146	1.023	case
Q7Z3Y8	ENST00000301656	275	A	-2.01806	-0.303333	-3.32133	0.008	0.8548	1.7955e-08	1.2385	0.881	0.262034	0.867	case
Q7Z3Y8	ENST00000301656	293	D	0.977365	-0.856667	3.965	0.000333333	0.956	1.7955e-08	1.2385	0.956	0.262034	1.029	case
Q7Z4H7	ENST00000380502	244	T	2.08997	-0.149667	2.66833	0.675	0.798	6.4188e-17	-2.1804	1.05	1.73611	0.977	case
Q7Z6G3	ENST00000305202	70	R	-0.62348	0.626667	2.57533	0.988	0.06463	2.2364e-13	-4.9115	0.768	-0.297168	0.828	case
Q7Z794	ENST00000341809	327	R	-0.0422748	1.16767	-0.953	0.667333	0.1794	1.4217e-12	0.58161	0.983	0.820308	1.007	case
Q7Z7C7	ENST00000275764	125	E	-0.217822	1.49567	2.50133	1	0.6291	0.00060861	2.037	0.917	0.068821	0.477	case
Q86TJ2	ENST00000310074	22	R	-2.98157	1.1	3.83567	1	0.1532	0.72366	2.8195	0.645	-0.692046	0.678	case
Q86UU1	ENST00000361417	900	G	0.629977	0.686667	4.93767	0.738333	0.3032	0.10667	5.5318	0.878	-0.354066	1.05	case
Q86UW8	ENST00000291481	101	A	-1.12901	-0.366667	1.565	0.666667	0.07951	0.01078	2.308	0.758	-0.308252	0.818	case
Q86VS8	ENST00000307602	648	E	-1.18098	2.71333	9.05633	1	0.01485	1	6.1572	0.652	-1.16022	0.289	case
Q86XK2	ENST00000403359	583	I	-1.75863	1.786	5.16667	1	0.002666	1	6.3459	0.369	-1.47407	0.678	case
Q86XK2	ENST00000403359	692	Y	-2.27798	2.55667	6.28467	1	0.004204	1	6.3459	0.321	-1.47407	0.259	case
Q86XQ3	ENST00000282611	50	R	0.487649	-3.49667	-1.62467	0	3.723	7.5245e-05	1.6317	1.055	0.931065	1.222	case
Q8IWY4	ENST00000360835	402	V	0.0637993	-2.93633	2.59833	0.758333	0.6812	0.96076	5.5631	0.969	-0.352322	0.949	case
Q8IX12	ENST00000265872	960	Q	-1.6886	3.14	8.59367	1	0.0098	0.99999	6.9503	1.025	-1.10992	0.896	case
Q8IXN7	ENST00000431473	183	D	-1.64764	0	5.591	0.677	0.3181	0.00063057	1.5321	0.792	-0.00646967	0.793	case
Q8IY21	ENST00000393743	1329	R	-1.50913	-2.44333	3.13767	0.920667	0.4045	5.2091e-16	4.8761	0.798	-1.42655	0.664	case
Q8IY63	ENST00000433060	634	R	-1.04988	0.556667	4.70133	0.813333	0.03382	0.0018316	4.4107	0.781	-0.139253	0.96	case
Q8IYE0	ENST00000285871	614	N	0.0273665	-0.601	0.217667	0.31	0.8646	1.3126e-26	1.1139	0.868	0.046627	0.788	case
Q8IYE0	ENST00000285871	679	I	-1.01714	2.563	2.87967	0.999	0.3124	1.3126e-26	1.1139	0.645	0.046627	0.629	case
Q8IYL2	ENST00000389737	392	D	2.48563	0.494667	4.18233	1	0.2782	2.0315e-22	-0.075397	1.016	1.23881	0.933	case
Q8IZC4	ENST00000373789	385	M	-0.87921	1.27	2.80233	1	0.3548	5.4633e-15	1.3643	0.772	-0.130029	0.8	case
Q8IZW8	ENST00000254051	650	R	-0.0598712	-1.29367	0.978	0.962	0.6443	3.525e-07	2.6674	0.987	-0.0135082	0.88	case
Q8N283	ENST00000355594	927	E	-1.98713	1.20967	0.165	0.848667	0.605	1.6568e-25	1.073	0.7	1.62769	0.937	case
Q8N6D2	ENST00000488300	90	N	-0.77051	0.869	1.476	0.423	0.5567	0.0046762	0.69264	0.776	-0.212656	0.956	case
Q8N6V9	ENST00000352903	183	G	-0.693182	-0.273333	2.57033	0.875	0.5532	6.4247e-22	-0.75977	1.108	-0.0464608	1.146	case
Q8N7P1	ENST00000536534	218	R	-1.27289	0.157333	2.67133	0.987667	0.6178	0.030678	3.4564	0.76	-0.234525	0.68	case
Q8N987	ENST00000417640	256	R	-1.41023	0.0266667	3.038	0.994667	0.152	0.025009	3.0437	0.991	-0.136584	0.807	case
Q8N9F0	ENST00000423729	269	A	-2.03889	-0.758667	0.808667	0.635333	0.5191	0.86458	2.3702	0.479	-0.174229	1	case
Q8N9F0	ENST00000423729	273	Y	-2.09789	2.57333	5.054	1	0.3399	0.86458	2.3702	0.493	-0.174229	0.637	case
Q8NDV1	ENST00000328299	185	I	-1.43036	1.34	3.39033	0.688333	0.1562	0.00026424	1.6695	0.881	0.0341418	0.953	case
Q8NDV2	ENST00000284674	136	T	-1.21711	0.406667	1.486	0.995333	0.8782	0.52096	2.4498	0.72	-0.533966	0.56	case
Q8NDV3	ENST00000357450	118	I	1.00237	-2.42333	1.17267	0.00166667	1.053	0.1041	5.9218	1.078	-0.0948939	0.938	case
Q8NEE8	ENST00000373289	129	C	-0.342839	-4.08667	-0.456333	0	2.169	4.1102e-18	0.85475	0.856	2.47087	0.727	case
Q8NEE8	ENST00000373289	399	E	-0.65684	0.0133333	1.985	0.960333	1.109	4.1102e-18	0.85475	0.908	2.47087	0.966	case
Q8NEL0	ENST00000261058	88	V	2.13519	0.616667	0.978667	0.0243333	0.8158	1.1084e-10	-1.1957	1.114	0.895767	1.078	case
Q8NEZ3	ENST00000399820	362	A	-0.932535	0.00333333	5.487	0.669667	0.01713	4.632e-11	4.679	0.936	-0.18143	0.896	case
Q8NEZ3	ENST00000399820	491	G	-0.54454	-0.00333333	3.61833	0.669667	0.3144	4.632e-11	4.679	1.002	-0.18143	0.969	case
Q8NFI3	ENST00000579016	191	F	0.489253	1.57033	4.283	1	0.3899	4.4142e-25	-0.088066	0.787	1.55394	0.776	case
Q8NFQ5	ENST00000349552	21	G	0.243745	2.44667	3.843	1	0.178	2.8058e-13	0.54175	0.915	0.632234	0.913	case
Q8NG98	ENST00000308682	118	M	3.05465	2.24	-0.336	1	0.09955	0.015502	-0.66278	0.959	0.812974	0.974	case
Q8NGG2	ENST00000313264	297	M	3.43966	-2.29667	0.743667	0	1.766	0.00037811	-2.0785	1.049	0.596935	0.989	case
Q8NGN0	ENST00000307033	171	P	0.126855	-0.273333	1.20533	0.613667	0.5938	9.0283e-06	-0.4608	0.842	1.17117	0.696	case
Q8NGN2	ENST00000531945	143	P	0.922527	0.0466667	0.685333	0.666667	0.129	4.8947e-05	-0.3702	1.004	0.441201	1.04	case
Q8NGN3	ENST00000320891	222	C	-0.0603284	-4.42	-2.88133	0	3.057	2.1457e-05	-0.8892	0.918	1.1201	0.821	case
Q8NGP8	ENST00000526538	106	A	1.32459	-0.246667	-0.084	0	2.202	0.0019124	0.11908	0.933	0.895767	0.941	case
Q8NGQ4	ENST00000316770	234	R	0.807246	-2.18733	2.74067	0	1.994	7.5216e-05	-0.13	0.889	0.115364	1.037	case
Q8NGR3	ENST00000277309	226	V	0.0360393	1.69343	-0.371	0.001	1.329	0.0010697	0.56899	1.001	0.667698	0.826	case
Q8NGR8	ENST00000304865	228	K	-0.979245	-0.0336667	2.09033	0.000333333	2.431	0.08669	1.0978	1.376	0.524773	1.317	case
Q8NGS2	ENST00000335302	186	K	0.164251	1	-1.45133	0	1.986	0.093349	0.036369	0.864	0.292966	0.851	case
Q8NGX8	ENST00000302617	212	I	2.50334	0.603333	-0.246333	0.000666667	1.527	0.00095201	0.50441	0.918	1.60845	1.073	case
Q8NGY6	ENST00000339258	106	S	0.439065	0.97	-1.16833	0	1.459	0.0018194	0.86011	0.914	0.809226	0.8	case
Q8NH50	ENST00000313447	91	T	0.747903	-3.066	3.28267	0	2.04	1.1097e-06	-0.7329	1.093	0.565385	0.949	case
Q8NHY0	ENST00000300404	409	T	0.854381	1.24167	5.19333	1	0.06859	1.7413e-17	-0.23503	0.749	0.285306	0.917	case
Q8NHY6	ENST00000301318	460	G	-1.2585	-0.632333	-1.048	0.00466667	1.834	0.00021901	3.588	1.046	-0.376207	0.802	case
Q8TBA6	ENST00000163416	247	S	0.782131	-0.356667	2.52067	0.667667	0.1878	5.9628e-05	4.1072	0.991	0.193459	0.878	case
Q8TBB5	ENST00000270583	219	S	1.02527	-0.305333	3.81033	0.999	0.6413	4.5566e-31	-2.6169	0.788	1.52612	0.759	case
Q8TBC3	ENST00000291842	253	G	0.500506	0.283333	5.39733	0.666667	0.0341	7.8108e-08	2.9131	0.737	-0.29795	0.789	case
Q8TBY8	ENST00000237353	548	R	0.132941	-2.64667	0.305	0.320333	1.412	9.339e-34	0.85696	0.713	0.187207	0.868	case
Q8TC92	ENST00000261488	437	R	-0.884727	0.00333333	3.01167	0.985	0.01329	2.3323e-06	3.2453	0.747	-1.03306	0.769	case
Q8TCB0	ENST00000370747	355	T	0.956049	-1.60333	0.753	0.295667	0.892	1.9433e-15	-0.20686	0.837	-0.212816	0.826	case
Q8TED9	ENST00000296721	655	R	-0.915292	3.43667	3.60967	1	0.2067	4.9556e-14	2.1553	0.919	0.262655	0.86	case
Q8TEK3	ENST00000398665	292	R	-2.65398	0	3.508	0.666667	0.08179	1	7.1729	0.422	-3.17964	0.621	case
Q8WUY9	ENST00000265036	48	E	-0.594929	-0.00333333	4.362	0.661	0.3518	4.4233e-10	1.6236	0.931	-1.13991	0.847	case
Q8WV28	ENST00000224337	420	G	0.0804734	1.1651	1.387	0.603667	1.179	0.61083	4.2545	0.923	0.168785	1.105	case
Q8WVC0	ENST00000299601	383	S	-1.22372	1.02	3.009	0.969333	0.04775	0.87094	4.6173	0.448	-0.801236	0.479	case
Q8WVT3	ENST00000324266	645	E	-0.328133	2.22633	5.14167	1	0.1523	5.3624e-16	0.71336	0.877	-0.897005	0.98	case
Q8WWN8	ENST00000239440	1192	W	0.5215	2.46	4.166	1	0.1095	1.647e-05	5.6608	0.831	-0.259245	0.945	case
Q8WWQ0	ENST00000275034	110	R	-2.69067	2.23	3.66267	1	0.01616	1	8.9332	0.182	-2.79038	0.546	case
Q8WWQ0	ENST00000275034	156	N	-1.24078	0.883333	6.629	1	0.1034	1	8.9332	0.858	-2.79038	0.456	case
Q8WWQ0	ENST00000275034	326	C	-1.09416	1.595	7.403	1	0.1201	1	8.9332	0.585	-2.79038	0.876	case
Q8WWQ0	ENST00000275034	507	N	-3.22964	1.68187	6.165	1	0.0128	1	8.9332	0.468	-2.79038	0.512	case
Q8WXD9	ENST00000343516	159	G	-3.31401	0.816667	4.56267	0.998667	0.1533	1	5.9773	0.535	-0.874521	0.57	case
Q8WXD9	ENST00000343516	530	S	-0.591781	-1.68367	4.71967	0.681667	0.4735	1	5.9773	0.749	-0.874521	0.73	case
Q8WXE0	ENST00000321617	54	H	-2.27142	0.313333	6.51967	1	0.03076	0.99971	5.553	0.761	0.357943	0.712	case
Q8WXE0	ENST00000321617	173	C	-1.34465	1.19133	5.928	0.663667	0.5481	0.99971	5.553	0.852	0.357943	0.696	case
Q8WXW3	ENST00000326291	351	S	0.581449	0.140667	1.50567	0.939667	0.6511	1.9044e-11	3.1645	0.949	-0.401827	1.111	case
Q8WY91	ENST00000407315	79	T	-1.43898	0.00333333	3.39167	0.666667	0.04467	0.27636	3.2385	0.73	-0.233904	0.739	case
Q8WZ74	ENST00000160373	918	H	0.674583	-0.00333333	4.639	0.996667	0.03299	1.7221e-11	4.2346	0.913	-0.752283	0.977	case
Q92673	ENST00000260197	291	E	-1.89088	2.25667	3.62967	0.712333	0.3514	7.6609e-11	6.8495	0.902	-0.413973	0.57	case
Q92673	ENST00000260197	327	W	-1.21807	3.84	8.875	1	0.06484	7.6609e-11	6.8495	0.749	-0.413973	0.795	case
Q92785	ENST00000528416	330	C	-1.81614	1.55467	6.37067	1	0.02227	0.99985	4.8566	0.345	-0.613006	0.372	case
Q92785	ENST00000528416	350	R	-2.5283	1.546	4.82167	0.999	0.01247	0.99985	4.8566	0.289	-0.613006	0.403	case
Q92793	ENST00000262367	651	Y	-1.81494	3.02333	2.90767	1	0.02507	1	3.8991	0.478	-4.2261	0.319	case
Q92793	ENST00000262367	1125	Y	-2.16791	1.311	4.257	1	0.02511	1	3.8991	0.597	-4.2261	0.625	case
Q92793	ENST00000262367	1408	C	-1.0262	1.41633	7.19667	1	0.02676	1	3.8991	0.753	-4.2261	0.803	case
Q92793	ENST00000262367	1542	G	-1.50522	1.23333	5.663	0.669333	0.02352	1	3.8991	0.568	-4.2261	0.548	case
Q92793	ENST00000262367	1689	L	-1.0821	-0.0733333	6.00767	0.998667	0.08038	1	3.8991	0.555	-4.2261	0.743	case
Q92793	ENST00000262367	1826	C	-2.84136	2.35	2.84767	1	0.02676	1	3.8991	0.577	-4.2261	0.545	case
Q92793	ENST00000262367	1829	H	-2.63548	0	4.562	0.707	0.01357	1	3.8991	0.665	-4.2261	0.558	case
Q969U7	ENST00000317615	140	R	-1.00879	-0.256667	3.24833	0.99	0.1152	2.3824e-07	0.41285	1.092	0.274225	0.588	case
Q96BY6	ENST00000258390	1714	G	0.0335121	1.10333	6.81633	1	0.01338	2.5524e-06	7.1124	1.016	-0.369234	0.956	case
Q96EQ0	ENST00000381007	189	Y	-0.465211	1.92667	5.11667	0.998667	0.0223	0.040724	2.8415	0.79	-0.0997203	0.815	case
Q96F25	ENST00000370205	179	E	-0.00155642	1.961	5.28767	1	0.2834	0.00093727	1.1477	0.946	0.167384	0.885	case
Q96GE4	ENST00000556440	650	R	1.69014	1.36123	3.209	1	0.4768	1.4612e-19	1.6094	0.96	-0.285923	1.078	case
Q96GX1	ENST00000303372	190	C	-0.738519	1.421	5.65267	1	0.1273	1.8379e-14	1.6025	0.803	-0.899969	0.779	case
Q96HA7	ENST00000409379	182	N	2.15658	-1.5794	2.102	0.0383333	1.128	2.5965e-13	3.5375	0.777	1.00437	0.901	case
Q96HA7	ENST00000409379	545	V	0.446322	1.96	2.30467	0.999333	0.4056	2.5965e-13	3.5375	1.045	1.00437	0.849	case
Q96HI0	ENST00000323460	552	R	-0.529295	5.28667	1.99	1	0.391	0.99978	4.9941	0.957	-0.410724	0.921	case
Q96IZ0	ENST00000328827	306	E	0.220525	2.586	5.067	1	0.04768	0.089515	2.3147	1.085	-0.0914416	0.972	case
Q96JJ7	ENST00000299608	273	V	1.03628	1.702	2.06333	1	0.1939	0.0044014	3.179	0.931	0.194403	0.991	case
Q96JQ0	ENST00000299441	1204	L	-1.8289	0.130267	2.26533	1	0.7795	0.99997	7.6405	0.953	0.811989	0.987	case
Q96L50	ENST00000298288	306	F	1.82664	2.17	5.16267	1	0.1345	1.107e-08	0.33545	0.876	0.201899	0.906	case
Q96M29	ENST00000283025	254	E	1.95889	-1.11797	1.70533	0.703667	0.6745	3.081e-20	-1.9492	0.864	2.24879	0.753	case
Q96P48	ENST00000393609	1116	Q	-1.17028	2.92333	6.11733	1	0.08292	0.12294	6.1431	0.904	-0.0717865	0.8	case
Q96PE5	ENST00000371172	40	V	1.7987	1.33	0.551667	1	0.7938	0.0014919	0.7518	0.953	0.605383	0.944	case
Q96Q07	ENST00000481247	372	R	-1.98947	1.73	5.703	0.999	0.009465	7.0655e-09	2.1393	0.941	-1.51251	0.925	case
Q96QB1	ENST00000276297	1517	N	1.94262	-3.10333	5.30833	0.0143333	1.433	0.99948	-2.931	0.878	-0.350686	0.883	case
Q96RE7	ENST00000292431	352	G	-1.19744	-0.406667	5.23	0.670667	0.2117	0.99763	3.8994	0.709	-0.74547	0.601	case
Q96RT7	ENST00000248846	555	Q	-0.678925	0.783333	3.91133	0.991333	0.1354	2.5559e-31	-0.94428	0.807	0.353636	0.769	case
Q96ST8	ENST00000305768	267	A	0.30719	-2.08	0.046	0.038	1.25	8.3504e-26	0.3644	1.011	1.63532	0.995	case
Q99466	ENST00000375023	278	D	-0.896146	-0.00333333	2.72433	0.672333	0.329	2.0544e-23	3.5568	0.908	0.181589	0.5	case
Q99583	ENST00000174618	287	R	-1.58772	0.716667	4.955	0.963333	0.03271	0.99739	3.8709	0.742	-0.941201	0.71	case
Q99623	ENST00000535923	166	R	-1.48374	-1.59667	5.86733	0.828667	0.1332	0.0039339	2.7702	0.992	-0.261547	1.148	case
Q9BPW8	ENST00000216121	200	W	-2.08723	3.34333	6.80367	1	0.0414	0.10005	3.1779	0.831	-0.409003	0.627	case
Q9BQS8	ENST00000296137	109	R	1.36394	2.17	6.59367	1	0.05985	5.4118e-27	2.1752	0.982	1.81343	0.992	case
Q9BRS8	ENST00000299213	250	Y	-0.541069	2.133	1.47567	1	0.04442	0.66874	2.7146	0.705	-0.582234	0.771	case
Q9BTE0	ENST00000357814	39	R	-1.51691	-1.51333	5.48867	0.882333	0.4377	0.00022044	1.0343	0.767	-0.224683	0.941	case
Q9BTV5	ENST00000221856	405	A	-2.0753	2.1	5.37033	1	0.06327	0.25199	3.5325	0.69	-0.291073	0.731	case
Q9BV73	ENST00000397527	1394	E	2.88748	1.90333	3.333	0.969333	0.6015	9.449e-33	5.1682	0.996	-0.648796	1.151	case
Q9BWH6	ENST00000304330	489	A	-0.687342	-0.5564	2.77033	0.661333	0.3364	1.3781e-17	3.1309	0.774	2.37584	0.825	case
Q9BWQ8	ENST00000320634	273	T	-0.149627	-0.34	3.21533	0.667333	0.1076	8.7012e-05	2.177	0.88	0.0221148	0.847	case
Q9BWU0	ENST00000326019	153	P	2.15144	-0.612333	1.29533	0.561333	0.5842	8.6733e-10	2.5985	1.097	-0.693772	0.985	case
Q9BWV3	ENST00000251108	327	R	-1.10067	2.16	3.193	1	0.1529	3.1468e-10	1.18	0.75	-0.259361	0.842	case
Q9BWW8	ENST00000409652	215	R	-0.950983	-2.83967	0.518667	0.0613333	1.977	0.096029	0.08477	0.952	1.40598	0.907	case
Q9C0B0	ENST00000589666	71	R	-3.57838	0	4.99167	0.669667	0.01516	0.99994	5.4869	0.744	-0.208286	0.629	case
Q9C0D7	ENST00000278590	298	R	-1.96098	-0.606667	3.10833	0.391333	0.02522	0.99838	4.9736	0.805	-0.771249	0.827	case
Q9H210	ENST00000299459	67	S	4.54136	0.71	-0.258	0.365333	0.3822	4.0212e-08	-0.78278	1.136	0.919821	1.032	case
Q9H254	ENST00000352632	1720	R	-1.29556	-0.593333	1.30767	0.661667	0.5905	1	8.4776	1.066	-0.509205	1.089	case
Q9H2C5	ENST00000307388	298	K	1.04667	3.77	1.68667	0.0226667	1.211	6.906e-06	0.1016	0.908	0.928101	1.101	case
Q9H2T7	ENST00000523189	518	M	2.57799	3.3	6.648	1	0.07726	7.1728e-45	-0.50393	1.15	0.0622422	1.097	case
Q9H2T7	ENST00000523189	948	I	-0.764927	2.15333	2.09533	0.996667	0.5213	7.1728e-45	-0.50393	0.887	0.0622422	0.984	case
Q9H3S7	ENST00000265562	336	A	-1.34504	2.13	4.662	0.963667	0.1154	0.031312	5.8796	0.917	-1.72949	0.993	case
Q9H4F1	ENST00000335791	275	R	-1.82419	1.88	0.764333	1	0.08785	3.5202e-07	0.53974	0.814	-0.243585	0.852	case
Q9H6S1	ENST00000479665	235	L	-0.12338	1.78433	3.38	1	0.5007	0.0069113	2.5717	0.854	0.0221148	1.139	case
Q9H939	ENST00000409746	272	R	-0.443989	-0.31	0.824	0.568333	0.393	0.0028024	3.3766	0.924	-0.179541	0.764	case
Q9H9B1	ENST00000460843	809	P	-1.9835	-0.343333	3.799	0.666667	0.03389	1	7.4206	0.568	-2.08673	0.498	case
Q9H9B1	ENST00000460843	1104	E	-0.934181	0.956667	7.35733	1	0.0266	1	7.4206	0.696	-2.08673	0.747	case
Q9H9Y4	ENST00000374135	162	S	2.05685	0.663333	6.04367	0.675	0.01573	0.01424	1.9362	0.876	-0.139711	0.885	case
Q9HAZ2	ENST00000270722	85	E	-1.80863	1.09667	7.43333	1	0.02374	0.99999	5.9522	0.792	-0.689788	0.767	case
Q9HBE1	ENST00000266269	306	R	-2.39939	-0.369667	3.095	0.666667	0.1379	0.99598	4.0123	0.65	-1.42674	0.729	case
Q9HCL2	ENST00000348367	316	G	-1.39005	1.18827	5.364	0.999333	0.02482	1.2373e-09	3.3562	0.768	-0.322787	0.739	case
Q9HCU4	ENST00000271332	578	F	4.11426	2.14333	4.88467	0.999	0.1314	0.99994	8.2433	1.021	-3.29721	0.942	case
Q9NNX1	ENST00000368849	285	R	-0.43816	2.45	3.06667	0.999	0.2302	0.00010612	2.6729	1.103	0.458542	0.951	case
Q9NP98	ENST00000359322	178	I	-0.680316	-0.44	1.02733	0.990667	0.8413	1.7902e-05	1.019	1.225	-0.0320878	1.162	case
Q9NQ79	ENST00000370597	348	V	-0.445583	3.86	7.313	1	0.1095	7.4918e-07	2.5366	0.763	0.152065	0.894	case
Q9NQT8	ENST00000524189	287	I	-0.971667	2.46333	5.24267	1	0.01643	2.1366e-12	5.5679	0.774	-1.94592	0.835	case
Q9NR16	ENST00000313599	453	K	1.70646	-4.64	2.848	0.000333333	2.559	5.791e-26	2.5478	1.218	-0.134272	1.148	case
Q9NR23	ENST00000329913	274	R	0.748151	2.476	0.220333	0.332667	1.131	4.0734e-05	0.83754	1.043	0.247824	1.115	case
Q9NS15	ENST00000301873	1028	D	-1.83733	0.617	1.72767	0.882667	0.289	0.68647	5.8881	0.437	-0.94215	0.548	case
Q9NVR2	ENST00000397977	94	K	0.584647	1.60073	5.43767	1	0.08119	0.99999	5.586	0.973	-0.997755	0.809	case
Q9NWS6	ENST00000216214	304	T	0.316601	-4.22	0.331	0.00233333	1.047	6.3156e-05	1.5554	0.796	-0.635656	0.894	case
Q9NXC2	ENST00000379287	261	V	-0.215026	-0.936667	5.52967	0.00266667	1.221	0.053666	2.0615	0.771	-0.894494	0.805	case
Q9NZI8	ENST00000290341	249	T	0.378913	1.27433	3.373	0.999333	0.2636	0.99933	4.9549	0.901	-0.829041	1.086	case
Q9NZV1	ENST00000280527	110	E	-2.24503	3.27	5.376	1	0.2043	0.99971	5.7532	0.922	-0.765498	0.753	case
Q9P0W2	ENST00000333651	160	S	-1.14113	-0.305333	-0.142667	0.594667	0.4824	0.69112	3.1377	0.68	0.374355	0.783	case
Q9P218	ENST00000358894	675	V	2.37883	-0.0783333	1.94033	0.998333	0.46	1.3806e-40	0.18862	0.817	1.52523	0.91	case
Q9P2B4	ENST00000271277	197	G	0.985314	0.00333333	1.83133	0.666667	0.5968	0.0027461	2.6386	0.915	-0.204537	0.797	case
Q9P2M1	ENST00000328559	180	G	0.558635	1.57	3.97733	0.999333	0.05909	2.3523e-06	1.6665	1.027	0.0913104	1.034	case
Q9P2P5	ENST00000260983	1199	N	-0.716694	2.509	7.10467	1	0.01001	0.9997	6.9758	0.725	-1.39104	0.64	case
Q9P2P5	ENST00000260983	1223	D	-0.575342	1.22333	5.52933	0.998333	0.01226	0.9997	6.9758	0.94	-1.39104	0.8	case
Q9P2P5	ENST00000260983	1330	R	-2.68845	1.76133	3.804	0.972667	0.01329	0.9997	6.9758	0.361	-1.39104	0.431	case
Q9P2P5	ENST00000260983	1445	E	-1.88895	0	5.62567	0.985	0.01445	0.9997	6.9758	0.626	-1.39104	0.162	case
Q9P2P5	ENST00000260983	1495	R	-1.79605	0.752667	5.252	0.997667	0.01365	0.9997	6.9758	0.834	-1.39104	0.433	case
Q9P2Q2	ENST00000357447	20	R	-1.89557	0.393333	4.37733	1	0.01253	1	6.6424	0.71	-1.68205	0.803	case
Q9UDT6	ENST00000223398	886	R	1.57775	2.94333	3.20933	1	0.4788	0.99997	5.7903	0.923	-0.179248	0.978	case
Q9UGR2	ENST00000352645	105	S	-2.39339	0	3.461	0.876667	0.1881	0.92932	5.4378	0.729	-1.45925	0.744	case
Q9UHB9	ENST00000307877	88	S	-0.628527	0.0756667	4.12767	1	0.009242	0.045673	4.163	0.906	-0.170641	0.867	case
Q9UHV9	ENST00000368010	89	A	1.72284	1.474	3.88767	0.892333	0.01487	0.34971	2.1165	0.919	0.123024	1.048	case
Q9UIF3	ENST00000207457	353	K	-0.388474	1.99667	3.16667	1	0.681	7.4313e-12	0.63186	0.859	1.17335	0.786	case
Q9UJT2	ENST00000246801	130	T	-0.186301	-1.03067	1.15133	0.749333	0.9985	0.99652	4.559	0.984	0.288273	0.903	case
Q9UJV3	ENST00000262843	555	Q	-0.316331	1.29233	2.99867	1	0.4823	0.1755	3.3894	0.725	-0.889947	0.703	case
Q9UKL2	ENST00000380367	148	T	0.309492	-2.22333	0.182	0	2.104	0.0041328	0.6167	0.796	0.112398	0.792	case
Q9UL68	ENST00000428368	558	R	-2.38353	4.90667	6.433	1	0.01141	1	6.7084	0.468	-1.83171	0.254	case
Q9UL68	ENST00000428368	567	S	-3.16476	-1.52	7.69433	0.674333	0.01264	1	6.7084	0.287	-1.83171	0	case
Q9UM47	ENST00000263388	420	G	-2.84109	-2.82733	0.009	0.00433333	0.8434	0.40757	7.0886	0.69	-0.155531	0.904	case
Q9UM73	ENST00000389048	1181	R	0.505761	1.9	5.866	1	0.02416	3.2299e-06	5.5595	1.059	-1.69102	1.073	case
Q9UM73	ENST00000389048	1248	R	-2.65372	0.139333	4.38567	1	0.02419	3.2299e-06	5.5595	0.934	-1.69102	1.039	case
Q9UPT6	ENST00000250894	1146	R	-2.62769	-1.69667	4.05067	0.966	0.01633	1	7.1946	0.591	-3.81062	0.722	case
Q9Y2H6	ENST00000492622	775	A	-0.220595	0.351667	3.556	0.983	0.06608	0.99998	6.5775	1.025	-1.25007	0.91	case
Q9Y2H9	ENST00000251472	664	P	-2.17479	0.0566667	4.896	0.670333	0.0281	1	6.9758	0.434	-2.32806	0.501	case
Q9Y490	ENST00000314888	1098	V	-1.32143	1.48793	5.85733	0.998333	0.006447	1	9.8434	1.008	-3.98554	0.888	case
Q9Y4A9	ENST00000334920	70	E	0.268662	4.57333	1.156	0.666667	0.4653	5.4696e-05	-0.30659	0.958	1.00793	0.786	case
Q9Y4W2	ENST00000374811	118	A	-2.97516	0.516667	2.341	0.709667	0.1052	0.99955	4.5962	0.667	-1.07397	0.545	case
Q9Y639	ENST00000345330	210	A	-2.10885	2.09633	3.77467	1	0.3069	0.99304	3.8518	0.732	-0.427122	1.074	case
Q9Y6D5	ENST00000371917	802	R	-0.310559	-0.306667	3.63633	0.674	0.007731	0.99993	7.6495	0.72	-2.39911	0.775	case
Q9Y6Q6	ENST00000586569	129	R	-1.66183	1.16333	2.17433	0.990333	0.2033	0.0087667	3.0497	0.66	0.0852157	0.655	case
Q9Y6Y1	ENST00000303635	1135	R	-0.730794	1.47867	4.39033	0.977333	0.01504	1	7.371	0.769	-1.18424	0.838	case
O14980	ENST00000401558	946	L	-1.6095	1.11667	4.939	1	0.00462	1	7.0978	0.876	-1.48985	0.446	control
O15143	ENST00000451682	168	I	-0.544496	1.86333	3.839	0.978	0.2394	0.010999	2.748	0.898	0.317802	0.95	control
O15143	ENST00000451682	204	W	0.208853	1.86333	8.042	1	0.3818	0.010999	2.748	1.01	0.317802	0.898	control
O15270	ENST00000216484	143	G	-0.746554	-0.306667	4.99667	0.697	0.01981	0.78035	3.922	0.918	-0.635656	0.77	control
O15294	ENST00000373719	364	H	-2.40085	3.09	6.29167	1	0.002744	1	5.6368	0	-1.41812	0.425	control
O15372	ENST00000521861	117	V	-1.8804	6.21667	6.173	1	0.006426	0.047483	2.8997	0.62	-0.469297	0.633	control
O43396	ENST00000217515	234	R	-1.3495	0.553667	4.54033	1	0.008418	0.88904	3.2348	0.872	-0.195317	0.94	control
O43663	ENST00000394249	134	I	0.707454	-0.506667	1.91233	0.972333	0.8486	2.6753e-07	3.5781	1.092	-0.540219	0.967	control
O60583	ENST00000264157	42	N	-1.08937	3.68333	5.705	1	0.1055	0.92681	4.2675	0.624	-0.773432	0.676	control
O60896	ENST00000242249	57	C	-0.350186	0.59	1.26967	0.982	0.6432	0.016373	0.71114	0.765	0.469171	0.842	control
O75643	ENST00000323853	166	D	-2.00292	1.48013	5.24233	1	0.06484	1	9.4423	0.762	-3.66968	0.966	control
O95486	ENST00000398844	919	R	-1.08111	-1.214	3.90233	0.999333	0.2443	8.7713e-09	4.1173	0.994	-0.925771	0.944	control
O95831	ENST00000287295	153	R	-2.54956	0.663333	3.66233	0.993	0.06947	0.99795	4.4501	0.796	-0.320331	0.805	control
P01008	ENST00000367698	416	A	0.39026	-0.303333	4.03667	0.666667	0.06868	0.99892	4.1237	0.791	-0.0125641	0.698	control
P01023	ENST00000318602	86	C	-0.269915	0	3.35367	0.665667	0.1517	4.5229e-11	4.8973	0.815	-0.287658	0.76	control
P01130	ENST00000558518	287	G	-0.589682	0	5.44333	0.666667	0.05082	9.841e-24	0.84843	0.97	-0.728634	1.005	control
P02788	ENST00000231751	346	A	0.051756	-1.35533	0.972333	0.008	0.8381	1.2665e-21	0.71394	0.892	1.54721	0.786	control
P08887	ENST00000368485	232	R	-0.0550576	-0.367667	0.757	0.00966667	1.191	3.1681e-05	2.2301	0.868	-0.220313	0.917	control
P12544	ENST00000274306	91	T	0.947198	-0.101	0.710333	0.021	1.171	2.0457e-06	0.18317	1.048	0.793452	1.067	control
P13569	ENST00000003084	297	R	0.712445	1.63667	4.29567	1	0.193	2.1735e-58	-3.1397	0.923	1.57175	1.103	control
P13598	ENST00000412356	108	V	0.55689	0.784933	0.690333	0.194667	0.7949	0.00075003	1.0357	1.028	0.768614	0.934	control
P13639	ENST00000309311	816	H	-1.48043	2.65	6.483	1	0.05448	0.99995	4.8778	0.52	-2.69608	0.719	control
P15144	ENST00000300060	855	R	-0.839132	1.854	4.18367	0.93	0.03432	3.7492e-09	3.6416	0.768	-0.225957	0.967	control
P16118	ENST00000375006	279	R	-0.756098	-0.33	1.119	0.478333	0.1225	4.878e-07	1.9698	0.968	-0.0248083	0.872	control
P18054	ENST00000251535	610	H	-0.12514	1.765	3.71467	0.991333	0.2919	1.4397e-15	1.3641	0.94	0.429793	1.089	control
P18206	ENST00000211998	643	T	-0.373249	0.00333333	4.45033	0.666667	0.004849	0.046788	5.1404	1.048	-0.951214	1.069	control
P18825	ENST00000330055	111	N	-1.93984	-0.943333	3.32367	0.813	0.2456	0.50159	2.4149	0.674	-0.249519	0.802	control
P19623	ENST00000376957	231	V	-2.04541	2.25333	6.63367	1	0.02136	0.23479	2.7849	0.546	-0.273574	0.423	control
P19827	ENST00000273283	127	A	0.188066	1.67933	2.026	0.770333	0.3962	2.0755e-31	0.21604	0.907	0.790012	0.876	control
P20142	ENST00000373025	117	P	-1.32364	4.35667	3.58367	0.949	0.6967	6.752e-11	0.48979	0.813	-0.0584878	0.736	control
P23919	ENST00000305784	99	A	-0.142604	-0.740667	4.062	0.669667	0.07459	6.1537e-05	0.45111	0.909	-0.137366	0.924	control
P24855	ENST00000246949	120	D	0.00967413	-1.382	1.83433	0.656333	0.601	6.9801e-21	-2.5455	0.842	1.94859	0.733	control
P32927	ENST00000403662	380	T	-1.44898	-3.65333	-1.469	0	3.099	0.17646	4.0033	0.594	-0.152845	0.745	control
P34897	ENST00000328923	112	V	-2.55292	1.57667	6.49	1	0.01675	7.8195e-08	2.1572	0.769	-0.248897	0.37	control
P35610	ENST00000367619	262	R	0.976805	2.07767	5.969	1	0.03486	7.3621e-10	1.7828	1.029	-0.410724	1.003	control
P36222	ENST00000255409	144	R	1.2199	-1.396	0.241333	0.000333333	1.351	1.1133e-05	1.8158	0.903	1.45034	1.203	control
P40227	ENST00000275603	166	D	0.272531	4.13333	5.46767	1	0.008772	0.99532	4.2327	1	-0.0870721	0.923	control
P43166	ENST00000338437	110	T	-1.90948	-0.693333	3.471	0.667	0.1802	0.10796	2.4056	0.314	-0.463205	0.528	control
P43220	ENST00000373256	275	G	-0.687622	1.56673	6.52733	1	0.05627	0.29347	3.8982	0.805	0.362161	0.787	control
P45974	ENST00000229268	815	M	-1.09148	3.62	9.115	1	0.1188	0.96396	5.1608	0.652	-1.84906	0.525	control
P46109	ENST00000354336	278	E	-2.6869	2.938	6.97033	1	0.01624	0.44604	2.3121	0.723	-0.533966	0.965	control
P47989	ENST00000379416	83	V	-0.445233	-1.63967	1.21833	0.166333	0.7396	2.589e-22	2.5207	0.879	0.864269	0.991	control
P48730	ENST00000314028	177	A	-2.77543	-0.373333	5.275	0.925333	0.04771	0.99577	3.9974	0.584	-0.600197	0.52	control
P48736	ENST00000359195	798	I	-0.78235	1.75333	4.65833	1	0.1455	1.4076e-06	3.7194	0.923	-1.03262	0.993	control
P49286	ENST00000257068	135	A	-0.792647	1.77333	4.87867	0.857333	0.08544	0.00064771	0.96208	0.868	0.316237	0.836	control
P49366	ENST00000210060	226	K	-0.56596	2.02	7.55267	1	0.02433	0.00016305	1.9643	0.814	-0.591294	0.761	control
P51970	ENST00000373768	101	R	-1.0557	1.428	5.35067	1	0.08702	0.34407	2.104	0.9	-0.0462993	0.965	control
P52789	ENST00000290573	824	T	-0.76	-2.57767	-1.455	0.558	0.8143	0.0045893	4.11	0.889	-0.184395	1.071	control
P54868	ENST00000369406	364	F	-0.0928339	0.914	6.33633	1	0.1237	4.3354e-14	0.73578	0.814	-0.522879	0.967	control
P55072	ENST00000358901	745	R	-2.5578	1.37133	6.54567	1	0.002731	0.99999	5.5215	0.651	-1.11351	0.478	control
P62330	ENST00000298316	160	D	-2.25786	1.10667	6.48	0.99	0.00269	0.71536	1.8853	0.489	-0.168918	0.51	control
P63316	ENST00000232975	150	Y	-1.65771	-0.426667	4.43667	0.873667	0.2898	0.67833	2.2915	0.796	-0.259984	0.654	control
Q01105	ENST00000372692	90	K	-1.27081	2.2	8.566	1	0.006096	0.99597	3.7394	0.383	-0.0327083	0.562	control
Q08188	ENST00000381458	688	S	0.376497	-0.727667	0.281	0.0613333	0.8349	2.9739e-06	2.9812	1.034	0.78032	0.815	control
Q13509	ENST00000315491	276	R	-1.67319	0.99	3.278	0.660333	0.003027	0.96761	3.3553	0.561	-0.762028	0.562	control
Q13554	ENST00000395749	217	E	-1.58046	0.936667	5.215	0.943	0.01378	0.73914	4.6542	0.162	-0.564894	0	control
Q13895	ENST00000230340	216	I	-0.851267	2.23	4.66967	1	0.1553	9.9642e-05	2.2303	0.922	0.600683	0.964	control
Q14833	ENST00000538487	602	T	-1.4076	-0.00333333	5.07767	0.666667	0.01167	0.99307	4.8639	0.895	-1.82736	0.826	control
Q15393	ENST00000302516	583	M	0.223518	2.05	9.115	1	0.002348	1	6.8685	0.711	-1.89875	0.79	control
Q15485	ENST00000291744	283	T	0.155743	-4.14667	-3.18467	0	3.432	3.5646e-11	-0.030946	0.891	0.757985	0.498	control
Q16531	ENST00000301764	114	R	-1.81883	0.72	5.793	0.996667	0.00309	0.99979	6.1876	0.88	-2.31128	0.542	control
Q16566	ENST00000282356	228	G	-1.07359	1.12	6.32667	0.998333	0.0214	0.50957	3.2262	0.721	-0.350427	0.725	control
Q16851	ENST00000337130	353	I	-2.0486	2.25	5.846	0.997333	0.006289	1.3543e-08	1.1534	0.985	-0.829041	0.581	control
Q2TBE0	ENST00000282251	782	P	1.92155	0.633333	6.599	0.932	0.04521	3.9267e-12	2.3866	1.043	-0.123315	1.023	control
Q53EL6	ENST00000280154	300	V	0.798547	1.296	6.79567	1	0.01111	3.3572e-07	1.8304	1.095	-0.759841	1.052	control
Q6P161	ENST00000330133	115	R	0.181193	-0.387	0.158667	0	1.571	0.022144	0.91656	0.967	0.283287	1.078	control
Q6P1X5	ENST00000378164	883	F	-1.26518	1.53713	6.609	1	0.01254	0.0025958	5.1898	0.825	-0.992611	0.703	control
Q86UY6	ENST00000377793	111	A	-2.03835	-0.00333333	5.58967	0.767	0.01072	9.7852e-09	0.68998	0.688	-0.254049	0.512	control
Q86V88	ENST00000288087	131	V	-1.08629	1.275	2.55667	0.988667	0.1667	1.9265e-05	0.52511	0.88	-0.0222451	0.88	control
Q8IVL8	ENST00000272852	113	I	0.15444	1.10767	5.64967	0.927333	0.1016	7.271e-21	-1.3233	0.828	0.399807	1.022	control
Q8N8Q3	ENST00000518137	119	M	0.153498	-0.7916	1.19233	0.654	1.507	1.0129e-09	0.45726	1.143	1.20508	1.042	control
Q8NFU5	ENST00000373935	398	G	-1.19023	1.65	4.50867	0.998	0.04504	0.96258	3.6202	0.895	-0.222498	0.52	control
Q8TEA1	ENST00000377304	191	L	-0.556977	-0.349333	0.990667	0.529	0.7763	4.9452e-19	-0.33932	0.908	-0.0976968	1.016	control
Q8WTS6	ENST00000274031	93	G	-1.94455	0.00333333	3.91333	0.666667	0.02125	0.0042257	2.3765	0.791	-0.110344	0.732	control
Q8WVQ1	ENST00000302345	243	E	-0.856542	0.07	3.772	0.999333	0.3518	2.5437e-06	0.75999	0.726	0.311706	0.633	control
Q93009	ENST00000344836	359	N	-0.915515	-0.00333333	5.21867	0.857667	0.00217	1	8.0351	0.468	-2.07031	0.444	control
Q96EY7	ENST00000254630	80	R	0.695913	1.48333	2.54667	0.933	0.2185	2.487e-22	1.1006	0.897	-0.495859	0.906	control
Q9BRJ7	ENST00000304301	108	V	-2.48852	-0.309	2.02467	1	0.5137	0.00012536	0.7634	0.607	-0.196098	0.663	control
Q9BXR0	ENST00000250237	341	A	-1.28286	0.116667	5.245	0.666667	0.0116	2.5932e-07	1.295	0.853	-0.912614	0.89	control
Q9BYI3	ENST00000432176	60	L	-0.778243	1.25667	5.06667	0.997667	0.03051	0.12103	3.5796	0.654	0.332794	0.82	control
Q9BYT8	ENST00000380985	388	V	2.03671	1.60533	2.72467	1	0.4479	3.9148e-12	2.0271	1.015	-0.387452	1.037	control
Q9HBH9	ENST00000250896	115	I	0.151752	0	5.22567	0.667	0.02743	1.3965e-05	2.3534	0.843	0.0122719	0.967	control
Q9NW15	ENST00000292246	489	G	-0.626349	-1.60667	0.624	0.348667	1.118	1.0162e-14	0.98584	0.777	0.722522	0.832	control
Q9UHL0	ENST00000263576	425	Y	0.778609	-0.7875	1.78567	0.671	0.4449	1.8125e-18	0.21415	1.087	-0.498664	0.98	control
Q9UI42	ENST00000222482	219	L	0.629421	2.48	3.30033	0.987667	0.7439	9.3852e-18	-0.047137	0.964	0.732365	0.9	control
Q9Y3C4	ENST00000272424	5	H	-1.34394	-1.82467	1.78833	0.978667	0.9128	0.00821	1.0304	0.816	0.106467	0.819	control
Q9Y5B9	ENST00000216297	278	R	-1.42171	1.67333	6.245	1	0.006053	1	7.1005	0.893	-1.10304	0.778	control
Q9Y5L0	ENST00000265388	348	R	-1.83752	2.12667	3.775	0.996333	0.007748	1.7546e-06	4.5606	0.596	-1.78952	0.648	control
Q9Y6E0	ENST00000376547	261	E	0.0091047	2.61667	5.51667	1	0.01495	0.011293	3.1345	0.815	-0.783116	0.733	control
A0AVT1	ENST00000322244	394	V	-0.813819	-0.00333333	2.436	0.667	0.3485	3.7296e-09	4.4263	0.968	-1.10399	0.863	control
A1A5B4	ENST00000332826	686	P	0.00585849	-2.48233	-1.332	0	2.027	8.4487e-16	2.0409	0.766	-0.453067	0.799	control
A1L453	ENST00000366757	168	P	1.61393	0.00333333	0.927667	0.564	0.1281	6.2675e-05	1.0231	1.083	1.30208	1.044	control
O00443	ENST00000265970	1299	I	-2.32269	0.0433333	6.12633	1	0.01634	0.010126	6.588	0.879	-1.11187	1.021	control
O14626	ENST00000309180	205	Q	-0.805683	1.416	1.01	0.474667	0.9469	0.00016964	0.9124	0.794	-0.518189	1.073	control
O14626	ENST00000309180	208	R	-1.03367	-0.505233	0.208333	0.00666667	0.6907	0.00016964	0.9124	0.827	-0.518189	0.995	control
O15060	ENST00000300101	625	R	-1.19434	1.50677	3.27433	0.871333	0.1059	0.00018848	2.0251	0.848	0.571938	0.762	control
O15146	ENST00000374448	853	H	-1.27376	2.8	4.09433	0.999667	0.2607	4.2474e-08	3.0708	1.145	0.472592	1.189	control
O15254	ENST00000356406	192	A	-0.158049	1.59633	4.78233	0.994667	0.07655	7.6016e-16	1.253	1.022	0.314514	0.93	control
O43187	ENST00000256458	441	S	0.24424	1.48933	1.50633	1	0.3832	2.6055e-19	0.39587	1.103	1.56986	0.753	control
O43897	ENST00000061240	748	T	-0.682225	-0.00333333	4.39667	0.666667	0.009716	0.17306	5.4362	0.732	-0.692376	0.708	control
O60469	ENST00000400454	710	N	-0.950399	0.00333333	5.25433	0.999667	0.01082	1	8.0664	0.487	-4.38783	0.699	control
O75019	ENST00000251372	301	Y	0.63675	-2.59667	-0.238	0	2.353	7.3933e-20	-2.1664	0.891	2.11408	0.862	control
O75077	ENST00000264377	329	V	-0.594395	3.35	5.063	1	0.107	0.99709	5.6861	0.765	-0.943547	0.854	control
O75123	ENST00000501748	322	N	-0.707983	-4.44	-3.67067	0	2.26	6.9313e-06	1.1369	0.728	-0.166892	0.45	control
O75309	ENST00000299752	590	D	-1.02753	-1.707	0.893667	0.343	1.27	3.6527e-25	0.12993	0.902	-0.726277	0.978	control
O75694	ENST00000231498	597	I	-0.179967	0.453333	2.32767	0.921333	0.6851	0.65349	6.5876	1.089	-2.49612	0.996	control
O75794	ENST00000281141	98	G	-0.284561	0.496667	6.011	0.996333	0.02233	1.1066e-05	2.2672	0.879	-0.258579	0.876	control
O94779	ENST00000524871	270	L	1.06921	1.43067	3.68033	0.912333	0.4764	6.1963e-05	4.6242	1.102	0.351224	0.865	control
O94808	ENST00000253778	309	T	-1.32611	1.56933	6.39467	1	0.0097	6.3867e-09	2.8517	0.951	-1.80312	1.051	control
O95259	ENST00000271751	400	I	-1.82737	0	5.19967	0.669667	0.006514	0.54625	4.4476	0.832	-1.87016	0.485	control
O95837	ENST00000341700	294	P	-0.36505	0.00333333	2.036	0.666667	0.4075	2.4256e-17	-0.89428	0.997	0.217675	0.917	control
O95922	ENST00000266254	131	P	-0.742794	0	5.04867	0.666667	0.08855	5.9095e-06	2.0282	0.709	-0.483669	0.657	control
P0DPA2	ENST00000368100	176	L	2.7636	-0.353	1.105	0.336667	1.003	0.00020192	2.0537	0.882	-0.266858	0.889	control
P11717	ENST00000356956	1582	R	-0.960992	-0.803333	0.876333	0.336333	0.9685	1	8.7149	0.738	-1.24618	0.694	control
P18428	ENST00000217407	288	T	0.0948196	-0.79	0.443667	0.637667	0.4382	4.1897e-15	0.27968	0.769	2.58697	0.965	control
P22223	ENST00000264012	552	Q	0.988166	-0.578667	-0.149667	0	2.443	2.7988e-10	2.2427	0.984	-0.457598	0.96	control
P35579	ENST00000216181	353	V	-0.722756	0.453233	1.63767	0.368	0.8885	1	9.1057	0.65	-3.23638	0.676	control
P40145	ENST00000286355	968	R	-1.49383	-1.39767	1.793	0.745333	0.184	1.7766e-06	4.3163	0.977	-1.7619	0.821	control
P45973	ENST00000209875	21	V	-1.07178	0.283333	5.079	0.666667	0.01035	0.93174	2.7098	0.812	-0.0078719	0.464	control
P46734	ENST00000342679	90	M	-1.38116	6.87	9.016	1	0.01085	0.022009	2.6021	0.942	2.20908	0.9	control
P48594	ENST00000341074	298	T	1.8631	-4.21	-3.32933	0	3.184	8.7622e-17	-1.8735	0.906	0.489309	0.967	control
P50502	ENST00000216218	169	R	-0.226239	1.58	4.40467	1	0.01684	0.66074	3.7487	0.736	-0.233743	0.776	control
P51511	ENST00000219271	360	E	-0.501846	-0.520167	4.03333	0.961	0.743	0.073354	3.7268	0.974	0.412454	1.303	control
P51805	ENST00000369682	267	A	-0.0186827	-2.79333	-1.04933	0	0.8082	0.054893	0.67634	0.873	-2.04945	0.902	control
P51817	ENST00000262848	183	D	-1.70501	-1.51467	2.66467	0.747667	0.6089	0.032585	1.804	0.682	-0.666002	0.601	control
P51888	ENST00000343110	224	M	-0.171726	3.26	4.416	1	0.4374	4.7067e-05	0.8992	0.68	0.395276	0.843	control
P55160	ENST00000293373	954	K	0.229064	3.65667	7.05	0.999667	0.4254	0.85489	5.8805	0.85	-1.24554	0.883	control
P58005	ENST00000536441	175	Q	-0.834043	2.95	5.319	1	0.3213	0.68496	3.7809	0.625	-0.481325	0.698	control
Q08462	ENST00000338316	438	A	-1.18627	1.3	2.41933	0.717667	0.3547	0.99898	5.8893	0.529	-1.46596	0.214	control
Q12788	ENST00000568546	465	G	1.46774	-4.18	-1.10567	0	2.281	9.4054e-11	2.969	0.973	0.846411	0.858	control
Q13045	ENST00000327031	1094	S	3.29966	0.768	5.10167	1	0.01208	5.5313e-12	4.2338	0.958	-1.00581	0.943	control
Q13228	ENST00000368868	398	R	-1.00772	2.45333	2.933	0.990333	0.02546	3.2268e-16	0.35422	0.889	0.274061	0.702	control
Q13275	ENST00000002829	590	R	-2.35075	-1.25667	1.54667	0.967333	0.4299	0.99989	5.7472	1.042	-1.01667	1.066	control
Q13277	ENST00000337979	199	K	-0.474702	-0.760667	4.26233	1	0.2857	0.041297	2.8468	0.873	0.219239	0.961	control
Q13685	ENST00000248450	343	I	-0.309687	3.17333	5.30967	1	0.06411	0.76172	3.5905	0.815	-0.20141	0.754	control
Q13823	ENST00000373062	299	R	-1.28682	2.36667	4.49267	0.999667	0.01258	6.52e-05	3.8529	0.945	-0.504138	1.096	control
Q14520	ENST00000351270	232	M	2.52807	3.68	3.63467	1	0.4095	1.9637e-15	0.68968	0.97	0.8767	1.094	control
Q14590	ENST00000291182	267	E	1.69859	-2.11333	-0.611667	0	1.865	3.3787e-10	1.5434	1.024	-0.218911	0.971	control
Q14590	ENST00000291182	318	R	0.274055	1.66067	0.809667	0.356667	1.128	3.3787e-10	1.5434	0.904	-0.218911	1.027	control
Q16518	ENST00000262340	347	R	0.238612	1.86033	2.862	0.832667	0.129	6.4889e-14	1.0736	0.889	-0.390418	0.97	control
Q16706	ENST00000261483	146	G	-1.34706	0.64	6.67033	0.935333	0.03747	1.6205e-10	3.9761	0.683	-1.22838	0.545	control
Q2TAA2	ENST00000497473	134	T	-0.272823	0.986667	3.564	0.667	0.1972	0.0034427	1.792	0.862	-0.0267754	1.071	control
Q3SXZ7	ENST00000375938	341	N	-0.110987	0.396667	5.30067	0.888	0.02293	3.1982e-18	0.31805	0.772	1.14024	0.955	control
Q4VNC0	ENST00000342358	940	V	0.4287	-2.91667	0.873333	0.101	0.9785	2.4077e-49	-0.44478	1.078	0.630374	0.873	control
Q5BKY1	ENST00000361484	110	L	1.6892	1.38667	5.41	0.859667	0.03661	0.43469	1.7532	0.966	0.124425	1.034	control
Q5T619	ENST00000339948	514	R	1.15061	-2.87667	-1.48567	0	2.604	1.1993e-12	-0.5406	0.979	1.04541	0.838	control
Q5T6X5	ENST00000310357	427	R	2.20447	-0.654667	0.743667	0.321667	0.9937	5.5919e-17	0.30111	1.058	1.74064	1.17	control
Q5VZM2	ENST00000262850	165	H	0.154863	0.703333	5.426	0.993333	0.004704	0.8363	3.0739	0.665	-0.619802	0.612	control
Q6TCH7	ENST00000512733	196	T	-1.31323	0	3.588	0.667	0.1327	3.7364e-05	1.8326	0.862	-0.873406	0.971	control
Q6UVM3	ENST00000294725	313	L	-0.723708	-1.28	3.61333	0.680667	0.01416	0.041658	5.7399	0.698	-2.05531	0.644	control
Q6UVM3	ENST00000294725	910	T	-0.907916	1.53247	2.19767	0.991333	0.387	0.041658	5.7399	0.761	-2.05531	0.804	control
Q6UW01	ENST00000267406	121	R	0.0868369	-1.72733	0.948	0.299	0.5552	0.00066248	0.97337	0.953	0.171914	0.979	control
Q6UW60	ENST00000300954	331	V	1.0529	-1.77367	0.981	0.0936667	0.5903	1.3398e-12	1.725	0.906	0.747984	0.815	control
Q6ZMV9	ENST00000287152	102	G	0.90109	0.00333333	5.14067	0.918	0.03173	3.0905e-27	0.92665	0.839	0.648636	0.935	control
Q7L2E3	ENST00000445061	478	E	-1.32865	1.10333	3.34067	1	0.6934	1	6.6201	0.697	-2.07799	1.181	control
Q86SJ2	ENST00000266581	245	R	0.864308	-0.943333	1.653	0.657	0.7148	0.59743	2.5858	0.876	-0.792957	0.923	control
Q86UN2	ENST00000331238	237	Q	-1.65446	-0.44	2.77733	0.99	0.5666	0.96024	2.9407	0.667	-0.199225	0.802	control
Q8IZH2	ENST00000264951	60	I	0.872827	2.60233	6.08833	1	0.0166	1	8.0813	1.105	-0.966575	1.038	control
Q8N0Z8	ENST00000379031	260	S	0.345779	2.04333	-0.159333	0	1.059	2.6543e-20	-3.2131	0.949	0.3517	0.747	control
Q8N4N3	ENST00000564996	547	R	0.762994	2.17	2.221	0.998667	0.6241	0.80696	3.6727	0.791	-1.59845	1.001	control
Q8ND71	ENST00000307271	453	A	-0.848382	0	1.03433	0.666333	0.1898	7.1512e-05	1.6096	0.846	0.135508	0.732	control
Q8NDL9	ENST00000360131	220	R	0.549753	1.524	3.52733	0.998333	0.07658	2.3696e-08	3.2286	0.829	-0.878268	0.97	control
Q8TAF7	ENST00000588268	462	I	0.0915619	0.0909333	-0.183333	0	1.493	3.9571e-08	1.4941	1.018	0.613493	0.87	control
Q8TE73	ENST00000265104	1883	R	-0.991069	0.156667	3.74	0.722333	0.02016	4.8607e-64	5.6079	0.935	1.6243	0.997	control
Q8WXR4	ENST00000408978	333	P	1.02468	1.543	2.52633	1	0.5062	2.0329e-36	1.6083	0.919	1.35355	0.94	control
Q8WXX0	ENST00000312428	3295	R	-1.28177	-4.33	-0.760333	0	2.598	1.3505e-71	3.5006	0.981	1.09355	0.945	control
Q8WZA2	ENST00000397081	597	V	0.144915	1.9355	2.671	0.987	0.3731	0.99218	6.254	0.858	-0.906069	0.811	control
Q8WZA2	ENST00000397081	661	R	-0.948718	2.46667	3.08533	1	0.2441	0.99218	6.254	0.973	-0.906069	0.97	control
Q969N4	ENST00000275200	66	T	1.18801	0.417	1.21533	0.0476667	0.8115	0.00028158	0.54694	0.811	0.437453	0.963	control
Q969X0	ENST00000280571	86	L	-1.13783	-2.72233	0.456	0.072	1.538	0.00389	1.2708	0.836	-0.0831628	0.764	control
Q96MS0	ENST00000397801	505	T	-0.256615	-0.71	2.97667	0.666667	0.206	1.9977e-15	3.4815	0.816	0.445263	1.02	control
Q96PF1	ENST00000452443	266	W	-1.17283	2.85	7.77033	1	0.315	7.8438e-20	0.68057	0.758	1.32223	0.836	control
Q99487	ENST00000374282	361	L	-1.08601	-0.03	2.643	0.666667	0.07542	3.8282e-09	1.1582	0.928	0.666915	0.963	control
Q99578	ENST00000326695	85	R	-1.14176	-0.101667	2.079	0.887667	0.08797	0.00063244	0.95012	0.699	-0.277323	0.724	control
Q99755	ENST00000368888	213	M	-1.31576	2.2	9.06167	1	0.02383	0.0020938	3.6092	0.465	-0.269203	0.709	control
Q9BV94	ENST00000374492	320	P	-1.92363	2.434	6.99733	1	0.01744	6.8274e-07	2.5052	0.844	-0.349024	0.817	control
Q9BYT1	ENST00000370351	324	V	-0.0837395	-1.94	1.55167	0.405	1.02	6.0979e-17	0.026527	0.814	0.543513	0.847	control
Q9BZM6	ENST00000229708	97	V	1.31491	-3.52333	-2.27467	0	5.325	6.885e-07	0.30016	1.011	0.0175844	1.011	control
Q9GZR1	ENST00000447266	775	G	-0.949084	3.11333	5.997	1	0.2001	0.99998	6.4239	0.855	0.169245	0.821	control
Q9H112	ENST00000377009	38	M	3.98733	-2.42967	-0.689333	0	1.76	7.8838e-05	-0.10457	0.823	0.382633	0.922	control
Q9H1V8	ENST00000331565	435	V	-1.58654	-0.36	6.09833	0.999333	0.01035	0.50353	3.8574	0.751	-1.2702	0.729	control
Q9H7R0	ENST00000242804	548	E	-0.296815	-2.8477	-3.43	0	3.339	0.03048	1.1262	1.012	1.58423	0.771	control
Q9H7Z7	ENST00000338961	215	E	-0.264161	4.36	3.832	0.999	0.4039	2.361e-09	0.67557	0.892	-0.296224	0.817	control
Q9HAK2	ENST00000520164	121	T	-0.249245	0	4.74167	0.666667	0.0454	0.99976	4.9705	0.653	-1.07367	1.006	control
Q9HD23	ENST00000378386	297	E	-1.11249	1.09667	5.749	0.999	0.08231	1.9516e-08	1.6677	0.888	-0.173607	0.851	control
Q9HDC9	ENST00000217456	257	R	-1.63071	-2.03	0.753333	0.335	0.5939	9.3261e-11	0.56579	0.756	0.254538	0.905	control
Q9NP86	ENST00000293255	59	T	0.401435	0.00333333	3.26633	0.666667	0.05425	0.0047939	1.382	0.892	0.679111	0.911	control
Q9NRR2	ENST00000234798	176	P	2.0797	-0.759	0.125	0.22	0.957	7.5883e-15	-2.4452	1.001	1.32614	1.053	control
Q9P255	ENST00000456783	122	F	1.92193	-1.6226	0.0486667	0.0233333	2.537	0.18998	0.93395	0.921	1.07199	0.795	control
Q9P265	ENST00000301180	672	T	-1.37456	0.35	2.38533	0.795333	0.3435	0.99924	7.3021	0.835	-2.5338	0.973	control
Q9P2F9	ENST00000299237	222	R	-1.16233	0.59	3.99	0.697	0.02016	0.99285	3.8437	0.731	-0.537872	0.776	control
Q9UBM7	ENST00000355527	70	G	0.676043	-0.946667	0.912667	0.132	1.152	3.949e-13	0.30835	0.849	1.48034	0.914	control
Q9UBM7	ENST00000355527	200	Y	-0.615294	1.83667	3.94267	0.999667	0.3321	3.949e-13	0.30835	0.869	1.48034	1	control
Q9UBZ4	ENST00000374987	85	F	-1.1553	1.83667	3.94367	1	0.3719	0.97302	3.0929	1.076	0.856087	0.829	control
Q9UEY8	ENST00000356080	380	N	0.346991	1.83333	6.05167	0.996667	0.01726	0.9988	5.0423	1.035	-0.0781733	0.895	control
Q9UIA0	ENST00000248901	202	P	-0.543491	3.12	6.60767	1	0.02088	0.00077316	2.9689	0.914	-0.660493	0.894	control
Q9UJ14	ENST00000336431	216	E	1.38499	2.60333	2.35967	1	0.8542	0.98393	4.4169	1.045	-0.303882	1.139	control
Q9UL17	ENST00000177694	219	L	-1.28846	-1.44	1.23933	0.784333	0.9129	0.99636	4.0405	0.62	-0.242803	0.972	control
Q9UQB3	ENST00000304623	1020	R	-1.71658	0.854667	4.29267	1	0.009265	1	7.207	0.899	-2.72864	0.47	control
Q9Y2E4	ENST00000280886	1206	P	-2.35957	0	5.74967	0.666667	0.01299	1	8.0083	0.629	-4.46207	0.642	control
Q9Y6I7	ENST00000262394	228	M	0.669528	0.242	3.31633	1	0.5251	0.42292	3.4505	0.917	-0.565676	0.841	control
Q9Y6S9	ENST00000555647	450	Y	-0.145065	1.92	6.75733	1	0.07381	1.2741e-07	1.91	0.928	1.36676	0.839	control
A5PLL1	ENST00000338682	76	D	1.35698	0.00333333	3.949	0.680333	0.05696	1.8309e-14	-1.3432	0.928	0.0852157	0.865	control
A6NF89	ENST00000358433	257	Y	2.51228	1.32267	2.897	0.627333	0.649	0.022211	0.91857	0.946	1.52643	0.968	control
O14776	ENST00000296702	1080	R	-0.621671	3.19333	5.34233	0.980667	0.01253	0.99996	6.4653	0.731	-1.7625	0.991	control
O14777	ENST00000261597	288	K	-1.45483	0.923333	1.979	0.997667	0.6542	1.1423e-07	3.0263	0.623	-0.78546	0.588	control
O43264	ENST00000200135	83	R	-0.938399	-0.31	2.046	0.911	0.4571	0.0014855	3.8141	0.966	-0.516165	1.129	control
O43749	ENST00000304646	176	H	5.06321	2.429	0.863333	0.0346667	0.8055	3.5616e-06	-2.4649	0.939	1.00105	0.949	control
O60494	ENST00000377833	1071	N	0.686941	0.008	5.66967	0.426333	0.7642	4.6292e-42	5.62	0.966	3.86954	0.974	control
O60721	ENST00000261892	1008	G	-1.24227	0.643333	7.31567	1	0.05033	9.2153e-05	3.6525	0.944	0.0271032	0.591	control
O75387	ENST00000278426	116	A	-0.616022	-1.15333	2.15233	0	1.255	8.0343e-06	2.564	1.036	-0.443839	0.746	control
O75691	ENST00000261637	125	H	1.54586	1.32333	5.227	0.999667	0.0761	3.0008e-15	6.9681	0.977	0.614768	0.942	control
O75800	ENST00000231749	436	G	-0.0879725	0.0116667	2.95667	0.0813333	1.367	2.3034e-07	2.1247	1.024	0.576629	1.014	control
O76015	ENST00000246646	270	N	1.50277	-2.59733	2.79467	0	3.005	3.9395e-09	0.80969	0.821	0.371842	0.848	control
O94972	ENST00000262294	65	N	0.425586	0.2	4.56267	1	0.01009	9.7042e-12	3.8506	0.868	-1.22662	1.097	control
O95006	ENST00000408955	257	F	1.19315	-1.53667	0.274	0.000666667	1.815	2.9273e-05	0.11328	0.901	0.189873	0.877	control
P06133	ENST00000305107	113	Q	0.971193	-1.04167	-0.708	0	2.884	4.3777e-09	0.83773	0.976	0.0956785	0.929	control
P10586	ENST00000359947	342	G	0.587372	1.45333	6.43267	0.675	0.02339	1	7.856	0.908	-3.8288	0.908	control
P12111	ENST00000295550	146	I	-0.666997	-1.97	3.24133	0.815667	0.5925	1.8131e-20	5.6527	0.994	1.68638	0.903	control
P20719	ENST00000222726	217	N	-1.93737	2.53133	8.41467	1	0.01204	0.0029693	1.1257	0.774	-0.50538	0.424	control
P24043	ENST00000421865	299	D	-0.0599925	1.82333	4.77833	1	0.3466	2.4118e-47	4.5036	0.827	-1.52026	0.73	control
P25391	ENST00000389658	162	R	0.828125	-0.32	6.623	0.800333	0.1874	3.2248e-32	5.539	0.858	1.0257	0.894	control
P29536	ENST00000367288	372	D	-1.81076	0.00333333	1.41967	0.887	0.0399	0.87057	3.1731	0.812	0.744392	0.488	control
P35968	ENST00000263923	821	P	-0.4416	1.08667	4.734	0.811333	0.3557	0.99982	6.7268	0.985	0.237507	0.987	control
P39086	ENST00000399907	555	I	-0.241805	0	2.99633	0.999	0.01993	1.1948e-09	3.0338	0.874	-0.903107	0.809	control
P40425	ENST00000375050	200	T	-1.11653	-0.08	4.034	0.666667	0.05623	0.99532	3.9687	1.053	-0.290913	1.031	control
P51686	ENST00000357632	291	V	-0.570499	-3.83	-1.06	0	2.143	0.0041986	1.3116	0.902	0.145513	1.031	control
P54296	ENST00000262113	1072	I	0.682075	-1.58333	1.77633	0.318333	0.9603	7.0086e-85	-5.3011	1.084	4.62635	0.997	control
P78539	ENST00000378533	266	N	0.282815	-0.366667	5.13867	0.878667	0.2905	0.0030756	2.2453	1.072	1.93602	0.977	control
Q01167	ENST00000335255	262	S	-2.03132	1.976	5.497	1	0.01474	0.025464	3.05	0.757	-0.207667	0.622	control
Q08AM6	ENST00000261776	127	A	-1.79342	0	4.662	0.667	0.08896	0.18554	4.292	0.699	-1.22584	0.89	control
Q12913	ENST00000418331	721	S	-0.162837	-0.979	0.127	0.009	1.02	1.2879e-11	3.9159	0.873	0.175804	1.026	control
Q12913	ENST00000418331	1238	H	-1.64946	0.00333333	5.71133	0.922667	0.03622	1.2879e-11	3.9159	0.96	0.175804	0.95	control
Q13136	ENST00000253925	389	P	-0.684674	0.00333333	3.05067	0.666667	0.09263	1	7.6853	0.726	-0.981558	0.812	control
Q13635	ENST00000331920	765	L	-0.793683	0.58	6.19867	0.776333	0.02424	1	7.2534	0.857	-0.817735	0.699	control
Q13702	ENST00000298854	45	V	-0.8233	2.123	5.94733	1	0.05772	0.0015148	2.4111	0.967	-0.209689	1.018	control
Q13753	ENST00000264144	118	P	1.4017	-0.00333333	0.533333	0.588	0.8455	2.8791e-12	3.8336	1.063	1.33931	1.254	control
Q14005	ENST00000302987	1140	T	-1.83308	0.264667	4.42433	1	0.1741	1.2449e-10	3.3547	0.59	-0.156145	0.919	control
Q15643	ENST00000267622	266	E	0.232419	0.972333	2.23333	1	0.05039	1.714e-12	5.7216	0.975	1.03958	1.085	control
Q16206	ENST00000338144	187	R	-1.24431	0.793333	5.07933	0.810667	0.06991	1.5327e-06	1.9586	0.982	-0.963092	1.022	control
Q2M2I5	ENST00000264651	251	L	0.238219	0.803333	4.01833	0.666667	0.1639	1.3371e-16	-0.12494	1.041	0.32217	1.3	control
Q2PPJ7	ENST00000202677	1236	T	-2.05191	0.826667	4.22633	0.994333	0.06116	3.0325e-17	4.9798	1.094	-0.254103	1.078	control
Q330K2	ENST00000396124	237	M	1.30926	0.813667	6.26233	1	0.2188	9.0736e-08	0.95042	0.975	-0.0184967	0.904	control
Q5C9Z4	ENST00000275820	692	V	1.16625	0.00333333	5.065	0.842	0.0715	4.1868e-10	1.9888	1.018	0.649416	1.03	control
Q5VTT5	ENST00000374434	786	S	-0.666026	0.0666667	2.395	0.666667	0.03262	1.4264e-47	0.72591	1.01	3.58923	0.955	control
Q6AWC2	ENST00000403733	333	A	0.812399	-0.633	3.27033	0.893667	0.292	1.5899e-07	4.2702	0.85	0.275306	0.941	control
Q6IB77	ENST00000344743	246	V	2.93997	-2.72667	1.35567	0	2.254	3.6418e-08	-0.21292	1.007	0.850623	1.016	control
Q6P3X3	ENST00000317907	533	K	-0.773712	0.926667	5.593	1	0.1469	4.9343e-14	2.8185	1.007	0.0789601	0.854	control
Q6P996	ENST00000396410	170	Y	1.0739	0.602	2.73667	0.998667	0.9155	3.4641e-12	2.3491	1.03	0.600523	0.816	control
Q6V1P9	ENST00000357232	1112	G	0.337143	0.591667	4.24033	0.061	2.448	7.4152e-47	1.338	0.921	2.90557	1.121	control
Q6ZNE5	ENST00000247178	441	P	-1.20926	1.04333	5.87867	0.714	0.02885	0.17435	3.7057	0.789	-0.450554	1.116	control
Q6ZPD8	ENST00000333026	161	P	0.756098	0.186667	3.20933	0.666667	0.2262	5.5267e-11	-0.33204	1.008	-0.429861	0.96	control
Q6ZVH7	ENST00000343063	306	T	0.0371508	-0.34	-0.298333	0.582	0.4444	2.535e-10	1.8279	0.973	2.69983	1.049	control
Q7Z7A1	ENST00000373855	601	E	-1.35387	1.28567	5.34767	1	0.363	1.8908e-54	2.6183	0.958	-0.451631	1.147	control
Q86TI0	ENST00000261439	923	R	0.208567	0.951667	3.80433	0.997	0.0258	1.8584e-13	3.4567	0.932	-0.243298	0.906	control
Q86XM0	ENST00000381624	148	G	0.552901	-3.96	-1.85467	0	4.312	7.5066e-15	1.9747	1.101	1.58331	1.314	control
Q8IWA0	ENST00000314761	84	L	-0.260849	0.939667	3.025	0.889667	0.1499	1.7127e-05	4.0702	0.756	0.316858	0.833	control
Q8IYS0	ENST00000358160	442	R	-1.51435	-0.994667	1.04767	0.653	0.6974	5.6287e-21	1.142	1.028	0.256722	0.983	control
Q8N0Z3	ENST00000295872	354	R	-0.373686	0	-0.268667	0.666	0.1059	4.407e-15	2.1532	0.964	0.0217909	0.896	control
Q8N148	ENST00000418316	228	S	0.0315421	-0.643333	0.394667	0.00933333	0.5968	0.0002477	-0.29368	0.888	1.02824	1.193	control
Q8N1F7	ENST00000308159	222	D	0.0794314	3.67	5.401	0.998333	0.4601	1.7535e-06	4.0526	0.896	-0.68706	0.972	control
Q8N448	ENST00000316334	669	P	-0.774617	2.226	4.67933	1	0.09718	7.3132e-06	2.9089	0.929	-0.197823	0.642	control
Q8N609	ENST00000310754	214	Y	0.308452	-0.213333	0.140333	0.996333	1.113	0.0066436	0.9048	0.968	-0.461018	0.717	control
Q8N961	ENST00000435224	793	D	0.750656	1.0202	3.14033	0.99	0.6928	0.0046627	4.3785	0.812	-0.754078	0.762	control
Q8NEM0	ENST00000344683	59	T	2.91703	-0.37	5.19333	0.682667	0.04908	7.76e-30	-4.7599	0.907	2.56787	0.937	control
Q8NEZ3	ENST00000399820	388	V	-2.27266	2.15	7.06433	1	0.01711	4.632e-11	4.679	0.925	-0.18143	1.14	control
Q8NGM8	ENST00000309154	134	M	-0.2663	0.636667	0.485	0.905	0.6069	8.2424e-05	-0.080662	0.943	0.27266	1.053	control
Q8NGQ4	ENST00000316770	124	Y	1.52141	-0.56	2.68533	0.618333	0.9608	7.5216e-05	-0.13	1.009	0.115364	0.945	control
Q8NGS2	ENST00000335302	212	M	-0.404178	-2.51667	-0.956	0	2.534	0.093349	0.036369	0.822	0.292966	0.605	control
Q8NGS4	ENST00000334726	122	R	0.182295	-2.89533	0.555333	0.524667	0.5076	1.2757e-05	-0.28394	1.045	0.83328	1.05	control
Q8NH09	ENST00000310194	24	R	0.604407	2.12433	1.42933	0.224	1.202	1.4449e-06	-0.60031	0.955	0.952155	0.826	control
Q8TDV5	ENST00000276218	93	V	-0.736367	1.19267	3.76033	1	0.2166	0.0086183	1.059	0.928	-0.330144	0.9	control
Q8TDY4	ENST00000336689	648	V	0.20688	-4.29333	2.962	0.000333333	2.045	8.33e-12	3.2507	0.912	-0.0481872	0.998	control
Q8TEA7	ENST00000273980	588	H	1.99295	1.71667	5.74	1	0.05601	2.0935e-15	2.2773	0.838	-0.591459	0.893	control
Q8TEQ0	ENST00000566228	608	R	1.14432	1.26667	4.116	0.998333	0.01526	2.6167e-10	-1.7929	0.884	-0.469799	0.87	control
Q8TER0	ENST00000310397	1052	A	-1.25279	-1.12	1.13333	0.281	1.026	0.66246	6.0575	1.11	-0.984516	0.966	control
Q8WVD5	ENST00000265981	162	R	-1.57407	-0.313333	5.40567	0.980667	0.1348	9.0192e-05	1.1837	0.775	0.138799	0.744	control
Q8WXG6	ENST00000311027	1468	R	-1.54019	-0.343333	3.27633	0.666667	0.01074	1.5363e-14	4.8737	0.931	-2.09448	0.988	control
Q92783	ENST00000377524	331	H	0.73079	0.513333	5.06367	1	0.1606	0.85048	4.0531	1.035	-0.921675	1.097	control
Q92832	ENST00000357134	459	R	0.937867	0.759667	3.568	0.979667	0.1388	8.6694e-12	2.952	1.023	1.05651	0.958	control
Q96P71	ENST00000246190	327	S	-0.553208	4.78	2.59	0.998667	0.625	2.751e-05	2.1757	0.846	0.472135	1.214	control
Q9BVJ6	ENST00000394422	719	P	-0.372141	1.88667	5.008	0.988333	0.07951	0.99983	4.8365	0.716	0.454447	0.952	control
Q9C026	ENST00000298355	492	V	-1.24136	0.06	5.72033	0.867	0.01049	0.99973	4.7245	0.679	-1.42517	0.5	control
Q9H0E9	ENST00000254900	778	L	-1.69111	0.593333	5.925	1	0.03647	1.5564e-07	4.7486	0.419	-0.957317	0.643	control
Q9H0J9	ENST00000263549	664	F	-1.77713	0	-2.13467	0.939	0.08328	9.2524e-08	2.6072	0.873	-0.177518	0.886	control
Q9HCE6	ENST00000361221	510	V	-0.312633	1.87833	0.915333	0.885333	0.9256	0.00047308	5.0593	0.919	-0.797231	0.692	control
Q9NQY0	ENST00000276416	189	S	0.61162	1.50667	3.418	1	0.009031	5.8224e-13	-0.31257	0.93	0.668481	0.831	control
Q9NS15	ENST00000301873	952	D	-0.968722	1.62413	1.62567	1	0.3038	0.68647	5.8881	0.735	-0.94215	0.844	control
Q9NS68	ENST00000382258	55	G	-0.446476	2.08	4.4	1	0.08078	0.032926	2.3252	0.758	-0.269985	0.611	control
Q9NSB4	ENST00000257974	432	C	-0.198481	-0.333333	1.34167	0	1.637	4.6454e-18	-0.5275	0.795	1.35535	0.766	control
Q9NUQ3	ENST00000380122	267	Q	-1.55416	1.33833	6.04867	1	0.07099	0.99845	4.0223	0.883	0.00194319	0.936	control
Q9NVT9	ENST00000276569	83	M	0.810823	3	4.04567	1	0.008626	0.76284	2.9	0.948	0.0394543	0.91	control
Q9NZM3	ENST00000355123	1116	G	-0.047619	1.92967	4.52467	0.989667	0.6422	9.7511e-13	5.998	0.927	-0.236759	1.097	control
Q9NZV1	ENST00000280527	363	V	-0.051747	0.00333333	4.52333	0.722333	0.114	0.99971	5.7532	0.98	-0.765498	0.937	control
Q9P215	ENST00000367875	366	T	-1.40358	0.193333	1.96533	0.670333	0.2414	0.89187	3.8736	0.853	0.0905282	0.864	control
Q9P243	ENST00000377838	474	R	1.74922	0.573333	-0.123	0.627667	0.3772	1.275e-08	3.6649	0.966	-0.225957	0.928	control
Q9P253	ENST00000220509	675	R	-0.106573	1.27333	3.64933	1	0.2483	0.4761	4.3779	0.991	-1.01981	1.125	control
Q9P2K2	ENST00000281741	439	T	-0.678598	-1.13667	0.865333	0.248333	0.899	9.949e-06	3.3402	1.148	0.0962993	0.992	control
Q9UGL1	ENST00000367265	70	W	-2.54121	2.27	3.975	1	0.06242	7.9102e-15	4.9614	0.745	-2.30264	0.938	control
Q9UHG3	ENST00000433351	442	P	-0.0746753	0	2.56567	0.666667	0.4222	2.2481e-15	-0.17368	1.008	0.739861	1.023	control
Q9UNA1	ENST00000274498	222	G	0.647529	-2.6793	1.55267	0.667	0.6331	0.99661	5.4542	0.802	-1.39737	0.955	control
Q9UNA1	ENST00000274498	300	M	0.30034	2.25	7.26533	1	0.06153	0.99661	5.4542	0.918	-1.39737	0.721	control
Q9UPY6	ENST00000335327	86	T	0.222137	-0.3	4.49833	0.667667	0.05413	0.54018	3.2677	0.906	-0.00210125	0.694	control
Q9Y2P5	ENST00000263093	625	T	1.10402	-5.56	4.449	0	1.2	8.3678e-15	0.69365	1.091	0.379339	1.029	control
Q9Y585	ENST00000381951	162	L	0.700384	-0.0243333	0.0976667	0	1.66	0.027183	1.0519	1.017	0.537583	1.048	control
Q9Y5Q9	ENST00000263956	485	L	-0.879265	2.05333	4.89133	1	0.1475	6.9686e-07	3.8246	1.027	-1.04665	0.839	control

## Sheet: description
Interspecies conservation and intra-human constraint scores of de novo variants
uniprot_id: UniProt ID
enst_id: Ensembl transcript ID
uniprot_pos: sequence position of the variant
uniprot_aa: reference (wild-type) amino acid
label: whether the variant was found in a "case" or a "control" subject
