# Supplementary material for: The 3D mutational constraint on amino acid sites in the human proteome
Source: Nat Commun. 2022 Jun 7;13:3273. doi: 10.1038/s41467-022-30936-x (PMC9174330; doi:10.1038/s41467-022-30936-x)
Supplement: Supplementary file 4 — Supplementary Data [file 41467_2022_30936_MOESM4_ESM.zip › supplementary_data/Supplementary_Data_12.xlsx]

## Sheet: constraint_score_sources
Score	Source
RVIS	http://genic-intolerance.org/download
MTR	http://biosig.unimelb.edu.au/mtr-viewer/downloads
MTR3D	http://biosig.unimelb.edu.au/mtr3d/datasets
pLI	gs://gnomad-public/release/2.1.1/constraint/gnomad.v2.1.1.lof_metrics.by_transcript.txt.bgz
Missense Z	gs://gnomad-public/release/2.1.1/constraint/gnomad.v2.1.1.lof_metrics.by_transcript.txt.bgz
phyloP	https://hgdownload.soe.ucsc.edu/goldenPath/hg38/phyloP100way/
phastCons	https://hgdownload.soe.ucsc.edu/goldenPath/hg38/phastCons100way/
GERP++	https://personal.broadinstitute.org/konradk/loftee_data/GRCh38/

## Sheet: description
Sources of interspecies conservation and intraspecies constraint scores.
