# Supplementary material for: The 3D mutational constraint on amino acid sites in the human proteome
Source: Nat Commun. 2022 Jun 7;13:3273. doi: 10.1038/s41467-022-30936-x (PMC9174330; doi:10.1038/s41467-022-30936-x)
Supplement: Supplementary file 4 — Supplementary Data [file 41467_2022_30936_MOESM4_ESM.zip › supplementary_data/Supplementary_Data_5.xlsx]

## Sheet: extremely_constrained_proteins
uniprot_id	enst_id	uniprot_pos	uniprot_aa	cosmis	p_value
P07437	ENST00000327892	1	M	-2.41653	0.0037
P07437	ENST00000327892	2	R	-1.87989	0.0312
P07437	ENST00000327892	3	E	-3.10815	9.999e-05
P07437	ENST00000327892	4	I	-3.13217	9.999e-05
P07437	ENST00000327892	5	V	-3.16173	9.999e-05
P07437	ENST00000327892	6	H	-3.3987	9.999e-05
P07437	ENST00000327892	7	I	-2.67512	0.0007999
P07437	ENST00000327892	8	Q	-2.49482	0.002
P07437	ENST00000327892	9	A	-2.29243	0.006099
P07437	ENST00000327892	10	G	-2.90459	0.0005
P07437	ENST00000327892	11	Q	-2	0.0225
P07437	ENST00000327892	12	C	-2.20385	0.009099
P07437	ENST00000327892	13	G	-2.31449	0.006199
P07437	ENST00000327892	14	N	-2.61227	0.0022
P07437	ENST00000327892	15	Q	-2.56825	0.0028
P07437	ENST00000327892	16	I	-2.44911	0.0042
P07437	ENST00000327892	17	G	-2.40974	0.0045
P07437	ENST00000327892	18	A	-2.22816	0.009999
P07437	ENST00000327892	19	K	-2.86465	0.0003
P07437	ENST00000327892	20	F	-2.76903	0.0008999
P07437	ENST00000327892	21	W	-2.57708	0.0016
P07437	ENST00000327892	22	E	-2.14638	0.009699
P07437	ENST00000327892	23	V	-2.40456	0.0032
P07437	ENST00000327892	24	I	-2.32815	0.005199
P07437	ENST00000327892	25	S	-2.56036	0.0011
P07437	ENST00000327892	26	D	-2.49102	0.003
P07437	ENST00000327892	27	E	-2.77556	0.0006999
P07437	ENST00000327892	28	H	-2.67941	0.0005999
P07437	ENST00000327892	29	G	-2.80574	0.0006999
P07437	ENST00000327892	30	I	-2.83262	0.0004
P07437	ENST00000327892	31	D	-2.20353	0.009199
P07437	ENST00000327892	32	P	-2.1076	0.0137
P07437	ENST00000327892	33	T	-2.02741	0.0162
P07437	ENST00000327892	34	G	-2.44432	0.0035
P07437	ENST00000327892	35	T	-2.65937	0.0007999
P07437	ENST00000327892	36	Y	-2.95009	0.0004
P07437	ENST00000327892	37	H	-2.40051	0.0038
P07437	ENST00000327892	38	G	-2.24177	0.007399
P07437	ENST00000327892	39	D	-1.88537	0.0313
P07437	ENST00000327892	40	S	-2.25116	0.006699
P07437	ENST00000327892	41	D	-1.87965	0.0312
P07437	ENST00000327892	42	L	-2.79251	0.0006999
P07437	ENST00000327892	43	Q	-2.83997	0.0003
P07437	ENST00000327892	44	L	-2.78319	0.0004
P07437	ENST00000327892	45	D	-2.57876	0.0018
P07437	ENST00000327892	46	R	-2.75906	0.0007999
P07437	ENST00000327892	47	I	-2.80355	0.0007999
P07437	ENST00000327892	48	S	-2.6532	0.0012
P07437	ENST00000327892	49	V	-3.08595	0.0003
P07437	ENST00000327892	50	Y	-2.99239	9.999e-05
P07437	ENST00000327892	51	Y	-2.76582	0.0005999
P07437	ENST00000327892	52	N	-2.4618	0.0031
P07437	ENST00000327892	53	E	-1.7669	0.0448
P07437	ENST00000327892	54	A	-2.34502	0.0042
P07437	ENST00000327892	55	T	-1.45732	0.1196
P07437	ENST00000327892	56	G	-1.45732	0.1196
P07437	ENST00000327892	57	G	-1.97098	0.0215
P07437	ENST00000327892	58	K	-2.45078	0.0025
P07437	ENST00000327892	59	Y	-2.73837	0.0006999
P07437	ENST00000327892	60	V	-2.93678	0.0002
P07437	ENST00000327892	61	P	-2.81492	0.0002
P07437	ENST00000327892	62	R	-3.0849	9.999e-05
P07437	ENST00000327892	63	A	-3.06868	0.0002
P07437	ENST00000327892	64	I	-3.18581	0.0002
P07437	ENST00000327892	65	L	-1.84909	0.0346
P07437	ENST00000327892	66	V	-2.59472	0.0022
P07437	ENST00000327892	67	D	-2.38781	0.0049
P07437	ENST00000327892	68	L	-2.4918	0.002
P07437	ENST00000327892	69	E	-2.2106	0.007899
P07437	ENST00000327892	70	P	-2.12601	0.0116
P07437	ENST00000327892	71	G	-1.90032	0.0295
P07437	ENST00000327892	72	T	-1.94928	0.0237
P07437	ENST00000327892	73	M	-2.3799	0.004
P07437	ENST00000327892	74	D	-2.49291	0.0029
P07437	ENST00000327892	75	S	-2.19582	0.0102
P07437	ENST00000327892	76	V	-2.49009	0.0033
P07437	ENST00000327892	77	R	-2.61273	0.0012
P07437	ENST00000327892	78	S	-2.26003	0.006699
P07437	ENST00000327892	79	G	-2.41863	0.0032
P07437	ENST00000327892	80	P	-0.958438	0.2829
P07437	ENST00000327892	81	F	-1.72673	0.0466
P07437	ENST00000327892	82	G	-2.28855	0.007499
P07437	ENST00000327892	83	Q	-1.88745	0.0298
P07437	ENST00000327892	84	I	-2.21697	0.008899
P07437	ENST00000327892	85	F	-2.76115	0.0006999
P07437	ENST00000327892	86	R	-1.76633	0.0454
P07437	ENST00000327892	87	P	-1.44782	0.1273
P07437	ENST00000327892	88	D	-1.50101	0.1112
P07437	ENST00000327892	89	N	-2.01202	0.0181
P07437	ENST00000327892	90	F	-2.4904	0.0023
P07437	ENST00000327892	91	V	-2.18013	0.008699
P07437	ENST00000327892	92	F	-2.18591	0.0106
P07437	ENST00000327892	93	G	-2.10797	0.0121
P07437	ENST00000327892	94	Q	-1.67799	0.05999
P07437	ENST00000327892	95	S	-1.81511	0.0375
P07437	ENST00000327892	96	G	-2.1643	0.009399
P07437	ENST00000327892	97	A	-2.93656	0.0003
P07437	ENST00000327892	98	G	-1.70599	0.05619
P07437	ENST00000327892	99	N	-2.21942	0.007399
P07437	ENST00000327892	100	N	-2.66742	0.0007999
P07437	ENST00000327892	101	W	-2.37757	0.0029
P07437	ENST00000327892	102	A	-2.78944	0.0003
P07437	ENST00000327892	103	K	-2.88569	0.0003
P07437	ENST00000327892	104	G	-2.70671	0.0005
P07437	ENST00000327892	105	H	-2.67198	0.0018
P07437	ENST00000327892	106	Y	-2.80902	0.0007999
P07437	ENST00000327892	107	T	-2.83654	0.0006999
P07437	ENST00000327892	108	E	-2.76066	0.0005
P07437	ENST00000327892	109	G	-2.91853	0.0006999
P07437	ENST00000327892	110	A	-2.48264	0.0022
P07437	ENST00000327892	111	E	-2.38621	0.0038
P07437	ENST00000327892	112	L	-2.37559	0.0031
P07437	ENST00000327892	113	V	-2.75086	0.0006999
P07437	ENST00000327892	114	D	-1.97231	0.0221
P07437	ENST00000327892	115	S	-1.75455	0.0463
P07437	ENST00000327892	116	V	-2.21452	0.006399
P07437	ENST00000327892	117	L	-1.97039	0.0243
P07437	ENST00000327892	118	D	-1.99668	0.0202
P07437	ENST00000327892	119	V	-2.36974	0.005099
P07437	ENST00000327892	120	V	-2.76647	0.0009999
P07437	ENST00000327892	121	R	-1.7459	0.0465
P07437	ENST00000327892	122	K	-2.10743	0.0145
P07437	ENST00000327892	123	E	-3.09737	0.0003
P07437	ENST00000327892	124	A	-2.58286	0.0021
P07437	ENST00000327892	125	E	-1.90541	0.0286
P07437	ENST00000327892	126	S	-2.43042	0.0037
P07437	ENST00000327892	127	C	-2.29381	0.005399
P07437	ENST00000327892	128	D	-1.52265	0.09459
P07437	ENST00000327892	129	C	-1.75172	0.0435
P07437	ENST00000327892	130	L	-2.86942	0.0002
P07437	ENST00000327892	131	Q	-3.25584	9.999e-05
P07437	ENST00000327892	132	G	-3.03348	9.999e-05
P07437	ENST00000327892	133	F	-3.10747	9.999e-05
P07437	ENST00000327892	134	Q	-2.59713	0.0008999
P07437	ENST00000327892	135	L	-2.49816	0.0016
P07437	ENST00000327892	136	T	-2.85233	0.0005
P07437	ENST00000327892	137	H	-2.67472	0.0005999
P07437	ENST00000327892	138	S	-2.76353	0.0005999
P07437	ENST00000327892	139	L	-2.92737	0.0004
P07437	ENST00000327892	140	G	-2.87487	0.0005999
P07437	ENST00000327892	141	G	-3.04306	0.0002
P07437	ENST00000327892	142	G	-3.08529	0.0002
P07437	ENST00000327892	143	T	-3.16878	9.999e-05
P07437	ENST00000327892	144	G	-3.01299	0.0002
P07437	ENST00000327892	145	S	-2.90903	0.0002
P07437	ENST00000327892	146	G	-2.75254	0.0007999
P07437	ENST00000327892	147	M	-2.88192	0.0004
P07437	ENST00000327892	148	G	-2.53808	0.0015
P07437	ENST00000327892	149	T	-2.43931	0.0025
P07437	ENST00000327892	150	L	-2.76731	0.0005999
P07437	ENST00000327892	151	L	-2.67463	0.0005999
P07437	ENST00000327892	152	I	-3.0116	0.0003
P07437	ENST00000327892	153	S	-2.58947	0.0015
P07437	ENST00000327892	154	K	-2.14136	0.0119
P07437	ENST00000327892	155	I	-2.42377	0.0042
P07437	ENST00000327892	156	R	-1.92267	0.0272
P07437	ENST00000327892	157	E	-1.35963	0.1139
P07437	ENST00000327892	158	E	-1.87933	0.0293
P07437	ENST00000327892	159	Y	-2.37679	0.005099
P07437	ENST00000327892	160	P	-2.04234	0.0178
P07437	ENST00000327892	161	D	-1.55533	0.07979
P07437	ENST00000327892	162	R	-2.25177	0.009599
P07437	ENST00000327892	163	I	-3.20064	9.999e-05
P07437	ENST00000327892	164	M	-3.27084	9.999e-05
P07437	ENST00000327892	165	N	-2.42804	0.0037
P07437	ENST00000327892	166	T	-2.36153	0.004
P07437	ENST00000327892	167	F	-2.44172	0.0022
P07437	ENST00000327892	168	S	-2.30036	0.005899
P07437	ENST00000327892	169	V	-2.18631	0.009399
P07437	ENST00000327892	170	V	-2.19528	0.009199
P07437	ENST00000327892	171	P	-2.50555	0.0016
P07437	ENST00000327892	172	S	-2.48139	0.0028
P07437	ENST00000327892	173	P	-2.60325	0.0011
P07437	ENST00000327892	174	K	-1.7052	0.05449
P07437	ENST00000327892	175	V	-1.87568	0.0311
P07437	ENST00000327892	176	S	-2.3652	0.0039
P07437	ENST00000327892	177	D	-1.75117	0.0465
P07437	ENST00000327892	178	T	-2.91492	0.0004
P07437	ENST00000327892	179	V	-2.20333	0.007299
P07437	ENST00000327892	180	V	-2.68795	0.0007999
P07437	ENST00000327892	181	E	-3.13645	0.0002
P07437	ENST00000327892	182	P	-2.59157	0.0012
P07437	ENST00000327892	183	Y	-2.67676	0.0008999
P07437	ENST00000327892	184	N	-3.13081	9.999e-05
P07437	ENST00000327892	185	A	-2.70422	0.0018
P07437	ENST00000327892	186	T	-2.72292	0.0016
P07437	ENST00000327892	187	L	-2.47755	0.0035
P07437	ENST00000327892	188	S	-2.45529	0.004
P07437	ENST00000327892	189	V	-2.36564	0.005299
P07437	ENST00000327892	190	H	-2.51045	0.0037
P07437	ENST00000327892	191	Q	-2.03744	0.0167
P07437	ENST00000327892	192	L	-2.24443	0.007399
P07437	ENST00000327892	193	V	-2.62346	0.0021
P07437	ENST00000327892	194	E	-1.52048	0.09869
P07437	ENST00000327892	195	N	-2.5254	0.0007999
P07437	ENST00000327892	196	T	-2.24453	0.005999
P07437	ENST00000327892	197	D	-2.02135	0.0157
P07437	ENST00000327892	198	E	-2.41191	0.0023
P07437	ENST00000327892	199	T	-2.20364	0.008299
P07437	ENST00000327892	200	Y	-2.44847	0.003
P07437	ENST00000327892	201	C	-2.49147	0.002
P07437	ENST00000327892	202	I	-2.55994	0.0017
P07437	ENST00000327892	203	D	-2.82191	0.0004
P07437	ENST00000327892	204	N	-2.33555	0.0039
P07437	ENST00000327892	205	E	-2.44487	0.003
P07437	ENST00000327892	206	A	-2.86075	0.0006999
P07437	ENST00000327892	207	L	-2.65452	0.0009999
P07437	ENST00000327892	208	Y	-2.34974	0.005399
P07437	ENST00000327892	209	D	-2.7777	0.0005999
P07437	ENST00000327892	210	I	-2.89571	9.999e-05
P07437	ENST00000327892	211	C	-2.77071	0.0006999
P07437	ENST00000327892	212	F	-2.59251	0.0012
P07437	ENST00000327892	213	R	-2.40486	0.003
P07437	ENST00000327892	214	T	-2.4923	0.0019
P07437	ENST00000327892	215	L	-2.23311	0.009199
P07437	ENST00000327892	216	K	-2.91805	0.0002
P07437	ENST00000327892	217	L	-1.77604	0.0436
P07437	ENST00000327892	218	T	-1.3476	0.1623
P07437	ENST00000327892	219	T	-1.41197	0.1349
P07437	ENST00000327892	220	P	-1.94977	0.0229
P07437	ENST00000327892	221	T	-2.03653	0.0141
P07437	ENST00000327892	222	Y	-2.04112	0.0163
P07437	ENST00000327892	223	G	-2.2216	0.008299
P07437	ENST00000327892	224	D	-2.35973	0.0042
P07437	ENST00000327892	225	L	-2.6329	0.0009999
P07437	ENST00000327892	226	N	-2.85589	0.0007999
P07437	ENST00000327892	227	H	-2.35297	0.0044
P07437	ENST00000327892	228	L	-2.40051	0.0033
P07437	ENST00000327892	229	V	-2.41026	0.0032
P07437	ENST00000327892	230	S	-2.73536	0.0009999
P07437	ENST00000327892	231	A	-2.3716	0.0042
P07437	ENST00000327892	232	T	-2.5756	0.0019
P07437	ENST00000327892	233	M	-2.43262	0.0039
P07437	ENST00000327892	234	S	-2.35733	0.005499
P07437	ENST00000327892	235	G	-2.96256	0.0003
P07437	ENST00000327892	236	V	-2.41864	0.0043
P07437	ENST00000327892	237	T	-2.65698	0.0017
P07437	ENST00000327892	238	T	-3.17603	0.0003
P07437	ENST00000327892	239	C	-2.68568	0.0012
P07437	ENST00000327892	240	L	-3.07218	0.0002
P07437	ENST00000327892	241	R	-2.69939	0.0007999
P07437	ENST00000327892	242	F	-2.90425	0.0005
P07437	ENST00000327892	243	P	-1.63844	0.07079
P07437	ENST00000327892	244	G	-2.3555	0.0048
P07437	ENST00000327892	245	Q	-2.1122	0.0119
P07437	ENST00000327892	246	L	-2.31483	0.005
P07437	ENST00000327892	247	N	-1.91729	0.0244
P07437	ENST00000327892	248	A	-2.14878	0.009799
P07437	ENST00000327892	249	D	-2.70499	0.0007999
P07437	ENST00000327892	250	L	-2.88301	0.0002
P07437	ENST00000327892	251	R	-2.44431	0.0026
P07437	ENST00000327892	252	K	-2.60457	0.0016
P07437	ENST00000327892	253	L	-3.03871	0.0004
P07437	ENST00000327892	254	A	-2.79262	0.0005
P07437	ENST00000327892	255	V	-2.38286	0.0038
P07437	ENST00000327892	256	N	-1.90852	0.0275
P07437	ENST00000327892	257	M	-2.5486	0.002
P07437	ENST00000327892	258	V	-2.4	0.0039
P07437	ENST00000327892	259	P	-1.86469	0.0335
P07437	ENST00000327892	260	F	-2.45869	0.0029
P07437	ENST00000327892	261	P	-2.31483	0.005399
P07437	ENST00000327892	262	R	-2.45083	0.003
P07437	ENST00000327892	263	L	-2.85745	0.0005
P07437	ENST00000327892	264	H	-2.96184	9.999e-05
P07437	ENST00000327892	265	F	-2.0521	0.0169
P07437	ENST00000327892	266	F	-2.4569	0.0029
P07437	ENST00000327892	267	M	-2.56195	0.0016
P07437	ENST00000327892	268	P	-2.73619	0.0004
P07437	ENST00000327892	269	G	-2.6096	0.0012
P07437	ENST00000327892	270	F	-2.41008	0.004
P07437	ENST00000327892	271	A	-2.14867	0.0115
P07437	ENST00000327892	272	P	-2.29068	0.007299
P07437	ENST00000327892	273	L	-1.40789	0.1147
P07437	ENST00000327892	274	T	-2.63505	0.0017
P07437	ENST00000327892	275	S	-2.07189	0.0166
P07437	ENST00000327892	276	R	-1.92724	0.0262
P07437	ENST00000327892	277	G	-1.97477	0.0235
P07437	ENST00000327892	278	S	-2.67192	0.0022
P07437	ENST00000327892	279	Q	-2.6224	0.0026
P07437	ENST00000327892	280	Q	-1.44328	0.1239
P07437	ENST00000327892	281	Y	-2.06362	0.0143
P07437	ENST00000327892	282	R	-2.00166	0.0205
P07437	ENST00000327892	283	A	-1.9985	0.0189
P07437	ENST00000327892	284	L	-1.98064	0.0225
P07437	ENST00000327892	285	T	-2.10098	0.0126
P07437	ENST00000327892	286	V	-2.66069	0.0011
P07437	ENST00000327892	287	P	-2.33822	0.0034
P07437	ENST00000327892	288	E	-2.84523	0.0006999
P07437	ENST00000327892	289	L	-2.86635	0.0004
P07437	ENST00000327892	290	T	-3.02882	0.0002
P07437	ENST00000327892	291	Q	-2.85089	0.0005
P07437	ENST00000327892	292	Q	-2.4802	0.0025
P07437	ENST00000327892	293	V	-2.54448	0.0021
P07437	ENST00000327892	294	F	-2.39081	0.003
P07437	ENST00000327892	295	D	-1.8095	0.0402
P07437	ENST00000327892	296	A	-2.39021	0.0049
P07437	ENST00000327892	297	K	-2.43851	0.0037
P07437	ENST00000327892	298	N	-2.33843	0.006499
P07437	ENST00000327892	299	M	-2.55072	0.0016
P07437	ENST00000327892	300	M	-2.72816	0.0007999
P07437	ENST00000327892	301	A	-2.73556	0.0004
P07437	ENST00000327892	302	A	-2.40428	0.0028
P07437	ENST00000327892	303	C	-2.23305	0.007499
P07437	ENST00000327892	304	D	-2.39209	0.005299
P07437	ENST00000327892	305	P	-2.38686	0.007299
P07437	ENST00000327892	306	R	-2.0037	0.0239
P07437	ENST00000327892	307	H	-2.74367	0.0007999
P07437	ENST00000327892	308	G	-2.84513	0.0005
P07437	ENST00000327892	309	R	-2.18455	0.0112
P07437	ENST00000327892	310	Y	-2.54833	0.0038
P07437	ENST00000327892	311	L	-2.44211	0.0032
P07437	ENST00000327892	312	T	-2.77448	0.0005
P07437	ENST00000327892	313	V	-2.56047	0.0007999
P07437	ENST00000327892	314	A	-2.87201	0.0005
P07437	ENST00000327892	315	A	-2.86166	0.0002
P07437	ENST00000327892	316	V	-3.19375	9.999e-05
P07437	ENST00000327892	317	F	-3.48426	9.999e-05
P07437	ENST00000327892	318	R	-3.40259	9.999e-05
P07437	ENST00000327892	319	G	-3.3145	0.0002
P07437	ENST00000327892	320	R	-2.30251	0.005999
P07437	ENST00000327892	321	M	-3.00417	0.0004
P07437	ENST00000327892	322	S	-1.81207	0.044
P07437	ENST00000327892	323	M	-2.65355	0.0014
P07437	ENST00000327892	324	K	-2.03363	0.0183
P07437	ENST00000327892	325	E	-2.83824	0.0005
P07437	ENST00000327892	326	V	-2.98735	0.0002
P07437	ENST00000327892	327	D	-2.37679	0.0048
P07437	ENST00000327892	328	E	-2.21352	0.008999
P07437	ENST00000327892	329	Q	-3.03072	0.0002
P07437	ENST00000327892	330	M	-2.86329	0.0003
P07437	ENST00000327892	331	L	-2.49172	0.0018
P07437	ENST00000327892	332	N	-2.73051	0.0005999
P07437	ENST00000327892	333	V	-2.50103	0.0021
P07437	ENST00000327892	334	Q	-2.52903	0.002
P07437	ENST00000327892	335	N	-2.08651	0.0133
P07437	ENST00000327892	336	K	-1.99695	0.0185
P07437	ENST00000327892	337	N	-1.76986	0.0408
P07437	ENST00000327892	338	S	-1.10077	0.2201
P07437	ENST00000327892	339	S	-1.71785	0.05189
P07437	ENST00000327892	340	Y	-2.98474	0.0003
P07437	ENST00000327892	341	F	-2.67521	0.0013
P07437	ENST00000327892	342	V	-2.58955	0.0013
P07437	ENST00000327892	343	E	-1.52956	0.08349
P07437	ENST00000327892	344	W	-1.74736	0.0459
P07437	ENST00000327892	345	I	-2.04866	0.0145
P07437	ENST00000327892	346	P	-1.5281	0.09969
P07437	ENST00000327892	347	N	-1.43812	0.1252
P07437	ENST00000327892	348	N	-2.54567	0.0011
P07437	ENST00000327892	349	V	-2.3558	0.0037
P07437	ENST00000327892	350	K	-2.67894	0.0009999
P07437	ENST00000327892	351	T	-2.67722	0.0014
P07437	ENST00000327892	352	A	-2.7144	0.0006999
P07437	ENST00000327892	353	V	-3.26948	9.999e-05
P07437	ENST00000327892	354	C	-3.23402	0.0003
P07437	ENST00000327892	355	D	-2.80394	0.0004
P07437	ENST00000327892	356	I	-2.65257	0.0011
P07437	ENST00000327892	357	P	-3.37073	9.999e-05
P07437	ENST00000327892	358	P	-3.05425	0.0003
P07437	ENST00000327892	359	R	-2.29877	0.0048
P07437	ENST00000327892	360	G	-1.77554	0.0435
P07437	ENST00000327892	361	L	-2.93035	0.0005
P07437	ENST00000327892	362	K	-1.12235	0.2106
P07437	ENST00000327892	363	M	-3.12435	0.0003
P07437	ENST00000327892	364	A	-2.99721	9.999e-05
P07437	ENST00000327892	365	V	-3.11551	0.0002
P07437	ENST00000327892	366	T	-3.222	0.0002
P07437	ENST00000327892	367	F	-2.70277	0.0007999
P07437	ENST00000327892	368	I	-2.98582	0.0002
P07437	ENST00000327892	369	G	-2.27952	0.006999
P07437	ENST00000327892	370	N	-2.60223	0.0025
P07437	ENST00000327892	371	S	-2.85791	0.0003
P07437	ENST00000327892	372	T	-2.75484	0.0007999
P07437	ENST00000327892	373	A	-3.03207	0.0003
P07437	ENST00000327892	374	I	-2.02054	0.018
P07437	ENST00000327892	375	Q	-2.76237	0.0003
P07437	ENST00000327892	376	E	-2.55205	0.0016
P07437	ENST00000327892	377	L	-2.94975	0.0004
P07437	ENST00000327892	378	F	-3.20652	9.999e-05
P07437	ENST00000327892	379	K	-2.95942	0.0002
P07437	ENST00000327892	380	R	-2.74441	0.0004
P07437	ENST00000327892	381	I	-3.089	0.0003
P07437	ENST00000327892	382	S	-2.95754	0.0002
P07437	ENST00000327892	383	E	-2.65216	0.0007999
P07437	ENST00000327892	384	Q	-2.84874	0.0003
P07437	ENST00000327892	385	F	-2.83528	0.0003
P07437	ENST00000327892	386	T	-2.79818	0.0004
P07437	ENST00000327892	387	A	-3.02411	0.0004
P07437	ENST00000327892	388	M	-3.3109	9.999e-05
P07437	ENST00000327892	389	F	-3.03385	0.0002
P07437	ENST00000327892	390	R	-2.87469	0.0004
P07437	ENST00000327892	391	R	-2.91887	0.0003
P07437	ENST00000327892	392	K	-3.15263	0.0002
P07437	ENST00000327892	393	A	-2.27013	0.005
P07437	ENST00000327892	394	F	-2.46436	0.003
P07437	ENST00000327892	395	L	-2.20426	0.006999
P07437	ENST00000327892	396	H	-1.70536	0.05289
P07437	ENST00000327892	397	W	-2.42496	0.0016
P07437	ENST00000327892	398	Y	-2.66628	0.0007999
P07437	ENST00000327892	399	T	-2.76228	0.0008999
P07437	ENST00000327892	400	G	-2.39068	0.0032
P07437	ENST00000327892	401	E	-2.5707	0.0011
P07437	ENST00000327892	402	G	-2.26159	0.006899
P07437	ENST00000327892	403	M	-2.43687	0.003
P07437	ENST00000327892	404	D	-2.17359	0.008299
P07437	ENST00000327892	405	E	-2.19061	0.007299
P07437	ENST00000327892	406	M	-2.33407	0.0049
P07437	ENST00000327892	407	E	-2.65498	0.0007999
P07437	ENST00000327892	408	F	-2.68886	0.0008999
P07437	ENST00000327892	409	T	-2.49157	0.0026
P07437	ENST00000327892	410	E	-2.32609	0.0047
P07437	ENST00000327892	411	A	-2.55706	0.0026
P07437	ENST00000327892	412	E	-2.46667	0.0048
P07437	ENST00000327892	413	S	-2.11779	0.0136
P07437	ENST00000327892	414	N	-2.34971	0.007099
P07437	ENST00000327892	415	M	-2.85762	0.0007999
P07437	ENST00000327892	416	N	-2.37662	0.0038
P07437	ENST00000327892	417	D	-2.06954	0.0144
P07437	ENST00000327892	418	L	-2.9291	0.0002
P07437	ENST00000327892	419	V	-2.56799	0.0024
P07437	ENST00000327892	420	S	-2.00942	0.0183
P07437	ENST00000327892	421	E	-3.18338	0.0002
P07437	ENST00000327892	422	Y	-2.56953	0.0012
P07437	ENST00000327892	423	Q	-2.37307	0.0032
P07437	ENST00000327892	424	Q	-1.91343	0.026
P07437	ENST00000327892	425	Y	-2.26065	0.007099
P07437	ENST00000327892	426	Q	-2.89388	9.999e-05
P07437	ENST00000327892	427	D	-1.74119	0.0465
P07437	ENST00000327892	428	A	-1.78342	0.0421
P07437	ENST00000327892	429	T	-1.59894	0.06999
P07437	ENST00000327892	430	A	-1.46748	0.09959
P07437	ENST00000327892	431	E	-0.92228	0.2994
P0C0S5	ENST00000296417	15	T	-0.803483	0.5238
P0C0S5	ENST00000296417	16	K	-1.08575	0.2314
P0C0S5	ENST00000296417	17	A	-1.04941	0.2444
P0C0S5	ENST00000296417	18	V	-2.2422	0.008999
P0C0S5	ENST00000296417	19	S	-2.58549	0.0022
P0C0S5	ENST00000296417	20	R	-2.99863	0.0002
P0C0S5	ENST00000296417	21	S	-3.674	9.999e-05
P0C0S5	ENST00000296417	22	Q	-2.63871	0.0024
P0C0S5	ENST00000296417	23	R	-2.67972	0.0019
P0C0S5	ENST00000296417	24	A	-3.46776	9.999e-05
P0C0S5	ENST00000296417	25	G	-2.16017	0.0113
P0C0S5	ENST00000296417	26	L	-3.02253	0.0005999
P0C0S5	ENST00000296417	27	Q	-1.68365	0.06159
P0C0S5	ENST00000296417	28	F	-2.71526	0.0012
P0C0S5	ENST00000296417	29	P	-3.04436	0.0004
P0C0S5	ENST00000296417	30	V	-4.36198	9.999e-05
P0C0S5	ENST00000296417	31	G	-4.16072	9.999e-05
P0C0S5	ENST00000296417	32	R	-3.085	0.0002
P0C0S5	ENST00000296417	33	I	-3.94233	9.999e-05
P0C0S5	ENST00000296417	34	H	-4.11931	9.999e-05
P0C0S5	ENST00000296417	35	R	-3.09748	0.0002
P0C0S5	ENST00000296417	36	H	-3.07318	0.0003
P0C0S5	ENST00000296417	37	L	-3.36652	0.0002
P0C0S5	ENST00000296417	38	K	-2.74136	0.0012
P0C0S5	ENST00000296417	39	S	-2.55188	0.0024
P0C0S5	ENST00000296417	40	R	-1.89577	0.0284
P0C0S5	ENST00000296417	41	T	-2.45696	0.0048
P0C0S5	ENST00000296417	42	T	-0.824552	0.3132
P0C0S5	ENST00000296417	44	H	-1.3624	0.1186
P0C0S5	ENST00000296417	45	G	-1.99416	0.0213
P0C0S5	ENST00000296417	46	R	-2.70567	0.0011
P0C0S5	ENST00000296417	47	V	-3.24618	9.999e-05
P0C0S5	ENST00000296417	48	G	-3.25155	0.0002
P0C0S5	ENST00000296417	49	A	-2.59201	0.0023
P0C0S5	ENST00000296417	50	T	-2.67407	0.0019
P0C0S5	ENST00000296417	51	A	-3.0033	0.0004
P0C0S5	ENST00000296417	52	A	-4.15261	9.999e-05
P0C0S5	ENST00000296417	53	V	-3.91916	9.999e-05
P0C0S5	ENST00000296417	54	Y	-2.63241	0.0013
P0C0S5	ENST00000296417	55	S	-2.7506	0.0009999
P0C0S5	ENST00000296417	56	A	-3.3206	0.0002
P0C0S5	ENST00000296417	57	A	-2.50063	0.0032
P0C0S5	ENST00000296417	58	I	-2.24205	0.009199
P0C0S5	ENST00000296417	59	L	-2.45474	0.0039
P0C0S5	ENST00000296417	60	E	-2.78357	0.0007999
P0C0S5	ENST00000296417	61	Y	-2.25248	0.007899
P0C0S5	ENST00000296417	62	L	-2.31256	0.005399
P0C0S5	ENST00000296417	63	T	-2.28234	0.006199
P0C0S5	ENST00000296417	64	A	-2.21523	0.009399
P0C0S5	ENST00000296417	65	E	-2.22832	0.008799
P0C0S5	ENST00000296417	66	V	-2.50191	0.0026
P0C0S5	ENST00000296417	67	L	-2.33425	0.0046
P0C0S5	ENST00000296417	68	E	-2.19962	0.008999
P0C0S5	ENST00000296417	69	L	-2.3558	0.005199
P0C0S5	ENST00000296417	70	A	-2.43423	0.0034
P0C0S5	ENST00000296417	71	G	-2.14307	0.0123
P0C0S5	ENST00000296417	72	N	-1.94802	0.0251
P0C0S5	ENST00000296417	73	A	-2.11944	0.0119
P0C0S5	ENST00000296417	74	S	-3.00038	9.999e-05
P0C0S5	ENST00000296417	75	K	-1.82271	0.0385
P0C0S5	ENST00000296417	76	D	-1.51804	0.1027
P0C0S5	ENST00000296417	77	L	-1.69031	0.06029
P0C0S5	ENST00000296417	78	K	-1.27978	0.1986
P0C0S5	ENST00000296417	79	V	-2.38437	0.0045
P0C0S5	ENST00000296417	80	K	-2.09147	0.0132
P0C0S5	ENST00000296417	81	R	-2.32959	0.005799
P0C0S5	ENST00000296417	82	I	-2.59364	0.0021
P0C0S5	ENST00000296417	83	T	-3.09822	0.0004
P0C0S5	ENST00000296417	84	P	-2.65329	0.0016
P0C0S5	ENST00000296417	85	R	-2.6502	0.0015
P0C0S5	ENST00000296417	86	H	-2.94212	0.0002
P0C0S5	ENST00000296417	87	L	-2.96905	9.999e-05
P0C0S5	ENST00000296417	88	Q	-3.55378	9.999e-05
P0C0S5	ENST00000296417	89	L	-3.29626	9.999e-05
P0C0S5	ENST00000296417	90	A	-3.05119	0.0002
P0C0S5	ENST00000296417	91	I	-2.993	0.0002
P0C0S5	ENST00000296417	92	R	-2.61613	0.0015
P0C0S5	ENST00000296417	93	G	-2.62308	0.0009999
P0C0S5	ENST00000296417	94	D	-2.52349	0.0009999
P0C0S5	ENST00000296417	95	E	-1.54993	0.09349
P0C0S5	ENST00000296417	96	E	-1.53114	0.1001
P0C0S5	ENST00000296417	97	L	-2.3127	0.007099
P0C0S5	ENST00000296417	98	D	-2.63102	0.002
P0C0S5	ENST00000296417	99	S	-1.64526	0.07039
P0C0S5	ENST00000296417	100	L	-1.64115	0.06749
P0C0S5	ENST00000296417	101	I	-1.74081	0.05089
P0C0S5	ENST00000296417	102	K	-1.36574	0.1547
P0C0S5	ENST00000296417	103	A	-1.45422	0.1259
P0C0S5	ENST00000296417	104	T	-1.31903	0.181
P0C0S5	ENST00000296417	105	I	-2.23837	0.008299
P0C0S5	ENST00000296417	106	A	-1.65997	0.06889
P0C0S5	ENST00000296417	107	G	-2.53859	0.0023
P0C0S5	ENST00000296417	108	G	-2.67368	0.0011
P0C0S5	ENST00000296417	109	G	-2.39991	0.0031
P0C0S5	ENST00000296417	110	V	-2.52046	0.0027
P0C0S5	ENST00000296417	111	I	-2.44281	0.0035
P0C0S5	ENST00000296417	112	P	-1.49384	0.1147
P0C0S5	ENST00000296417	113	H	-1.63917	0.07419
P0C0S5	ENST00000296417	114	I	-1.6495	0.06939
P0C0S5	ENST00000296417	115	H	-1.49864	0.1088
P0C0S5	ENST00000296417	116	K	-1.47552	0.1195
P0C0S5	ENST00000296417	117	S	-1.2958	0.193
P0C0S5	ENST00000296417	118	L	-1.62236	0.07769
P0C0S5	ENST00000296417	119	I	-1.47526	0.1189
P0C0S5	ENST00000296417	120	G	-1.01673	0.3576
P0C5Z0	ENST00000354514	21	S	-2.97561	0.0004
P0C5Z0	ENST00000354514	22	R	-3.5189	9.999e-05
P0C5Z0	ENST00000354514	23	T	-4.06039	9.999e-05
P0C5Z0	ENST00000354514	24	V	-3.43609	9.999e-05
P0C5Z0	ENST00000354514	25	R	-3.37773	9.999e-05
P0C5Z0	ENST00000354514	26	A	-3.80565	9.999e-05
P0C5Z0	ENST00000354514	27	E	-2.74644	0.0007999
P0C5Z0	ENST00000354514	28	L	-3.43319	9.999e-05
P0C5Z0	ENST00000354514	29	S	-1.85175	0.0353
P0C5Z0	ENST00000354514	30	F	-3.30302	9.999e-05
P0C5Z0	ENST00000354514	31	S	-2.1215	0.0111
P0C5Z0	ENST00000354514	32	V	-3.65116	9.999e-05
P0C5Z0	ENST00000354514	33	S	-3.26138	9.999e-05
P0C5Z0	ENST00000354514	34	Q	-2.48417	0.0026
P0C5Z0	ENST00000354514	35	V	-3.38454	9.999e-05
P0C5Z0	ENST00000354514	36	E	-3.47482	9.999e-05
P0C5Z0	ENST00000354514	37	R	-3.06232	0.0003
P0C5Z0	ENST00000354514	38	S	-3.08315	9.999e-05
P0C5Z0	ENST00000354514	39	L	-3.84555	9.999e-05
P0C5Z0	ENST00000354514	40	R	-3.0474	0.0002
P0C5Z0	ENST00000354514	41	E	-2.92247	0.0002
P0C5Z0	ENST00000354514	42	G	-2.35395	0.004
P0C5Z0	ENST00000354514	43	H	-2.60562	0.0012
P0C5Z0	ENST00000354514	44	Y	-1.82794	0.0353
P0C5Z0	ENST00000354514	45	A	-2.54801	0.0016
P0C5Z0	ENST00000354514	46	Q	-2.25554	0.007099
P0C5Z0	ENST00000354514	47	R	-2.39395	0.0038
P0C5Z0	ENST00000354514	48	L	-3.74055	9.999e-05
P0C5Z0	ENST00000354514	49	S	-3.58514	9.999e-05
P0C5Z0	ENST00000354514	50	R	-2.61957	0.0009999
P0C5Z0	ENST00000354514	51	T	-3.17825	9.999e-05
P0C5Z0	ENST00000354514	52	A	-3.28932	9.999e-05
P0C5Z0	ENST00000354514	53	P	-3.46302	9.999e-05
P0C5Z0	ENST00000354514	54	V	-4.19671	9.999e-05
P0C5Z0	ENST00000354514	55	Y	-3.39616	9.999e-05
P0C5Z0	ENST00000354514	56	L	-3.27623	9.999e-05
P0C5Z0	ENST00000354514	57	A	-3.30475	9.999e-05
P0C5Z0	ENST00000354514	58	A	-3.0471	0.0004
P0C5Z0	ENST00000354514	59	V	-2.51458	0.0027
P0C5Z0	ENST00000354514	60	I	-2.98068	0.0003
P0C5Z0	ENST00000354514	61	E	-3.27774	0.0002
P0C5Z0	ENST00000354514	62	Y	-2.57786	0.0021
P0C5Z0	ENST00000354514	63	L	-2.29907	0.006099
P0C5Z0	ENST00000354514	64	T	-1.83395	0.0359
P0C5Z0	ENST00000354514	65	A	-2.11599	0.0156
P0C5Z0	ENST00000354514	66	K	-1.8197	0.0386
P0C5Z0	ENST00000354514	67	V	-2.39321	0.0049
P0C5Z0	ENST00000354514	68	L	-2.25133	0.008599
P0C5Z0	ENST00000354514	69	E	-1.74532	0.0499
P0C5Z0	ENST00000354514	70	L	-2.58647	0.0024
P0C5Z0	ENST00000354514	71	A	-2.41055	0.005899
P0C5Z0	ENST00000354514	72	G	-2.23706	0.009399
P0C5Z0	ENST00000354514	73	N	-2.50381	0.0029
P0C5Z0	ENST00000354514	74	E	-2.89279	0.0002
P0C5Z0	ENST00000354514	75	A	-3.62772	9.999e-05
P0C5Z0	ENST00000354514	76	Q	-2.56872	0.0016
P0C5Z0	ENST00000354514	77	N	-2.35395	0.0039
P0C5Z0	ENST00000354514	78	S	-2.41728	0.0034
P0C5Z0	ENST00000354514	79	G	-2.66048	0.0007999
P0C5Z0	ENST00000354514	80	E	-3.18652	0.0003
P0C5Z0	ENST00000354514	81	R	-2.45466	0.0025
P0C5Z0	ENST00000354514	82	N	-2.25884	0.007699
P0C5Z0	ENST00000354514	83	I	-1.7741	0.044
P0C5Z0	ENST00000354514	84	T	-1.61358	0.07419
P0C5Z0	ENST00000354514	85	P	-1.76325	0.0448
P0C5Z0	ENST00000354514	86	L	-1.74341	0.05309
P0C5Z0	ENST00000354514	87	L	-3.06928	0.0003
P0C5Z0	ENST00000354514	88	L	-2.66896	0.0009999
P0C5Z0	ENST00000354514	89	D	-2.154	0.0102
P0C5Z0	ENST00000354514	90	M	-2.17048	0.007899
P0C5Z0	ENST00000354514	91	V	-3.11957	0.0002
P0C5Z0	ENST00000354514	92	V	-2.63651	0.0014
P0C5Z0	ENST00000354514	93	H	-1.91763	0.0286
P0C5Z0	ENST00000354514	94	N	-2.26538	0.006699
P0C5Z0	ENST00000354514	95	D	-2.13366	0.0119
P0C5Z0	ENST00000354514	96	R	-1.9011	0.029
P0C5Z0	ENST00000354514	97	L	-1.80046	0.0441
P0C5Z0	ENST00000354514	98	L	-2.25737	0.007199
P0C5Z0	ENST00000354514	99	S	-2.40619	0.0038
P0C5Z0	ENST00000354514	100	T	-1.58312	0.08509
P0C5Z0	ENST00000354514	101	L	-1.73169	0.05169
P0C5Z0	ENST00000354514	102	F	-2.32092	0.006499
P0C5Z0	ENST00000354514	103	N	-2.04323	0.0173
P0C5Z0	ENST00000354514	104	T	-1.71017	0.05589
P0C5Z0	ENST00000354514	105	T	-2.20605	0.009499
P0C5Z0	ENST00000354514	106	T	-1.29494	0.1849
P0C5Z0	ENST00000354514	107	I	-1.92274	0.0256
P0C5Z0	ENST00000354514	108	S	-1.56078	0.08769
P0C5Z0	ENST00000354514	109	Q	-1.62803	0.07229
P0C5Z0	ENST00000354514	110	V	-1.00414	0.3713
P0DJD7	ENST00000378149	63	V	-1.0966	0.2994
P0DJD7	ENST00000378149	64	D	-2.26549	0.006499
P0DJD7	ENST00000378149	65	E	-2.42458	0.0034
P0DJD7	ENST00000378149	66	Q	-2.87549	0.0003
P0DJD7	ENST00000378149	67	P	-2.61259	0.0008999
P0DJD7	ENST00000378149	68	L	-2.83876	0.0004
P0DJD7	ENST00000378149	69	E	-2.29864	0.005799
P0DJD7	ENST00000378149	70	N	-2.41554	0.0032
P0DJD7	ENST00000378149	71	Y	-2.02461	0.0179
P0DJD7	ENST00000378149	72	L	-1.82196	0.0384
P0DJD7	ENST00000378149	73	D	-2.7727	0.0014
P0DJD7	ENST00000378149	74	M	-1.69366	0.05719
P0DJD7	ENST00000378149	75	E	-2.4935	0.0033
P0DJD7	ENST00000378149	76	Y	-2.84355	0.0004
P0DJD7	ENST00000378149	77	F	-3.02283	9.999e-05
P0DJD7	ENST00000378149	78	G	-2.81104	0.0005
P0DJD7	ENST00000378149	79	T	-2.3378	0.0049
P0DJD7	ENST00000378149	80	I	-3.07167	0.0002
P0DJD7	ENST00000378149	81	G	-2.78134	0.0003
P0DJD7	ENST00000378149	82	I	-3.14238	9.999e-05
P0DJD7	ENST00000378149	83	G	-3.11074	0.0004
P0DJD7	ENST00000378149	84	T	-2.44481	0.0026
P0DJD7	ENST00000378149	85	P	-2.00149	0.0171
P0DJD7	ENST00000378149	86	A	-2.63558	0.0014
P0DJD7	ENST00000378149	87	Q	-2.81532	0.0005999
P0DJD7	ENST00000378149	88	D	-2.20278	0.007199
P0DJD7	ENST00000378149	89	F	-3.23114	0.0002
P0DJD7	ENST00000378149	90	T	-3.11329	0.0002
P0DJD7	ENST00000378149	91	V	-3.362	9.999e-05
P0DJD7	ENST00000378149	92	V	-2.67797	0.0018
P0DJD7	ENST00000378149	93	F	-3.19109	0.0004
P0DJD7	ENST00000378149	94	D	-2.77734	0.0006999
P0DJD7	ENST00000378149	95	T	-2.71151	0.0014
P0DJD7	ENST00000378149	96	G	-2.65305	0.0017
P0DJD7	ENST00000378149	97	S	-2.53322	0.0016
P0DJD7	ENST00000378149	98	S	-2.8262	0.0007999
P0DJD7	ENST00000378149	99	N	-2.73663	0.0006999
P0DJD7	ENST00000378149	100	L	-3.36468	9.999e-05
P0DJD7	ENST00000378149	101	W	-2.72611	0.0007999
P0DJD7	ENST00000378149	102	V	-3.74492	9.999e-05
P0DJD7	ENST00000378149	103	P	-3.21909	0.0002
P0DJD7	ENST00000378149	104	S	-3.55535	9.999e-05
P0DJD7	ENST00000378149	105	V	-2.42281	0.0035
P0DJD7	ENST00000378149	106	Y	-2.16082	0.009499
P0DJD7	ENST00000378149	107	C	-3.38413	9.999e-05
P0DJD7	ENST00000378149	108	S	-1.41796	0.1357
P0DJD7	ENST00000378149	109	S	-2.60215	0.002
P0DJD7	ENST00000378149	110	L	-1.93569	0.0246
P0DJD7	ENST00000378149	111	A	-2.31742	0.0039
P0DJD7	ENST00000378149	112	C	-2.91149	0.0002
P0DJD7	ENST00000378149	113	T	-1.8066	0.0398
P0DJD7	ENST00000378149	114	N	-1.71708	0.05289
P0DJD7	ENST00000378149	115	H	-2.93746	0.0003
P0DJD7	ENST00000378149	116	N	-2.91875	0.0002
P0DJD7	ENST00000378149	117	R	-2.69062	0.0012
P0DJD7	ENST00000378149	118	F	-2.83283	0.0005
P0DJD7	ENST00000378149	119	N	-2.53989	0.0022
P0DJD7	ENST00000378149	120	P	-1.96312	0.0243
P0DJD7	ENST00000378149	121	E	-1.38422	0.1494
P0DJD7	ENST00000378149	122	D	-1.66034	0.06359
P0DJD7	ENST00000378149	123	S	-2.87107	0.0003
P0DJD7	ENST00000378149	124	S	-1.87334	0.0272
P0DJD7	ENST00000378149	125	T	-2.40774	0.0023
P0DJD7	ENST00000378149	126	Y	-2.87132	0.0003
P0DJD7	ENST00000378149	127	Q	-2.48914	0.0021
P0DJD7	ENST00000378149	128	S	-2.17884	0.008599
P0DJD7	ENST00000378149	129	T	-2.56421	0.0011
P0DJD7	ENST00000378149	130	S	-1.69387	0.05809
P0DJD7	ENST00000378149	131	E	-2.08386	0.0138
P0DJD7	ENST00000378149	132	T	-2.48765	0.002
P0DJD7	ENST00000378149	133	V	-3.06231	0.0004
P0DJD7	ENST00000378149	134	S	-2.16269	0.009699
P0DJD7	ENST00000378149	135	I	-2.27077	0.005699
P0DJD7	ENST00000378149	136	T	-2.37252	0.0037
P0DJD7	ENST00000378149	137	Y	-2.55741	0.0016
P0DJD7	ENST00000378149	138	G	-2.36646	0.0038
P0DJD7	ENST00000378149	139	T	-2.15827	0.0101
P0DJD7	ENST00000378149	140	G	-2.80384	0.0006999
P0DJD7	ENST00000378149	141	S	-2.41533	0.003
P0DJD7	ENST00000378149	142	M	-3.18557	9.999e-05
P0DJD7	ENST00000378149	143	T	-2.71833	0.0005999
P0DJD7	ENST00000378149	144	G	-3.32148	0.0002
P0DJD7	ENST00000378149	145	I	-3.23237	9.999e-05
P0DJD7	ENST00000378149	146	L	-3.04789	0.0002
P0DJD7	ENST00000378149	147	G	-2.97018	0.0005
P0DJD7	ENST00000378149	148	Y	-2.55065	0.0024
P0DJD7	ENST00000378149	149	D	-3.07774	0.0003
P0DJD7	ENST00000378149	150	T	-2.87876	0.0004
P0DJD7	ENST00000378149	151	V	-3.35006	9.999e-05
P0DJD7	ENST00000378149	152	Q	-2.62681	0.0009999
P0DJD7	ENST00000378149	153	V	-2.97056	0.0005
P0DJD7	ENST00000378149	154	G	-2.03156	0.0161
P0DJD7	ENST00000378149	155	G	-1.8596	0.0344
P0DJD7	ENST00000378149	156	I	-2.18411	0.008499
P0DJD7	ENST00000378149	157	S	-1.74885	0.0487
P0DJD7	ENST00000378149	158	D	-2.65053	0.0011
P0DJD7	ENST00000378149	159	T	-1.60782	0.07259
P0DJD7	ENST00000378149	160	N	-1.88924	0.0277
P0DJD7	ENST00000378149	161	Q	-2.82617	0.0005999
P0DJD7	ENST00000378149	162	I	-2.82612	0.0005999
P0DJD7	ENST00000378149	163	F	-3.21811	9.999e-05
P0DJD7	ENST00000378149	164	G	-2.98738	9.999e-05
P0DJD7	ENST00000378149	165	L	-3.20488	9.999e-05
P0DJD7	ENST00000378149	166	S	-3.38677	9.999e-05
P0DJD7	ENST00000378149	167	E	-2.75317	0.0007999
P0DJD7	ENST00000378149	168	T	-2.65091	0.0013
P0DJD7	ENST00000378149	169	E	-3.08325	0.0002
P0DJD7	ENST00000378149	170	P	-2.38948	0.0041
P0DJD7	ENST00000378149	171	G	-2.34755	0.0034
P0DJD7	ENST00000378149	172	S	-1.36397	0.1548
P0DJD7	ENST00000378149	173	F	-2.16421	0.008599
P0DJD7	ENST00000378149	174	L	-2.53215	0.0019
P0DJD7	ENST00000378149	175	Y	-1.92376	0.0248
P0DJD7	ENST00000378149	176	Y	-1.44406	0.1264
P0DJD7	ENST00000378149	177	A	-1.86811	0.0299
P0DJD7	ENST00000378149	178	P	-1.69157	0.05589
P0DJD7	ENST00000378149	179	F	-3.2512	9.999e-05
P0DJD7	ENST00000378149	180	D	-2.61538	0.0015
P0DJD7	ENST00000378149	181	G	-3.1194	9.999e-05
P0DJD7	ENST00000378149	182	I	-2.83746	0.0003
P0DJD7	ENST00000378149	183	L	-3.04079	0.0003
P0DJD7	ENST00000378149	184	G	-2.92784	0.0002
P0DJD7	ENST00000378149	185	L	-2.95826	0.0002
P0DJD7	ENST00000378149	186	A	-2.77182	0.0004
P0DJD7	ENST00000378149	187	Y	-2.60785	0.0013
P0DJD7	ENST00000378149	188	P	-2.39834	0.0031
P0DJD7	ENST00000378149	189	S	-2.06543	0.0145
P0DJD7	ENST00000378149	190	I	-2.08816	0.0138
P0DJD7	ENST00000378149	191	S	-2.63312	0.0009999
P0DJD7	ENST00000378149	192	S	-2.24334	0.005799
P0DJD7	ENST00000378149	193	S	-2.49566	0.0024
P0DJD7	ENST00000378149	194	G	-2.04435	0.0138
P0DJD7	ENST00000378149	195	A	-2.92269	0.0003
P0DJD7	ENST00000378149	196	T	-2.45584	0.002
P0DJD7	ENST00000378149	197	P	-2.81041	0.0003
P0DJD7	ENST00000378149	198	V	-2.60917	0.0021
P0DJD7	ENST00000378149	199	F	-2.38582	0.0034
P0DJD7	ENST00000378149	200	D	-2.41026	0.0033
P0DJD7	ENST00000378149	201	N	-2.72517	0.0007999
P0DJD7	ENST00000378149	202	I	-2.75602	0.0007999
P0DJD7	ENST00000378149	203	W	-2.23006	0.006899
P0DJD7	ENST00000378149	204	N	-1.87942	0.0285
P0DJD7	ENST00000378149	205	Q	-2.022	0.0168
P0DJD7	ENST00000378149	206	G	-1.74778	0.0475
P0DJD7	ENST00000378149	207	L	-1.95133	0.0234
P0DJD7	ENST00000378149	208	V	-2.3661	0.0037
P0DJD7	ENST00000378149	209	S	-1.27178	0.2028
P0DJD7	ENST00000378149	210	Q	-1.95258	0.0243
P0DJD7	ENST00000378149	211	D	-2.3087	0.006099
P0DJD7	ENST00000378149	212	L	-2.8329	0.0005
P0DJD7	ENST00000378149	213	F	-2.43297	0.0039
P0DJD7	ENST00000378149	214	S	-2.70815	0.0007999
P0DJD7	ENST00000378149	215	V	-3.04688	0.0002
P0DJD7	ENST00000378149	216	Y	-2.86059	0.0007999
P0DJD7	ENST00000378149	217	L	-2.74668	0.0008999
P0DJD7	ENST00000378149	218	S	-2.92908	0.0007999
P0DJD7	ENST00000378149	219	A	-2.53614	0.0031
P0DJD7	ENST00000378149	220	D	-2.25848	0.006299
P0DJD7	ENST00000378149	221	D	-2.09233	0.0121
P0DJD7	ENST00000378149	222	Q	-2.41782	0.0031
P0DJD7	ENST00000378149	223	S	-1.77278	0.0473
P0DJD7	ENST00000378149	224	G	-2.3698	0.0035
P0DJD7	ENST00000378149	225	S	-2.51379	0.002
P0DJD7	ENST00000378149	226	V	-2.53111	0.0019
P0DJD7	ENST00000378149	227	V	-2.33203	0.005099
P0DJD7	ENST00000378149	228	I	-2.70352	0.0006999
P0DJD7	ENST00000378149	229	F	-2.46488	0.0035
P0DJD7	ENST00000378149	230	G	-2.06587	0.0162
P0DJD7	ENST00000378149	231	G	-2.16809	0.0104
P0DJD7	ENST00000378149	232	I	-2.27189	0.007999
P0DJD7	ENST00000378149	233	D	-2.35356	0.005
P0DJD7	ENST00000378149	234	S	-1.4628	0.1182
P0DJD7	ENST00000378149	235	S	-1.34543	0.1668
P0DJD7	ENST00000378149	236	Y	-2.23218	0.006699
P0DJD7	ENST00000378149	237	Y	-1.95603	0.023
P0DJD7	ENST00000378149	238	T	-1.63807	0.06049
P0DJD7	ENST00000378149	239	G	-0.965234	0.2842
P0DJD7	ENST00000378149	240	S	-0.633333	0.4424
P0DJD7	ENST00000378149	241	L	-2.23328	0.008199
P0DJD7	ENST00000378149	242	N	-1.54715	0.07639
P0DJD7	ENST00000378149	243	W	-2.28046	0.007299
P0DJD7	ENST00000378149	244	V	-1.82447	0.037
P0DJD7	ENST00000378149	245	P	-1.47858	0.1015
P0DJD7	ENST00000378149	246	V	-2.43805	0.0037
P0DJD7	ENST00000378149	247	T	-2.29806	0.005199
P0DJD7	ENST00000378149	248	V	-2.55624	0.0016
P0DJD7	ENST00000378149	249	E	-2.46247	0.0025
P0DJD7	ENST00000378149	250	G	-2.76958	0.0005
P0DJD7	ENST00000378149	251	Y	-3.04428	9.999e-05
P0DJD7	ENST00000378149	252	W	-2.84826	0.0002
P0DJD7	ENST00000378149	253	Q	-2.97789	9.999e-05
P0DJD7	ENST00000378149	254	I	-2.65418	0.0012
P0DJD7	ENST00000378149	255	T	-2.26385	0.007599
P0DJD7	ENST00000378149	256	V	-2.54529	0.0016
P0DJD7	ENST00000378149	257	D	-1.88014	0.0287
P0DJD7	ENST00000378149	258	S	-2.47177	0.0049
P0DJD7	ENST00000378149	259	I	-2.44431	0.0045
P0DJD7	ENST00000378149	260	T	-2.21009	0.009599
P0DJD7	ENST00000378149	261	M	-2.05223	0.0197
P0DJD7	ENST00000378149	262	N	-1.55652	0.07839
P0DJD7	ENST00000378149	263	G	-1.61965	0.06469
P0DJD7	ENST00000378149	264	E	-1.70569	0.05259
P0DJD7	ENST00000378149	265	A	-2.22861	0.0101
P0DJD7	ENST00000378149	266	I	-1.72392	0.05019
P0DJD7	ENST00000378149	267	A	-1.82459	0.0374
P0DJD7	ENST00000378149	268	C	-2.47839	0.0037
P0DJD7	ENST00000378149	269	A	-1.59323	0.07399
P0DJD7	ENST00000378149	270	E	-1.35191	0.1338
P0DJD7	ENST00000378149	271	G	-2.2262	0.009099
P0DJD7	ENST00000378149	272	C	-2.90216	0.0002
P0DJD7	ENST00000378149	273	Q	-3.16589	9.999e-05
P0DJD7	ENST00000378149	274	A	-2.60911	0.0017
P0DJD7	ENST00000378149	275	I	-2.75765	0.0007999
P0DJD7	ENST00000378149	276	V	-2.61248	0.0018
P0DJD7	ENST00000378149	277	D	-2.6126	0.0019
P0DJD7	ENST00000378149	278	T	-3.10999	0.0002
P0DJD7	ENST00000378149	279	G	-2.8135	0.0007999
P0DJD7	ENST00000378149	280	T	-2.28788	0.006699
P0DJD7	ENST00000378149	281	S	-1.96094	0.0253
P0DJD7	ENST00000378149	282	L	-2.12476	0.012
P0DJD7	ENST00000378149	283	L	-1.83316	0.0353
P0DJD7	ENST00000378149	284	T	-1.95398	0.0258
P0DJD7	ENST00000378149	285	G	-2.21552	0.009099
P0DJD7	ENST00000378149	286	P	-1.48451	0.09129
P0DJD7	ENST00000378149	287	T	-1.29167	0.1381
P0DJD7	ENST00000378149	288	S	-1.21281	0.1797
P0DJD7	ENST00000378149	289	P	-1.31976	0.1233
P0DJD7	ENST00000378149	290	I	-1.72172	0.0499
P0DJD7	ENST00000378149	291	A	-1.19418	0.1682
P0DJD7	ENST00000378149	292	N	-1.64666	0.06019
P0DJD7	ENST00000378149	293	I	-2.31825	0.008599
P0DJD7	ENST00000378149	294	Q	-1.85075	0.0347
P0DJD7	ENST00000378149	295	S	-1.34548	0.122
P0DJD7	ENST00000378149	296	D	-1.43153	0.1027
P0DJD7	ENST00000378149	297	I	-1.97188	0.0267
P0DJD7	ENST00000378149	298	G	-1.79808	0.04
P0DJD7	ENST00000378149	299	A	-2.12491	0.0152
P0DJD7	ENST00000378149	300	S	-1.70564	0.05209
P0DJD7	ENST00000378149	301	E	-1.95346	0.0222
P0DJD7	ENST00000378149	302	N	-2.22039	0.007999
P0DJD7	ENST00000378149	303	S	-1.19717	0.2397
P0DJD7	ENST00000378149	304	D	-1.74143	0.0493
P0DJD7	ENST00000378149	305	G	-1.88591	0.0305
P0DJD7	ENST00000378149	306	D	-2.15664	0.012
P0DJD7	ENST00000378149	307	M	-2.52728	0.0025
P0DJD7	ENST00000378149	308	V	-2.57719	0.0009999
P0DJD7	ENST00000378149	309	V	-2.59084	0.0018
P0DJD7	ENST00000378149	310	S	-1.70275	0.05489
P0DJD7	ENST00000378149	311	C	-2.04968	0.0156
P0DJD7	ENST00000378149	312	S	-1.59245	0.08179
P0DJD7	ENST00000378149	313	A	-2.24353	0.008799
P0DJD7	ENST00000378149	314	I	-2.28054	0.008099
P0DJD7	ENST00000378149	315	S	-1.53959	0.09729
P0DJD7	ENST00000378149	316	S	-1.45615	0.126
P0DJD7	ENST00000378149	317	L	-1.53953	0.08519
P0DJD7	ENST00000378149	318	P	-1.159	0.184
P0DJD7	ENST00000378149	319	D	-1.53226	0.07589
P0DJD7	ENST00000378149	320	I	-1.71498	0.0473
P0DJD7	ENST00000378149	321	V	-2.58924	0.0032
P0DJD7	ENST00000378149	322	F	-2.10485	0.0151
P0DJD7	ENST00000378149	323	T	-2.15701	0.013
P0DJD7	ENST00000378149	324	I	-2.22057	0.008599
P0DJD7	ENST00000378149	325	N	-1.70316	0.05039
P0DJD7	ENST00000378149	326	G	-1.10173	0.2216
P0DJD7	ENST00000378149	327	V	-1.30235	0.1463
P0DJD7	ENST00000378149	328	Q	-1.68338	0.05769
P0DJD7	ENST00000378149	329	Y	-1.73254	0.0487
P0DJD7	ENST00000378149	330	P	-1.7314	0.0487
P0DJD7	ENST00000378149	331	V	-2.1275	0.0134
P0DJD7	ENST00000378149	332	P	-1.80105	0.0397
P0DJD7	ENST00000378149	333	P	-1.78975	0.0422
P0DJD7	ENST00000378149	334	S	-1.70091	0.05849
P0DJD7	ENST00000378149	335	A	-2.21416	0.0113
P0DJD7	ENST00000378149	336	Y	-2.30602	0.006199
P0DJD7	ENST00000378149	337	I	-2.74636	0.0014
P0DJD7	ENST00000378149	338	L	-2.12914	0.0116
P0DJD7	ENST00000378149	339	Q	-1.72635	0.05029
P0DJD7	ENST00000378149	340	S	-1.72029	0.0496
P0DJD7	ENST00000378149	341	E	-1.10719	0.2141
P0DJD7	ENST00000378149	342	G	-1.43407	0.1065
P0DJD7	ENST00000378149	343	S	-2.19576	0.009699
P0DJD7	ENST00000378149	344	C	-2.51188	0.0027
P0DJD7	ENST00000378149	345	I	-2.5831	0.0016
P0DJD7	ENST00000378149	346	S	-2.48107	0.0024
P0DJD7	ENST00000378149	347	G	-1.98302	0.0195
P0DJD7	ENST00000378149	348	F	-1.80877	0.0385
P0DJD7	ENST00000378149	349	Q	-1.6061	0.06549
P0DJD7	ENST00000378149	350	G	-1.73069	0.05
P0DJD7	ENST00000378149	351	M	-2.03574	0.0194
P0DJD7	ENST00000378149	352	N	-1.48031	0.09609
P0DJD7	ENST00000378149	353	L	-1.64318	0.06159
P0DJD7	ENST00000378149	354	P	-1.56152	0.08889
P0DJD7	ENST00000378149	355	T	-2.17005	0.009899
P0DJD7	ENST00000378149	356	E	-1.64195	0.07199
P0DJD7	ENST00000378149	357	S	-2.50062	0.0024
P0DJD7	ENST00000378149	358	G	-2.19602	0.009499
P0DJD7	ENST00000378149	359	E	-1.70446	0.05149
P0DJD7	ENST00000378149	360	L	-1.91253	0.0269
P0DJD7	ENST00000378149	361	W	-2.3011	0.007299
P0DJD7	ENST00000378149	362	I	-2.02147	0.0203
P0DJD7	ENST00000378149	363	L	-2.57091	0.0016
P0DJD7	ENST00000378149	364	G	-2.3525	0.005199
P0DJD7	ENST00000378149	365	D	-2.58058	0.0023
P0DJD7	ENST00000378149	366	V	-2.48061	0.0042
P0DJD7	ENST00000378149	367	F	-2.41309	0.0047
P0DJD7	ENST00000378149	368	I	-2.53722	0.0032
P0DJD7	ENST00000378149	369	R	-3.03611	0.0002
P0DJD7	ENST00000378149	370	Q	-2.66763	0.0023
P0DJD7	ENST00000378149	371	Y	-2.34725	0.006599
P0DJD7	ENST00000378149	372	F	-2.56522	0.0026
P0DJD7	ENST00000378149	373	T	-2.80491	0.0006999
P0DJD7	ENST00000378149	374	V	-3.05012	0.0004
P0DJD7	ENST00000378149	375	F	-3.20678	0.0002
P0DJD7	ENST00000378149	376	D	-2.76742	0.0005999
P0DJD7	ENST00000378149	377	R	-2.22911	0.009299
P0DJD7	ENST00000378149	378	A	-2.10924	0.0136
P0DJD7	ENST00000378149	379	N	-1.40895	0.1122
P0DJD7	ENST00000378149	380	N	-2.05209	0.0181
P0DJD7	ENST00000378149	381	Q	-2.24381	0.008799
P0DJD7	ENST00000378149	382	V	-2.84851	0.0008999
P0DJD7	ENST00000378149	383	G	-2.37601	0.005499
P0DJD7	ENST00000378149	384	L	-2.16912	0.0112
P0DJD7	ENST00000378149	385	A	-2.43061	0.0038
P0DJD7	ENST00000378149	386	P	-1.95092	0.0231
P0DJD7	ENST00000378149	387	V	-2.36755	0.006499
P0DJD7	ENST00000378149	388	A	-2.13112	0.0117
P0DMM9	ENST00000338971	9	R	-1.83523	0.0365
P0DMM9	ENST00000338971	10	P	-1.86696	0.0327
P0DMM9	ENST00000338971	11	P	-1.38982	0.1187
P0DMM9	ENST00000338971	12	L	-2.48104	0.0038
P0DMM9	ENST00000338971	13	E	-2.60072	0.0013
P0DMM9	ENST00000338971	14	Y	-2.4656	0.0021
P0DMM9	ENST00000338971	15	V	-1.78373	0.0415
P0DMM9	ENST00000338971	16	K	-1.93253	0.0226
P0DMM9	ENST00000338971	17	G	-2.43348	0.0026
P0DMM9	ENST00000338971	18	V	-3.05527	0.0002
P0DMM9	ENST00000338971	19	P	-2.85188	0.0009999
P0DMM9	ENST00000338971	20	L	-2.84286	0.0004
P0DMM9	ENST00000338971	21	I	-2.42455	0.0041
P0DMM9	ENST00000338971	22	K	-1.91033	0.0264
P0DMM9	ENST00000338971	23	Y	-2.05332	0.0176
P0DMM9	ENST00000338971	24	F	-1.71469	0.05339
P0DMM9	ENST00000338971	25	A	-1.87868	0.0325
P0DMM9	ENST00000338971	26	E	-1.26529	0.1589
P0DMM9	ENST00000338971	27	A	-1.49629	0.08989
P0DMM9	ENST00000338971	28	L	-1.58026	0.07699
P0DMM9	ENST00000338971	29	G	-0.448804	0.4861
P0DMM9	ENST00000338971	30	P	-0.812299	0.3161
P0DMM9	ENST00000338971	31	L	-1.14697	0.1859
P0DMM9	ENST00000338971	32	Q	-0.603806	0.4104
P0DMM9	ENST00000338971	33	S	-0.903019	0.3092
P0DMM9	ENST00000338971	34	F	-1.5929	0.06979
P0DMM9	ENST00000338971	35	Q	-2.20745	0.007799
P0DMM9	ENST00000338971	36	A	-2.78174	0.0006999
P0DMM9	ENST00000338971	37	R	-1.94316	0.0279
P0DMM9	ENST00000338971	38	P	-2.48589	0.0025
P0DMM9	ENST00000338971	39	D	-1.57508	0.07119
P0DMM9	ENST00000338971	40	D	-2.2233	0.0131
P0DMM9	ENST00000338971	41	L	-2.25968	0.009099
P0DMM9	ENST00000338971	42	L	-2.1423	0.0133
P0DMM9	ENST00000338971	43	I	-2.28984	0.007899
P0DMM9	ENST00000338971	44	N	-2.25162	0.005999
P0DMM9	ENST00000338971	45	T	-2.41596	0.0038
P0DMM9	ENST00000338971	46	Y	-3.42907	9.999e-05
P0DMM9	ENST00000338971	47	P	-2.50225	0.0019
P0DMM9	ENST00000338971	48	K	-2.92092	0.0004
P0DMM9	ENST00000338971	49	S	-3.05479	0.0003
P0DMM9	ENST00000338971	50	G	-2.87921	0.0005
P0DMM9	ENST00000338971	51	T	-2.11235	0.0129
P0DMM9	ENST00000338971	52	T	-2.35901	0.005
P0DMM9	ENST00000338971	53	W	-2.75607	0.0005
P0DMM9	ENST00000338971	54	V	-2.72879	0.0008999
P0DMM9	ENST00000338971	55	S	-2.77263	0.0013
P0DMM9	ENST00000338971	56	Q	-2.91917	0.0005
P0DMM9	ENST00000338971	57	I	-2.77098	0.0011
P0DMM9	ENST00000338971	58	L	-2.61941	0.0009999
P0DMM9	ENST00000338971	59	D	-3.02085	0.0004
P0DMM9	ENST00000338971	60	M	-3.38879	9.999e-05
P0DMM9	ENST00000338971	61	I	-3.33024	9.999e-05
P0DMM9	ENST00000338971	62	Y	-0.931902	0.2684
P0DMM9	ENST00000338971	63	Q	-2.25719	0.007899
P0DMM9	ENST00000338971	64	G	-2.22088	0.009599
P0DMM9	ENST00000338971	65	G	-2.48127	0.0027
P0DMM9	ENST00000338971	66	D	-2.12039	0.0134
P0DMM9	ENST00000338971	67	L	-2.11413	0.0162
P0DMM9	ENST00000338971	68	E	-2.12845	0.0119
P0DMM9	ENST00000338971	69	K	-2.67439	0.0016
P0DMM9	ENST00000338971	70	C	-3.55782	9.999e-05
P0DMM9	ENST00000338971	71	N	-2.04158	0.0178
P0DMM9	ENST00000338971	72	R	-2.54427	0.0024
P0DMM9	ENST00000338971	73	A	-3.21401	9.999e-05
P0DMM9	ENST00000338971	74	P	-3.01127	0.0004
P0DMM9	ENST00000338971	75	I	-3.19295	0.0002
P0DMM9	ENST00000338971	76	Y	-3.00261	0.0004
P0DMM9	ENST00000338971	77	V	-2.89445	0.0004
P0DMM9	ENST00000338971	78	R	-3.62526	9.999e-05
P0DMM9	ENST00000338971	79	V	-2.90382	0.0007999
P0DMM9	ENST00000338971	80	P	-3.4523	9.999e-05
P0DMM9	ENST00000338971	81	F	-1.58681	0.07629
P0DMM9	ENST00000338971	82	L	-1.85338	0.0355
P0DMM9	ENST00000338971	83	E	-1.6602	0.05969
P0DMM9	ENST00000338971	84	V	-2.31893	0.0043
P0DMM9	ENST00000338971	85	N	-1.96987	0.0214
P0DMM9	ENST00000338971	86	D	-1.73733	0.0477
P0DMM9	ENST00000338971	87	P	-0.853851	0.3344
P0DMM9	ENST00000338971	88	G	-0.473026	0.5296
P0DMM9	ENST00000338971	89	E	-1.77223	0.0449
P0DMM9	ENST00000338971	90	P	-1.58422	0.08579
P0DMM9	ENST00000338971	91	S	-1.66246	0.06279
P0DMM9	ENST00000338971	92	G	-2.34915	0.005999
P0DMM9	ENST00000338971	93	L	-1.63257	0.06509
P0DMM9	ENST00000338971	94	E	-1.70211	0.06059
P0DMM9	ENST00000338971	95	T	-2.50705	0.0028
P0DMM9	ENST00000338971	96	L	-2.74943	0.0005
P0DMM9	ENST00000338971	97	K	-1.49394	0.1092
P0DMM9	ENST00000338971	98	D	-1.32673	0.1358
P0DMM9	ENST00000338971	99	T	-1.6832	0.05469
P0DMM9	ENST00000338971	100	P	-0.658556	0.3418
P0DMM9	ENST00000338971	101	P	-1.62049	0.06109
P0DMM9	ENST00000338971	102	P	-1.76081	0.0431
P0DMM9	ENST00000338971	103	R	-2.02211	0.0224
P0DMM9	ENST00000338971	104	L	-2.5042	0.0039
P0DMM9	ENST00000338971	105	I	-2.44044	0.0041
P0DMM9	ENST00000338971	106	K	-1.742	0.05109
P0DMM9	ENST00000338971	107	S	-1.58936	0.07579
P0DMM9	ENST00000338971	108	H	-2.14354	0.0117
P0DMM9	ENST00000338971	109	L	-2.05621	0.0164
P0DMM9	ENST00000338971	110	P	-2.55614	0.0017
P0DMM9	ENST00000338971	111	L	-1.81808	0.0391
P0DMM9	ENST00000338971	112	A	-1.73473	0.0487
P0DMM9	ENST00000338971	113	L	-1.78507	0.0422
P0DMM9	ENST00000338971	114	L	-2.01415	0.0213
P0DMM9	ENST00000338971	115	P	-1.94026	0.0242
P0DMM9	ENST00000338971	116	Q	-1.56435	0.08929
P0DMM9	ENST00000338971	117	T	-1.9234	0.023
P0DMM9	ENST00000338971	118	L	-2.2809	0.005999
P0DMM9	ENST00000338971	119	L	-1.91105	0.0253
P0DMM9	ENST00000338971	120	D	-1.69497	0.05649
P0DMM9	ENST00000338971	121	Q	-2.66921	0.0017
P0DMM9	ENST00000338971	122	K	-1.92333	0.0265
P0DMM9	ENST00000338971	123	V	-2.85928	0.0005
P0DMM9	ENST00000338971	124	K	-2.19574	0.009299
P0DMM9	ENST00000338971	125	V	-2.4636	0.0028
P0DMM9	ENST00000338971	126	V	-2.38662	0.0038
P0DMM9	ENST00000338971	127	Y	-2.43299	0.0035
P0DMM9	ENST00000338971	128	V	-3.15213	9.999e-05
P0DMM9	ENST00000338971	129	A	-3.30077	9.999e-05
P0DMM9	ENST00000338971	130	R	-3.16678	0.0002
P0DMM9	ENST00000338971	131	N	-3.55396	9.999e-05
P0DMM9	ENST00000338971	132	P	-2.94285	0.0003
P0DMM9	ENST00000338971	133	K	-2.44407	0.0042
P0DMM9	ENST00000338971	134	D	-3.58159	9.999e-05
P0DMM9	ENST00000338971	135	V	-3.46729	9.999e-05
P0DMM9	ENST00000338971	136	A	-2.90591	0.0004
P0DMM9	ENST00000338971	137	V	-2.86694	0.0005
P0DMM9	ENST00000338971	138	S	-2.685	0.0005999
P0DMM9	ENST00000338971	139	Y	-2.90433	0.0002
P0DMM9	ENST00000338971	140	Y	-3.22915	9.999e-05
P0DMM9	ENST00000338971	141	H	-2.8461	0.0005
P0DMM9	ENST00000338971	142	F	-2.96004	9.999e-05
P0DMM9	ENST00000338971	143	H	-2.95623	0.0002
P0DMM9	ENST00000338971	144	R	-2.69887	0.0008999
P0DMM9	ENST00000338971	145	M	-3.06442	0.0004
P0DMM9	ENST00000338971	146	E	-2.97665	0.0004
P0DMM9	ENST00000338971	147	K	-2.28391	0.009799
P0DMM9	ENST00000338971	148	A	-2.10137	0.0159
P0DMM9	ENST00000338971	149	H	-2.25569	0.008899
P0DMM9	ENST00000338971	150	P	-1.95107	0.0283
P0DMM9	ENST00000338971	151	E	-1.42455	0.108
P0DMM9	ENST00000338971	152	P	-2.71229	0.0007999
P0DMM9	ENST00000338971	153	G	-1.73072	0.05039
P0DMM9	ENST00000338971	154	T	-1.59775	0.07929
P0DMM9	ENST00000338971	155	W	-1.91432	0.0273
P0DMM9	ENST00000338971	156	D	-1.77214	0.0448
P0DMM9	ENST00000338971	157	S	-2.00358	0.0214
P0DMM9	ENST00000338971	158	F	-2.81562	0.0004
P0DMM9	ENST00000338971	159	L	-2.24277	0.0105
P0DMM9	ENST00000338971	160	E	-1.87399	0.0311
P0DMM9	ENST00000338971	161	K	-2.0496	0.0153
P0DMM9	ENST00000338971	162	F	-2.65002	0.0013
P0DMM9	ENST00000338971	163	M	-1.33532	0.1376
P0DMM9	ENST00000338971	164	A	-1.67974	0.05999
P0DMM9	ENST00000338971	165	G	-2.75765	0.0005999
P0DMM9	ENST00000338971	166	E	-2.46317	0.0027
P0DMM9	ENST00000338971	167	V	-2.66563	0.0007999
P0DMM9	ENST00000338971	168	S	-2.77155	0.0004
P0DMM9	ENST00000338971	169	Y	-2.90759	0.0005999
P0DMM9	ENST00000338971	170	G	-2.92542	0.0003
P0DMM9	ENST00000338971	171	S	-2.12512	0.0121
P0DMM9	ENST00000338971	172	W	-3.38561	9.999e-05
P0DMM9	ENST00000338971	173	Y	-2.15726	0.0133
P0DMM9	ENST00000338971	174	Q	-2.72233	0.0006999
P0DMM9	ENST00000338971	175	H	-3.00882	0.0003
P0DMM9	ENST00000338971	176	V	-2.69784	0.0011
P0DMM9	ENST00000338971	177	Q	-2.55339	0.0015
P0DMM9	ENST00000338971	178	E	-2.47791	0.003
P0DMM9	ENST00000338971	179	W	-2.88082	0.0003
P0DMM9	ENST00000338971	180	W	-2.67111	0.0009999
P0DMM9	ENST00000338971	181	E	-2.47882	0.0018
P0DMM9	ENST00000338971	182	L	-2.69453	0.0009999
P0DMM9	ENST00000338971	183	S	-2.67442	0.0005999
P0DMM9	ENST00000338971	184	R	-2.21731	0.006599
P0DMM9	ENST00000338971	185	T	-2.02789	0.015
P0DMM9	ENST00000338971	186	H	-2.55828	0.0018
P0DMM9	ENST00000338971	187	P	-1.78152	0.0436
P0DMM9	ENST00000338971	188	V	-2.25252	0.006499
P0DMM9	ENST00000338971	189	L	-2.13924	0.0111
P0DMM9	ENST00000338971	190	Y	-2.0499	0.0168
P0DMM9	ENST00000338971	191	L	-2.47194	0.0024
P0DMM9	ENST00000338971	192	F	-3.21032	9.999e-05
P0DMM9	ENST00000338971	193	Y	-2.99045	9.999e-05
P0DMM9	ENST00000338971	194	E	-3.26741	9.999e-05
P0DMM9	ENST00000338971	195	D	-2.09064	0.0143
P0DMM9	ENST00000338971	196	M	-2.5228	0.0021
P0DMM9	ENST00000338971	197	K	-2.20894	0.008299
P0DMM9	ENST00000338971	198	E	-1.89892	0.0281
P0DMM9	ENST00000338971	199	N	-1.88987	0.0297
P0DMM9	ENST00000338971	200	P	-2.67763	0.0007999
P0DMM9	ENST00000338971	201	K	-2.10371	0.0132
P0DMM9	ENST00000338971	202	R	-1.9686	0.0221
P0DMM9	ENST00000338971	203	E	-2.21157	0.009999
P0DMM9	ENST00000338971	204	I	-2.85383	0.0003
P0DMM9	ENST00000338971	205	Q	-1.96868	0.0227
P0DMM9	ENST00000338971	206	K	-1.9392	0.0253
P0DMM9	ENST00000338971	207	I	-2.40347	0.0034
P0DMM9	ENST00000338971	208	L	-2.83949	0.0002
P0DMM9	ENST00000338971	209	E	-1.6569	0.06539
P0DMM9	ENST00000338971	210	F	-1.86868	0.0317
P0DMM9	ENST00000338971	211	V	-2.50226	0.002
P0DMM9	ENST00000338971	212	G	-2.25207	0.006599
P0DMM9	ENST00000338971	213	R	-2.23772	0.007099
P0DMM9	ENST00000338971	214	S	-2.05427	0.0152
P0DMM9	ENST00000338971	215	L	-3.05983	9.999e-05
P0DMM9	ENST00000338971	216	P	-1.62413	0.07329
P0DMM9	ENST00000338971	217	E	-1.75587	0.0491
P0DMM9	ENST00000338971	218	E	-1.76789	0.0476
P0DMM9	ENST00000338971	219	T	-2.51068	0.0018
P0DMM9	ENST00000338971	220	M	-2.40882	0.003
P0DMM9	ENST00000338971	221	D	-2.11841	0.012
P0DMM9	ENST00000338971	222	F	-2.45342	0.0027
P0DMM9	ENST00000338971	223	M	-3.15243	9.999e-05
P0DMM9	ENST00000338971	224	V	-2.82679	0.0005999
P0DMM9	ENST00000338971	225	Q	-2.5344	0.0021
P0DMM9	ENST00000338971	226	H	-2.9045	0.0002
P0DMM9	ENST00000338971	227	T	-3.12035	9.999e-05
P0DMM9	ENST00000338971	228	S	-2.59792	0.0016
P0DMM9	ENST00000338971	229	F	-2.16748	0.009199
P0DMM9	ENST00000338971	230	K	-1.3754	0.1299
P0DMM9	ENST00000338971	231	E	-2.20667	0.0105
P0DMM9	ENST00000338971	232	M	-2.75412	0.0016
P0DMM9	ENST00000338971	233	K	-1.56241	0.07839
P0DMM9	ENST00000338971	234	K	-1.1924	0.188
P0DMM9	ENST00000338971	235	N	-1.60378	0.07109
P0DMM9	ENST00000338971	236	P	-1.34787	0.1324
P0DMM9	ENST00000338971	237	M	-2.26215	0.005999
P0DMM9	ENST00000338971	238	T	-2.27903	0.006499
P0DMM9	ENST00000338971	239	N	-2.03969	0.0192
P0DMM9	ENST00000338971	240	Y	-2.76568	0.0006999
P0DMM9	ENST00000338971	241	T	-2.14572	0.009499
P0DMM9	ENST00000338971	242	T	-2.19792	0.007999
P0DMM9	ENST00000338971	243	V	-2.33141	0.004
P0DMM9	ENST00000338971	244	P	-2.01963	0.0183
P0DMM9	ENST00000338971	245	Q	-1.91795	0.0268
P0DMM9	ENST00000338971	246	E	-1.52736	0.09429
P0DMM9	ENST00000338971	247	L	-2.37723	0.005899
P0DMM9	ENST00000338971	248	M	-2.6138	0.0011
P0DMM9	ENST00000338971	249	D	-2.15894	0.009699
P0DMM9	ENST00000338971	250	H	-2.38112	0.0038
P0DMM9	ENST00000338971	251	S	-1.47456	0.1137
P0DMM9	ENST00000338971	252	I	-2.56036	0.0015
P0DMM9	ENST00000338971	253	S	-2.70139	0.0006999
P0DMM9	ENST00000338971	254	P	-1.99794	0.0214
P0DMM9	ENST00000338971	255	F	-2.4199	0.0031
P0DMM9	ENST00000338971	256	M	-2.07677	0.0123
P0DMM9	ENST00000338971	257	R	-1.9268	0.0245
P0DMM9	ENST00000338971	258	K	-1.50373	0.1088
P0DMM9	ENST00000338971	259	G	-2.01783	0.0183
P0DMM9	ENST00000338971	260	M	-1.87425	0.0309
P0DMM9	ENST00000338971	261	A	-2.92645	0.0003
P0DMM9	ENST00000338971	262	G	-2.21763	0.007699
P0DMM9	ENST00000338971	263	D	-2.35377	0.0042
P0DMM9	ENST00000338971	264	W	-2.54428	0.0018
P0DMM9	ENST00000338971	265	K	-1.77421	0.0449
P0DMM9	ENST00000338971	266	T	-1.47274	0.1204
P0DMM9	ENST00000338971	267	T	-1.95637	0.0238
P0DMM9	ENST00000338971	268	F	-2.00756	0.0198
P0DMM9	ENST00000338971	269	T	-2.22378	0.006699
P0DMM9	ENST00000338971	270	V	-2.30031	0.005099
P0DMM9	ENST00000338971	271	A	-2.10999	0.0168
P0DMM9	ENST00000338971	272	Q	-2.04012	0.0197
P0DMM9	ENST00000338971	273	N	-2.32271	0.008299
P0DMM9	ENST00000338971	274	E	-2.46118	0.005899
P0DMM9	ENST00000338971	275	R	-2.19144	0.0127
P0DMM9	ENST00000338971	276	F	-2.342	0.007699
P0DMM9	ENST00000338971	277	D	-2.18352	0.0115
P0DMM9	ENST00000338971	278	A	-2.18466	0.0114
P0DMM9	ENST00000338971	279	D	-2.3173	0.007099
P0DMM9	ENST00000338971	280	Y	-2.21227	0.009899
P0DMM9	ENST00000338971	281	A	-2.40879	0.004
P0DMM9	ENST00000338971	282	E	-2.03299	0.0178
P0DMM9	ENST00000338971	283	K	-1.72783	0.0495
P0DMM9	ENST00000338971	284	M	-1.95734	0.0257
P0DMM9	ENST00000338971	285	A	-1.60802	0.06979
P0DMM9	ENST00000338971	286	G	-0.94152	0.2945
P0DMM9	ENST00000338971	287	C	-1.43293	0.1123
P0DMM9	ENST00000338971	288	S	-1.64128	0.06589
P0DMM9	ENST00000338971	289	L	-2.00171	0.0204
P0DMM9	ENST00000338971	290	S	-2.10225	0.0111
P0DMM9	ENST00000338971	291	F	-3.03403	0.0002
P0DMM9	ENST00000338971	292	R	-2.4423	0.0026
P0DMM9	ENST00000338971	293	S	-2.44934	0.0024
P0DMM9	ENST00000338971	294	E	-2.31462	0.0042
P0DMM9	ENST00000338971	295	L	-2.33032	0.0042
P27449	ENST00000330398	6	S	-0.598312	0.3904
P27449	ENST00000330398	7	G	-1.66566	0.05499
P27449	ENST00000330398	8	P	-1.80874	0.0388
P27449	ENST00000330398	9	E	-1.7155	0.05129
P27449	ENST00000330398	10	Y	-2.16538	0.0133
P27449	ENST00000330398	11	A	-2.61124	0.003
P27449	ENST00000330398	12	S	-2.75406	0.0005999
P27449	ENST00000330398	13	F	-2.77681	0.0003
P27449	ENST00000330398	14	F	-2.26132	0.009399
P27449	ENST00000330398	15	A	-2.99511	0.0005
P27449	ENST00000330398	16	V	-3.29424	0.0003
P27449	ENST00000330398	17	M	-2.79243	0.0013
P27449	ENST00000330398	18	G	-3.64992	9.999e-05
P27449	ENST00000330398	19	A	-3.09642	0.0004
P27449	ENST00000330398	20	S	-2.60999	0.0022
P27449	ENST00000330398	21	A	-2.73473	0.0014
P27449	ENST00000330398	22	A	-3.86567	9.999e-05
P27449	ENST00000330398	23	M	-2.92095	0.0004
P27449	ENST00000330398	24	V	-2.46941	0.0042
P27449	ENST00000330398	25	F	-2.55051	0.0031
P27449	ENST00000330398	26	S	-3.68485	9.999e-05
P27449	ENST00000330398	27	A	-3.01967	0.0002
P27449	ENST00000330398	28	L	-2.62603	0.0014
P27449	ENST00000330398	29	G	-3.28767	9.999e-05
P27449	ENST00000330398	30	A	-3.52012	9.999e-05
P27449	ENST00000330398	31	A	-2.58943	0.0009999
P27449	ENST00000330398	32	Y	-2.79167	0.0006999
P27449	ENST00000330398	33	G	-3.59198	9.999e-05
P27449	ENST00000330398	34	T	-2.86067	0.0002
P27449	ENST00000330398	35	A	-2.73807	0.0007999
P27449	ENST00000330398	36	K	-3.26965	9.999e-05
P27449	ENST00000330398	37	S	-3.85959	9.999e-05
P27449	ENST00000330398	38	G	-2.86951	0.0004
P27449	ENST00000330398	39	T	-2.64916	0.0015
P27449	ENST00000330398	40	G	-3.7532	9.999e-05
P27449	ENST00000330398	41	I	-3.029	0.0003
P27449	ENST00000330398	42	A	-2.22989	0.0109
P27449	ENST00000330398	43	A	-2.46235	0.005099
P27449	ENST00000330398	44	M	-3.67045	9.999e-05
P27449	ENST00000330398	45	S	-2.03943	0.0212
P27449	ENST00000330398	46	V	-2.09905	0.0161
P27449	ENST00000330398	47	M	-2.30885	0.006899
P27449	ENST00000330398	48	R	-2.23699	0.0103
P27449	ENST00000330398	49	P	-1.62185	0.06519
P27449	ENST00000330398	50	E	-1.60404	0.06869
P27449	ENST00000330398	51	Q	-2.46696	0.0044
P27449	ENST00000330398	52	I	-2.26164	0.009299
P27449	ENST00000330398	53	M	-0.997512	0.265
P27449	ENST00000330398	54	K	-1.32918	0.1405
P27449	ENST00000330398	55	S	-2.8711	0.0006999
P27449	ENST00000330398	56	I	-1.60577	0.06799
P27449	ENST00000330398	57	I	-2.06657	0.0136
P27449	ENST00000330398	58	P	-3.55568	9.999e-05
P27449	ENST00000330398	59	V	-2.77803	0.0006999
P27449	ENST00000330398	60	V	-2.11337	0.0123
P27449	ENST00000330398	61	M	-2.6392	0.0007999
P27449	ENST00000330398	62	A	-3.89067	9.999e-05
P27449	ENST00000330398	63	G	-2.8609	0.0004
P27449	ENST00000330398	64	I	-2.73285	0.0006999
P27449	ENST00000330398	65	I	-4.27491	9.999e-05
P27449	ENST00000330398	66	A	-3.46934	9.999e-05
P27449	ENST00000330398	67	I	-2.58266	0.0018
P27449	ENST00000330398	68	Y	-3.4979	9.999e-05
P27449	ENST00000330398	69	G	-3.09866	0.0004
P27449	ENST00000330398	70	L	-2.07643	0.0173
P27449	ENST00000330398	71	V	-1.87618	0.0309
P27449	ENST00000330398	72	V	-3.47556	9.999e-05
P27449	ENST00000330398	73	A	-3.00781	0.0005
P27449	ENST00000330398	74	V	-0.839006	0.2886
P27449	ENST00000330398	75	L	-1.19975	0.1621
P27449	ENST00000330398	76	I	-2.895	0.0007999
P27449	ENST00000330398	77	A	-1.22245	0.1526
P27449	ENST00000330398	78	N	-0.907772	0.2814
P27449	ENST00000330398	79	S	-1.13033	0.1752
P27449	ENST00000330398	80	L	-1.96194	0.0246
P27449	ENST00000330398	81	N	-0.179487	0.5739
P27449	ENST00000330398	82	D	0.122881	0.6897
P27449	ENST00000330398	83	D	-0.189974	0.5385
P27449	ENST00000330398	84	I	-1.57527	0.06889
P27449	ENST00000330398	85	S	-1.39084	0.1082
P27449	ENST00000330398	86	L	-1.28877	0.1415
P27449	ENST00000330398	87	Y	-0.953856	0.2915
P27449	ENST00000330398	88	K	-1.49149	0.09509
P27449	ENST00000330398	89	S	-1.72948	0.05269
P27449	ENST00000330398	90	F	-1.42667	0.1067
P27449	ENST00000330398	91	L	-1.46788	0.09339
P27449	ENST00000330398	92	Q	-2.95849	0.0004
P27449	ENST00000330398	93	L	-2.54567	0.0033
P27449	ENST00000330398	94	G	-2.28484	0.008799
P27449	ENST00000330398	95	A	-2.97577	0.0005999
P27449	ENST00000330398	96	G	-3.09076	0.0005999
P27449	ENST00000330398	97	L	-2.29014	0.008899
P27449	ENST00000330398	98	S	-3.52843	9.999e-05
P27449	ENST00000330398	99	V	-4.53805	9.999e-05
P27449	ENST00000330398	100	G	-3.40167	9.999e-05
P27449	ENST00000330398	101	L	-1.68243	0.05769
P27449	ENST00000330398	102	S	-2.90372	0.0005
P27449	ENST00000330398	103	G	-3.91343	9.999e-05
P27449	ENST00000330398	104	L	-2.07018	0.0178
P27449	ENST00000330398	105	A	-1.75333	0.0471
P27449	ENST00000330398	106	A	-3.15188	0.0002
P27449	ENST00000330398	107	G	-3.26848	0.0002
P27449	ENST00000330398	108	F	-2.49333	0.0039
P27449	ENST00000330398	109	A	-2.91924	0.0005999
P27449	ENST00000330398	110	I	-3.77363	9.999e-05
P27449	ENST00000330398	111	G	-3.12902	0.0002
P27449	ENST00000330398	112	I	-2.2039	0.0112
P27449	ENST00000330398	113	V	-2.81906	0.0009999
P27449	ENST00000330398	114	G	-3.29904	9.999e-05
P27449	ENST00000330398	115	D	-4.11811	9.999e-05
P27449	ENST00000330398	116	A	-3.03133	0.0004
P27449	ENST00000330398	117	G	-2.9728	0.0004
P27449	ENST00000330398	118	V	-3.62731	9.999e-05
P27449	ENST00000330398	119	R	-3.57788	9.999e-05
P27449	ENST00000330398	120	G	-3.20082	9.999e-05
P27449	ENST00000330398	121	T	-3.35102	0.0003
P27449	ENST00000330398	122	A	-3.42015	9.999e-05
P27449	ENST00000330398	123	Q	-2.54442	0.0021
P27449	ENST00000330398	124	Q	-2.38087	0.0035
P27449	ENST00000330398	125	P	-2.2464	0.007999
P27449	ENST00000330398	126	R	-2.13734	0.0127
P27449	ENST00000330398	127	L	-2.7515	0.0008999
P27449	ENST00000330398	128	F	-2.59506	0.0021
P27449	ENST00000330398	129	V	-1.58078	0.07909
P27449	ENST00000330398	130	G	-1.68959	0.05899
P27449	ENST00000330398	131	M	-2.98098	0.0002
P27449	ENST00000330398	132	I	-1.9793	0.0228
P27449	ENST00000330398	133	L	-1.85133	0.0369
P27449	ENST00000330398	134	I	-2.26969	0.008299
P27449	ENST00000330398	135	L	-3.0192	0.0002
P27449	ENST00000330398	136	I	-2.4342	0.0028
P27449	ENST00000330398	137	F	-2.41792	0.0032
P27449	ENST00000330398	138	A	-3.3678	9.999e-05
P27449	ENST00000330398	139	E	-3.25791	0.0002
P27449	ENST00000330398	140	V	-2.76756	0.0006999
P27449	ENST00000330398	141	L	-3.35349	0.0002
P27449	ENST00000330398	142	G	-3.06138	0.0002
P27449	ENST00000330398	143	L	-2.86048	0.0004
P27449	ENST00000330398	144	Y	-2.90757	0.0004
P27449	ENST00000330398	145	G	-3.42922	9.999e-05
P27449	ENST00000330398	146	L	-3.68402	9.999e-05
P27449	ENST00000330398	147	I	-2.80643	0.0003
P27449	ENST00000330398	148	V	-2.91904	0.0004
P27449	ENST00000330398	149	A	-3.96793	9.999e-05
P27449	ENST00000330398	150	L	-2.97722	0.0002
P27449	ENST00000330398	151	I	-2.47333	0.0016
P27449	ENST00000330398	152	L	-2.71096	0.0014
P27449	ENST00000330398	153	S	-2.83041	0.0007999
P27449	ENST00000330398	154	T	-1.52722	0.09879
P27449	ENST00000330398	155	K	-1.41227	0.1354
P30046	ENST00000350608	2	P	-3.94698	9.999e-05
P30046	ENST00000350608	3	F	-2.64856	0.0015
P30046	ENST00000350608	4	L	-3.71927	9.999e-05
P30046	ENST00000350608	5	E	-3.15655	0.0003
P30046	ENST00000350608	6	L	-4.1487	9.999e-05
P30046	ENST00000350608	7	D	-3.37412	9.999e-05
P30046	ENST00000350608	8	T	-4.19174	9.999e-05
P30046	ENST00000350608	9	N	-2.61774	0.0012
P30046	ENST00000350608	10	L	-4.05124	9.999e-05
P30046	ENST00000350608	11	P	-3.11241	9.999e-05
P30046	ENST00000350608	12	A	-3.0567	9.999e-05
P30046	ENST00000350608	13	N	-2.49702	0.0028
P30046	ENST00000350608	14	R	-3.06486	9.999e-05
P30046	ENST00000350608	15	V	-3.56877	9.999e-05
P30046	ENST00000350608	16	P	-2.29835	0.005199
P30046	ENST00000350608	17	A	-2.0756	0.0143
P30046	ENST00000350608	18	G	-2.88872	0.0003
P30046	ENST00000350608	19	L	-3.17571	0.0002
P30046	ENST00000350608	20	E	-3.16369	0.0002
P30046	ENST00000350608	21	K	-3.08394	0.0003
P30046	ENST00000350608	22	R	-3.17563	0.0003
P30046	ENST00000350608	23	L	-4.18679	9.999e-05
P30046	ENST00000350608	24	C	-4.30555	9.999e-05
P30046	ENST00000350608	25	A	-3.89653	9.999e-05
P30046	ENST00000350608	26	A	-3.52196	9.999e-05
P30046	ENST00000350608	27	A	-4.35149	9.999e-05
P30046	ENST00000350608	28	A	-3.6196	9.999e-05
P30046	ENST00000350608	29	S	-2.83871	0.0003
P30046	ENST00000350608	30	I	-2.77451	0.0007999
P30046	ENST00000350608	31	L	-3.47417	9.999e-05
P30046	ENST00000350608	32	G	-2.04162	0.0162
P30046	ENST00000350608	33	K	-4.01171	9.999e-05
P30046	ENST00000350608	34	P	-3.01323	0.0003
P30046	ENST00000350608	35	A	-3.7466	9.999e-05
P30046	ENST00000350608	36	D	-2.86841	0.0006999
P30046	ENST00000350608	37	R	-3.33076	9.999e-05
P30046	ENST00000350608	38	V	-4.54996	9.999e-05
P30046	ENST00000350608	39	N	-3.63742	9.999e-05
P30046	ENST00000350608	40	V	-3.35206	9.999e-05
P30046	ENST00000350608	41	T	-3.14039	0.0002
P30046	ENST00000350608	42	V	-3.73286	9.999e-05
P30046	ENST00000350608	43	R	-3.46574	9.999e-05
P30046	ENST00000350608	44	P	-4.02191	9.999e-05
P30046	ENST00000350608	45	G	-3.49317	9.999e-05
P30046	ENST00000350608	46	L	-3.26097	9.999e-05
P30046	ENST00000350608	47	A	-1.68792	0.06039
P30046	ENST00000350608	48	M	-2.83119	0.0005999
P30046	ENST00000350608	49	A	-2.57574	0.0019
P30046	ENST00000350608	50	L	-4.08213	9.999e-05
P30046	ENST00000350608	51	S	-2.26045	0.007299
P30046	ENST00000350608	52	G	-2.27075	0.006899
P30046	ENST00000350608	53	S	-3.28265	9.999e-05
P30046	ENST00000350608	54	T	-2.82898	0.0002
P30046	ENST00000350608	55	E	-2.61572	0.0016
P30046	ENST00000350608	56	P	-3.51161	9.999e-05
P30046	ENST00000350608	57	C	-4.16118	9.999e-05
P30046	ENST00000350608	58	A	-3.5252	9.999e-05
P30046	ENST00000350608	59	Q	-2.78411	0.0024
P30046	ENST00000350608	60	L	-2.33865	0.008999
P30046	ENST00000350608	61	S	-0.753583	0.2994
P30046	ENST00000350608	62	I	-1.94527	0.0283
P30046	ENST00000350608	63	S	-1.21601	0.1567
P30046	ENST00000350608	64	S	-2.20089	0.0125
P30046	ENST00000350608	65	I	-1.68436	0.05799
P30046	ENST00000350608	66	G	-2.03565	0.0221
P30046	ENST00000350608	67	V	-3.13558	0.0002
P30046	ENST00000350608	68	V	-2.31861	0.009299
P30046	ENST00000350608	69	G	-1.83004	0.0412
P30046	ENST00000350608	70	T	-2.30865	0.005899
P30046	ENST00000350608	71	A	-2.87944	0.0003
P30046	ENST00000350608	72	E	-2.97292	0.0003
P30046	ENST00000350608	73	D	-3.55199	9.999e-05
P30046	ENST00000350608	74	N	-3.01937	0.0004
P30046	ENST00000350608	75	R	-3.3986	9.999e-05
P30046	ENST00000350608	76	S	-3.25347	9.999e-05
P30046	ENST00000350608	77	H	-3.07016	0.0003
P30046	ENST00000350608	78	S	-2.58302	0.0023
P30046	ENST00000350608	79	A	-2.85046	0.0004
P30046	ENST00000350608	80	H	-2.81299	0.0006999
P30046	ENST00000350608	81	F	-2.93496	0.0005
P30046	ENST00000350608	82	F	-2.08707	0.0152
P30046	ENST00000350608	83	E	-2.14581	0.0116
P30046	ENST00000350608	84	F	-3.0706	0.0002
P30046	ENST00000350608	85	L	-2.70341	0.0013
P30046	ENST00000350608	86	T	-2.23327	0.007499
P30046	ENST00000350608	87	K	-1.6995	0.06239
P30046	ENST00000350608	88	E	-2.60862	0.0023
P30046	ENST00000350608	89	L	-3.19657	9.999e-05
P30046	ENST00000350608	90	A	-1.4526	0.1265
P30046	ENST00000350608	91	L	-3.338	9.999e-05
P30046	ENST00000350608	92	G	-2.39179	0.0026
P30046	ENST00000350608	93	Q	-2.45069	0.002
P30046	ENST00000350608	94	D	-2.32957	0.0032
P30046	ENST00000350608	95	R	-3.5248	9.999e-05
P30046	ENST00000350608	96	I	-3.2449	0.0002
P30046	ENST00000350608	97	L	-0.97019	0.2439
P30046	ENST00000350608	98	I	-1.30752	0.1291
P30046	ENST00000350608	99	R	-0.332329	0.477
P30046	ENST00000350608	100	F	-0.629672	0.3496
P30046	ENST00000350608	101	F	-0.469945	0.4212
P30046	ENST00000350608	102	P	-0.619366	0.3667
P30046	ENST00000350608	103	L	0.00103306	0.6284
P30046	ENST00000350608	104	E	-0.598596	0.4122
P30046	ENST00000350608	105	S	-0.6691	0.3589
P30046	ENST00000350608	106	W	-0.348172	0.5031
P30046	ENST00000350608	107	Q	-0.696749	0.3643
P30046	ENST00000350608	108	I	-1.1637	0.1804
P30046	ENST00000350608	109	G	-0.450989	0.4419
P30046	ENST00000350608	110	K	1.26989	0.9241
P30046	ENST00000350608	111	I	1.58528	0.9582
P30046	ENST00000350608	112	G	0.827283	0.8642
P30046	ENST00000350608	113	T	0.835984	0.8632
P30046	ENST00000350608	114	V	-0.499584	0.4146
P30046	ENST00000350608	115	M	-0.718526	0.339
P30046	ENST00000350608	116	T	-0.505959	0.4597
P30046	ENST00000350608	117	F	0.183129	0.6972
P30046	ENST00000350608	118	L	1.22763	0.9207
P49459	ENST00000371558	1	M	-2.77625	0.0005
P49459	ENST00000371558	2	S	-2.04027	0.0173
P49459	ENST00000371558	3	T	-3.13837	0.0004
P49459	ENST00000371558	4	P	-3.54981	9.999e-05
P49459	ENST00000371558	5	A	-4.08837	9.999e-05
P49459	ENST00000371558	6	R	-4.13876	9.999e-05
P49459	ENST00000371558	7	R	-4.29371	9.999e-05
P49459	ENST00000371558	8	R	-4.39817	9.999e-05
P49459	ENST00000371558	9	L	-4.66058	9.999e-05
P49459	ENST00000371558	10	M	-4.12442	9.999e-05
P49459	ENST00000371558	11	R	-3.62002	9.999e-05
P49459	ENST00000371558	12	D	-3.26532	0.0002
P49459	ENST00000371558	13	F	-3.11505	0.0004
P49459	ENST00000371558	14	K	-2.12537	0.0151
P49459	ENST00000371558	15	R	-2.3199	0.005899
P49459	ENST00000371558	16	L	-2.39946	0.005399
P49459	ENST00000371558	17	Q	-1.32955	0.1383
P49459	ENST00000371558	18	E	-1.0421	0.2462
P49459	ENST00000371558	19	D	-1.20548	0.1824
P49459	ENST00000371558	20	P	-2.03957	0.021
P49459	ENST00000371558	21	P	-2.36269	0.0041
P49459	ENST00000371558	22	A	-1.97261	0.0225
P49459	ENST00000371558	23	G	-2.82938	0.0003
P49459	ENST00000371558	24	V	-3.64798	9.999e-05
P49459	ENST00000371558	25	S	-3.17218	9.999e-05
P49459	ENST00000371558	26	G	-3.0259	0.0002
P49459	ENST00000371558	27	A	-2.26587	0.007999
P49459	ENST00000371558	28	P	-2.26672	0.009699
P49459	ENST00000371558	29	S	-2.28617	0.008399
P49459	ENST00000371558	30	E	-2.13868	0.0122
P49459	ENST00000371558	31	N	-1.62404	0.07749
P49459	ENST00000371558	32	N	-2.1075	0.0153
P49459	ENST00000371558	33	I	-2.64984	0.0016
P49459	ENST00000371558	34	M	-2.32209	0.006099
P49459	ENST00000371558	35	V	-2.25364	0.0102
P49459	ENST00000371558	36	W	-3.1273	0.0005999
P49459	ENST00000371558	37	N	-2.83484	0.0004
P49459	ENST00000371558	38	A	-3.23671	9.999e-05
P49459	ENST00000371558	39	V	-3.40441	9.999e-05
P49459	ENST00000371558	40	I	-3.43126	9.999e-05
P49459	ENST00000371558	41	F	-2.96404	0.0005999
P49459	ENST00000371558	42	G	-3.05771	0.0004
P49459	ENST00000371558	43	P	-2.47332	0.0029
P49459	ENST00000371558	44	E	-1.97074	0.0221
P49459	ENST00000371558	45	G	-1.4512	0.1248
P49459	ENST00000371558	46	T	-2.6439	0.0009999
P49459	ENST00000371558	47	P	-2.25154	0.006999
P49459	ENST00000371558	48	F	-2.77418	0.0006999
P49459	ENST00000371558	49	E	-2.74339	0.0009999
P49459	ENST00000371558	50	D	-2.01869	0.0196
P49459	ENST00000371558	51	G	-2.42895	0.003
P49459	ENST00000371558	52	T	-2.56301	0.002
P49459	ENST00000371558	53	F	-2.71597	0.0006999
P49459	ENST00000371558	54	K	-2.77269	0.0005
P49459	ENST00000371558	55	L	-3.02456	0.0002
P49459	ENST00000371558	56	T	-2.39307	0.0048
P49459	ENST00000371558	57	I	-2.35684	0.005399
P49459	ENST00000371558	58	E	-1.81487	0.0429
P49459	ENST00000371558	59	F	-2.10656	0.0172
P49459	ENST00000371558	60	T	-2.09432	0.0144
P49459	ENST00000371558	61	E	-2.56485	0.002
P49459	ENST00000371558	62	E	-1.65866	0.06919
P49459	ENST00000371558	63	Y	-2.86405	0.0007999
P49459	ENST00000371558	64	P	-2.6549	0.0013
P49459	ENST00000371558	65	N	-1.55852	0.09209
P49459	ENST00000371558	66	K	-1.99046	0.0219
P49459	ENST00000371558	67	P	-1.81497	0.039
P49459	ENST00000371558	68	P	-1.81776	0.0363
P49459	ENST00000371558	69	T	-1.96215	0.0216
P49459	ENST00000371558	70	V	-2.06871	0.0166
P49459	ENST00000371558	71	R	-2.28835	0.006299
P49459	ENST00000371558	72	F	-2.2808	0.006199
P49459	ENST00000371558	73	V	-1.98148	0.0212
P49459	ENST00000371558	74	S	-1.82143	0.0395
P49459	ENST00000371558	75	K	-1.25753	0.1609
P49459	ENST00000371558	76	M	-1.55594	0.08259
P49459	ENST00000371558	77	F	-1.6743	0.05909
P49459	ENST00000371558	78	H	-2.26679	0.006499
P49459	ENST00000371558	79	P	-2.54599	0.0017
P49459	ENST00000371558	80	N	-2.50341	0.0021
P49459	ENST00000371558	81	V	-2.70933	0.0008999
P49459	ENST00000371558	82	Y	-2.18257	0.0115
P49459	ENST00000371558	83	A	-1.46615	0.1219
P49459	ENST00000371558	84	D	-1.61406	0.07809
P49459	ENST00000371558	85	G	-2.25787	0.006699
P49459	ENST00000371558	86	S	-2.17076	0.009399
P49459	ENST00000371558	87	I	-2.55468	0.0022
P49459	ENST00000371558	88	C	-2.16995	0.0102
P49459	ENST00000371558	89	L	-2.43923	0.0041
P49459	ENST00000371558	90	D	-2.50084	0.0023
P49459	ENST00000371558	91	I	-2.61626	0.0024
P49459	ENST00000371558	92	L	-1.94316	0.0264
P49459	ENST00000371558	94	N	-2.24208	0.007599
P49459	ENST00000371558	95	R	-2.47009	0.0023
P49459	ENST00000371558	96	W	-2.80815	0.0005999
P49459	ENST00000371558	97	S	-2.5128	0.0024
P49459	ENST00000371558	98	P	-1.72945	0.05309
P49459	ENST00000371558	99	T	-1.70104	0.06119
P49459	ENST00000371558	100	Y	-1.91599	0.0317
P49459	ENST00000371558	101	D	-2.96718	0.0005999
P49459	ENST00000371558	102	V	-2.86608	0.0005
P49459	ENST00000371558	103	S	-1.90086	0.0307
P49459	ENST00000371558	104	S	-1.67099	0.06089
P49459	ENST00000371558	105	I	-2.28772	0.007199
P49459	ENST00000371558	106	L	-2.95295	0.0005
P49459	ENST00000371558	107	T	-1.59582	0.07499
P49459	ENST00000371558	108	S	-1.73791	0.05139
P49459	ENST00000371558	109	I	-1.95204	0.0279
P49459	ENST00000371558	110	Q	-3.12267	9.999e-05
P49459	ENST00000371558	111	S	-1.99428	0.0203
P49459	ENST00000371558	112	L	-2.47535	0.003
P49459	ENST00000371558	113	L	-2.61628	0.0021
P49459	ENST00000371558	114	D	-1.80891	0.0413
P49459	ENST00000371558	115	E	-1.51509	0.1012
P49459	ENST00000371558	116	P	-2.2078	0.008099
P49459	ENST00000371558	117	N	-2.23237	0.009599
P49459	ENST00000371558	118	P	-1.98852	0.0213
P49459	ENST00000371558	119	N	-1.42888	0.1369
P49459	ENST00000371558	120	S	-1.96962	0.0231
P49459	ENST00000371558	121	P	-2.05985	0.0159
P49459	ENST00000371558	122	A	-2.33152	0.0041
P49459	ENST00000371558	123	N	-2.48849	0.0025
P49459	ENST00000371558	124	S	-1.72722	0.05309
P49459	ENST00000371558	125	Q	-1.66852	0.06399
P49459	ENST00000371558	126	A	-2.44915	0.005499
P49459	ENST00000371558	127	A	-2.48782	0.0023
P49459	ENST00000371558	128	Q	-2.01126	0.0177
P49459	ENST00000371558	129	L	-2.11751	0.0158
P49459	ENST00000371558	130	Y	-2.16627	0.0103
P49459	ENST00000371558	131	Q	-1.69335	0.05829
P49459	ENST00000371558	132	E	-1.4855	0.1164
P49459	ENST00000371558	133	N	-2.41821	0.0033
P49459	ENST00000371558	134	K	-2.41707	0.0028
P49459	ENST00000371558	135	R	-2.31758	0.0041
P49459	ENST00000371558	136	E	-2.28951	0.007399
P49459	ENST00000371558	137	Y	-2.98984	0.0007999
P49459	ENST00000371558	138	E	-2.72812	0.0019
P49459	ENST00000371558	139	K	-2.34203	0.007599
P49459	ENST00000371558	140	R	-1.57884	0.07159
P49459	ENST00000371558	141	V	-2.11072	0.0163
P49459	ENST00000371558	142	S	-1.75613	0.0461
P49459	ENST00000371558	143	A	-1.33443	0.1259
P49459	ENST00000371558	144	I	-1.75706	0.0447
P49459	ENST00000371558	145	V	-2.74423	0.0013
P49459	ENST00000371558	146	E	-1.27894	0.1552
P49459	ENST00000371558	147	Q	-1.88	0.0333
P49459	ENST00000371558	148	S	-2.12738	0.0161
P49459	ENST00000371558	149	W	-2.06899	0.0189
P49459	ENST00000371558	150	R	-1.89522	0.0309
P49459	ENST00000371558	151	D	-1.76538	0.0463
P49459	ENST00000371558	152	C	-1.46631	0.1047
P53680	ENST00000263270	1	M	-2.03735	0.0196
P53680	ENST00000263270	2	I	-2.51536	0.0048
P53680	ENST00000263270	3	R	-2.00078	0.0226
P53680	ENST00000263270	4	F	-1.84806	0.0374
P53680	ENST00000263270	5	I	-2.70089	0.0015
P53680	ENST00000263270	6	L	-2.77712	0.0007999
P53680	ENST00000263270	7	I	-3.19002	0.0002
P53680	ENST00000263270	8	Q	-3.58724	9.999e-05
P53680	ENST00000263270	9	N	-2.90741	0.0002
P53680	ENST00000263270	10	R	-2.2071	0.008999
P53680	ENST00000263270	11	A	-1.73913	0.0489
P53680	ENST00000263270	12	G	-2.57197	0.0024
P53680	ENST00000263270	13	K	-2.69469	0.0008999
P53680	ENST00000263270	14	T	-2.91117	0.0002
P53680	ENST00000263270	15	R	-3.05385	0.0002
P53680	ENST00000263270	16	L	-3.35488	9.999e-05
P53680	ENST00000263270	17	A	-2.43977	0.0029
P53680	ENST00000263270	18	K	-2.42629	0.0032
P53680	ENST00000263270	19	W	-0.944474	0.2621
P53680	ENST00000263270	20	Y	-2.11337	0.0157
P53680	ENST00000263270	21	M	-1.19004	0.1667
P53680	ENST00000263270	22	Q	-0.0627645	0.6528
P53680	ENST00000263270	23	F	0.0307132	0.6425
P53680	ENST00000263270	24	D	0.6622	0.8475
P53680	ENST00000263270	25	D	0.294268	0.7498
P53680	ENST00000263270	26	D	-0.335035	0.5348
P53680	ENST00000263270	27	E	-0.0152851	0.6409
P53680	ENST00000263270	28	K	-0.75133	0.3267
P53680	ENST00000263270	29	Q	-1.62095	0.06899
P53680	ENST00000263270	30	K	-2.1144	0.0121
P53680	ENST00000263270	31	L	-2.52347	0.003
P53680	ENST00000263270	32	I	-2.8713	0.0008999
P53680	ENST00000263270	33	E	-2.24855	0.008399
P53680	ENST00000263270	34	E	-2.87307	0.0006999
P53680	ENST00000263270	35	V	-2.66391	0.0014
P53680	ENST00000263270	36	H	-2.51321	0.0028
P53680	ENST00000263270	37	A	-2.51719	0.0029
P53680	ENST00000263270	38	V	-3.00792	0.0004
P53680	ENST00000263270	39	V	-3.20025	0.0002
P53680	ENST00000263270	40	T	-3.1135	0.0003
P53680	ENST00000263270	41	V	-2.5095	0.0032
P53680	ENST00000263270	42	R	-2.69286	0.0016
P53680	ENST00000263270	43	D	-1.60828	0.06759
P53680	ENST00000263270	44	A	-0.52303	0.45
P53680	ENST00000263270	46	H	-1.8355	0.0359
P53680	ENST00000263270	47	T	-1.37676	0.1529
P53680	ENST00000263270	48	N	-2.54945	0.003
P53680	ENST00000263270	49	F	-2.04303	0.0151
P53680	ENST00000263270	50	V	-2.57429	0.0016
P53680	ENST00000263270	51	E	-1.4392	0.1276
P53680	ENST00000263270	52	F	-2.48928	0.0035
P53680	ENST00000263270	53	R	-2.14146	0.012
P53680	ENST00000263270	54	N	-2.00833	0.0201
P53680	ENST00000263270	55	F	-2.84203	0.0006999
P53680	ENST00000263270	56	K	-2.34128	0.005299
P53680	ENST00000263270	57	I	-2.39044	0.005599
P53680	ENST00000263270	58	I	-3.03885	0.0002
P53680	ENST00000263270	59	Y	-3.17298	0.0003
P53680	ENST00000263270	60	R	-3.28635	0.0003
P53680	ENST00000263270	61	R	-2.77131	0.0014
P53680	ENST00000263270	62	Y	-2.98537	0.0007999
P53680	ENST00000263270	63	A	-1.95396	0.0267
P53680	ENST00000263270	64	G	-2.39907	0.005599
P53680	ENST00000263270	65	L	-3.33576	0.0002
P53680	ENST00000263270	66	Y	-3.52588	9.999e-05
P53680	ENST00000263270	67	F	-3.47455	9.999e-05
P53680	ENST00000263270	68	C	-2.49401	0.0029
P53680	ENST00000263270	69	I	-2.4075	0.0034
P53680	ENST00000263270	70	C	-2.60959	0.0028
P53680	ENST00000263270	71	V	-2.52952	0.003
P53680	ENST00000263270	72	D	-1.66793	0.05899
P53680	ENST00000263270	73	V	-1.10343	0.2193
P53680	ENST00000263270	74	N	-0.4519	0.5347
P53680	ENST00000263270	75	D	-1.7384	0.0476
P53680	ENST00000263270	76	N	-1.50303	0.1044
P53680	ENST00000263270	77	N	-1.9855	0.0199
P53680	ENST00000263270	78	L	-1.57392	0.08429
P53680	ENST00000263270	79	A	-1.8531	0.0339
P53680	ENST00000263270	80	Y	-2.38783	0.0043
P53680	ENST00000263270	81	L	-2.86054	0.0005999
P53680	ENST00000263270	82	E	-1.8737	0.0306
P53680	ENST00000263270	83	A	-2.49336	0.0021
P53680	ENST00000263270	84	I	-3.25734	0.0002
P53680	ENST00000263270	85	H	-2.88959	0.0003
P53680	ENST00000263270	86	N	-2.63126	0.0013
P53680	ENST00000263270	87	F	-3.00615	9.999e-05
P53680	ENST00000263270	88	V	-3.13412	9.999e-05
P53680	ENST00000263270	89	E	-2.57486	0.0015
P53680	ENST00000263270	90	V	-3.02568	0.0002
P53680	ENST00000263270	91	L	-2.90348	0.0004
P53680	ENST00000263270	92	N	-2.65709	0.0011
P53680	ENST00000263270	93	E	-2.21392	0.008599
P53680	ENST00000263270	94	Y	-2.35679	0.0046
P53680	ENST00000263270	95	F	-2.34154	0.0048
P53680	ENST00000263270	96	H	-1.98365	0.0227
P53680	ENST00000263270	97	N	-1.48683	0.1106
P53680	ENST00000263270	98	V	-2.38513	0.0048
P53680	ENST00000263270	99	C	-1.68931	0.05649
P53680	ENST00000263270	100	E	-2.66653	0.0007999
P53680	ENST00000263270	101	L	-1.55512	0.09159
P53680	ENST00000263270	102	D	-1.91493	0.0286
P53680	ENST00000263270	103	L	-2.80703	0.0005999
P53680	ENST00000263270	104	V	-2.41239	0.0033
P53680	ENST00000263270	105	F	-1.45265	0.1204
P53680	ENST00000263270	106	N	-1.88553	0.0284
P53680	ENST00000263270	107	F	-2.54954	0.0008999
P53680	ENST00000263270	108	Y	-0.97483	0.2522
P53680	ENST00000263270	109	K	-1.39743	0.1152
P53680	ENST00000263270	110	V	-2.70501	0.0014
P53680	ENST00000263270	111	Y	-1.89516	0.0327
P53680	ENST00000263270	112	T	-2.20416	0.0133
P53680	ENST00000263270	113	V	-2.67334	0.0026
P53680	ENST00000263270	114	V	-2.47788	0.0036
P53680	ENST00000263270	115	D	-2.74417	0.0014
P53680	ENST00000263270	116	E	-2.88024	0.0015
P53680	ENST00000263270	117	M	-3.54959	9.999e-05
P53680	ENST00000263270	118	F	-3.08672	0.0003
P53680	ENST00000263270	119	L	-2.17664	0.009299
P53680	ENST00000263270	120	A	-1.18015	0.1893
P53680	ENST00000263270	121	G	-1.99805	0.0212
P53680	ENST00000263270	122	E	-2.36746	0.005399
P53680	ENST00000263270	123	I	-2.37677	0.005099
P53680	ENST00000263270	124	R	-2.66045	0.0019
P53680	ENST00000263270	125	E	-2.8303	0.0005
P53680	ENST00000263270	126	T	-1.9632	0.0241
P53680	ENST00000263270	127	S	-2.12714	0.013
P53680	ENST00000263270	128	Q	-2.68609	0.0011
P53680	ENST00000263270	129	T	-2.00682	0.0209
P53680	ENST00000263270	130	K	-2.23885	0.008899
P53680	ENST00000263270	131	V	-2.98539	0.0005
P53680	ENST00000263270	132	L	-2.67345	0.0012
P53680	ENST00000263270	133	K	-2.19071	0.009399
P53680	ENST00000263270	134	Q	-2.17162	0.0112
P53680	ENST00000263270	135	L	-2.2789	0.0102
P53680	ENST00000263270	136	L	-1.78929	0.047
P53680	ENST00000263270	137	M	-1.79035	0.0466
P53680	ENST00000263270	138	L	-1.24366	0.1553
P53680	ENST00000263270	139	Q	-1.55912	0.09509
P53680	ENST00000263270	140	S	-1.47796	0.1189
P53680	ENST00000263270	141	L	-0.814815	0.3562
P53680	ENST00000263270	142	E	0.65427	0.9015
P60891	ENST00000372435	2	P	-1.87576	0.0332
P60891	ENST00000372435	3	N	-1.94304	0.0267
P60891	ENST00000372435	4	I	-2.50705	0.0023
P60891	ENST00000372435	5	K	-2.17395	0.008999
P60891	ENST00000372435	6	I	-2.50707	0.0026
P60891	ENST00000372435	7	F	-2.86779	0.0005999
P60891	ENST00000372435	8	S	-2.87291	0.0005999
P60891	ENST00000372435	9	G	-3.05181	0.0004
P60891	ENST00000372435	10	S	-2.21151	0.008899
P60891	ENST00000372435	11	S	-1.79223	0.0423
P60891	ENST00000372435	12	H	-2.60289	0.0012
P60891	ENST00000372435	13	Q	-1.94637	0.0251
P60891	ENST00000372435	14	D	-1.962	0.0236
P60891	ENST00000372435	15	L	-2.63325	0.0014
P60891	ENST00000372435	16	S	-2.70181	0.0009999
P60891	ENST00000372435	17	Q	-1.98899	0.0188
P60891	ENST00000372435	18	K	-2.66998	0.0012
P60891	ENST00000372435	19	I	-2.93021	9.999e-05
P60891	ENST00000372435	20	A	-2.70808	0.0012
P60891	ENST00000372435	21	D	-2.43386	0.003
P60891	ENST00000372435	22	R	-2.74149	0.0012
P60891	ENST00000372435	23	L	-2.75395	0.0005
P60891	ENST00000372435	24	G	-2.29638	0.005399
P60891	ENST00000372435	25	L	-1.87691	0.0292
P60891	ENST00000372435	26	E	-1.5	0.1088
P60891	ENST00000372435	27	L	-2.09584	0.0141
P60891	ENST00000372435	28	G	-2.03887	0.0178
P60891	ENST00000372435	29	K	-1.20831	0.1832
P60891	ENST00000372435	30	V	-1.8913	0.0329
P60891	ENST00000372435	31	V	-0.99126	0.2436
P60891	ENST00000372435	32	T	-1.19412	0.1711
P60891	ENST00000372435	33	K	-0.0774648	0.6529
P60891	ENST00000372435	34	K	-1.13219	0.2132
P60891	ENST00000372435	35	F	-1.32293	0.1414
P60891	ENST00000372435	36	S	-0.705712	0.4032
P60891	ENST00000372435	37	N	-0.705712	0.4032
P60891	ENST00000372435	38	Q	-1.17795	0.1909
P60891	ENST00000372435	39	E	-1.2059	0.1826
P60891	ENST00000372435	40	T	-1.74041	0.05089
P60891	ENST00000372435	41	C	-0.880851	0.2921
P60891	ENST00000372435	42	V	-1.40709	0.1078
P60891	ENST00000372435	43	E	-0.920502	0.2732
P60891	ENST00000372435	44	I	-2.10522	0.0142
P60891	ENST00000372435	45	G	-1.25817	0.1625
P60891	ENST00000372435	46	E	-1.75494	0.0494
P60891	ENST00000372435	47	S	-2.35241	0.0048
P60891	ENST00000372435	48	V	-2.81124	0.0006999
P60891	ENST00000372435	49	R	-2.44164	0.003
P60891	ENST00000372435	50	G	-2.05565	0.0188
P60891	ENST00000372435	51	E	-3.02754	0.0005999
P60891	ENST00000372435	53	V	-2.99753	0.0002
P60891	ENST00000372435	54	Y	-2.47413	0.0029
P60891	ENST00000372435	55	I	-2.94967	0.0002
P60891	ENST00000372435	56	V	-2.69296	0.0006999
P60891	ENST00000372435	57	Q	-2.76265	0.0006999
P60891	ENST00000372435	58	S	-2.75695	0.0007999
P60891	ENST00000372435	59	G	-2.59321	0.0015
P60891	ENST00000372435	60	C	-2.37633	0.0041
P60891	ENST00000372435	61	G	-1.93184	0.0266
P60891	ENST00000372435	62	E	-1.44745	0.1039
P60891	ENST00000372435	63	I	-1.69639	0.05709
P60891	ENST00000372435	64	N	-1.45902	0.1041
P60891	ENST00000372435	65	D	-2.13419	0.0122
P60891	ENST00000372435	66	N	-2.78937	0.0005
P60891	ENST00000372435	67	L	-2.23486	0.007399
P60891	ENST00000372435	68	M	-1.94838	0.0233
P60891	ENST00000372435	69	E	-2.43553	0.0042
P60891	ENST00000372435	70	L	-2.9111	0.0005
P60891	ENST00000372435	71	L	-2.26047	0.005599
P60891	ENST00000372435	72	I	-2.30009	0.006699
P60891	ENST00000372435	73	M	-2.75617	0.0003
P60891	ENST00000372435	74	I	-2.59968	0.0016
P60891	ENST00000372435	75	N	-2.17358	0.0102
P60891	ENST00000372435	76	A	-2.2448	0.005799
P60891	ENST00000372435	77	C	-2.54669	0.0016
P60891	ENST00000372435	78	K	-2.1639	0.0103
P60891	ENST00000372435	79	I	-1.63437	0.06539
P60891	ENST00000372435	80	A	-2.71288	0.0005999
P60891	ENST00000372435	81	S	-2.04594	0.0184
P60891	ENST00000372435	82	A	-3.10655	0.0002
P60891	ENST00000372435	83	S	-1.91806	0.0278
P60891	ENST00000372435	84	R	-2.29099	0.006299
P60891	ENST00000372435	85	V	-3.05297	0.0002
P60891	ENST00000372435	86	T	-3.11156	0.0002
P60891	ENST00000372435	87	A	-2.49854	0.0028
P60891	ENST00000372435	88	V	-2.44666	0.003
P60891	ENST00000372435	89	I	-2.29016	0.005899
P60891	ENST00000372435	90	P	-2.5767	0.0016
P60891	ENST00000372435	91	C	-2.70182	0.0005
P60891	ENST00000372435	92	F	-2.3118	0.005899
P60891	ENST00000372435	93	P	-2.13953	0.0123
P60891	ENST00000372435	94	Y	-2.77567	0.0003
P60891	ENST00000372435	95	A	-2.94465	0.0004
P60891	ENST00000372435	96	R	-2.6249	0.0011
P60891	ENST00000372435	97	Q	-2.93535	0.0002
P60891	ENST00000372435	98	D	-3.00283	0.0004
P60891	ENST00000372435	99	K	-1.9826	0.0195
P60891	ENST00000372435	100	K	-2.62956	0.0012
P60891	ENST00000372435	101	D	-1.86289	0.0319
P60891	ENST00000372435	102	K	-1.16412	0.2605
P60891	ENST00000372435	103	S	-2.48741	0.0018
P60891	ENST00000372435	104	R	-2.30799	0.0042
P60891	ENST00000372435	105	A	-2.73827	0.0005
P60891	ENST00000372435	106	P	-1.8756	0.0304
P60891	ENST00000372435	107	I	-2.32706	0.005099
P60891	ENST00000372435	108	S	-1.9954	0.0193
P60891	ENST00000372435	109	A	-3.06246	9.999e-05
P60891	ENST00000372435	110	K	-1.91577	0.0264
P60891	ENST00000372435	111	L	-2.17529	0.009399
P60891	ENST00000372435	112	V	-2.26129	0.007399
P60891	ENST00000372435	113	A	-2.27197	0.007499
P60891	ENST00000372435	114	N	-1.94474	0.0237
P60891	ENST00000372435	115	M	-2.01826	0.0186
P60891	ENST00000372435	116	L	-2.54111	0.0023
P60891	ENST00000372435	117	S	-2.2267	0.009299
P60891	ENST00000372435	118	V	-1.7387	0.05019
P60891	ENST00000372435	119	A	-2.24572	0.007699
P60891	ENST00000372435	120	G	-2.07244	0.0153
P60891	ENST00000372435	121	A	-2.35312	0.005199
P60891	ENST00000372435	122	D	-2.60743	0.0008999
P60891	ENST00000372435	123	H	-2.95534	0.0002
P60891	ENST00000372435	124	I	-2.40728	0.0035
P60891	ENST00000372435	125	I	-2.57903	0.0013
P60891	ENST00000372435	126	T	-2.52055	0.0019
P60891	ENST00000372435	127	M	-2.64904	0.0007999
P60891	ENST00000372435	128	D	-2.41006	0.0029
P60891	ENST00000372435	129	L	-2.35881	0.0033
P60891	ENST00000372435	130	H	-2.87376	0.0009999
P60891	ENST00000372435	131	A	-1.78513	0.0456
P60891	ENST00000372435	132	S	-1.53325	0.09619
P60891	ENST00000372435	133	Q	-1.72255	0.05299
P60891	ENST00000372435	134	I	-2.45004	0.0028
P60891	ENST00000372435	135	Q	-1.83315	0.0379
P60891	ENST00000372435	136	G	-1.70275	0.05609
P60891	ENST00000372435	137	F	-2.0201	0.0173
P60891	ENST00000372435	138	F	-2.14167	0.0123
P60891	ENST00000372435	139	D	-1.18873	0.2464
P60891	ENST00000372435	140	I	-2.03204	0.0182
P60891	ENST00000372435	141	P	-1.83457	0.0362
P60891	ENST00000372435	142	V	-2.40315	0.003
P60891	ENST00000372435	143	D	-2.55286	0.0019
P60891	ENST00000372435	144	N	-2.12082	0.0124
P60891	ENST00000372435	145	L	-2.87373	0.0005999
P60891	ENST00000372435	146	Y	-2.38465	0.0044
P60891	ENST00000372435	147	A	-2.34463	0.005799
P60891	ENST00000372435	148	E	-2.36283	0.005099
P60891	ENST00000372435	149	P	-2.58193	0.0025
P60891	ENST00000372435	150	A	-2.21725	0.008899
P60891	ENST00000372435	151	V	-2.42519	0.005299
P60891	ENST00000372435	152	L	-2.49257	0.0026
P60891	ENST00000372435	153	K	-2.33055	0.0046
P60891	ENST00000372435	154	W	-1.69323	0.05519
P60891	ENST00000372435	155	I	-2.35447	0.0041
P60891	ENST00000372435	156	R	-1.94791	0.0251
P60891	ENST00000372435	157	E	-1.55081	0.09079
P60891	ENST00000372435	158	N	-1.74078	0.0468
P60891	ENST00000372435	159	I	-2.13427	0.0106
P60891	ENST00000372435	160	S	-1.26503	0.2073
P60891	ENST00000372435	161	E	-2.55372	0.0018
P60891	ENST00000372435	162	W	-2.15647	0.0109
P60891	ENST00000372435	163	R	-1.71901	0.05269
P60891	ENST00000372435	164	N	-2.28023	0.0048
P60891	ENST00000372435	165	C	-2.69703	0.0014
P60891	ENST00000372435	166	T	-3.0529	9.999e-05
P60891	ENST00000372435	167	I	-2.2796	0.007899
P60891	ENST00000372435	168	V	-2.34842	0.006699
P60891	ENST00000372435	169	S	-2.28845	0.007199
P60891	ENST00000372435	170	P	-2.08717	0.014
P60891	ENST00000372435	171	D	-2.05028	0.0153
P60891	ENST00000372435	172	A	-1.75088	0.0472
P60891	ENST00000372435	173	G	-1.67157	0.06289
P60891	ENST00000372435	174	G	-2.29876	0.006099
P60891	ENST00000372435	175	A	-1.95887	0.0222
P60891	ENST00000372435	176	K	-1.77926	0.0443
P60891	ENST00000372435	177	R	-2.16515	0.0105
P60891	ENST00000372435	178	V	-2.05515	0.0176
P60891	ENST00000372435	179	T	-1.56844	0.07869
P60891	ENST00000372435	180	S	-1.986	0.0205
P60891	ENST00000372435	181	I	-1.90048	0.0298
P60891	ENST00000372435	182	A	-1.88439	0.0327
P60891	ENST00000372435	183	D	-1.75145	0.0468
P60891	ENST00000372435	184	R	-1.78981	0.0397
P60891	ENST00000372435	185	L	-1.96342	0.026
P60891	ENST00000372435	186	N	-1.62412	0.07529
P60891	ENST00000372435	187	V	-1.64988	0.06439
P60891	ENST00000372435	188	D	-2.34497	0.006399
P60891	ENST00000372435	189	F	-1.94464	0.028
P60891	ENST00000372435	190	A	-2.10109	0.0168
P60891	ENST00000372435	191	L	-2.38431	0.0032
P60891	ENST00000372435	192	I	-2.42658	0.0025
P60891	ENST00000372435	193	H	-2.0837	0.014
P60891	ENST00000372435	194	K	-3.27191	0.0002
P60891	ENST00000372435	195	E	-2.97087	0.0004
P60891	ENST00000372435	196	R	-1.93874	0.0248
P60891	ENST00000372435	204	R	-2.23269	0.009299
P60891	ENST00000372435	205	M	-2.72022	0.0009999
P60891	ENST00000372435	206	V	-2.55056	0.0024
P60891	ENST00000372435	207	L	-2.41076	0.0042
P60891	ENST00000372435	208	V	-1.65579	0.06519
P60891	ENST00000372435	209	G	-1.95809	0.0216
P60891	ENST00000372435	210	D	-2.37451	0.0042
[truncated: 18,262 more rows]

## Sheet: suggested_essentiality
hgnc_symbol	uniprot_id	category
PRPS1	P6089	haploinsufficient
ATP6V0C	P27449	essential
EXOSC6	Q5RKV6	essential
PPP2CA	P67775	essential
TUBB	P07437	essential
TXNL4A	P83876	essential
ACTA1	P68133	dominant
TUBA1A	Q71U36	dominant
TUBB2B	Q9BVA1	dominant
TUBB3	Q13509	dominant

## Sheet: description
Amino acid sites and their COSMIS scores in extremely constrained protiens
uniprot_id: UniProt ID
enst_id: Ensembl transcript ID
uniprot_pos: sequence position of the variant
uniprot_aa: reference (wild-type) amino acid
See main text for references of the suggested essentiality
Empirical p values were derived from permutation tests
