# Supplementary material for: The 3D mutational constraint on amino acid sites in the human proteome
Source: Nat Commun. 2022 Jun 7;13:3273. doi: 10.1038/s41467-022-30936-x (PMC9174330; doi:10.1038/s41467-022-30936-x)
Supplement: Supplementary file 4 — Supplementary Data [file 41467_2022_30936_MOESM4_ESM.zip › supplementary_data/Supplementary_Data_4.xlsx]

## Sheet: hc_proteins_in_clinvar
uniprot_id	hgnc_symbol	uniprot_pos	ref_aa	var_aa
Q9P2L0	WDR35	864	Ala	Thr
P06132	UROD	311	Tyr	Cys
P04181	OAT	375	Gly	Ala
P04181	OAT	241	Pro	Leu
P04181	OAT	353	Gly	Asp
P04181	OAT	226	Ala	Val
Q9P0N5	TMEM216	73	Arg	His
P12955	PEPD	276	Asp	Asn
P12955	PEPD	278	Gly	Asp
P20933	AGA	72	Ser	Pro
Q8WVQ1	CANT1	300	Arg	Cys
P04275	VWF	791	Thr	Met
P04275	VWF	816	Arg	Trp
P21359	NF1	1932	Leu	Pro
P21359	NF1	1035	Met	Arg
P21359	NF1	1391	Arg	Ser
P21359	NF1	357	Leu	Pro
Q9BU61	NDUFAF3	1	Met	Thr
Q03393	PTS	52	Asn	Ser
Q03393	PTS	116	Asp	Gly
Q8WZ04	LRTOMT	81	Arg	Gln
P12259	F5	1730	Tyr	Cys
P12259	F5	2102	Arg	Cys
P04070	PROC	309	Ala	Thr
P04070	PROC	76	Val	Met
P04070	PROC	334	Gly	Ser
P04070	PROC	272	Arg	Cys
P04070	PROC	339	Val	Met
P04070	PROC	312	Ser	Leu
Q86TH1	ADAMTSL2	114	Glu	Lys
P34059	GALNS	291	Ala	Thr
O14949	UQCRQ	45	Ser	Phe
Q9H3L0	MMADHC	249	Tyr	Cys
Q96AA3	RFT1	67	Arg	Cys
P15848	ARSB	117	Cys	Arg
P08236	GUSB	619	Ala	Val
P16278	GLB1	51	Ile	Thr
P16278	GLB1	316	Tyr	Cys
P16278	GLB1	457	Arg	Gln
Q8IXQ5	KLHL7	150	Ser	Asn
Q27J81	INF2	218	Arg	Trp
Q27J81	INF2	214	Arg	His
P08237	PFKM	39	Arg	Pro
Q12768	WASHC5	619	Leu	Phe
P00748	F12	328	Thr	Arg
Q00266	MAT1A	264	Arg	Cys
Q8NBS3	SLC4A11	853	Arg	His
Q5HYA8	TMEM67	513	Tyr	Cys
Q5HYA8	TMEM67	821	Gly	Ser
P30613	PKLR	479	Arg	His
P54802	NAGLU	643	Arg	Cys
Q9H9P8	L2HGDH	98	His	Arg
O15528	CYP27B1	107	Arg	His
O15528	CYP27B1	409	Thr	Ile
O00754	MAN2B1	72	His	Leu
Q9H936	SLC25A22	206	Pro	Leu
P05093	CYP17A1	347	Arg	His
P05093	CYP17A1	362	Arg	Cys
P05093	CYP17A1	428	Pro	Leu
P05093	CYP17A1	96	Arg	Gln
P05093	CYP17A1	125	Arg	Gln
P05093	CYP17A1	416	Arg	His
Q96AD5	PNPLA2	195	Pro	Leu
Q8N490	PNKD	9	Ala	Val
Q8N490	PNKD	7	Ala	Val
Q5S007	LRRK2	1441	Arg	Gly
Q5S007	LRRK2	2020	Ile	Thr
P00813	ADA	304	Leu	Arg
P00813	ADA	74	Gly	Val
Q3SXY8	ARL13B	200	Arg	Cys
Q7Z412	PEX26	1	Met	Thr
Q96MS0	ROBO3	361	Gly	Glu
Q96MS0	ROBO3	703	Arg	Pro
Q96MS0	ROBO3	705	Ser	Pro
Q96MS0	ROBO3	319	Glu	Lys
Q96MS0	ROBO3	5	Leu	Pro
Q96MS0	ROBO3	66	Ile	Leu
Q6ZWL3	CYP4V2	111	Ile	Thr
P40337	VHL	166	Val	Phe
P40337	VHL	84	Val	Leu
P40337	VHL	93	Gly	Ser
O95140	MFN2	251	Pro	Ala
O95140	MFN2	357	Lys	Asn
O95140	MFN2	165	His	Asp
O95140	MFN2	276	Gln	Arg
O95140	MFN2	206	Thr	Ile
Q96MT3	PRICKLE1	104	Arg	Gln
Q7Z333	SETX	332	Arg	Trp
Q7Z333	SETX	3	Thr	Ile
Q7Z333	SETX	1977	Leu	Phe
P11217	PYGM	1	Met	Val
O95571	ETHE1	163	Arg	Trp
O95571	ETHE1	1	Met	Ile
Q8NCH0	CHST14	293	Tyr	Cys
Q8NCH0	CHST14	281	Pro	Leu
P12694	BCKDHA	409	Phe	Cys
P12694	BCKDHA	249	Gly	Ser
P12694	BCKDHA	310	Thr	Arg
Q9BXM7	PINK1	347	Leu	Pro
Q99519	NEU1	243	Gly	Arg
Q16394	EXT1	340	Arg	Leu
Q16394	EXT1	339	Gly	Asp
P48436	SOX9	76	Ala	Glu
Q9Y606	PUS1	144	Arg	Trp
Q6VVB1	NHLRC1	26	Cys	Ser
O14773	TPP1	365	Cys	Arg
O14773	TPP1	206	Arg	Cys
O14773	TPP1	286	Asn	Ser
Q9BSQ5	CCM2	1	Met	Val
O76090	BEST1	227	Tyr	Asn
O76090	BEST1	47	Arg	His
O76090	BEST1	41	Leu	Pro
O76090	BEST1	86	Val	Met
O76090	BEST1	205	Ile	Thr
O76090	BEST1	227	Tyr	Cys
Q3T906	GNPTAB	4	Lys	Gln
Q04446	GBE1	257	Phe	Leu
Q04446	GBE1	524	Arg	Gln
Q04446	GBE1	262	Arg	Cys
Q9UJJ9	GNPTG	106	Gly	Ser
P24752	ACAT1	380	Ala	Thr
P24752	ACAT1	1	Met	Lys
P24752	ACAT1	93	Asn	Ser
Q9H2F3	HSD3B7	147	Glu	Lys
P08514	ITGA2B	358	Arg	His
P08514	ITGA2B	214	Leu	Pro
P08514	ITGA2B	957	Ser	Leu
P08514	ITGA2B	626	Gln	His
O15118	NPC1	378	Val	Ala
P17405	SMPD1	579	Gly	Ser
P17405	SMPD1	384	Met	Ile
P17405	SMPD1	244	Gly	Arg
P17405	SMPD1	484	Ala	Glu
P17405	SMPD1	469	Tyr	Ser
P35527	KRT9	163	Arg	Gln
P35527	KRT9	157	Met	Val
P35527	KRT9	161	Asn	Ser
Q8NDX2	SLC17A8	211	Ala	Val
P51787	KCNQ1	179	Gly	Arg
Q8IWY9	CDAN1	1042	Arg	Trp
Q8IWY9	CDAN1	1130	Pro	Leu
Q8IWY9	CDAN1	672	Pro	Leu
Q6P2Q9	PRPF8	2309	His	Pro
Q6P2Q9	PRPF8	2310	Arg	Lys
Q6P2Q9	PRPF8	2301	Pro	Thr
Q6P2Q9	PRPF8	2304	Phe	Leu
O14896	IRF6	400	Arg	Trp
Q6P5W5	SLC39A4	200	Pro	Leu
P51687	SUOX	217	Arg	Gln
P07686	HEXB	504	Pro	Ser
P06865	HEXA	482	Glu	Lys
P06865	HEXA	178	Arg	Cys
P06865	HEXA	420	Trp	Cys
P06865	HEXA	258	Asp	His
P06865	HEXA	474	Trp	Cys
Q16595	FXN	130	Gly	Val
Q8WZA1	POMGNT1	550	Ser	Asn
P10253	GAA	521	Glu	Lys
P10253	GAA	545	Pro	Leu
P07202	TPO	799	Glu	Lys
Q96RP9	GFM1	174	Asn	Ser
Q9NZC9	SMARCAL1	645	Arg	Cys
Q9NZC9	SMARCAL1	764	Arg	Gln
P23760	PAX3	56	Arg	Leu
Q9H9S5	FKRP	54	Arg	Trp
Q02318	CYP27A1	474	Arg	Gln
P04062	GBA	448	Asp	Val
P04062	GBA	85	Gly	Glu
P04062	GBA	362	Thr	Ile
P04062	GBA	517	Gly	Ser
P04062	GBA	118	Lys	Asn
P49770	EIF2B2	316	Val	Asp
Q8WXF7	ATL1	259	Ser	Tyr
Q8WXF7	ATL1	258	His	Arg
Q8WXF7	ATL1	408	Met	Val
Q15392	DHCR24	191	Glu	Lys
Q9UPY3	DICER1	1583	Leu	Arg
O76024	WFS1	504	Pro	Leu
Q969F9	HPS3	397	Arg	Trp
Q96RR1	TWNK	508	Tyr	Cys
Q96RR1	TWNK	374	Arg	Trp
Q9HBG6	IFT122	322	Ser	Phe
Q9HC29	NOD2	356	Glu	Lys
Q9BT22	ALG1	342	Gln	Pro
O15269	SPTLC1	133	Cys	Tyr
Q96T60	PNKP	326	Glu	Lys
Q9H251	CDH23	2202	Asp	Asn
Q9H251	CDH23	240	Pro	Leu
Q9H222	ABCG5	389	Arg	His
Q9GZV9	FGF23	176	Arg	Gln
Q9GZV9	FGF23	179	Arg	Trp
Q92574	TSC1	224	Met	Arg
Q9GZU1	MCOLN1	403	Arg	Cys
Q9HBG4	ATP6V0A4	807	Arg	Gln
Q13148	TARDBP	298	Gly	Ser
O94972	TRIM37	287	Ser	Asn
Q9Y4Z2	NEUROG3	107	Arg	Ser
Q9Y4Z2	NEUROG3	93	Arg	Leu
Q9UEF7	KL	193	His	Arg
Q9NP59	SLC40A1	157	Asp	Gly
O43707	ACTN4	255	Lys	Glu
O43707	ACTN4	259	Thr	Ile
Q9UBX5	FBLN5	363	Ala	Thr
O95452	GJB6	88	Ala	Val
Q9NRA2	SLC17A5	334	Pro	Arg
Q9BSI4	TINF2	282	Arg	Ser
Q9UBP0	SPAST	448	Cys	Tyr
Q9UBP0	SPAST	386	Asn	Ser
Q9UBP0	SPAST	562	Arg	Gly
Q6P1M0	SLC27A4	300	Gln	Arg
P82251	SLC7A9	259	Gly	Arg
Q76LX8	ADAMTS13	196	Thr	Ile
O75916	RGS9	299	Trp	Arg
P35499	SCN4A	804	Ser	Phe
P35499	SCN4A	669	Arg	His
P35499	SCN4A	672	Arg	Ser
P35499	SCN4A	1476	Met	Ile
O95343	SIX3	257	Arg	Pro
O95343	SIX3	113	Trp	Cys
P62854	RPS26	1	Met	Val
P62854	RPS26	1	Met	Leu
Q9HC10	OTOF	515	Ile	Thr
Q9Y210	TRPC6	895	Arg	Cys
Q9Y276	BCS1L	183	Arg	His
Q7KZN9	COX15	217	Arg	Trp
O60733	PLA2G6	545	Lys	Thr
O60733	PLA2G6	632	Arg	Trp
P56696	KCNQ4	285	Gly	Ser
P56696	KCNQ4	276	Trp	Ser
P56696	KCNQ4	321	Gly	Ser
P56696	KCNQ4	281	Leu	Ser
O75197	LRP5	242	Ala	Thr
O75197	LRP5	570	Arg	Gln
O75197	LRP5	444	Arg	Cys
O60762	DPM1	92	Arg	Gly
P39019	RPS19	15	Val	Phe
P00966	ASS1	362	Gly	Val
Q15858	SCN9A	1007	Arg	Cys
O75369	FLNB	751	Gly	Arg
O75369	FLNB	1691	Gly	Ser
O76082	SLC22A5	478	Pro	Leu
O76082	SLC22A5	1	Met	Ile
Q99814	EPAS1	537	Gly	Arg
Q8NCM8	DYNC2H1	1991	Met	Leu
Q9H3D4	TP63	243	Arg	Gln
Q9H3D4	TP63	319	Arg	Cys
Q9H3D4	TP63	561	Cys	Gly
Q9H3D4	TP63	337	Arg	Gln
Q9H3D4	TP63	351	Asp	Gly
Q9H3D4	TP63	337	Arg	Gly
O95255	ABCC6	1138	Arg	Gln
O95255	ABCC6	1114	Arg	Pro
O95255	ABCC6	1298	Val	Phe
O95255	ABCC6	1321	Gly	Ser
O43405	COCH	51	Pro	Ser
O43405	COCH	109	Ile	Asn
O75923	DYSF	331	Gly	Trp
O75306	NDUFS2	413	Ser	Pro
P61764	STXBP1	180	Cys	Tyr
Q9UBC3	DNMT3B	726	Val	Gly
Q12840	KIF5A	256	Asn	Ser
Q9UQ13	SHOC2	2	Ser	Gly
O15228	GNPAT	211	Arg	His
Q9UGJ0	PRKAG2	400	Thr	Asn
Q13509	TUBB3	262	Arg	Cys
O60663	LMX1B	269	Asn	Lys
Q9UBK8	MTRR	487	Gly	Arg
Q9UBK8	MTRR	454	Ser	Leu
Q71U36	TUBA1A	188	Ile	Leu
Q71U36	TUBA1A	263	Pro	Thr
Q71U36	TUBA1A	419	Ser	Leu
Q71U36	TUBA1A	397	Leu	Pro
Q99574	SERPINI1	392	Gly	Arg
P51149	RAB7A	129	Leu	Phe
P51149	RAB7A	162	Val	Met
O00294	TULP1	482	Arg	Trp
O43526	KCNQ2	247	Ser	Trp
Q15831	STK11	163	Gly	Asp
Q15831	STK11	239	Trp	Cys
P04792	HSPB1	135	Ser	Phe
P04792	HSPB1	136	Arg	Trp
P04792	HSPB1	182	Pro	Ser
Q12887	COX10	336	Asp	Val
O15520	FGF10	80	Arg	Ser
P78314	SH3BP2	418	Pro	Leu
P78314	SH3BP2	415	Arg	Gln
P15153	RAC2	57	Asp	Asn
P78504	JAG1	184	Arg	Cys
P78504	JAG1	274	Gly	Asp
P78504	JAG1	234	Cys	Tyr
Q92847	GHSR	204	Ala	Glu
Q96J92	WNK4	565	Gln	Glu
P49917	LIG4	278	Arg	His
O75251	NDUFS7	122	Val	Met
P60484	PTEN	170	Ser	Arg
P60484	PTEN	123	His	Arg
P60484	PTEN	124	Cys	Arg
P60484	PTEN	130	Arg	Gln
P60484	PTEN	112	Leu	Pro
P60484	PTEN	93	His	Arg
P60484	PTEN	252	Asp	Gly
P60484	PTEN	241	Phe	Ser
Q15833	STXBP2	477	Pro	Leu
Q15582	TGFBI	124	Arg	His
Q15582	TGFBI	501	Pro	Thr
Q99972	MYOC	370	Pro	Leu
Q99972	MYOC	367	Gly	Arg
Q15672	TWIST1	156	Ile	Val
Q99593	TBX5	237	Arg	Trp
Q92781	RDH5	294	Ala	Pro
Q92481	TFAP2B	275	Ala	Asp
Q92481	TFAP2B	285	Arg	Gln
Q13702	RAPSN	162	Glu	Lys
P43034	PAFAH1B1	162	Gly	Ser
Q99697	PITX2	144	Arg	Pro
Q99697	PITX2	122	Arg	His
Q16854	DGUOK	142	Arg	Lys
P55809	OXCT1	324	Gly	Glu
P36894	BMPR1A	338	Ala	Asp
P36894	BMPR1A	124	Cys	Arg
P37023	ACVRL1	50	Trp	Cys
P37023	ACVRL1	411	Arg	Pro
P36507	MAP2K2	57	Phe	Cys
P36507	MAP2K2	57	Phe	Val
P36507	MAP2K2	134	Tyr	His
P36507	MAP2K2	128	Pro	Gln
Q14353	GAMT	169	Cys	Tyr
P43235	CTSK	277	Ala	Val
P43235	CTSK	309	Leu	Pro
P55072	VCP	232	Ala	Glu
P55072	VCP	155	Arg	Pro
P61916	NPC2	120	Pro	Ser
O00555	CACNA1A	1809	Ile	Leu
O00555	CACNA1A	293	Gly	Arg
O00555	CACNA1A	1708	Ile	Thr
P55017	SLC12A3	421	Cys	Arg
P55017	SLC12A3	209	Arg	Trp
P55017	SLC12A3	588	Ala	Val
P55017	SLC12A3	349	Pro	Leu
P55017	SLC12A3	623	Leu	Pro
Q14654	KCNJ11	147	Leu	Pro
Q14654	KCNJ11	259	His	Arg
P50336	PPOX	232	Gly	Arg
P50336	PPOX	59	Arg	Trp
P48165	GJA8	88	Pro	Ser
Q99684	GFI1	382	Asn	Ser
P31040	SDHA	1	Met	Leu
P31040	SDHA	555	Gly	Glu
P51160	PDE6C	29	Arg	Trp
Q13873	BMPR2	491	Arg	Trp
Q13873	BMPR2	491	Arg	Gln
P52945	PDX1	18	Cys	Arg
Q14623	IHH	190	Val	Ala
P63252	KCNJ2	300	Gly	Val
P63252	KCNJ2	172	Asp	Asn
P23786	CPT2	631	Arg	Cys
P43699	NKX2-1	238	Trp	Leu
P52952	NKX2-5	178	Thr	Met
P50416	CPT1A	414	Ala	Val
Q09428	ABCC8	1379	Arg	Cys
P38935	IGHMBP2	213	His	Arg
P49638	TTPA	192	Arg	His
Q16637	SMN1	95	Gly	Arg
Q16637	SMN1	111	Ala	Gly
P49747	COMP	523	Asn	Lys
P41250	GARS1	183	Leu	Pro
Q9UM47	NOTCH3	455	Cys	Arg
P30793	GCH1	221	Met	Thr
P30793	GCH1	108	Gly	Asp
P30793	GCH1	184	Arg	His
Q02763	TEK	849	Arg	Trp
Q13950	RUNX2	225	Arg	Trp
Q14524	SCN5A	1324	Asn	Ser
Q14524	SCN5A	1795	Tyr	Cys
Q14524	SCN5A	1623	Arg	Gln
Q14524	SCN5A	997	Ala	Ser
Q14524	SCN5A	735	Ala	Val
Q12791	KCNMA1	434	Asp	Gly
Q92793	CREBBP	1175	Tyr	Cys
P05107	ITGB2	593	Arg	Cys
Q05066	SRY	68	Ile	Thr
P41229	KDM5C	388	Ala	Pro
P10275	AR	775	Arg	Cys
P10275	AR	775	Arg	His
P10275	AR	856	Arg	His
O15266	SHOX	173	Arg	Cys
O15266	SHOX	173	Arg	Cys
O15537	RS1	74	Gly	Val
O15537	RS1	13	Leu	Pro
P60891	PRPS1	115	Met	Thr
P31785	IL2RG	293	Leu	Gln
P31785	IL2RG	285	Arg	Gln
P00492	HPRT1	71	Gly	Arg
P00492	HPRT1	204	His	Asp
P00451	F8	2228	Arg	Gln
P00451	F8	1960	Arg	Gln
P00451	F8	108	Lys	Thr
P00451	F8	181	Val	Met
P00451	F8	550	Arg	Gly
P00451	F8	550	Arg	His
P00451	F8	1808	Leu	Phe
P00451	F8	1844	Pro	Ser
P00451	F8	1941	Asn	Ser
P00451	F8	2016	Arg	Trp
P00451	F8	2124	Tyr	Cys
P00451	F8	2178	Arg	His
P00451	F8	2182	Arg	His
P00451	F8	2248	Trp	Cys
P00451	F8	2319	Pro	Leu
P00451	F8	2323	Arg	Cys
P00451	F8	198	Cys	Gly
P11413	G6PD	423	Arg	His
P11413	G6PD	477	Gly	Arg
P11413	G6PD	415	Cys	Arg
P11413	G6PD	203	Phe	Leu
P11413	G6PD	100	Tyr	His
P11413	G6PD	228	Arg	His
P15976	GATA1	218	Asp	Gly
P15976	GATA1	216	Arg	Gln
P04000	OPN1LW	203	Cys	Arg
P46019	PHKA2	1114	Thr	Ile
P46019	PHKA2	186	Arg	His
P46019	PHKA2	132	His	Tyr
P00740	F9	191	Arg	Cys
P00740	F9	226	Arg	Trp
P00740	F9	357	Gly	Arg
P00740	F9	374	Val	Phe
P00740	F9	357	Gly	Glu
Q7Z6Z7	HUWE1	2981	Arg	His
Q7Z6Z7	HUWE1	4187	Arg	Cys
P06280	GLA	162	Trp	Arg
P06280	GLA	272	Asn	Ser
Q6ZUT3	FRMD7	24	Gly	Arg
Q6ZUT3	FRMD7	142	Leu	Arg
P78562	PHEX	555	Leu	Pro
P98174	FGD1	610	Arg	Gln
P30518	AVPR2	205	Tyr	Cys
P30518	AVPR2	104	Arg	Cys
P30518	AVPR2	137	Arg	Cys
Q01968	OCRL	318	Arg	Cys
P08559	PDHA1	263	Arg	Gly
P08559	PDHA1	205	Phe	Leu
P08559	PDHA1	315	Asp	Asn
P08559	PDHA1	288	Arg	His
P04839	CYBB	101	His	Arg
P00480	OTC	304	Leu	Phe
Q92838	EDA	338	Thr	Met
Q13496	MTM1	189	Asn	Ser
Q13496	MTM1	69	Arg	Cys
Q8IWS0	PHF6	1	Met	Thr
P42768	WAS	82	Ser	Pro
P42768	WAS	270	Leu	Pro
P29965	CD40LG	155	Leu	Pro
P29965	CD40LG	140	Trp	Gly
P29965	CD40LG	123	Ala	Glu
P50402	EMD	183	Pro	His
Q96QS3	ARX	353	Pro	Leu
Q96QS3	ARX	332	Arg	His
Q96QS3	ARX	333	Thr	Asn
P33897	ABCD1	389	Arg	Gly
P33897	ABCD1	148	Asn	Ser
Q06187	BTK	562	Arg	Trp
Q06187	BTK	562	Arg	Pro
Q9BZS1	FOXP3	397	Arg	Trp
Q9BZS1	FOXP3	384	Ala	Thr
Q9BZS1	FOXP3	367	Phe	Leu
O60481	ZIC3	323	Thr	Met
Q15125	EBP	80	Glu	Lys
Q15125	EBP	147	Arg	His
O14936	CASK	710	Asp	Gly
Q13642	FHL1	139	His	Gln
O75027	ABCB7	400	Ile	Met
O60832	DKC1	353	Ala	Val
O60832	DKC1	121	Ser	Gly
P36021	SLC16A2	397	Leu	Pro
P51812	RPS6KA3	114	Arg	Trp
P51654	GPC3	556	Gly	Arg
P48029	SLC6A8	87	Gly	Arg
P46100	ATRX	2131	Arg	Gln
P46100	ATRX	190	Pro	Ala
P46100	ATRX	2050	Ile	Thr
P46100	ATRX	220	Cys	Tyr
P21333	FLNA	254	Glu	Lys
P21333	FLNA	1188	Ala	Thr
Q04656	ATP7A	637	Ser	Leu
Q04656	ATP7A	1019	Gly	Asp
Q04656	ATP7A	1304	Asn	Ser
Q04656	ATP7A	1386	Pro	Ser
P51795	CLCN5	314	Ser	Leu
P51608	MECP2	318	Arg	Cys
P51608	MECP2	149	Glu	Gly
P51608	MECP2	334	Pro	Ser
P51608	MECP2	164	Pro	Ala
P51608	MECP2	2	Ala	Val
Q13402	MYO7A	212	Arg	Cys
P35475	IDUA	654	Ter	Gly
P35475	IDUA	89	Arg	Gln
P35475	IDUA	364	Thr	Met
Q03426	MVK	334	Ala	Thr
Q03426	MVK	165	Pro	Leu
P23378	GLDC	1	Met	Thr
P15313	ATP6V1B1	81	Leu	Pro
P15313	ATP6V1B1	78	Gly	Arg
P04629	NTRK1	659	Pro	Leu
P04629	NTRK1	551	Met	Val
P07101	TH	381	Gln	Lys
P19438	TNFRSF1A	81	Cys	Phe
P19438	TNFRSF1A	59	Cys	Ser
P19438	TNFRSF1A	62	Cys	Gly
P04637	TP53	248	Arg	Trp
P04637	TP53	248	Arg	Gln
P04637	TP53	245	Gly	Ser
P04637	TP53	273	Arg	His
P04637	TP53	220	Tyr	Ser
P04637	TP53	285	Glu	Val
P45379	TNNT2	120	Phe	Ile
P63316	TNNC1	159	Gly	Asp
P09493	TPM1	180	Glu	Gly
P07951	TPM2	133	Arg	Trp
P07951	TPM2	41	Glu	Lys
P22735	TGM1	383	Val	Met
P22735	TGM1	389	Arg	His
P22735	TGM1	286	Arg	Gln
P37173	TGFBR2	526	Glu	Gln
P10828	THRB	317	Ala	Thr
P10828	THRB	345	Gly	Val
P10828	THRB	442	Met	Val
P10828	THRB	320	Arg	Cys
P10828	THRB	338	Arg	Trp
P10828	THRB	243	Arg	Gln
P01116	KRAS	60	Gly	Arg
P01116	KRAS	153	Asp	Val
P01116	KRAS	58	Thr	Ile
P01116	KRAS	14	Val	Ile
P01116	KRAS	13	Gly	Arg
P01116	KRAS	5	Lys	Asn
P01112	HRAS	12	Gly	Ser
P01112	HRAS	117	Lys	Arg
P01112	HRAS	13	Gly	Cys
P01112	HRAS	63	Glu	Lys
P01112	HRAS	58	Thr	Ile
P10644	PRKAR1A	1	Met	Val
P21912	SDHB	132	His	Pro
P11277	SPTB	2019	Ser	Pro
P11277	SPTB	1	Met	Val
Q07889	SOS1	552	Arg	Gly
Q07889	SOS1	552	Arg	Ser
Q99250	SCN2A	1563	Leu	Val
P35498	SCN1A	188	Asp	Val
P35498	SCN1A	1656	Ile	Met
P35498	SCN1A	1204	Trp	Arg
P35498	SCN1A	986	Leu	Phe
P35498	SCN1A	145	Met	Thr
P35498	SCN1A	1499	Phe	Leu
P50993	ATP1A2	689	Arg	Gln
P50993	ATP1A2	979	Pro	Leu
P50993	ATP1A2	548	Arg	His
P50993	ATP1A2	376	Thr	Met
P08100	RHO	87	Val	Asp
P08100	RHO	106	Gly	Trp
P08100	RHO	190	Asp	Gly
P08100	RHO	296	Lys	Glu
P08100	RHO	347	Pro	Arg
P08100	RHO	182	Gly	Ser
P08100	RHO	267	Pro	Leu
P08100	RHO	190	Asp	Tyr
P08100	RHO	207	Met	Arg
P08100	RHO	51	Gly	Arg
P08100	RHO	114	Gly	Asp
P08100	RHO	164	Ala	Glu
P08100	RHO	345	Val	Leu
P23942	PRPH2	195	Arg	Leu
P05129	PRKCG	101	His	Tyr
P05129	PRKCG	127	Gln	Arg
P05129	PRKCG	361	Ser	Gly
P21802	FGFR2	342	Cys	Trp
P21802	FGFR2	372	Ser	Cys
P21802	FGFR2	290	Trp	Cys
P21802	FGFR2	290	Trp	Gly
P21802	FGFR2	565	Glu	Ala
P21802	FGFR2	628	Ala	Thr
P21802	FGFR2	321	Asp	Ala
Q06124	PTPN11	308	Asn	Asp
Q06124	PTPN11	62	Tyr	Asp
Q06124	PTPN11	468	Thr	Met
Q06124	PTPN11	63	Tyr	Cys
Q06124	PTPN11	76	Glu	Ala
Q06124	PTPN11	510	Gln	Pro
Q02750	MAP2K1	53	Phe	Ser
Q02750	MAP2K1	130	Tyr	Cys
P01308	INS	89	Arg	His
P01308	INS	96	Cys	Tyr
Q09470	KCNA1	174	Val	Phe
Q09470	KCNA1	242	Ala	Pro
P54098	POLG	627	Arg	Trp
P54098	POLG	932	His	Tyr
P16234	PDGFRA	555	Tyr	Cys
P28069	POU1F1	172	Arg	Gln
P15735	PHKG2	106	Val	Glu
P06744	GPI	347	Arg	His
P06744	GPI	224	Thr	Met
P42336	PIK3CA	545	Glu	Ala
P05186	ALPL	71	Arg	Cys
P05186	ALPL	207	Gln	Pro
P05186	ALPL	298	Glu	Lys
P05186	ALPL	456	Gly	Arg
P05186	ALPL	272	Arg	Cys
P14222	PRF1	225	Arg	Trp
P22681	CBL	382	Lys	Glu
P10721	KIT	642	Lys	Glu
P07949	RET	634	Cys	Phe
P07949	RET	330	Arg	Gln
P04049	RAF1	257	Ser	Leu
P04049	RAF1	261	Pro	Ser
P04049	RAF1	633	Leu	Val
P49821	NDUFV1	214	Glu	Lys
P35579	MYH9	93	Asn	Lys
P12883	MYH7	403	Arg	Gln
P12883	MYH7	453	Arg	Cys
P12883	MYH7	584	Gly	Arg
P12883	MYH7	723	Arg	Cys
P12883	MYH7	908	Leu	Val
P12883	MYH7	741	Gly	Arg
P12883	MYH7	403	Arg	Trp
P12883	MYH7	719	Arg	Trp
P12883	MYH7	716	Gly	Arg
P12883	MYH7	719	Arg	Gln
P12883	MYH7	532	Ser	Pro
P12883	MYH7	764	Phe	Leu
P12883	MYH7	1500	Arg	Pro
P12883	MYH7	870	Arg	His
P12883	MYH7	906	Asp	Gly
P11055	MYH3	672	Arg	His
P11055	MYH3	672	Arg	Cys
P11055	MYH3	178	Thr	Ile
P40238	MPL	635	Pro	Leu
P40238	MPL	505	Ser	Asn
P25189	MPZ	96	Lys	Glu
P25189	MPZ	167	Gly	Arg
P25189	MPZ	135	Ile	Thr
P25189	MPZ	75	Asp	Val
P25189	MPZ	103	Gly	Glu
Q12809	KCNH2	593	Ile	Arg
Q12809	KCNH2	752	Arg	Gln
P55268	LAMB2	246	Arg	Trp
P02538	KRT6A	472	Glu	Lys
P06213	INSR	236	His	Arg
P16144	ITGB4	1281	Arg	Trp
P16144	ITGB4	1225	Arg	His
P00441	SOD1	38	Gly	Arg
P00441	SOD1	39	Leu	Val
P00441	SOD1	42	Gly	Asp
P00441	SOD1	107	Leu	Val
P00441	SOD1	101	Glu	Gly
P00441	SOD1	81	His	Arg
P00441	SOD1	94	Gly	Arg
P55084	HADHB	61	Arg	His
P55084	HADHB	247	Arg	His
P69905	HBA1	96	Pro	Leu
P69905	HBA1	130	Leu	Pro
Q5JWF2	GNAS	115	Pro	Leu
P54840	GYS2	339	Ala	Pro
P23415	GLRA1	299	Arg	Leu
P23415	GLRA1	304	Lys	Glu
P11168	SLC2A2	417	Pro	Leu
P00367	GLUD1	507	His	Tyr
P00367	GLUD1	499	Gly	Asp
P00367	GLUD1	274	Arg	Cys
P35557	GCK	299	Gly	Arg
P14136	GFAP	239	Arg	Cys
P14136	GFAP	416	Arg	Trp
P14136	GFAP	79	Arg	Cys
P14136	GFAP	76	Leu	Phe
P80404	ABAT	220	Arg	Lys
P07954	FH	233	Arg	Leu
P07954	FH	101	Arg	Pro
P02751	FN1	973	Tyr	Cys
P22607	FGFR3	371	Ser	Cys
P22607	FGFR3	807	Ter	Arg
P22607	FGFR3	540	Asn	Thr
P22607	FGFR3	538	Ile	Val
P22607	FGFR3	621	Arg	His
P22607	FGFR3	278	Tyr	Cys
P22607	FGFR3	84	Ser	Leu
P02679	FGG	301	Arg	Cys
P02679	FGG	301	Arg	His
P02675	FGB	44	Arg	Cys
P35555	FBN1	1242	Cys	Tyr
P35555	FBN1	548	Asn	Ile
P35555	FBN1	1223	Cys	Tyr
P35555	FBN1	754	Tyr	Cys
P35555	FBN1	1032	Cys	Tyr
P00488	F13A1	327	Arg	Gln
P19971	TYMP	145	Gly	Arg
P19971	TYMP	222	Lys	Arg
P19971	TYMP	153	Gly	Ser
P08246	ELANE	61	Ala	Val
P17661	DES	337	Ala	Pro
P99999	CYCS	42	Gly	Ser
P11802	CDK4	24	Arg	His
P07320	CRYGD	15	Arg	Cys
P07320	CRYGD	59	Arg	His
P07320	CRYGD	24	Pro	Thr
P02489	CRYAA	49	Arg	Cys
P35548	MSX2	148	Pro	His
P12110	COL6A2	271	Gly	Ser
P02452	COL1A1	1181	Gly	Ser
P02452	COL1A1	1151	Gly	Val
P02452	COL1A1	221	Gly	Cys
P02452	COL1A1	1079	Gly	Ser
P02452	COL1A1	530	Gly	Ser
P02452	COL1A1	191	Gly	Ala
P35523	CLCN1	496	Arg	Ser
P35523	CLCN1	480	Pro	Leu
P35523	CLCN1	291	Glu	Lys
P35523	CLCN1	499	Gly	Arg
P35523	CLCN1	128	Met	Val
P10809	HSPD1	98	Val	Ile
P02730	SLC4A1	589	Arg	His
P02730	SLC4A1	701	Gly	Asp
P02730	SLC4A1	858	Ala	Asp
P16615	ATP2A2	23	Gly	Glu
P16615	ATP2A2	767	Asn	Ser
P16615	ATP2A2	769	Gly	Arg
P11511	CYP19A1	435	Arg	Cys
P41181	AQP2	147	Ala	Thr
P41181	AQP2	125	Thr	Met
P41181	AQP2	57	Gln	Pro
P41181	AQP2	262	Pro	Leu
P02649	APOE	43	Arg	Cys
P01008	SERPINC1	436	Ala	Thr
P01008	SERPINC1	425	Arg	Cys
P01008	SERPINC1	425	Arg	His
P01008	SERPINC1	56	Arg	Cys
P01008	SERPINC1	219	Asn	Asp
P05067	APP	693	Glu	Gln
P05067	APP	717	Val	Phe
P05067	APP	716	Ile	Val
P05067	APP	715	Val	Met
P05067	APP	694	Asp	Asn
P05067	APP	717	Val	Leu
P49768	PSEN1	146	Met	Leu
P49768	PSEN1	163	His	Arg
P49768	PSEN1	246	Ala	Glu
P49768	PSEN1	410	Cys	Tyr
P49768	PSEN1	280	Glu	Ala
P49768	PSEN1	280	Glu	Gly
P49768	PSEN1	267	Pro	Ser
P49768	PSEN1	166	Leu	Pro
P49768	PSEN1	271	Leu	Val
P49768	PSEN1	85	Leu	Pro
P49768	PSEN1	217	Gly	Arg
Q01432	AMPD3	582	Arg	Cys
P07741	APRT	65	Asp	Val
P40763	STAT3	423	Arg	Gln
P63261	ACTG1	118	Lys	Met
P63261	ACTG1	264	Pro	Leu
P68032	ACTC1	297	Ala	Ser
P68032	ACTC1	333	Ala	Pro
Q07001	CHRND	289	Ser	Phe
P02708	CHRNA1	198	Gly	Ser
P02708	CHRNA1	294	Val	Phe
Q9Y5Y0	FLVCR1	121	Asn	Asp
Q9Y5Y0	FLVCR1	192	Cys	Arg
P12830	CDH1	336	Glu	Asp
P35523	CLCN1	556	Ile	Asn
P35523	CLCN1	310	Thr	Met
P35557	GCK	397	Arg	Leu
P08603	CFH	1197	Val	Ala
P01308	INS	89	Arg	Cys
P01308	INS	32	Gly	Ser
O15118	NPC1	775	Gln	Pro
P35499	SCN4A	672	Arg	Cys
P35499	SCN4A	689	Leu	Ile
P35499	SCN4A	1360	Met	Val
Q14654	KCNJ11	322	Glu	Lys
Q14654	KCNJ11	330	Tyr	Cys
O75369	FLNB	1431	Leu	Arg
P54098	POLG	232	Arg	His
P04049	RAF1	511	Thr	Ile
P61916	NPC2	99	Cys	Arg
Q13148	TARDBP	345	Asn	Lys
Q13148	TARDBP	352	Asn	Ser
Q13148	TARDBP	383	Ile	Val
Q13148	TARDBP	294	Gly	Val
Q8IWY9	CDAN1	52	Phe	Leu
O43526	KCNQ2	359	Thr	Lys
O43526	KCNQ2	1	Met	Thr
O43526	KCNQ2	208	Met	Val
O43526	KCNQ2	228	His	Gln
O43526	KCNQ2	250	Val	Gly
Q13485	SMAD4	330	Glu	Gly
Q13485	SMAD4	352	Gly	Arg
Q13485	SMAD4	361	Arg	Gly
P07949	RET	606	Tyr	Cys
P07949	RET	611	Cys	Arg
P07949	RET	611	Cys	Gly
P07949	RET	611	Cys	Phe
P07949	RET	630	Cys	Arg
P07949	RET	630	Cys	Tyr
P07949	RET	631	Asp	Tyr
P07902	GALT	1	Met	Val
P07902	GALT	33	Arg	His
P07902	GALT	135	Ser	Trp
P07902	GALT	185	Pro	Ser
P07902	GALT	192	Ser	Asn
P07902	GALT	209	Tyr	Ser
P07902	GALT	231	Arg	His
P07902	GALT	294	Phe	Tyr
P07902	GALT	380	Ter	Cys
O76082	SLC22A5	95	Leu	Val
P25189	MPZ	128	Asp	Asn
P63261	ACTG1	155	Ser	Phe
P63261	ACTG1	135	Ala	Val
P63261	ACTG1	256	Arg	Trp
P55263	ADK	318	Ala	Glu
P23769	GATA2	361	Arg	Leu
P61244	MAX	1	Met	Val
Q08357	SLC20A2	575	Glu	Lys
P22681	CBL	396	Cys	Arg
P21802	FGFR2	391	Met	Arg
P32322	PYCR1	257	Ala	Thr
P35498	SCN1A	1669	Ala	Glu
O14746	TERT	631	Arg	Gln
O14936	CASK	728	Tyr	Cys
O43462	MBTPS2	508	Asn	Ser
P41229	KDM5C	554	Pro	Thr
P51531	SMARCA2	1159	Arg	Gly
P51531	SMARCA2	883	Pro	Leu
Q02763	TEK	897	Tyr	Cys
Q13825	AUH	187	Gly	Ser
P42224	STAT1	202	Met	Val
P42224	STAT1	174	Cys	Arg
Q9UQD0	SCN8A	1768	Asn	Asp
P52945	PDX1	178	Glu	Gly
P39656	DDOST	217	Gly	Asp
O00294	TULP1	400	Arg	Trp
Q71U36	TUBA1A	5	Ile	Leu
Q969G3	SMARCE1	73	Tyr	Cys
Q14807	KIF22	149	Arg	Leu
P51532	SMARCA4	859	Thr	Met
Q7Z4N2	TRPM1	646	Arg	Cys
O60733	PLA2G6	331	Asp	Tyr
Q15029	EFTUD2	262	Arg	Trp
Q9UKM7	MAN1B1	397	Glu	Lys
Q9Y4W6	AFG3L2	671	Gly	Arg
Q9Y4W6	AFG3L2	616	Tyr	Cys
Q9ULK4	MED23	611	Arg	Gln
Q9NR28	DIABLO	126	Ser	Leu
O95427	PIGN	709	Arg	Gln
Q15392	DHCR24	94	Arg	His
Q8WXF7	ATL1	355	Asn	Lys
Q8WXF7	ATL1	416	Arg	Cys
Q96RP9	GFM1	250	Arg	Trp
P54803	GALC	318	Pro	Arg
P09001	MRPL3	317	Pro	Arg
Q7Z3G6	PRICKLE2	605	Val	Phe
Q7Z406	MYH14	974	Arg	Leu
Q4KMG0	CDON	689	Pro	Ala
Q9Y5Q3	MAFB	70	Ser	Leu
Q9Y5Q3	MAFB	71	Pro	Leu
Q9Y5Q3	MAFB	54	Ser	Leu
Q27J81	INF2	104	Cys	Trp
Q9H3Z4	DNAJC5	115	Leu	Arg
Q14CZ8	HEPACAM	196	Ser	Tyr
Q14CZ8	HEPACAM	92	Arg	Gln
Q14CZ8	HEPACAM	89	Gly	Ser
Q96KG7	MEGF10	774	Cys	Arg
Q96KG7	MEGF10	326	Cys	Arg
P04275	VWF	1146	Tyr	Cys
Q8WVQ1	CANT1	226	Val	Met
O14802	POLR3A	852	Met	Val
Q7Z6L0	PRRT2	317	Ser	Asn
P08754	GNAI3	40	Gly	Arg
Q15147	PLCB4	623	Tyr	Cys
Q15147	PLCB4	621	Arg	Cys
Q15147	PLCB4	650	Asn	His
Q96RY7	IFT140	664	Glu	Lys
P09493	TPM1	62	Glu	Gln
P09493	TPM1	92	Ile	Thr
P61769	B2M	96	Asp	Asn
O60216	RAD21	585	Cys	Arg
P49918	CDKN1C	263	Asp	Asn
P49918	CDKN1C	267	Lys	Glu
P01112	HRAS	13	Gly	Arg
Q09428	ABCC8	536	Phe	Leu
Q09428	ABCC8	539	Tyr	Cys
Q09428	ABCC8	1181	Phe	Cys
Q09428	ABCC8	1379	Arg	Leu
Q09428	ABCC8	1456	Ile	Met
Q09428	ABCC8	1484	Gly	Glu
Q09428	ABCC8	1518	Ile	Ser
Q09428	ABCC8	1522	Val	Met
P33897	ABCD1	531	Leu	Pro
P00813	ADA	291	Ser	Trp
Q9GZX7	AICDA	125	Gly	Glu
O43918	AIRE	155	Gly	Ser
P41181	AQP2	75	Cys	Gly
P41181	AQP2	187	Arg	His
P30518	AVPR2	59	Leu	Pro
P30518	AVPR2	97	Leu	Pro
P30518	AVPR2	137	Arg	Gly
P30518	AVPR2	285	Ala	Pro
P30518	AVPR2	321	Asn	Lys
Q06187	BTK	504	Asp	Val
Q06187	BTK	333	His	Arg
P02452	COL1A1	341	Gly	Cys
P02452	COL1A1	412	Pro	Arg
P02452	COL1A1	515	Gly	Ala
P02452	COL1A1	966	Gln	Arg
P02452	COL1A1	269	Gly	Ser
P35555	FBN1	686	Ala	Asp
P35555	FBN1	790	Cys	Ser
P35555	FBN1	827	Ser	Pro
P35555	FBN1	848	Thr	Pro
P35555	FBN1	89	Cys	Ser
P35555	FBN1	893	Asp	His
P35555	FBN1	1389	Cys	Gly
P35555	FBN1	152	Ser	Cys
P35555	FBN1	1562	Cys	Ser
P35555	FBN1	1851	Asn	Ser
P35555	FBN1	19	Ser	Phe
P35555	FBN1	2129	Asp	Tyr
P35555	FBN1	217	Trp	Gly
P35555	FBN1	2410	His	Pro
P35555	FBN1	2633	Cys	Ser
Q9GZV9	FGF23	54	Gln	His
P35557	GCK	340	Ser	Gly
P35557	GCK	348	Ile	Phe
P35557	GCK	36	Arg	Pro
P35557	GCK	375	Ser	Phe
P35557	GCK	381	Met	Arg
P35557	GCK	385	Gly	Arg
P35557	GCK	387	Ala	Glu
P35557	GCK	390	Ile	Asn
P35557	GCK	390	Ile	Thr
P35557	GCK	392	Arg	Leu
P35557	GCK	423	Phe	Tyr
P35557	GCK	430	Leu	Pro
P35557	GCK	436	Ile	Asn
P35557	GCK	44	Gly	Asp
P35557	GCK	449	Ala	Thr
P35557	GCK	49	Thr	Asn
P35557	GCK	85	Arg	Trp
P35557	GCK	108	Tyr	Asp
P35557	GCK	147	Gly	Asp
P35557	GCK	155	Arg	Gly
P35557	GCK	170	Gly	Val
P35557	GCK	176	Ala	Gly
P35557	GCK	178	Gly	Arg
P35557	GCK	188	Ala	Val
P35557	GCK	19	Ile	Met
P35557	GCK	196	Glu	Gly
P35557	GCK	202	Met	Val
P35557	GCK	205	Asp	Glu
P35557	GCK	210	Met	Ile
P35557	GCK	220	Cys	Arg
P35557	GCK	220	Cys	Tyr
P35557	GCK	226	Val	Ala
P35557	GCK	232	Ala	Thr
P35557	GCK	235	Met	Thr
P35557	GCK	25	Leu	Arg
P35557	GCK	251	Met	Thr
P35557	GCK	253	Val	Ala
P35557	GCK	253	Val	Gly
P35557	GCK	254	Asn	His
P35557	GCK	256	Glu	Asp
P35557	GCK	260	Phe	Ser
P35557	GCK	271	Leu	Pro
P35557	GCK	315	Leu	His
P35557	GCK	316	Phe	Tyr
P35557	GCK	318	Gly	Trp
P35557	GCK	324	Leu	Pro
P41235	HNF4A	388	Pro	Arg
P41235	HNF4A	418	Cys	Ser
P41235	HNF4A	207	Ala	Pro
P31785	IL2RG	105	Tyr	Cys
P31785	IL2RG	221	Phe	Ser
P01308	INS	24	Ala	Val
P52945	PDX1	148	Arg	Gly
P52945	PDX1	191	Lys	Gln
P52945	PDX1	258	Glu	Gly
P52333	JAK3	582	Arg	Trp
Q14654	KCNJ11	2	Leu	Pro
P22888	LHCGR	578	Asp	Tyr
O00255	MEN1	139	His	Gln
P12883	MYH7	1712	Arg	Gln
P52952	NKX2-5	181	Gln	His
P51843	NR0B1	365	Leu	Pro
P51843	NR0B1	381	Leu	Phe
P78562	PHEX	650	Leu	Pro
O15266	SHOX	116	Lys	Arg
O15266	SHOX	116	Lys	Arg
P40763	STAT3	591	Lys	Met
P40763	STAT3	594	Glu	Lys
P40763	STAT3	712	Cys	Arg
P37173	TGFBR2	514	Cys	Arg
Q9H3H5	DPAGT1	108	Met	Ile
P61812	TGFB2	366	Pro	His
P12755	SKI	34	Gly	Asp
P07902	GALT	250	Pro	Thr
P07902	GALT	129	Met	Thr
Q13485	SMAD4	380	Arg	Lys
P23415	GLRA1	100	Arg	His
P23415	GLRA1	280	Arg	His
P07333	CSF1R	770	Ala	Pro
P07333	CSF1R	782	Arg	His
Q9Y4W6	AFG3L2	700	Glu	Lys
Q3T906	GNPTAB	399	Ser	Phe
Q96M96	FGD4	298	Met	Arg
P07902	GALT	363	Glu	Lys
P07949	RET	620	Cys	Ser
P07949	RET	634	Cys	Ser
P07949	RET	918	Met	Val
Q9BSI4	TINF2	283	Pro	Ser
O60832	DKC1	66	Thr	Ala
P35579	MYH9	1424	Asp	Tyr
Q3T906	GNPTAB	334	Arg	Leu
Q6ZWL3	CYP4V2	85	Arg	Cys
O95817	BAG3	462	Leu	Pro
Q7Z449	CYP2U1	262	Cys	Arg
P22735	TGM1	315	Arg	Cys
Q5JUK3	KCNT1	796	Tyr	His
P01111	NRAS	12	Gly	Asp
Q13224	GRIN2B	456	Cys	Tyr
Q13224	GRIN2B	553	Pro	Leu
Q86Y56	DNAAF5	795	Leu	Pro
P42336	PIK3CA	378	Cys	Tyr
Q9BVA1	TUBB2B	117	Leu	Pro
Q03426	MVK	167	Pro	Leu
Q03426	MVK	202	Gly	Arg
P0DP23	CALM1	54	Asn	Ile
O43526	KCNQ2	290	Gly	Asp
P12755	SKI	34	Gly	Val
P12755	SKI	35	Pro	Gln
O15484	CAPN5	243	Arg	Leu
O95363	FARS2	329	Ile	Thr
O95363	FARS2	391	Asp	Val
Q96DP5	MTFMT	125	Ser	Leu
Q16720	ATP2B3	1107	Gly	Asp
P42261	GRIA1	636	Ala	Thr
Q8NCM8	DYNC2H1	330	Arg	Cys
Q9HC10	OTOF	541	Gly	Ser
P09622	DLD	479	Asp	Val
Q7KZN9	COX15	344	Ser	Pro
O75197	LRP5	382	Pro	Leu
P22681	CBL	400	Met	Arg
P01112	HRAS	59	Ala	Thr
P01112	HRAS	89	Ser	Cys
P01116	KRAS	22	Gln	Glu
P01116	KRAS	22	Gln	Arg
P01116	KRAS	22	Gln	Leu
P01116	KRAS	34	Pro	Leu
P01111	NRAS	12	Gly	Cys
P01111	NRAS	59	Ala	Thr
Q06124	PTPN11	52	Thr	Ile
Q06124	PTPN11	56	Ile	Val
Q06124	PTPN11	61	Asp	Val
Q06124	PTPN11	69	Glu	Gln
Q06124	PTPN11	73	Thr	Pro
Q06124	PTPN11	139	Glu	Asp
Q06124	PTPN11	261	Leu	Phe
Q06124	PTPN11	265	Arg	Gln
Q06124	PTPN11	285	Phe	Val
Q06124	PTPN11	504	Met	Val
Q06124	PTPN11	510	Gln	His
P04049	RAF1	140	Asn	His
P04049	RAF1	161	Asn	Lys
P04049	RAF1	256	Arg	Ser
P04049	RAF1	257	Ser	Pro
P04049	RAF1	259	Ser	Thr
P04049	RAF1	259	Ser	Phe
P04049	RAF1	263	Val	Gly
P04049	RAF1	381	Gly	Ala
P04049	RAF1	447	Ser	Gly
Q07889	SOS1	85	Trp	Arg
Q07889	SOS1	85	Trp	Arg
Q07889	SOS1	108	Glu	Lys
Q07889	SOS1	170	Lys	Glu
Q07889	SOS1	269	Met	Thr
Q07889	SOS1	462	Phe	Tyr
Q07889	SOS1	548	Ser	Arg
Q07889	SOS1	552	Arg	Met
Q07889	SOS1	552	Arg	Lys
Q07889	SOS1	552	Arg	Ser
Q07889	SOS1	846	Glu	Lys
Q02750	MAP2K1	130	Tyr	His
Q02750	MAP2K1	244	Ser	Ala
Q02750	MAP2K1	57	Lys	Gln
Q02750	MAP2K1	67	Asp	Asn
P36507	MAP2K2	207	Glu	Lys
P26842	CD27	53	Cys	Tyr
P49747	COMP	585	Thr	Met
P49747	COMP	587	His	Arg
P49747	COMP	719	Gly	Ser
P25189	MPZ	30	Ile	Thr
P25189	MPZ	82	Tyr	His
P25189	MPZ	224	Asp	Tyr
O75665	OFD1	87	Tyr	Cys
Q99732	LITAF	111	Ala	Gly
O14802	POLR3A	372	Asp	Asn
Q9BUR4	WRAP53	164	Phe	Leu
Q96JI7	SPG11	945	Arg	Gly
Q13586	STIM1	109	His	Arg
P22695	UQCRC2	183	Arg	Trp
P12814	ACTN1	225	Glu	Lys
P68133	ACTA1	48	Gly	Asp
P05129	PRKCG	119	Ser	Phe
P05129	PRKCG	138	Val	Glu
P53007	SLC25A1	282	Arg	Cys
P35555	FBN1	781	Cys	Arg
P35555	FBN1	80	Cys	Tyr
P35555	FBN1	816	Cys	Ser
P35555	FBN1	816	Cys	Trp
P35555	FBN1	830	Cys	Gly
P35555	FBN1	832	Cys	Trp
P35555	FBN1	100	Cys	Phe
P35555	FBN1	1131	Asn	Ser
P35555	FBN1	1138	Cys	Phe
P35555	FBN1	123	Cys	Tyr
P35555	FBN1	1339	Cys	Ser
P35555	FBN1	1350	Cys	Ser
P35555	FBN1	1387	Tyr	Cys
P35555	FBN1	1456	Cys	Ser
P35555	FBN1	1469	Arg	Pro
P35555	FBN1	1594	Gly	Asp
P35555	FBN1	1648	Asp	Asn
P35555	FBN1	166	Cys	Ser
P35555	FBN1	177	Cys	Arg
P35555	FBN1	1863	Gly	Glu
P35555	FBN1	1907	Asn	Lys
P35555	FBN1	2040	Cys	Tyr
P35555	FBN1	2210	Cys	Trp
P35555	FBN1	2219	Phe	Ser
P35555	FBN1	2307	Cys	Tyr
P35555	FBN1	2365	Cys	Tyr
P35555	FBN1	2527	Glu	Ala
P35555	FBN1	2867	Gln	Pro
P12883	MYH7	369	Arg	Gln
P12883	MYH7	383	Lys	Arg
P12883	MYH7	453	Arg	His
P12883	MYH7	600	Pro	Ser
P12883	MYH7	663	Arg	His
P12883	MYH7	723	Arg	Gly
P12883	MYH7	783	Arg	Pro
P12883	MYH7	834	Phe	Leu
P12883	MYH7	838	Pro	Leu
P12883	MYH7	894	Glu	Gly
P12883	MYH7	1377	Thr	Met
P12883	MYH7	1420	Arg	Trp
P12883	MYH7	143	Arg	Gln
P12883	MYH7	169	Arg	Lys
P12883	MYH7	169	Arg	Ser
P12883	MYH7	1801	Glu	Lys
P12883	MYH7	1906	Ala	Gly
P12883	MYH7	1909	Arg	Pro
P12883	MYH7	1914	Glu	Lys
P12883	MYH7	263	Ile	Thr
Q13402	MYO7A	853	Arg	His
Q13402	MYO7A	1178	Gln	Pro
Q13402	MYO7A	1191	Gly	Asp
Q13402	MYO7A	133	His	Tyr
Q13402	MYO7A	1471	Ser	Pro
Q13402	MYO7A	153	Cys	Tyr
Q13402	MYO7A	1873	Arg	Gln
Q13402	MYO7A	1935	Leu	Pro
Q13402	MYO7A	196	Leu	Pro
Q13402	MYO7A	211	Ser	Gly
Q13402	MYO7A	2187	Gly	Asp
Q13402	MYO7A	241	Arg	His
P09493	TPM1	55	Asp	Asn
P09493	TPM1	114	Glu	Gly
P09493	TPM1	141	Met	Ile
P09493	TPM1	238	Arg	Trp
P10916	MYL2	162	Gly	Glu
P04637	TP53	347	Ala	Asp
P40337	VHL	162	Cys	Phe
P45379	TNNT2	98	Asp	Glu
P45379	TNNT2	128	Glu	Lys
P45379	TNNT2	144	Arg	Gly
Q92838	EDA	55	Leu	Gln
Q92838	EDA	156	Arg	Leu
Q92838	EDA	274	Trp	Cys
Q02750	MAP2K1	42	Leu	Phe
Q02750	MAP2K1	92	Leu	Arg
Q06124	PTPN11	70	Lys	Arg
Q06124	PTPN11	79	Gln	Lys
P04049	RAF1	256	Arg	Ser
P04049	RAF1	259	Ser	Tyr
P21912	SDHB	192	Cys	Ser
P01116	KRAS	61	Gln	Leu
P01116	KRAS	152	Val	Phe
P00533	EGFR	719	Gly	Ala
P00533	EGFR	768	Ser	Ile
P00533	EGFR	834	Val	Leu
Q07889	SOS1	1008	Tyr	His
Q07889	SOS1	112	Pro	Arg
Q07889	SOS1	171	Val	Ala
O76024	WFS1	685	Arg	Pro
O76024	WFS1	714	Asn	Thr
P42336	PIK3CA	546	Gln	Arg
P42336	PIK3CA	1025	Thr	Ala
Q9H251	CDH23	2641	Asp	His
Q8TDI8	TMC1	225	Pro	Leu
Q99502	EYA1	527	Tyr	Asn
Q9HC10	OTOF	1792	Arg	His
Q9BXL7	CARD11	123	Gly	Ser
Q92574	TSC1	61	Leu	Pro
Q92574	TSC1	190	Arg	Pro
P49815	TSC2	493	Leu	Val
P49815	TSC2	598	Tyr	His
P49815	TSC2	611	Arg	Gly
P49815	TSC2	160	Leu	Val
P49815	TSC2	1620	His	Tyr
P49815	TSC2	1640	His	Tyr
P49815	TSC2	1690	Asp	Tyr
P49815	TSC2	1709	Pro	Arg
P49815	TSC2	1595	Gly	Arg
P49815	TSC2	1554	Gln	His
P49815	TSC2	1204	Gly	Arg
P49815	TSC2	808	Leu	Ser
P49815	TSC2	897	Phe	Ser
P49815	TSC2	826	Leu	Pro
P49815	TSC2	1743	Arg	Gly
P49815	TSC2	1027	Leu	Pro
P49815	TSC2	244	Cys	Arg
P49815	TSC2	1643	Asn	His
P49815	TSC2	264	Leu	Pro
P49815	TSC2	1709	Pro	Leu
P49815	TSC2	1713	Arg	Pro
P49815	TSC2	1095	Ser	Asn
P49815	TSC2	850	Leu	Pro
P49815	TSC2	598	Tyr	Cys
P49815	TSC2	419	Pro	Ser
P49815	TSC2	466	Leu	Pro
P49815	TSC2	466	Leu	Arg
Q93074	MED12	1148	Arg	His
Q9UHJ9	PGAP2	160	Tyr	Cys
Q9UHJ9	PGAP2	238	Arg	Pro
Q9ULT0	TTC7A	823	Leu	Pro
O95630	STAMBP	42	Glu	Gly
O95630	STAMBP	100	Phe	Tyr
P11362	FGFR1	348	Gly	Arg
P26358	DNMT1	570	Ala	Val
P26358	DNMT1	605	Gly	Ala
P28331	NDUFS1	408	Arg	Cys
Q9NQZ6	ZC4H2	198	Arg	Gln
Q9NQZ6	ZC4H2	201	Pro	Ser
Q9NQZ6	ZC4H2	213	Arg	Trp
P14868	DARS1	487	Arg	Cys
O95248	SBF1	1590	Thr	Ala
O43505	B4GAT1	390	Asn	Asp
P51787	KCNQ1	211	Ser	Phe
P51787	KCNQ1	216	Pro	Ser
P51787	KCNQ1	218	Gly	Arg
P51787	KCNQ1	222	Ser	Pro
P51787	KCNQ1	253	Arg	Ser
P51787	KCNQ1	111	Tyr	Cys
P51787	KCNQ1	114	Leu	Pro
P51787	KCNQ1	10	Leu	Phe
P51787	KCNQ1	46	Val	Asp
P51787	KCNQ1	57	Tyr	Ser
P51787	KCNQ1	59	Gly	Arg
P51787	KCNQ1	108	Ile	Asn
P51787	KCNQ1	127	Val	Leu
P51787	KCNQ1	131	His	Arg
P51787	KCNQ1	134	Glu	Asp
P51787	KCNQ1	138	Thr	Ile
P51787	KCNQ1	182	Thr	Ile
P51787	KCNQ1	183	Val	Ile
P51787	KCNQ1	187	Gly	Arg
P51787	KCNQ1	188	Tyr	Ser
P51787	KCNQ1	191	Lys	Asn
P51787	KCNQ1	193	Pro	His
P51787	KCNQ1	195	Thr	Lys
Q92508	PIEZO1	2127	Thr	Met
Q92889	ERCC4	689	Arg	Ser
Q14204	DYNC1H1	3384	Arg	Gln
Q14204	DYNC1H1	3344	Arg	Gln
Q8TD16	BICD2	774	Glu	Gly
Q719H9	KCTD1	670	Gly	Asp
P20933	AGA	100	Gly	Glu
P20933	AGA	116	Arg	Trp
P20933	AGA	252	Gly	Glu
P23378	GLDC	552	Met	Val
P23378	GLDC	59	Arg	Thr
P23378	GLDC	651	His	Arg
P04181	OAT	267	Thr	Ile
P04181	OAT	318	Glu	Lys
Q9NP59	SLC40A1	88	Arg	Gly
O43918	AIRE	546	Ter	Cys
Q13286	CLN3	330	Val	Phe
O60500	NPHS1	379	Arg	Trp
O60500	NPHS1	412	Gly	Cys
O60500	NPHS1	446	Ile	Asn
O60500	NPHS1	802	Arg	Trp
O60500	NPHS1	831	Arg	Cys
O75503	CLN5	143	Asn	Ser
O75503	CLN5	156	Pro	Ser
Q8WZA1	POMGNT1	425	Trp	Ser
Q8WZA1	POMGNT1	448	Gly	Arg
Q2TBA0	KLHL40	528	Glu	Lys
Q6KF10	GDF6	57	Asp	His
Q15120	PDK3	158	Arg	His
Q15046	KARS1	173	Tyr	His
Q16832	DDR2	113	Glu	Lys
Q14896	MYBPC3	1264	Cys	Phe
Q9H6L2	TMEM231	222	Val	Ile
P17302	GJA1	239	Arg	Gln
Q92574	TSC1	61	Leu	Arg
P49815	TSC2	1061	Leu	Pro
P49815	TSC2	844	Leu	Pro
P49815	TSC2	1653	Ser	Pro
P49815	TSC2	1066	Leu	Pro
P49815	TSC2	1623	Thr	Ile
P49815	TSC2	1044	Arg	Lys
P49815	TSC2	1068	Thr	Ile
O00139	KIF2A	317	Ser	Asn
P22607	FGFR3	807	Ter	Trp
Q06124	PTPN11	279	Tyr	Ser
P48029	SLC6A8	544	Pro	Leu
P48029	SLC6A8	554	Pro	Leu
Q9H9B1	EHMT1	1197	Arg	Trp
Q02318	CYP27A1	145	Gly	Arg
P21817	RYR1	4846	Ala	Val
P21817	RYR1	4634	Glu	Lys
P21817	RYR1	4638	Gly	Ser
P21817	RYR1	4899	Gly	Glu
P21817	RYR1	4887	His	Tyr
P21817	RYR1	2453	Ile	Thr
P21817	RYR1	2939	Arg	Lys
P21817	RYR1	4914	Arg	Thr
P21817	RYR1	4637	Thr	Ile
P08574	CYC1	215	Leu	Phe
O75800	ZMYND10	266	Leu	Pro
Q9UK17	KCND3	352	Thr	Pro
O75792	RNASEH2A	186	Arg	Trp
P13639	EEF2	596	Pro	His
P17661	DES	342	Asn	Asp
P17661	DES	357	Ala	Pro
P17661	DES	399	Asp	Tyr
P17661	DES	401	Glu	Lys
P17661	DES	46	Ser	Tyr
P17661	DES	245	Glu	Asp
P14136	GFAP	357	Leu	Pro
P14136	GFAP	373	Glu	Lys
P14136	GFAP	386	Asn	Ile
P14136	GFAP	79	Arg	Gly
P14136	GFAP	87	Val	Leu
P14136	GFAP	253	Ala	Gly
P02538	KRT6A	463	Ala	Pro
P02538	KRT6A	465	Tyr	His
P02538	KRT6A	163	Glu	Lys
P02538	KRT6A	170	Leu	Phe
P02538	KRT6A	171	Asn	Asp
P02538	KRT6A	171	Asn	Ser
P02538	KRT6A	171	Asn	Lys
P51787	KCNQ1	214	Ala	Gly
P51787	KCNQ1	395	Tyr	Ser
P51787	KCNQ1	71	Ile	Val
P51787	KCNQ1	76	Leu	Pro
P51787	KCNQ1	82	Ser	Pro
P51787	KCNQ1	131	His	Pro
P51787	KCNQ1	134	Glu	Gln
P51787	KCNQ1	169	Phe	Ser
Q12809	KCNH2	422	Ala	Thr
Q12809	KCNH2	427	Tyr	Cys
Q12809	KCNH2	431	Phe	Leu
Q12809	KCNH2	474	Thr	Ile
Q12809	KCNH2	501	Asp	Gly
Q12809	KCNH2	56	Arg	Gln
Q12809	KCNH2	561	Ala	Pro
Q12809	KCNH2	562	His	Arg
Q12809	KCNH2	568	Trp	Cys
Q12809	KCNH2	572	Gly	Val
Q12809	KCNH2	58	Glu	Lys
Q12809	KCNH2	58	Glu	Gly
Q12809	KCNH2	582	Arg	Leu
Q12809	KCNH2	593	Ile	Lys
Q12809	KCNH2	593	Ile	Thr
Q12809	KCNH2	594	Gly	Asp
Q12809	KCNH2	596	Pro	His
Q12809	KCNH2	618	Thr	Ile
Q12809	KCNH2	629	Asn	Asp
Q12809	KCNH2	637	Glu	Lys
Q12809	KCNH2	640	Phe	Leu
Q12809	KCNH2	641	Ser	Phe
Q12809	KCNH2	645	Met	Val
Q12809	KCNH2	68	Phe	Leu
Q12809	KCNH2	72	Pro	Leu
Q12809	KCNH2	756	Met	Val
Q12809	KCNH2	788	Glu	Lys
Q12809	KCNH2	805	Phe	Ser
Q12809	KCNH2	826	Thr	Ile
Q12809	KCNH2	29	Phe	Leu
Q12809	KCNH2	306	Gly	Arg
Q12809	KCNH2	31	Ile	Thr
P63252	KCNJ2	71	Asp	Asn
P63252	KCNJ2	78	Asp	Tyr
P63252	KCNJ2	144	Gly	Ser
P63252	KCNJ2	144	Gly	Asp
P63252	KCNJ2	144	Gly	Ala
P63252	KCNJ2	189	Arg	Ile
P63252	KCNJ2	192	Thr	Ala
P63252	KCNJ2	215	Gly	Asp
P63252	KCNJ2	260	Arg	Pro
P63252	KCNJ2	300	Gly	Asp
P63252	KCNJ2	305	Thr	Ala
Q14524	SCN5A	353	Thr	Ile
Q14524	SCN5A	406	Asn	Lys
Q14524	SCN5A	406	Asn	Lys
Q14524	SCN5A	735	Ala	Glu
Q14524	SCN5A	843	Thr	Ala
Q14524	SCN5A	886	His	Pro
Q14524	SCN5A	121	Arg	Gln
Q14524	SCN5A	1326	Ala	Ser
Q14524	SCN5A	1441	Glu	Gln
Q14524	SCN5A	1449	Tyr	Cys
Q14524	SCN5A	1458	Ser	Tyr
Q14524	SCN5A	1619	Thr	Lys
Q14524	SCN5A	1623	Arg	Leu
Q14524	SCN5A	1643	Arg	Cys
Q14524	SCN5A	1714	Asp	Gly
Q14524	SCN5A	1763	Val	Met
Q14524	SCN5A	1802	Asp	Gly
Q14524	SCN5A	1875	Met	Thr
P13498	CYBA	52	Leu	Pro
P13498	CYBA	90	Arg	Trp
P05107	ITGB2	239	Ala	Thr
O43918	AIRE	15	Arg	Leu
O43918	AIRE	16	Thr	Met
O43918	AIRE	326	Pro	Leu
P00813	ADA	129	Val	Met
P21359	NF1	338	Asp	Gly
P21359	NF1	578	Leu	Arg
P21359	NF1	1193	Phe	Cys
P21359	NF1	1196	Leu	Arg
P21359	NF1	1419	Lys	Gln
P21359	NF1	1425	Leu	Pro
P21359	NF1	160	Arg	Thr
P04839	CYBB	338	His	Tyr
P04839	CYBB	339	Pro	His
P04839	CYBB	408	Gly	Glu
P04839	CYBB	209	His	Arg
P04839	CYBB	309	Glu	Lys
P02489	CRYAA	54	Arg	Cys
P16278	GLB1	107	Phe	Leu
P16278	GLB1	173	Leu	Pro
P19878	NCF2	202	Ala	Val
P35498	SCN1A	358	Pro	Thr
P35498	SCN1A	393	Arg	Ser
P35498	SCN1A	626	Ser	Gly
P35498	SCN1A	950	Gly	Glu
P35498	SCN1A	1441	Ala	Pro
P35498	SCN1A	1657	Arg	His
P35498	SCN1A	1716	Cys	Arg
P35498	SCN1A	1762	Gly	Glu
P35498	SCN1A	1773	Ser	Phe
P35498	SCN1A	1922	Ile	Thr
P35498	SCN1A	239	Ala	Thr
P35498	SCN1A	239	Ala	Val
P35498	SCN1A	280	Trp	Arg
P35498	SCN1A	322	Arg	Ile
P35498	SCN1A	343	Gly	Asp
P35498	SCN1A	388	Tyr	His
P35498	SCN1A	944	Val	Ala
P35498	SCN1A	952	Trp	Gly
P35498	SCN1A	954	Glu	Lys
P35498	SCN1A	979	Gly	Arg
P35498	SCN1A	112	Thr	Ile
P35498	SCN1A	1210	Thr	Lys
P35498	SCN1A	1260	Thr	Pro
P35498	SCN1A	1366	Val	Ile
P35498	SCN1A	1586	Gly	Glu
P35498	SCN1A	1648	Arg	Cys
P35498	SCN1A	1657	Arg	Cys
P35498	SCN1A	1692	Phe	Ser
P35498	SCN1A	175	Ala	Thr
P35498	SCN1A	177	Gly	Glu
P35498	SCN1A	1782	Ile	Met
P35498	SCN1A	1808	Phe	Leu
P35498	SCN1A	259	Ser	Arg
P01308	INS	103	Tyr	Cys
O14773	TPP1	343	Glu	Lys
O14773	TPP1	389	Gly	Glu
O14773	TPP1	77	Gly	Arg
O14773	TPP1	202	Pro	Leu
P51531	SMARCA2	852	Glu	Lys
Q76LX8	ADAMTS13	596	Ala	Val
Q76LX8	ADAMTS13	673	Ile	Phe
Q76LX8	ADAMTS13	88	Val	Met
Q76LX8	ADAMTS13	193	Arg	Trp
P50993	ATP1A2	855	Gly	Glu
P30531	SLC6A1	105	Gly	Ser
Q9UI33	SCN11A	225	Arg	Cys
P35557	GCK	44	Gly	Ser
Q5T1V6	DDX59	367	Val	Gly
Q12879	GRIN2A	531	Thr	Met
O14773	TPP1	466	Val	Gly
P52701	MSH6	398	Val	Glu
P52701	MSH6	449	Leu	Pro
P52701	MSH6	686	Gly	Asp
P52701	MSH6	706	Phe	Ser
P52701	MSH6	772	Arg	Trp
P52701	MSH6	1076	Arg	Cys
P52701	MSH6	1334	Arg	Gln
Q6PIJ6	FBXO38	206	Cys	Arg
P48544	KCNJ5	151	Gly	Arg
Q9HCG7	GBA2	594	Asp	His
P33897	ABCD1	529	Gly	Asp
P33897	ABCD1	554	Arg	Ser
P33897	ABCD1	116	Gly	Arg
P10253	GAA	671	Met	Arg
P54803	GALC	288	Trp	Arg
P07902	GALT	190	Trp	Arg
P07902	GALT	329	Ser	Pro
P08236	GUSB	362	Asp	Asn
P22304	IDS	468	Arg	Pro
P22304	IDS	503	Val	Asp
P22304	IDS	196	Leu	Ser
Q13563	PKD2	636	Gln	Lys
P60484	PTEN	96	Pro	Ser
P60484	PTEN	132	Gly	Asp
Q92834	RPGR	269	Gly	Glu
P16278	GLB1	335	Ala	Val
P34059	GALNS	392	Ala	Val
P34059	GALNS	235	Thr	Lys
P07686	HEXB	459	Asp	Tyr
P07686	HEXB	266	Tyr	Cys
O00754	MAN2B1	800	Gly	Arg
P00480	OTC	80	Lys	Glu
P17405	SMPD1	433	Cys	Trp
P12694	BCKDHA	346	Arg	His
P12694	BCKDHA	124	Arg	Trp
P12694	BCKDHA	302	Asp	Ala
P11413	G6PD	33	Ile	Thr
P68133	ACTA1	148	Gly	Ser
P35498	SCN1A	589	Asp	Val
P35498	SCN1A	1216	Glu	Lys
P35498	SCN1A	1714	Met	Thr
P12109	COL6A1	299	Gly	Glu
P11182	DBT	483	Ter	Arg
P07911	UMOD	315	Cys	Tyr
Q92793	CREBBP	1494	Pro	Arg
Q15437	SEC23B	524	Ala	Val
Q15437	SEC23B	248	Glu	Lys
P36021	SLC16A2	280	Tyr	Cys
O60313	OPA1	545	Ser	Arg
Q9BT22	ALG1	277	Pro	Ser
Q96RQ3	MCCC1	426	Val	Ala
Q8IWS0	PHF6	1	Met	Ile
Q7Z494	NPHP3	790	Leu	Pro
P0DP24	CALM2	98	Asn	Ser
Q96RY7	IFT140	292	Val	Met
P00480	OTC	354	Phe	Cys
P00480	OTC	41	Asp	Gly
P00480	OTC	52	Glu	Lys
P00480	OTC	53	Ile	Thr
P00480	OTC	56	Met	Thr
P00480	OTC	117	His	Arg
P00480	OTC	136	Asp	Val
P00480	OTC	140	Ala	Pro
P00480	OTC	141	Arg	Pro
P00480	OTC	169	Pro	Ala
P00480	OTC	169	Pro	Leu
P00480	OTC	180	Gln	His
P00480	OTC	183	Tyr	Cys
P00480	OTC	193	Trp	Arg
P00480	OTC	202	His	Tyr
P00480	OTC	205	Met	Val
P00480	OTC	239	Glu	Asp
P00480	OTC	268	Met	Thr
P00480	OTC	269	Gly	Glu
P00480	OTC	315	Val	Phe
P00480	OTC	320	Arg	Leu
P00480	OTC	330	Arg	Gly
Q03426	MVK	135	Ser	Leu
Q03426	MVK	148	Ala	Thr
Q03426	MVK	20	His	Gln
Q03426	MVK	215	Arg	Gln
Q03426	MVK	264	Leu	Phe
Q03426	MVK	265	Leu	Arg
Q03426	MVK	277	Arg	His
P19438	TNFRSF1A	81	Cys	Arg
P19438	TNFRSF1A	84	Cys	Arg
P19438	TNFRSF1A	121	Arg	Trp
P19438	TNFRSF1A	199	Ile	Asn
Q9HC29	NOD2	468	Cys	Tyr
Q9HC29	NOD2	486	Met	Thr
Q9HC29	NOD2	560	Arg	Cys
Q9HC29	NOD2	643	Asn	Lys
P49768	PSEN1	120	Glu	Lys
P49768	PSEN1	139	Met	Thr
P49768	PSEN1	146	Met	Ile
P49768	PSEN1	169	Ser	Pro
P49768	PSEN1	206	Gly	Val
P49768	PSEN1	209	Gly	Val
P49768	PSEN1	262	Leu	Phe
P49768	PSEN1	267	Pro	Leu
P49768	PSEN1	381	Leu	Val
P49768	PSEN1	392	Leu	Val
Q02846	GUCY2D	351	Tyr	Cys
Q02846	GUCY2D	954	Leu	Pro
Q02846	GUCY2D	995	Arg	Trp
Q02846	GUCY2D	103	Glu	Lys
Q02846	GUCY2D	1	Met	Ile
P51810	GPR143	229	Gly	Val
P23942	PRPH2	165	Cys	Tyr
P23942	PRPH2	179	Trp	Arg
P23942	PRPH2	197	Lys	Glu
P23942	PRPH2	210	Pro	Leu
P23942	PRPH2	266	Gly	Asp
Q92834	RPGR	215	Gly	Val
O15537	RS1	59	Cys	Ser
O15537	RS1	70	Gly	Asp
O15537	RS1	72	Glu	Gln
O15537	RS1	89	Tyr	Cys
O15537	RS1	110	Cys	Tyr
O15537	RS1	113	Leu	Phe
O15537	RS1	12	Leu	His
O15537	RS1	193	Pro	Ser
O15537	RS1	193	Pro	Leu
O15537	RS1	216	Leu	Pro
P78363	ABCA4	553	Phe	Leu
P78363	ABCA4	597	Pro	Ser
P78363	ABCA4	618	Gly	Glu
P78363	ABCA4	635	Gln	Lys
P78363	ABCA4	797	Leu	Pro
P78363	ABCA4	935	Val	Ala
P78363	ABCA4	959	Thr	Ile
P78363	ABCA4	965	Asn	Asp
P78363	ABCA4	971	Thr	Asn
P78363	ABCA4	1014	Leu	Arg
P78363	ABCA4	1019	Thr	Ala
P78363	ABCA4	1112	Thr	Asn
P78363	ABCA4	1235	Asn	Asp
P78363	ABCA4	1406	His	Tyr
P78363	ABCA4	1488	Cys	Phe
P78363	ABCA4	1583	Leu	Pro
P78363	ABCA4	1652	Tyr	Asp
P78363	ABCA4	1689	Ser	Pro
P78363	ABCA4	1705	Arg	Leu
P78363	ABCA4	1763	Leu	Pro
P78363	ABCA4	1799	Asn	Asp
P78363	ABCA4	1846	Ile	Thr
P78363	ABCA4	1886	Gly	Glu
P78363	ABCA4	2131	Glu	Lys
P78363	ABCA4	2139	Arg	Trp
P78363	ABCA4	2188	Phe	Ser
P78363	ABCA4	220	Arg	Cys
P78363	ABCA4	244	Leu	Pro
O76090	BEST1	6	Thr	Arg
O76090	BEST1	91	Thr	Ile
O76090	BEST1	13	Arg	His
O76090	BEST1	224	Leu	Pro
O76090	BEST1	231	Ser	Arg
O76090	BEST1	25	Arg	Gln
O76090	BEST1	29	Tyr	His
O76090	BEST1	296	Asn	His
O76090	BEST1	297	Pro	Ser
O76090	BEST1	303	Asp	Glu
O76090	BEST1	305	Phe	Ser
O76090	BEST1	307	Thr	Ala
O76090	BEST1	310	Ile	Thr
Q9GZU5	NYX	312	Asn	Ser
Q6KC79	NIPBL	1819	Arg	Gln
Q6KC79	NIPBL	1856	Arg	Gly
Q6KC79	NIPBL	2298	Arg	Gly
P04275	VWF	1078	Glu	Lys
P04275	VWF	1120	Trp	Ser
P04275	VWF	1144	Trp	Gly
P04275	VWF	1156	Thr	Met
P04275	VWF	1180	Gly	Arg
P04275	VWF	1190	Cys	Arg
P04275	VWF	1266	Pro	Gln
P04275	VWF	1288	Leu	Arg
P04275	VWF	1306	Arg	Gln
P04275	VWF	1309	Ile	Val
P04275	VWF	1314	Val	Phe
P04275	VWF	1359	Glu	Lys
P04275	VWF	1361	Leu	Ser
P04275	VWF	1369	Phe	Ile
P04275	VWF	1372	Ile	Ser
P04275	VWF	1374	Arg	Leu
P04275	VWF	141	Asp	Asn
P04275	VWF	1416	Ile	Asn
P04275	VWF	1425	Ile	Phe
P04275	VWF	1437	Ala	Thr
P04275	VWF	1461	Ala	Val
P04275	VWF	150	Leu	Pro
P04275	VWF	1503	Leu	Gln
P04275	VWF	1549	Glu	Lys
P04275	VWF	1597	Arg	Gln
P04275	VWF	1774	Leu	Ser
P04275	VWF	273	Arg	Trp
O60762	DPM1	152	Gly	Val
Q13057	COASY	499	Arg	Cys
Q8NCM2	KCNH5	327	Arg	His
Q8IY17	PNPLA6	1100	Val	Met
O95427	PIGN	270	Ser	Pro
P49585	PCYT1A	150	Pro	Ala
P49585	PCYT1A	99	Ala	Thr
P49585	PCYT1A	223	Arg	Ser
P49585	PCYT1A	129	Glu	Lys
P49585	PCYT1A	191	Phe	Leu
Q9Y2Z4	YARS2	46	Gly	Asp
P00740	F9	382	Cys	Ser
P49768	PSEN1	381	Leu	Phe
Q9H9S5	FKRP	1	Met	Val
Q96FM1	PGAP3	305	Asp	Gly
Q5HYA8	TMEM67	250	Gly	Arg
P10589	NR2F1	115	Arg	Pro
P10589	NR2F1	113	Ser	Arg
P10589	NR2F1	252	Leu	Pro
P10589	NR2F1	112	Arg	Lys
P48668	KRT6C	472	Glu	Lys
P52701	MSH6	541	Ser	Arg
P52701	MSH6	1055	Ala	Pro
O75204	TMEM127	1	Met	Ile
Q13885	TUBB2A	247	Asn	Lys
P47897	QARS1	515	Arg	Trp
Q9UNE7	STUB1	246	Thr	Met
Q8NEZ3	WDR19	493	Asp	His
P07437	TUBB	401	Glu	Lys
P04637	TP53	163	Tyr	Cys
P04637	TP53	220	Tyr	Cys
P24468	NR2F2	341	Ser	Tyr
P68133	ACTA1	138	Ile	Asn
P68133	ACTA1	172	Ala	Glu
P63261	ACTG1	200	Phe	Ile
P35557	GCK	371	Cys	Phe
P35557	GCK	236	Glu	Lys
P41229	KDM5C	538	Pro	Leu
Q9NVC6	MED17	191	Arg	Trp
Q8HWS3	RFX6	181	Arg	Trp
Q9UQD0	SCN8A	1592	Val	Leu
P16452	EPB42	317	Arg	Cys
P11362	FGFR1	487	Gly	Asp
P63267	ACTG2	178	Arg	Leu
P63267	ACTG2	134	Tyr	Asn
P49918	CDKN1C	59	Pro	Leu
O15118	NPC1	789	Arg	His
P21817	RYR1	3903	Arg	Gln
P21817	RYR1	401	Arg	His
P21817	RYR1	4050	Ser	Tyr
P21817	RYR1	4234	Val	Leu
P21817	RYR1	4737	Arg	Trp
P21817	RYR1	533	Arg	Cys
P21817	RYR1	539	Phe	Leu
P21817	RYR1	160	Glu	Gly
P21817	RYR1	2163	Arg	Pro
P21817	RYR1	2435	Arg	Leu
P21817	RYR1	316	Arg	Leu
P36871	PGM1	38	Asn	Tyr
P36871	PGM1	62	Asp	His
P35968	KDR	242	Leu	Phe
P40238	MPL	88	Gly	Glu
P04350	TUBB4A	156	Arg	Leu
P48544	KCNJ5	151	Gly	Glu
Q9H5I5	PIEZO2	712	Met	Val
O60741	HCN1	100	Ser	Phe
O60741	HCN1	272	Ser	Pro
Q9Y586	MAB21L2	51	Arg	His
Q9Y586	MAB21L2	51	Arg	Cys
Q9Y586	MAB21L2	49	Glu	Lys
Q9Y586	MAB21L2	247	Arg	Gln
P60891	PRPS1	113	Ala	Ser
P60891	PRPS1	115	Met	Val
P60891	PRPS1	309	Val	Phe
O95394	PGM3	246	Asn	Ser
O95394	PGM3	451	Gln	Arg
P62273	RPS29	50	Ile	Thr
Q86YT5	SLC13A5	488	Leu	Pro
P52701	MSH6	767	Thr	Ile
P04637	TP53	232	Ile	Thr
P21912	SDHB	129	Pro	Arg
P21359	NF1	837	Trp	Arg
P04637	TP53	131	Asn	Tyr
P60484	PTEN	130	Arg	Pro
P21912	SDHB	192	Cys	Tyr
P60484	PTEN	174	Tyr	Asn
P60484	PTEN	105	Cys	Tyr
P60484	PTEN	246	Pro	Leu
P04049	RAF1	661	Thr	Met
P36894	BMPR1A	124	Cys	Tyr
P60484	PTEN	200	Phe	Val
P04637	TP53	237	Met	Ile
P04637	TP53	152	Pro	Leu
P04637	TP53	337	Arg	Leu
O43172	PRPF4	315	Pro	Leu
P08100	RHO	188	Gly	Arg
P54802	NAGLU	649	Trp	Leu
Q13224	GRIN2B	413	Glu	Gly
Q13586	STIM1	115	Ile	Phe
P51608	MECP2	499	Ter	Trp
P51608	MECP2	113	Pro	Ser
P51608	MECP2	113	Pro	Arg
P51608	MECP2	118	Arg	Gln
P51608	MECP2	134	Val	Met
P51608	MECP2	136	Leu	Phe
P51608	MECP2	139	Pro	Leu
P51608	MECP2	145	Arg	His
P51608	MECP2	146	Ser	Phe
P51608	MECP2	163	Asp	Gly
P51608	MECP2	168	Asp	Gly
P51608	MECP2	169	Phe	Leu
P51608	MECP2	170	Thr	Ala
P51608	MECP2	237	Pro	Thr
P51608	MECP2	314	Pro	His
P51608	MECP2	318	Arg	Leu
P51608	MECP2	334	Pro	Leu
Q86WV6	STING1	154	Asn	Ser
Q9NZV8	KCND2	404	Val	Met
Q8TC44	POC1B	106	Arg	Pro
P35555	FBN1	499	Cys	Tyr
P12883	MYH7	1053	Arg	Gln
Q92562	FIG4	302	Glu	Lys
Q9NQW6	ANLN	618	Gly	Cys
Q9NVW2	RLIM	356	Tyr	Cys
Q8TBZ6	TRMT10A	206	Gly	Arg
P15976	GATA1	1	Met	Thr
Q13698	CACNA1S	1086	Arg	Ser
P37023	ACVRL1	48	Gly	Glu
Q00577	PURA	100	Leu	Pro
Q9NPP4	NLRC4	337	Thr	Ser
Q96DA2	RAB39B	168	Thr	Lys
Q14721	KCNB1	374	Thr	Ile
Q96QS3	ARX	381	Ala	Thr
P42345	MTOR	2419	Glu	Lys
Q09428	ABCC8	1392	Phe	Val
P51690	ARSL	113	Leu	Phe
Q96QS3	ARX	374	Val	Asp
Q96QS3	ARX	378	Asn	Lys
Q96QS3	ARX	332	Arg	Leu
Q96QS3	ARX	333	Thr	Ser
P11166	SLC2A1	34	Asn	Asp
Q6KC79	NIPBL	1	Met	Ile
Q6KC79	NIPBL	69	Leu	Pro
Q6KC79	NIPBL	246	Asp	Gly
Q6KC79	NIPBL	493	Lys	Glu
Q6KC79	NIPBL	1147	Arg	Gln
Q6KC79	NIPBL	1273	Ile	Ser
Q6KC79	NIPBL	1474	Arg	Thr
Q6KC79	NIPBL	1776	Gln	Leu
Q6KC79	NIPBL	1822	Asp	Gly
Q6KC79	NIPBL	1911	Gln	Pro
Q6KC79	NIPBL	1975	Val	Phe
Q6KC79	NIPBL	2053	Leu	Pro
Q6KC79	NIPBL	2057	Leu	Pro
Q6KC79	NIPBL	2081	Gly	Val
Q6KC79	NIPBL	2084	Val	Leu
Q6KC79	NIPBL	2089	Val	Gly
Q6KC79	NIPBL	2106	Val	Leu
Q6KC79	NIPBL	2115	Gly	Ser
Q6KC79	NIPBL	2160	Asp	Tyr
Q6KC79	NIPBL	2197	Gly	Glu
Q6KC79	NIPBL	2312	Gly	Val
Q6KC79	NIPBL	2381	Gly	Ser
Q6KC79	NIPBL	2436	Ala	Thr
Q6KC79	NIPBL	2725	Ala	Pro
P27986	PIK3R1	369	Thr	Ile
Q9BVA1	TUBB2B	380	Arg	Leu
Q9BVA1	TUBB2B	322	Ser	Phe
Q15910	EZH2	746	Arg	Gly
Q15910	EZH2	626	Val	Met
P61764	STXBP1	145	Tyr	His
Q9UQE7	SMC3	236	Arg	Pro
Q9UQE7	SMC3	655	Gly	Asp
Q9UQE7	SMC3	780	Glu	Gln
Q14654	KCNJ11	330	Tyr	His
Q14654	KCNJ11	229	Glu	Lys
Q14654	KCNJ11	179	Glu	Ala
Q14654	KCNJ11	174	Ala	Gly
Q14654	KCNJ11	166	Cys	Trp
Q14654	KCNJ11	3	Ser	Cys
P55316	FOXG1	188	Ala	Gly
P55316	FOXG1	253	Asn	Asp
P55316	FOXG1	255	Trp	Cys
P55316	FOXG1	267	Gly	Ser
Q92793	CREBBP	1684	Ser	Pro
Q92793	CREBBP	1503	Tyr	Cys
Q92793	CREBBP	1482	Tyr	Cys
Q92793	CREBBP	1482	Tyr	Asp
Q92793	CREBBP	1459	Glu	Gly
Q92793	CREBBP	1409	Phe	Ser
Q92793	CREBBP	1341	Arg	Pro
Q92793	CREBBP	13	Lys	Glu
P43034	PAFAH1B1	1	Met	Ile
P43034	PAFAH1B1	19	Leu	Arg
P43034	PAFAH1B1	64	Lys	Asn
P43034	PAFAH1B1	124	Val	Asp
P43034	PAFAH1B1	129	Asp	Val
P43034	PAFAH1B1	168	Cys	Tyr
P43034	PAFAH1B1	224	Gly	Asp
P43034	PAFAH1B1	251	Ser	Arg
P43034	PAFAH1B1	281	Cys	Arg
P43034	PAFAH1B1	313	Ser	Phe
P43034	PAFAH1B1	322	Met	Arg
P43034	PAFAH1B1	337	His	Asp
P43034	PAFAH1B1	337	His	Tyr
P43034	PAFAH1B1	355	Ser	Asn
P43034	PAFAH1B1	379	His	Tyr
P43034	PAFAH1B1	387	Asp	Tyr
P43034	PAFAH1B1	389	His	Tyr
P43034	PAFAH1B1	398	Gly	Asp
P43034	PAFAH1B1	399	Ser	Thr
P43034	PAFAH1B1	401	Asp	His
P43034	PAFAH1B1	411	Ter	Cys
P50570	DNM2	375	Val	Glu
P50570	DNM2	523	Arg	Gly
P50570	DNM2	621	Leu	Pro
P13224	GP1BB	114	Arg	Cys
O60733	PLA2G6	799	Leu	His
O60733	PLA2G6	745	Arg	Trp
O60733	PLA2G6	710	Arg	Cys
O60733	PLA2G6	660	Pro	Ser
O60733	PLA2G6	658	Asn	Thr
O60733	PLA2G6	585	Thr	Ile
O60733	PLA2G6	567	Glu	Lys
O60733	PLA2G6	545	Lys	Arg
O60733	PLA2G6	538	Arg	Cys
O60733	PLA2G6	497	Leu	Phe
O60733	PLA2G6	481	Leu	Gln
O60733	PLA2G6	332	Cys	Arg
O60733	PLA2G6	274	Met	Arg
O60733	PLA2G6	160	Cys	Arg
O60733	PLA2G6	2	Gln	Lys
Q8TAB3	PCDH19	232	Asn	Ile
Q13496	MTM1	1	Met	Arg
Q13496	MTM1	1	Met	Ile
Q13496	MTM1	49	Val	Ile
Q13496	MTM1	49	Val	Phe
Q13496	MTM1	69	Arg	Gly
Q13496	MTM1	70	Leu	Phe
Q13496	MTM1	87	Leu	Pro
Q13496	MTM1	101	Ser	Gly
Q13496	MTM1	179	Pro	Ser
Q13496	MTM1	184	Arg	Gly
Q13496	MTM1	186	Thr	Ile
Q13496	MTM1	204	Val	Gly
Q13496	MTM1	210	Asp	Gly
Q13496	MTM1	213	Leu	Phe
Q13496	MTM1	226	Pro	Thr
Q13496	MTM1	227	Val	Met
Q13496	MTM1	228	Leu	Pro
Q13496	MTM1	248	Gly	Val
Q13496	MTM1	260	Tyr	Ser
Q13496	MTM1	264	Ile	Ser
Q13496	MTM1	320	Ser	Pro
Q13496	MTM1	346	Trp	Arg
Q13496	MTM1	374	His	Asp
Q13496	MTM1	380	Asp	Val
Q13496	MTM1	387	Ser	Tyr
Q13496	MTM1	394	Asp	His
Q13496	MTM1	402	Gly	Ala
Q13496	MTM1	411	Trp	Cys
Q13496	MTM1	412	Ile	Val
Q13496	MTM1	415	Gly	Glu
Q13496	MTM1	436	Pro	Leu
Q13496	MTM1	442	Ile	Asn
Q13496	MTM1	443	Asp	Ala
Q13496	MTM1	459	Asn	Ile
Q13496	MTM1	463	Leu	Ser
Q13496	MTM1	463	Leu	Trp
Q13496	MTM1	476	Gly	Val
Q13496	MTM1	478	Phe	Ser
Q13496	MTM1	499	Trp	Arg
Q15125	EBP	47	Trp	Cys
Q15125	EBP	68	Trp	Cys
Q15125	EBP	72	Cys	Arg
Q15125	EBP	73	Gly	Glu
Q15125	EBP	100	Leu	Pro
Q15125	EBP	101	Trp	Cys
Q15125	EBP	104	Tyr	His
Q15125	EBP	104	Tyr	Cys
Q15125	EBP	105	Ala	Asp
Q15125	EBP	107	Gly	Glu
Q15125	EBP	111	Tyr	His
Q15125	EBP	161	Gly	Arg
Q15125	EBP	176	His	Arg
Q15125	EBP	211	Leu	Arg
Q14683	SMC1A	1164	Val	Ala
Q14683	SMC1A	1002	Asn	Tyr
Q14683	SMC1A	754	Val	Glu
Q14683	SMC1A	563	Leu	Pro
Q14683	SMC1A	401	Gln	Lys
Q14683	SMC1A	174	Arg	Cys
Q14683	SMC1A	119	Glu	Lys
P36021	SLC16A2	150	Ala	Glu
P42224	STAT1	274	Arg	Gly
P01112	HRAS	61	Gln	Arg
Q5SV17	TMEM240	171	Arg	Trp
P04070	PROC	42	Arg	His
P04070	PROC	401	Asp	Asn
P12883	MYH7	870	Arg	Cys
P52848	NDST1	640	Phe	Leu
Q9NPP4	NLRC4	443	His	Pro
Q92994	BRF1	226	Ser	Leu
O95672	ECEL1	675	Ala	Thr
[truncated: 15,103 more rows]

## Sheet: description
ClinVar pathogenic variants of proteins with at least one high-confidence site.
uniprot_id: UniProt ID
hgnc_symbol: The HUGO Gene Nomenclature Committee (HGNC) gene symbol
uniprot_pos: sequence position of the variant
ref_aa: reference (wild-type) amino acid
var_aa: variant amino acid
