# Supplementary material for: The 3D mutational constraint on amino acid sites in the human proteome
Source: Nat Commun. 2022 Jun 7;13:3273. doi: 10.1038/s41467-022-30936-x (PMC9174330; doi:10.1038/s41467-022-30936-x)
Supplement: Supplementary file 4 — Supplementary Data [file 41467_2022_30936_MOESM4_ESM.zip › supplementary_data/Supplementary_Data_13.xlsx]

## Sheet: homodimers_insider
UniProt ID	PDB ID
A1Z1Q3	4iqy
A6NCL1	5c9n
A6NK44	3zw5
A7KAX9	3iug
A8MYU2	4hpf
O00182	3wv6
O00187	1q3x
O00194	2f7s
O00213	3d8d
O00214	3vkm
O00244	1fe4
O00255	3u84
O00257	5epl
O00291	3i00
O00294	3c5n
O00299	4jzq
O00338	3bfx
O00399	3tv0
O00408	3ibj
O00423	4ci8
O00429	3w6o
O00444	3cok
O00459	6ox7
O00481	4f9l
O00482	4is8
O00499	2fic
O00560	1w9e
O00602	2jhh
O00746	1ehw
O00762	1i7k
O00763	5kkn
O00764	2f7k
O14519	2kw6
O14522	2ooq
O14556	3h9e
O14607	5fy7
O14618	6fn8
O14641	5suz
O14646	4nw2
O14732	2ddk
O14757	7akm
O14770	4xrm
O14773	3ee6
O14776	3hfh
O14786	5l73
O14815	2p0r
O14862	3rn2
O14907	4nnm
O14920	4kik
O14931	3noi
O14933	1wzv
O14936	6kmh
O14974	5huz
O14976	5y7z
O14994	2p0a
O15021	2w7r
O15054	5fp3
O15066	3b6u
O15091	4rou
O15118	5hns
O15119	1h6f
O15151	6q9w
O15164	4ybm
O15263	6cs9
O15264	4myg
O15294	1w3b
O15350	5kbd
O15357	5oko
O15382	2hhf
O15394	2wim
O15455	5gs0
O15488	4ueg
O15496	5g3m
O15530	3nay
O15540	1fdq
O43148	5e9j
O43157	2r2o
O43159	2zfu
O43169	3ner
O43173	5cxy
O43252	1xjq
O43255	5h9m
O43293	1yrp
O43324	2uz8
O43353	6ul8
O43435	4a04
O43451	3top
O43464	2pzd
O43521	4d2m
O43524	2uzk
O43570	6r71
O43598	4p5e
O43639	4e6r
O43663	4l3i
O43683	5dmz
O43704	2z5f
O43707	2r0o
O43747	1iu1
O43791	3hqi
O43809	2j8q
O43813	3e73
O43854	4d90
O43865	3mtg
O43914	2l34
O43924	5f2u
O60234	3l50
O60242	4dlo
O60260	5c1z
O60307	3khf
O60462	2qqo
O60486	6vxk
O60583	2ivx
O60603	2z80
O60658	3ecn
O60674	4e6q
O60704	3ap2
O60760	7jr8
O60784	1elk
O60894	3n7s
O60907	2xtc
O60936	4uz0
O75116	4l6q
O75151	3pus
O75164	3pdq
O75208	6awl
O75223	3cry
O75340	2zn9
O75367	1zr5
O75369	4b7l
O75385	6qas
O75417	4x0q
O75460	6xdd
O75496	1uii
O75506	3ci9
O75525	5elt
O75531	6ure
O75581	6h15
O75608	1fj2
O75626	3dal
O75674	3rru
O75688	2p8e
O75716	2buj
O75746	4p60
O75844	6bh8
O75874	1t09
O75880	2ggt
O75884	2qs9
O75897	2gwh
O75956	2m1l
O75970	2o2t
O76003	2yan
O76064	4ayc
O76074	3lfv
O76083	2hd1
O94760	3i4a
O94762	5lb3
O94766	3cu0
O94804	6eim
O94813	2wfh
O94916	1imh
O94925	5d3o
O94992	2gd7
O95069	4twk
O95071	3pt3
O95198	2xn4
O95257	2wal
O95267	4l9u
O95271	4dvi
O95292	3ikk
O95319	4tlq
O95365	2nn2
O95445	2yg2
O95453	2a1r
O95470	4q6r
O95497	4cyf
O95503	3i90
O95571	4chl
O95639	2rhk
O95671	2p5x
O95684	2d68
O95696	5pou
O95714	6ww3
O95750	2p23
O95786	4on9
O95819	4u3y
O95822	2ygw
O95833	3kjy
O95843	2ggz
O95994	2lns
O96013	4fie
O96017	3i6u
P00374	2c2s
P00390	2gh5
P00439	2pah
P00441	4a7u
P00451	2r7e
P00480	1fvo
P00492	1hmp
P00519	1opl
P00533	3ika
P00558	2y3i
P00568	2c95
P00709	3b0o
P00734	6c2w
P00740	6x5l
P00742	1g2l
P00746	4cbn
P00747	4dur
P00751	7jtq
P00797	3g6z
P00915	4wr7
P00918	5ll4
P01008	2ant
P01009	5io1
P01011	6hgg
P01023	2p9r
P01024	6ehg
P01031	5i5k
P01034	1tij
P01040	1n9j
P01106	5i50
P01112	1lfd
P01116	4obe
P01127	6t9e
P01133	1jl9
P01270	1et1
P01308	5hqi
P01574	1au1
P01579	1eku
P01584	4gai
P01730	1wio
P01732	2hp4
P01903	4h25
P02008	1jeb
P02511	2n0k
P02647	3k2s
P02679	1fic
P02689	6xvs
P02730	4ky9
P02749	3op8
P02751	6xax
P02753	4o9s
P02766	1eta
P02768	5vnw
P02774	1kw2
P02776	4r9w
P02778	1o80
P02786	6wrx
P02787	5dyh
P02788	2pms
P03372	1x7e
P03950	5m9t
P03951	4x6p
P03956	1su3
P04049	3omv
P04062	6tjj
P04070	1aut
P04080	44836
P04090	2mv1
P04141	2gmf
P04150	6dxk
P04155	1hi7
P04156	3heq
P04179	5t30
P04180	6mvd
P04183	2orv
P04271	3d10
P04275	6n29
P04406	3gpd
P04626	3wlw
P04629	4f0i
P04632	4phj
P04637	3q01
P04792	2n3j
P04818	5x67
P05019	1tgr
P05067	5buo
P05089	6q92
P05093	6wr1
P05106	6bxb
P05109	1mr8
P05112	4ydy
P05113	1hul
P05120	2arr
P05121	3cvm
P05154	2ol2
P05162	1hlc
P05164	4ejx
P05181	3e6i
P05230	3ba4
P05231	4cni
P05305	6dk5
P05362	1p53
P05387	2w1o
P05413	6aq1
P05455	2vod
P05543	2ceo
P05546	1jmj
P05771	2i0e
P06127	2ott
P06213	5kqv
P06239	2ofv
P06241	1g83
P06276	3o9m
P06280	3hg3
P06396	6jeg
P06400	3pom
P06401	1a28
P06703	1k9k
P06730	4tpw
P06734	2h2r
P06737	3dds
P06746	6uok
P07093	4dy0
P07098	1hlg
P07108	2cb8
P07195	1i0z
P07203	2f8a
P07237	4el1
P07320	4gr7
P07327	1u3t
P07339	6qbg
P07359	1gwb
P07384	2ary
P07477	2ra3
P07602	3bqp
P07737	1awi
P07738	2hhj
P07741	4x45
P07814	7ot0
P07900	3r4p
P07949	2x2m
P07954	5upp
P07996	2es3
P07998	2e0j
P08134	2gco
P08138	2n97
P08174	1ok3
P08185	2vdx
P08235	2aax
P08236	1bhg
P08246	5a0c
P08254	2d1o
P08263	6atr
P08311	1kyn
P08476	2arv
P08567	1zm0
P08575	1ygu
P08581	2uzy
P08670	3s4r
P08709	5pax
P08758	1anw
P09012	1dz5
P09104	4za0
P09110	2iik
P09132	3ktv
P09211	2a2r
P09237	1mmp
P09327	3fg7
P09341	1mgs
P09382	1w6n
P09486	1nub
P09601	1n45
P09603	5lxf
P09619	2l6w
P09871	4j1y
P09874	7aac
P09884	4q5v
P09914	5w5h
P09917	3v92
P09936	4jkj
P0CG30	1ljr
P0CG47	5wfi
P0CG48	6n6r
P10114	3rap
P10144	1fq3
P10145	1il8
P10275	1xow
P10586	1lar
P10599	4oo4
P10619	1ivy
P10632	2nnh
P10721	6itt
P10746	1jr2
P10768	3fcx
P10828	1n46
P10912	2aew
P10997	5ko0
P11021	6asy
P11086	2g72
P11142	4h5r
P11169	4zwc
P11171	3qij
P11172	3mw7
P11215	1bho
P11233	1uad
P11277	3f57
P11362	5am6
P11388	6zy7
P11413	2bhl
P11473	1kb6
P11712	4nz2
P11717	6z32
P11766	2fzw
P11831	1srs
P11926	1d7k
P12004	1w60
P12081	5w6m
P12259	7kxy
P12268	1nf7
P12277	3dre
P12319	1j86
P12643	3bk3
P12645	2qcq
P12724	4x08
P12821	4bzs
P12830	4zte
P12883	4pa0
P12931	1yi6
P12955	5mby
P13051	3fcl
P13224	3rfe
P13500	1dom
P13569	2pzf
P13591	2vkw
P13674	4bta
P13688	2gk2
P13693	5o9m
P13716	5hms
P13726	1tfh
P13727	1h8u
P13861	5h78
P13929	2xsx
P13987	5imy
P14061	1equ
P14210	3sp8
P14598	1ov3
P14618	6b6u
P14635	2b9r
P14735	6b7y
P14780	2ovx
P14859	1hf0
P14866	3r27
P14868	4j15
P14902	6v52
P14920	3znn
P14921	1gvj
P14923	3ifq
P15036	4mhv
P15085	4uf4
P15121	4xzh
P15291	6fwu
P15311	4rm8
P15498	3ky9
P15529	3o8e
P15531	4eno
P15559	5fuq
P15692	1kat
P15924	3r6n
P16070	4pz4
P16083	4fgj
P16118	1k6m
P16144	3f7q
P16333	2ci9
P16444	1itu
P16581	4c16
P16662	2o6l
P16871	3up1
P17028	3lhr
P17050	4do6
P17081	2atx
P17174	6lig
P17676	6mg1
P17707	1msv
P17735	3dyd
P17812	2vo1
P17900	2ag4
P17931	3ayc
P18031	4y14
P18054	3d3l
P18085	1z6x
P18206	1tr2
P18510	1ilr
P18669	1yfk
P19235	6moe
P19320	1vca
P19367	1qha
P19419	1dux
P19438	1ext
P19440	5v4q
P19623	2o06
P19652	3apu
P19793	1fby
P19801	3hi7
P19875	1qnk
P19971	2wk6
P20023	2aty
P20062	2bb5
P20142	1htr
P20248	7luo
P20340	4dkx
P20393	1hlz
P20700	3jt0
P20701	1lfa
P20702	3k72
P20711	3rch
P20783	3buk
P20813	5uap
P20936	6wax
P20963	2hac
P21333	2j3s
P21359	3p7z
P21397	2bxs
P21399	2b3y
P21549	5f9s
P21579	2r83
P21580	3zje
P21589	6xue
P21673	2b4d
P21695	6pyp
P21709	3hil
P21802	4j98
P21860	6kbi
P22004	2r53
P22033	3bic
P22102	2qk4
P22303	6o5v
P22314	4p22
P22352	2r37
P22362	4oik
P22415	1an4
P22607	6pnx
P22680	3v8d
P22681	3plf
P22736	3v3q
P22748	1znc
P22830	3hcn
P22894	1kbc
P22914	6fd8
P23246	4wij
P23258	3cb2
P23280	3fe4
P23297	2l0p
P23368	7bsj
P23381	5ujj
P23443	3a60
P23467	2i3r
P23468	2yd7
P23470	3qce
P23471	3jxf
P23526	1a7a
P23677	1w2f
P23771	4hc7
P23921	3hnd
P23946	4afq
P24043	4yep
P24071	1ovz
P24941	3ddq
P25054	5iz8
P25815	1ozo
P26045	4ri5
P26196	4ct5
P26358	4wxx
P26368	3vaj
P26447	1m31
P26639	4hwt
P26885	4nnr
P27037	3soc
P27144	2bbw
P27338	6fw0
P27348	5iqp
P27361	2zoq
P27487	2bgr
P27540	4eq1
P27694	1fgu
P27695	1dew
P27707	2no7
P27815	2qyk
P27986	1pbw
P28161	5hwl
P28482	4xj0
P28676	1k94
P28698	2fi2
P28827	1rpm
P28845	3pdj
P28907	6vua
P29033	5era
P29034	2rgi
P29074	2vph
P29218	6giu
P29274	4ug2
P29317	7kja
P29322	3kul
P29323	2qbx
P29350	4hjq
P29372	3qi5
P29373	5hzq
P29401	6rjb
P29466	3e4c
P29474	4d1p
P29475	4uch
P29590	2mvw
P29597	6x8f
P30040	2qc7
P30041	1prx
P30086	1beh
P30153	1b3u
P30260	4rg7
P30405	5a0e
P30414	2he9
P30519	2qpp
P30626	4usl
P30740	4ga7
P30838	3sza
P31151	1psr
P31350	3vpn
P31415	5crh
P31431	1ejp
P31483	3bs9
P31749	6npz
P31751	3d0e
P31941	4xxo
P31946	4dnk
P31947	6t5h
P31948	1elw
P31949	2luc
P31997	4yiq
P32019	5a7j
P32298	4yhj
P32320	1mq0
P32455	2b8w
P32927	1gh7
P32929	5tt2
P33763	2kax
P33764	3nsi
P33981	4o6l
P34059	4fdi
P34096	1rnf
P34130	1b98
P34897	6m5o
P34913	3pdc
P35221	4igg
P35222	1g3j
P35270	6i79
P35475	3w81
P35520	4l0d
P35558	2gmv
P35568	1qqg
P35609	1hci
P35790	5afv
P35968	3b8q
P36222	1hjw
P36507	1s9i
P36873	4ut2
P36888	4xuf
P36952	1wz9
P36980	3zd1
P37231	3ty0
P37268	3vja
P37837	1f05
P38646	6nhk
P38935	4b3g
P39059	3n3f
P39086	4mf3
P39687	4xos
P39748	3q8m
P40189	3l5j
P40259	3kg5
P40818	2a9u
P41182	6c3l
P41212	7n2b
P41222	4ors
P41235	3cbb
P41271	4x1j
P41279	5iu2
P41594	6n51
P41743	3a8x
P42081	1ncn
P42226	4y5u
P42262	5zg2
P42330	4zfc
P42345	1aue
P42568	5yyf
P42574	4qui
P42684	5np5
P42773	1mx4
P42830	2mgs
P42858	4rav
P43250	3nyn
P43405	4xg3
P43489	6okn
P45381	4mri
P45452	4l19
P45974	6nft
P45983	2no3
P45984	7cml
P45985	3vut
P46063	2wwy
P46109	2bzy
P46934	3b7y
P46939	1qag
P46976	3u2u
P47929	3zxf
P47992	2n54
P48061	2j7z
P48163	3wja
P48357	3v6o
P48426	6ux9
P48551	3s9d
P48728	1wsr
P48730	6gzm
P48735	5i96
P48740	4kkd
P49116	3p0u
P49137	1kwp
P49327	5c37
P49366	6pgr
P49419	4zvx
P49591	4rqf
P49638	1oiz
P49642	6r5d
P49674	4hni
P49675	6t5h
P49753	3hlk
P49760	5unp
P49763	1fzv
P49765	2vwe
P49771	7nbi
P49773	6g9z
P49792	4lqw
P49796	3fbk
P49841	1j1b
P49862	2qxg
P49888	4jvl
P49903	3fd5
P49915	2vxo
P49916	3pc7
P49917	3w5o
P50053	5wbm
P50120	7jwr
P50135	2aou
P50225	2d06
P50281	4p3d
P50479	2v1w
P50583	4ick
P50591	1d2q
P50895	2pf6
P51151	1wms
P51449	4wlb
P51452	3f81
P51460	2h8b
P51532	6zs2
P51570	6q3x
P51580	2h11
P51665	2o95
P51668	2c4p
P51688	4mhx
P51784	5ok6
P51787	3bj4
P51800	2pfi
P51812	5d9k
P51813	6i99
P51857	3buv
P51858	2nlu
P52179	2r15
P52294	2jdq
P52333	6gl9
P52565	1fst
P52732	3hqd
P52789	5hfu
P52895	4xo6
P52948	2q5y
P53041	1s95
P53350	2v5q
P53355	2xzs
P53365	1i49
P53396	5te1
P53602	3d4j
P53667	3s95
P53671	5nxd
P53778	6una
P53779	2r9s
P53999	2c62
P54136	4q2t
P54278	1ea6
P54578	6iin
P54652	5fpe
P54687	2cog
P54753	3zfy
P54760	6fnj
P54764	4bk4
P55040	2cjw
P55042	3q72
P55055	4rak
P55072	3hu3
P55197	6ckn
P55201	5mwg
P55210	1shl
P55212	4n7j
P55769	1e7k
P56199	1pt6
P56524	5a2s
P56817	7myi
P56945	1wyx
P57105	2jik
P58753	4fz5
P59666	1dfn
P60022	1ijv
P60033	1g8q
P60174	1wyi
P60520	7lk3
P60568	1pw6
P60763	2ic5
P60842	2g9n
P60891	4lyg
P60903	1a4p
P60953	2dfk
P61006	6whe
P61018	2o52
P61020	2hei
P61024	1dks
P61073	3odu
P61086	1yla
P61088	6jky
P61244	5eyo
P61626	1lzs
P61769	5gsr
P61964	6ujh
P61970	1gy5
P61978	1zzi
P62070	2ery
P62136	6ghm
P62166	6qi4
P62256	2z5d
P62330	2j5x
P62491	1oiv
P62826	3gj8
P62979	2xk5
P62987	4pih
P62993	1gri
P63000	2h7v
P63096	2g83
P63104	1qjb
P63165	6uyz
P63167	1cmi
P63316	1wrk
P67870	3eed
P68106	4iq2
P68400	3juh
P69891	1i3d
P69905	3s48
P78310	1f5w
P78317	4ppe
P78324	2uv3
P78330	6hyj
P78352	5jxb
P78380	1ypq
P78417	6mhc
P78504	4cc1
P78536	3lea
P78556	5ur7
P78563	6vff
P80098	1ncv
P80188	6gqz
P80192	4uy9
P80511	2m9g
P83110	2p3w
P83876	4cdo
P84077	1hur
P84090	1w9g
P98170	5oqw
P99999	5ty3
Q00059	4nnu
Q00535	4au8
Q00653	7cli
Q00987	5hmi
Q01082	3edv
Q01469	4azm
Q01523	3i5w
Q01543	6vg2
Q01581	2p8u
Q01780	3sah
Q01826	6lff
Q01974	4gt4
Q02153	2wz1
Q02224	1t5c
Q02363	4aya
Q02410	1aqc
Q02535	2lfh
Q02643	2xdg
Q02750	7b3m
Q02763	1fvr
Q02790	4lav
Q02880	5zad
Q03164	6u9k
Q03181	5u3q
Q03591	4muc
Q04637	1ug3
Q04721	2oo4
Q04724	1gxr
Q04756	1ybw
Q04759	2jed
Q04760	3vw9
Q04828	4yvp
Q04837	6rup
Q04912	4qt8
Q04917	2c74
Q05193	6dlu
Q05397	2etm
Q05823	4oav
Q05BQ5	3feo
Q06124	7emn
Q06187	4yhf
Q06190	4i5k
Q06210	6r4h
Q06418	1rhf
Q06455	1wq6
Q06520	1efh
Q06787	4qvz
Q07108	3hup
Q07157	4yyx
Q07343	4wzi
Q07666	2xa6
Q07812	4s0o
Q07869	3kdu
Q07889	1xd4
Q08050	3g73
Q08116	2bv1
Q08188	1l9m
Q08209	5c1v
Q08211	3llm
Q08257	1yb5
Q08334	3lqm
Q08345	4bkj
Q08499	5wqa
Q08722	4kjy
Q08881	4l7s
Q08AH3	3eq6
Q09013	2vd5
Q09028	7m40
Q09472	4bhw
Q10471	2ffv
Q10588	1isi
Q10589	2xg7
Q12778	3co7
Q12802	4d0o
Q12830	2f6n
Q12866	5td2
Q12884	1z68
Q12888	6vip
Q12906	3p1x
Q12931	6xg6
Q12955	4o6x
Q12959	4amh
Q12967	3kh0
Q12983	2j5d
Q13002	3qxm
Q13033	4n6j
Q13043	3com
Q13093	3d59
Q13105	3m52
Q13131	4red
Q13148	6b1g
Q13153	4zy4
Q13164	4ic8
Q13185	6hw2
Q13188	5dh3
Q13191	2ooa
Q13202	4jmk
Q13237	5c6c
Q13255	3ks9
Q13263	6qaj
Q13309	7luo
Q13322	3hk0
Q13395	2ha8
Q13423	1djl
Q13426	1fu1
Q13438	3aih
Q13451	3o5d
Q13454	4m8g
Q13464	2etr
Q13477	4hbq
Q13485	5mf0
Q13490	6exw
Q13501	6miu
Q13523	4ijp
Q13526	4tyo
Q13546	4itj
Q13557	2vn9
Q13569	2rba
Q13572	2q7d
Q13576	3iez
Q13586	2maj
Q13596	4fzs
Q13627	7a4o
Q13630	4b8w
Q13641	4cnc
Q13813	3fb2
Q13822	4zg9
Q13838	1t6n
Q13867	2cb5
Q13873	6unp
Q13907	2i6k
Q13976	6bdl
Q14008	4qmi
Q14012	4fg9
Q14019	1t2l
Q14108	4tw2
Q14116	4xfs
Q14145	7k2a
Q14149	5svi
Q14185	3l4c
Q14195	4cnu
Q14258	4ltb
Q14315	3v8o
Q14376	1i3k
Q14416	7epa
Q14444	4wbp
Q14449	44775
Q14451	4wwq
Q14469	2mh3
Q14498	4oz0
Q14527	5bnh
Q14565	1v5w
Q14627	3lb6
Q14653	1qwt
Q14671	1m8x
Q14676	2etx
Q14680	5twu
Q14749	2azt
Q14781	3h91
Q14894	2i99
Q14974	1f59
Q15019	2qa5
Q15046	6chd
Q15059	6u4a
Q15075	1joc
Q15080	2dyb
Q15084	3vww
Q15109	4lp5
Q15149	5j1i
Q15185	1ejf
Q15223	4myw
Q15257	2hv6
Q15303	2ahx
Q15326	5hda
Q15382	3sea
Q15389	4epu
Q15397	4wzr
Q15418	2wnt
Q15438	4a4p
Q15465	3m1n
Q15485	2j61
Q15493	4gnc
Q15554	1h6p
Q15562	6uyc
Q15582	5nv6
Q15596	3up0
Q15633	3llh
Q15652	5fzo
Q15691	2r8u
Q15697	1y7q
Q15700	2he2
Q15717	4ed5
Q15750	5diy
Q15759	3gc8
Q15811	5hzi
Q15828	4n6m
Q15843	4f8c
Q16222	1jv1
Q16288	3v5q
Q16539	3gcu
Q16555	5x1c
Q16595	3t3x
Q16611	5vx1
Q16647	2iag
Q16651	3gym
Q16654	2e0a
Q16658	3p53
Q16666	4qgu
Q16763	1zdn
Q16769	2afw
Q16772	1tdi
Q16773	3fvs
Q16775	1qh5
Q16790	5dvx
Q16820	4gwm
Q16836	3rqs
Q16849	2i1y
Q16853	4btw
Q17R31	2y1h
Q29980	2wy3
Q2M2I8	4wsq
Q3ZCW2	2jj6
Q460N3	6ry4
Q460N5	5lxp
Q495A1	3q0h
Q49AH0	2w50
Q4FZB7	3s8p
Q4G0J3	4wkr
Q53EL6	3eij
Q53FT3	3ww0
Q53GL7	3hkv
Q53H47	3k9k
Q53HL2	2kdd
Q58F21	7l9a
Q5D1E8	3v33
Q5FWF5	4mxe
Q5GJ75	4q9v
Q5JRX3	4l3t
Q5JS13	3qxl
Q5JTV8	4tvs
Q5S007	7lht
Q5SQI0	4b5p
Q5T1C6	4gah
Q5T280	4rg1
Q5T4W7	2ask
Q5T7N2	2lr6
Q5TA50	4kbs
Q5TC82	4qik
Q5TCY1	4btj
Q5TDH0	4rgh
Q5VV17	4bop
Q5VWG9	5xmy
Q5VYX0	3qj4
Q5VZV1	4mtl
Q658P3	2vq3
Q68J44	2y96
Q6B0I6	4hoo
Q6FI81	4m7r
Q6IQ20	4qn9
Q6NS38	3rzl
Q6NT76	4j19
Q6NW40	4bq8
Q6NYC1	6gdy
Q6P179	5j6s
Q6P2Q9	4jkb
Q6P4F2	2y5c
Q6P4R8	3u21
Q6P587	6foh
Q6P5Q4	5wfn
Q6P6C2	4nj4
Q6P988	4uz7
Q6PHW0	4ttb
Q6PI26	4pck
Q6PIW4	3d8b
Q6PL18	4tt4
Q6UXN8	3vpp
Q6VVX0	3czh
Q6XQN6	4yub
Q6YN16	3kvo
Q6ZMJ4	4dkc
Q6ZMT4	3kv6
Q6ZN17	4a4i
Q6ZRY4	2m9k
Q6ZSG1	5d0i
Q6ZUM4	3pp2
Q6ZW76	4nj8
Q6ZYL4	2jnj
Q709F0	2wbi
Q70E73	4gmv
Q7KZF4	3omc
Q7KZI7	5eak
Q7L1T6	3lf5
Q7L266	4o0c
Q7L5N1	4r14
Q7L804	2k6s
Q7LG56	4djn
Q7Z460	6mq7
Q7Z4H3	4l1j
Q7Z4W1	3d3w
Q7Z589	1uz3
Q7Z5K2	4k6j
Q7Z6E9	3ztg
Q7Z6J2	2pnt
Q7Z6Z7	5lp8
Q86SZ2	2bjn
Q86T82	3u12
Q86TB9	2xes
Q86TI0	3qye
Q86TM3	3iuy
Q86U86	3tlp
Q86US8	2dok
Q86UY6	7kd7
Q86VP1	4nlh
Q86VU5	2avd
Q86WT6	6yxe
Q86X55	6dvr
Q86XR8	4l0r
Q86Y07	2v62
Q86YS6	2hup
Q86YT6	4tse
Q86YV6	2x4f
Q8IUC4	2vsv
Q8IUQ4	4ca1
Q8IUX4	3wus
Q8IV63	2jii
Q8IVF2	4cn0
Q8IVS2	2c2n
Q8IW19	5w7w
Q8IWL3	3bvo
Q8IWS0	4nn2
Q8IWT1	5xaw
Q8IWU9	4v06
Q8IWV7	5tdc
Q8IX03	2z0u
Q8IX04	3dl2
Q8IXJ6	5mat
Q8IYS5	5eiv
Q8IZ41	2p5s
Q8N0W4	2wqz
Q8N126	1z9m
Q8N149	2otp
Q8N1G2	4n48
Q8N1Q1	3d0n
Q8N2K1	2f4w
Q8N335	2pla
Q8N371	3uyj
Q8N448	5din
Q8N4E4	3evi
Q8N4P3	3nr1
Q8N4Q0	2x7h
Q8N5K1	3fnv
Q8N5Y2	3oa6
Q8N5Z0	5tf5
Q8N608	4wjl
Q8N6N7	3epy
Q8N6T3	3o47
Q8N884	4lev
Q8N8N7	2w98
Q8N8S7	5ncg
Q8N960	6flk
Q8N9L9	3k2i
Q8NAT2	3s93
Q8NBJ7	1y4j
Q8NBP7	2p4e
Q8NBZ7	4gll
Q8NCC3	6mtw
Q8NEB9	3ls8
Q8NFG4	3v42
Q8NFH3	4i79
Q8NFH5	4lir
Q8NFP7	3mcf
Q8NFP9	1mi1
Q8NHU6	3rco
Q8NHW3	4eot
Q8NI77	3lre
Q8TBB1	3b76
Q8TBE9	4knv
Q8TBZ6	4fmw
Q8TCD5	2i7d
Q8TCS8	5zf6
Q8TD06	3ph9
Q8TDQ0	5f71
Q8TE04	3smp
Q8WTR2	4d3q
Q8WTS6	1h3i
Q8WTT0	4zes
Q8WTU0	3s8i
Q8WU79	2iqj
Q8WUA7	2qfz
Q8WUM4	2oex
Q8WV41	4akv
Q8WVN8	1zuo
Q8WVQ1	1s1d
Q8WWA0	4wmy
Q8WWM9	2dc3
Q8WWP7	3v70
Q8WWV3	2vn8
Q8WXB1	4lec
Q8WXC3	4qob
Q8WXD9	3sei
Q8WXF7	7ol3
Q8WXI4	3fo5
Q8WXI8	3whd
Q8WY64	2yhn
Q8WY91	3ia8
Q8WYA6	4mfv
Q8WYH8	5mto
Q8WZ42	6ygn
Q92530	2vt8
Q92540	1ya0
Q92541	3u1u
Q92547	3pd7
Q92556	2vsz
Q92600	6hom
Q92673	3wsy
Q92692	4hza
Q92730	2cls
Q92731	1l2j
Q92743	6z0e
Q92772	4bbm
Q92793	5mme
Q92796	2i1n
Q92817	4qmd
Q92830	5mlj
Q92831	1cm0
Q92854	1olz
Q92882	3ehq
Q92888	3odo
Q92889	2aq0
Q92900	2gk6
Q92905	4f7o
Q92913	3hbw
Q92932	2qep
Q92956	5t2r
Q93009	2f1z
Q93062	5cyj
Q93088	1lt8
Q969R5	3f70
Q96AE4	6y2c
Q96AT9	3qc3
Q96AX1	4bx8
Q96B02	2a7l
Q96B67	4r7x
Q96BD6	3f2o
Q96BD8	4c9y
Q96C10	3eqt
Q96C23	1snz
Q96C24	3fdw
Q96C86	1st0
Q96CA5	2i3h
Q96CG3	4ym4
Q96CS7	3aj4
Q96CW9	3zyg
Q96DA0	3aqg
Q96DE0	5w6x
Q96EB6	4kxq
Q96EF0	4y7i
Q96EK6	2o28
Q96EP0	6gzy
Q96EP1	2xoc
Q96ES7	3meu
Q96F10	2bei
Q96FQ6	2l50
Q96H15	5f7f
Q96HS1	3mxo
Q96HU8	2erx
Q96I15	3gzc
Q96I25	6hip
Q96IY4	5hvg
Q96JM7	4fl6
Q96KE9	2vkp
Q96KP4	4ruh
Q96KQ7	7buc
Q96L92	4has
Q96LA8	4y30
Q96LB8	2eav
Q96LB9	2aph
Q96MN2	4ewi
Q96MU7	6ykz
Q96NX5	2jam
Q96NY8	4gjt
Q96P16	4nac
Q96PD4	6ppg
Q96PU4	4pw6
Q96PY6	4b9d
Q96Q11	4x4w
Q96QV1	2wft
Q96RE7	4u2n
Q96RI1	4oiv
Q96RT1	2h3l
Q96S55	3vhs
Q96SL4	2p31
Q96T66	1nup
Q99259	2okj
Q99497	3sf8
Q99538	4fgu
Q99549	3lwe
Q99574	3fgq
Q99581	2ypr
Q99584	1yur
Q99593	5bqd
Q99616	2ra4
Q99683	5ulm
Q99685	3hju
Q99707	2o2k
Q99714	2o23
Q99728	2nte
Q99816	4eje
Q99828	1y1a
Q99856	4ljx
Q99895	4h4f
Q99952	4gfv
Q99963	2z0v
Q9BPU6	4b90
Q9BPX6	4nsd
Q9BPZ7	3voq
Q9BQ50	1y97
Q9BR01	1zd1
Q9BSM1	4hpm
Q9BT73	2z5e
Q9BTU6	4hne
Q9BU02	3bhd
Q9BUH6	4wja
Q9BUL8	3ajm
Q9BV20	4ldr
Q9BV79	2vcy
Q9BV86	5cve
Q9BVA6	4u0u
Q9BVI0	3sd4
Q9BVJ7	4erc
Q9BVN2	4giw
Q9BVS5	2b25
Q9BWS9	3bxw
Q9BWT3	4lt6
Q9BWU0	4h87
Q9BX68	4inc
Q9BX70	3no8
Q9BXF3	3nxb
Q9BXL7	4jup
Q9BXR5	2j67
Q9BY11	3hah
Q9BY32	2car
Q9BY41	4qa5
Q9BY84	2vsw
Q9BZ95	7crq
Q9BZP6	3rm4
Q9BZS1	4wk8
Q9BZX2	1uj2
Q9C005	4rta
Q9GZQ8	5xad
Q9GZT9	6st3
Q9GZU2	4bhx
Q9GZU7	2ght
Q9GZX6	1m4r
Q9GZZ1	6wf5
Q9GZZ9	3h8v
Q9H008	2x4d
Q9H074	3rk6
Q9H0B6	3ceq
Q9H0H5	3wps
Q9H0R4	3hlt
Q9H0R8	5dpt
Q9H0U4	3nkv
Q9H0W9	1xcr
Q9H1R2	1yz4
Q9H2G2	4usf
Q9H2H8	2oju
Q9H2K2	4bu9
Q9H2X3	1xar
Q9H3D4	3us1
Q9H3L0	5cv0
Q9H3R0	5kr7
Q9H3S4	3s4y
Q9H3S7	3rau
Q9H477	5c3z
Q9H492	3wan
Q9H4Q4	3ep0
Q9H4W6	3muj
Q9H4Y5	3q18
Q9H5X1	3ux3
Q9H6P5	2a8i
Q9H6Z4	2y8g
Q9H777	3zwf
Q9H7B4	3oxf
Q9H7C9	2ab1
Q9H8M2	5eu1
Q9H8M5	6dj3
Q9H8V3	3l46
Q9H8Y8	4edj
Q9H900	3if8
Q9H9B1	5vsf
Q9H9Q4	2r9a
Q9HAB8	1p9o
Q9HAT8	3egb
Q9HAU5	4cem
Q9HBD1	4z31
Q9HBI1	4edm
Q9HBL8	3e5m
Q9HC16	3ir2
Q9HC52	3i91
Q9HC62	1th0
Q9HCJ6	4a27
Q9HCN6	2gi7
Q9HCU9	2xus
Q9HCY8	2m0r
Q9HD26	4jok
Q9HD40	4zdl
Q9HD67	5i0h
Q9NP55	5i7k
Q9NP95	3f1r
Q9NP97	1z09
Q9NP99	1smo
Q9NPG2	4mpm
Q9NQC7	2vhf
Q9NQG5	4q94
Q9NQG6	5x9c
Q9NQL2	2q3f
Q9NQV7	4ijd
Q9NR12	2q3g
Q9NR22	4x41
Q9NR28	4tx5
Q9NR31	2gao
Q9NR71	4wgk
Q9NR97	4qbz
Q9NRF8	3ihl
Q9NRG1	2jbh
Q9NRG4	6cbx
Q9NRW3	3vm8
Q9NS18	2ht9
Q9NS91	2y43
Q9NSP4	4wau
Q9NSY2	2r55
Q9NTG7	5z94
Q9NTX7	3v3l
Q9NUW8	6die
Q9NVD7	2vzc
Q9NVP1	3ly5
Q9NVR0	3i3n
Q9NVV4	3pq1
Q9NW38	3zqs
Q9NWM8	4msp
Q9NWS0	4psf
Q9NWU1	2iwz
Q9NWX6	3otc
Q9NWZ3	6f3g
Q9NX01	4in0
Q9NX46	2fp0
Q9NX74	6eza
Q9NY33	3t6b
Q9NY56	4run
Q9NYA1	4v24
Q9NYG8	7lj5
Q9NYY3	4rs6
Q9NZ09	4ae4
Q9NZ45	3lpq
Q9NZD2	3rwv
Q9NZJ4	5v46
Q9NZJ5	4yzs
Q9NZK5	3lgd
Q9NZL4	1xqr
Q9NZM3	4iio
Q9NZN1	1t3g
Q9NZQ7	3bis
Q9P000	4oe9
Q9P016	5j3e
Q9P0K1	3g5c
Q9P0U3	2xph
Q9P104	1j0w
Q9P1W8	4i2x
Q9P1W9	2iwi
Q9P286	2f57
Q9P289	3ggf
Q9P2W7	1v84
Q9UBC3	5nrr
Q9UBG0	5ao6
Q9UBH0	4p0j
Q9UBL3	3toj
Q9UBR2	1deu
Q9UBT6	3pzp
Q9UBU8	2f5j
Q9UBU9	3rw6
Q9UBV7	4irp
Q9UBX1	1m6d
Q9UDX3	4tlg
Q9UDY2	2osg
Q9UG22	2xto
Q9UGB7	2ibn
Q9UGM1	4uxu
Q9UGN5	4zzx
Q9UGP5	3c5g
Q9UH03	3sop
Q9UH17	5sxh
Q9UHB9	4p3f
Q9UHD2	4eut
Q9UHI8	3q2g
Q9UHL0	2rb4
Q9UHL4	4ebb
Q9UHN1	3ikl
Q9UHP7	4qkh
Q9UHQ4	4w7y
Q9UHX1	5kw6
Q9UHX3	2bo2
Q9UI32	4bqm
Q9UI42	2boa
Q9UIF8	4qc3
Q9UIF9	7mwl
Q9UIQ6	5mj6
Q9UJS0	4p5w
Q9UJV9	5h1y
Q9UJY4	1mhq
Q9UJY5	1na8
Q9UK17	1s1g
Q9UK55	4aju
Q9UKA1	3u9j
Q9UKE5	6ra5
Q9UKG1	2ela
Q9UKJ0	4nfc
Q9UKK9	3bm4
Q9UKN5	3db5
Q9UKV8	6mdz
Q9UKY1	3nar
Q9UL25	1yzu
Q9ULD4	3pfs
Q9ULV1	5cm4
Q9ULW0	4c3p
Q9UM47	5czx
Q9UM73	4cnh
Q9UMF0	4oia
Q9UMR2	6b4k
Q9UMX1	4kmh
Q9UNA0	3hy9
Q9UNA4	1t3n
Q9UNE7	6efk
Q9UNF0	3abh
Q9UNL4	2pnx
Q9UNN5	3qx1
Q9UNN8	4v3d
Q9UNP9	3mdf
Q9UNQ2	1zq9
Q9UNW9	1ec6
Q9UPN6	3d9m
Q9UPR3	2hwy
Q9UQ84	3qe9
Q9UQB8	1y2o
Q9UQQ1	4twe
Q9UQR0	2vyt
Q9UQV4	4akm
Q9Y239	2nz7
Q9Y251	6zdm
Q9Y259	2ig7
Q9Y294	6zuf
Q9Y296	2zmv
Q9Y297	2p64
Q9Y2C9	4om7
Q9Y2G5	4ap5
Q9Y2I1	3p0c
Q9Y2M0	4ric
Q9Y2N7	4wn5
Q9Y2Q3	1yzx
Q9Y2S2	3f3s
Q9Y2T3	3e0l
Q9Y2Z4	2pid
Q9Y343	4az9
Q9Y376	1upl
Q9Y3C4	3enp
Q9Y3E5	1q7s
Q9Y3E7	3frt
Q9Y3I1	4l9c
Q9Y3Q4	3u11
Q9Y3R0	2jil
Q9Y3R4	2f27
Q9Y4B6	4z8l
Q9Y4E8	6cpm
Q9Y4F1	4h6y
Q9Y4I1	4lli
Q9Y4K3	3hcs
Q9Y4P1	2d1i
Q9Y4U1	3sby
Q9Y4X5	4kbl
Q9Y530	4j5r
Q9Y5A9	4wqn
Q9Y5K5	3rii
Q9Y5P4	3h3r
Q9Y5Q6	2kbc
Q9Y5S1	2f37
Q9Y5S2	3qfv
Q9Y5W9	6koj
Q9Y5X0	4on3
Q9Y5Y6	1eaw
Q9Y5Z0	3zkm
Q9Y5Z4	3r8j
Q9Y600	2jis
Q9Y606	4nz6
Q9Y613	3dad
Q9Y624	1nbq
Q9Y657	5jsj
Q9Y663	1t8t
Q9Y689	1z6y
Q9Y692	1oqj
Q9Y6A2	3mdr
Q9Y6D6	3ltl
Q9Y6D9	4dzo
Q9Y6E0	3a7h
Q9Y6U3	5a1k
Q9Y6W6	1zzw
Q9Y6X8	3nau

## Sheet: description
Homodimer proteins obtained from the INSIDER resource. For each protein, the UniProt ID and PDB ID are given.
