# Supplementary material for: The 3D mutational constraint on amino acid sites in the human proteome
Source: Nat Commun. 2022 Jun 7;13:3273. doi: 10.1038/s41467-022-30936-x (PMC9174330; doi:10.1038/s41467-022-30936-x)
Supplement: Supplementary file 4 — Supplementary Data [file 41467_2022_30936_MOESM4_ESM.zip › supplementary_data/Supplementary_Data_8.xlsx]

## Sheet: de_novo_variant_cosmis
uniprot_id	enst_id	uniprot_pos	uniprot_aa	length	cosmis	p_value	label
A4D126	ENST00000407010	375	H	451	0.205382	0.6956	case
A4D1P6	ENST00000354475	510	F	747	-0.840602	0.2588	case
A4D1P6	ENST00000354475	687	T	747	-1.4564	0.1016	case
O00303	ENST00000533626	160	H	357	0.216293	0.698	case
O00429	ENST00000549701	362	G	736	-2.61556	0.0008999	case
O00487	ENST00000409682	54	M	310	-2.45788	0.0023	case
O14595	ENST00000398073	205	R	271	-2.00266	0.0219	case
O14649	ENST00000302909	122	L	394	-2.45982	0.0035	case
O14649	ENST00000302909	129	G	394	-3.34676	9.999e-05	case
O14649	ENST00000302909	133	N	394	-2.95307	0.0007999	case
O14746	ENST00000310581	453	R	1132	-1.42156	0.1062	case
O14746	ENST00000310581	867	V	1132	-1.76729	0.0431	case
O14802	ENST00000372371	1370	P	1390	-0.299625	0.5259	case
O14815	ENST00000271971	166	N	690	0.816763	0.84	case
O14818	ENST00000370873	112	A	248	-1.883	0.0312	case
O14980	ENST00000401558	259	M	1071	-1.42572	0.1013	case
O14980	ENST00000401558	472	T	1071	-2.78042	0.0008999	case
O14980	ENST00000401558	742	Q	1071	-1.104	0.2189	case
O15123	ENST00000325203	492	R	496	0.56599	0.7694	case
O15294	ENST00000373719	567	N	1046	-2.14368	0.0101	case
O15305	ENST00000268261	192	C	246	0.54627	0.7744	case
O15357	ENST00000298229	581	R	1258	-1.85461	0.0361	case
O15379	ENST00000305264	93	D	428	-1.88736	0.0293	case
O15379	ENST00000305264	266	L	428	-2.02632	0.0168	case
O15394	ENST00000400546	529	H	837	1.62357	0.9565	case
O15550	ENST00000377967	941	P	1401	-2.1578	0.0102	case
O15550	ENST00000377967	1223	G	1401	-2.04537	0.0184	case
O15550	ENST00000377967	1255	R	1401	-2.38141	0.006299	case
O43242	ENST00000264639	148	R	534	-0.281553	0.4692	case
O43318	ENST00000369329	210	C	606	-2.0693	0.0184	case
O43318	ENST00000369329	238	R	606	-1.63783	0.06209	case
O43497	ENST00000359106	961	A	2377	-2.43374	0.0031	case
O43526	ENST00000359125	107	L	872	-2.29816	0.008099	case
O43526	ENST00000359125	144	R	872	-2.40525	0.0043	case
O43526	ENST00000359125	201	R	872	-2.95416	0.0003	case
O43526	ENST00000359125	263	T	872	-2.23777	0.006999	case
O43526	ENST00000359125	265	A	872	-2.36983	0.0048	case
O43526	ENST00000359125	281	G	872	-1.96096	0.0214	case
O43526	ENST00000359125	282	D	872	-1.83688	0.0368	case
O43526	ENST00000359125	287	T	872	-2.46122	0.0027	case
O43526	ENST00000359125	301	G	872	-2.80362	0.0009999	case
O43526	ENST00000359125	304	F	872	-2.83763	0.0009999	case
O43526	ENST00000359125	333	R	872	-2.38586	0.004	case
O43526	ENST00000359125	335	P	872	-2.5296	0.0018	case
O43526	ENST00000359125	561	P	872	-2.68856	0.0007999	case
O43526	ENST00000359125	581	R	872	-2.42869	0.0027	case
O43776	ENST00000256854	509	G	548	-2.11079	0.0131	case
O60231	ENST00000376442	840	I	1041	1.10112	0.8974	case
O60507	ENST00000304842	94	D	370	-1.13428	0.1909	case
O60547	ENST00000380815	247	R	372	-0.432268	0.4253	case
O60568	ENST00000223127	695	R	738	-0.922356	0.2574	case
O60729	ENST00000375241	86	Y	498	-0.353106	0.478	case
O60741	ENST00000303230	305	M	890	-2.65399	0.0005999	case
O60741	ENST00000303230	382	G	890	-3.05362	0.0003	case
O60921	ENST00000258774	33	R	280	-0.267897	0.4881	case
O75031	ENST00000291560	221	L	334	0.937657	0.8825	case
O75031	ENST00000291560	292	S	334	1.26993	0.9271	case
O75340	ENST00000264933	164	I	191	0.381429	0.7279	case
O75530	ENST00000263360	410	G	441	-0.944845	0.2594	case
O75533	ENST00000335508	594	R	1304	-2.68024	0.0015	case
O75643	ENST00000323853	958	H	2136	1.31106	0.9226	case
O75643	ENST00000323853	1173	T	2136	-0.946483	0.2565	case
O75689	ENST00000265846	114	E	374	-0.999362	0.2053	case
O75717	ENST00000360586	555	R	1129	-0.481557	0.4125	case
O75899	ENST00000259455	394	T	941	-0.567634	0.3976	case
O75899	ENST00000259455	567	A	941	-2.27863	0.008299	case
O75899	ENST00000259455	695	S	941	-2.67659	0.0013	case
O75899	ENST00000259455	705	I	941	-1.08686	0.1886	case
O76093	ENST00000274625	159	P	207	-2.66226	0.0024	case
O94760	ENST00000284031	261	S	285	-0.887913	0.2475	case
O94768	ENST00000263955	92	R	372	-1.50432	0.08559	case
O94788	ENST00000249750	151	A	518	-0.613468	0.3382	case
O94829	ENST00000372343	479	T	963	-0.915346	0.2617	case
O95154	ENST00000361640	51	E	331	-0.789351	0.3072	case
O95163	ENST00000374647	998	Q	1332	0.0475073	0.6694	case
O95164	ENST00000380680	20	K	117	-1.44759	0.1089	case
O95168	ENST00000184266	74	I	129	-0.305216	0.5522	case
O95267	ENST00000310803	195	R	797	-2.15257	0.009599	case
O95299	ENST00000252711	60	I	355	0.896479	0.8663	case
O95299	ENST00000252711	124	N	355	0.100694	0.6286	case
O95477	ENST00000374736	983	V	2261	-0.254717	0.4847	case
O95786	ENST00000379883	748	I	925	-0.20563	0.5499	case
O95822	ENST00000262430	166	A	493	0.0912334	0.6645	case
P00167	ENST00000340533	42	E	134	1.34172	0.9392	case
P00367	ENST00000277865	498	S	558	-2.05164	0.0161	case
P00734	ENST00000311907	542	I	622	-1.03166	0.2025	case
P01008	ENST00000367698	229	R	464	-1.74422	0.05079	case
P01023	ENST00000318602	779	G	1474	-1.41796	0.09889	case
P01024	ENST00000245907	425	R	1663	-1.10351	0.1699	case
P01111	ENST00000369535	59	A	189	-1.08409	0.21	case
P02585	ENST00000372555	55	E	160	-1.33102	0.133	case
P02786	ENST00000360110	183	R	760	-0.693987	0.3179	case
P02787	ENST00000402696	382	V	698	1.8781	0.973	case
P04049	ENST00000251849	361	G	648	0.252286	0.7194	case
P04070	ENST00000234071	251	A	461	-0.513189	0.3685	case
P04181	ENST00000368845	81	F	439	0.52046	0.7811	case
P04908	ENST00000303910	70	A	130	-2.2177	0.0132	case
P05155	ENST00000278407	345	G	500	-0.0189873	0.6081	case
P05543	ENST00000327674	142	P	415	1.70221	0.9632	case
P05546	ENST00000215727	125	R	499	-0.376565	0.4282	case
P06213	ENST00000302850	882	V	1382	-1.08783	0.1816	case
P06400	ENST00000267163	173	Y	928	0.583754	0.8027	case
P06727	ENST00000357780	184	D	396	1.13245	0.898	case
P06733	ENST00000234590	255	G	434	-0.816469	0.3116	case
P07288	ENST00000326003	211	G	261	0.178092	0.6517	case
P07320	ENST00000264376	44	M	174	1.03015	0.8833	case
P08100	ENST00000296271	144	S	348	-0.740412	0.2948	case
P08133	ENST00000354546	383	E	673	1.25157	0.9212	case
P08620	ENST00000168712	192	R	206	0.165313	0.6778	case
P08648	ENST00000293379	156	C	1049	-1.90679	0.028	case
P08648	ENST00000293379	358	R	1049	-1.31223	0.1195	case
P09326	ENST00000368046	56	L	243	-0.408475	0.4423	case
P09471	ENST00000262494	40	G	354	-1.98544	0.0234	case
P09471	ENST00000262494	203	G	354	-2.72454	0.0013	case
P09471	ENST00000262494	209	R	354	-2.83466	0.0005999	case
P09486	ENST00000231061	262	M	303	-0.893423	0.2405	case
P09917	ENST00000374391	557	G	674	-1.88924	0.0296	case
P09958	ENST00000268171	438	A	794	0.247499	0.6985	case
P09960	ENST00000228740	575	L	611	-0.593658	0.3645	case
P0C870	ENST00000397299	160	M	316	-0.170874	0.5549	case
P0DPD7	ENST00000324557	163	R	255	-1	0.2125	case
P10276	ENST00000254066	406	M	462	-2.5959	0.0014	case
P11166	ENST00000426263	153	R	492	-2.03672	0.0205	case
P11216	ENST00000216962	273	A	843	0.423549	0.7376	case
P11388	ENST00000423485	568	R	1531	0.436889	0.756	case
P11597	ENST00000200676	455	V	493	1.7963	0.9685	case
P11802	ENST00000257904	92	V	303	-0.463118	0.4106	case
P12018	ENST00000403807	64	P	145	-0.896689	0.312	case
P13639	ENST00000309311	257	M	858	-2.70255	0.0015	case
P13639	ENST00000309311	789	P	858	-1.17826	0.1539	case
P14410	ENST00000264382	504	I	1827	-0.697806	0.3099	case
P14416	ENST00000362072	51	G	443	-2.41297	0.005599	case
P14780	ENST00000372330	338	M	707	-0.847441	0.2582	case
P14902	ENST00000518237	232	I	403	0.937152	0.8732	case
P14920	ENST00000228476	249	E	347	-0.78991	0.3653	case
P15018	ENST00000249075	90	P	202	0.525297	0.7614	case
P15104	ENST00000311223	163	C	373	-0.781893	0.368	case
P15144	ENST00000300060	796	V	967	0.229462	0.6619	case
P15559	ENST00000320623	137	P	274	-1.63203	0.06509	case
P15848	ENST00000264914	341	G	533	-0.714286	0.3091	case
P16104	ENST00000530167	73	D	143	-2.46781	0.0033	case
P16615	ENST00000539276	1041	W	1042	0.28	0.7297	case
P17252	ENST00000413366	384	T	672	-1.05646	0.1991	case
P17252	ENST00000413366	484	M	672	-2.16467	0.008599	case
P17707	ENST00000368885	46	D	334	0.136668	0.6816	case
P19438	ENST00000162749	124	V	455	-0.250711	0.5274	case
P19634	ENST00000263980	520	E	815	-1.90604	0.0279	case
P20036	ENST00000419277	102	N	260	0.0304628	0.6644	case
P20273	ENST00000085219	238	V	847	-2.36931	0.005399	case
P20701	ENST00000356798	248	E	1170	-1.64093	0.06199	case
P20718	ENST00000216338	84	R	246	0.28802	0.7164	case
P21281	ENST00000276390	168	E	511	0.0817481	0.6618	case
P21281	ENST00000276390	329	T	511	-1.74885	0.0467	case
P21399	ENST00000309951	318	T	889	0.372619	0.7376	case
P21579	ENST00000261205	209	E	422	-0.841915	0.2883	case
P21579	ENST00000261205	303	M	422	-2.75511	0.0005999	case
P21579	ENST00000261205	310	D	422	-1.53372	0.07809	case
P21580	ENST00000237289	160	D	790	-1.55446	0.07759	case
P22314	ENST00000335972	67	M	1058	-2.31986	0.006899	case
P22681	ENST00000264033	367	Q	906	-1.0902	0.2078	case
P22681	ENST00000264033	382	K	906	-0.0102041	0.6122	case
P23219	ENST00000362012	101	F	599	0.796243	0.8496	case
P23381	ENST00000355338	163	G	471	-2.30401	0.008999	case
P23381	ENST00000355338	198	D	471	-2.45249	0.003	case
P23526	ENST00000217426	37	E	432	-1.40441	0.09969	case
P23919	ENST00000305784	204	E	212	0.836417	0.8822	case
P24855	ENST00000246949	101	R	282	1.74162	0.9641	case
P24864	ENST00000262643	236	A	410	-1.11793	0.1932	case
P25025	ENST00000318507	208	R	360	-1.61279	0.06229	case
P25205	ENST00000596288	349	V	808	-0.816708	0.2868	case
P25398	ENST00000230050	82	N	132	-0.531639	0.4183	case
P25787	ENST00000223321	125	G	234	-1.78898	0.0402	case
P26368	ENST00000308924	149	R	475	-3.58795	9.999e-05	case
P26368	ENST00000308924	150	R	475	-3.23923	9.999e-05	case
P26368	ENST00000308924	157	P	475	-0.779391	0.3697	case
P26368	ENST00000308924	252	T	475	-2.21806	0.009299	case
P27361	ENST00000263025	190	I	379	-1.10695	0.176	case
P27797	ENST00000316448	36	R	417	-1.0062	0.2104	case
P27986	ENST00000521381	453	N	724	-1.80181	0.0384	case
P27986	ENST00000521381	538	I	724	-2.3296	0.005199	case
P27986	ENST00000521381	564	N	724	-2.15767	0.0105	case
P28074	ENST00000361611	168	P	263	-1.59858	0.06679	case
P28289	ENST00000259365	327	R	359	-0.868719	0.2491	case
P29017	ENST00000368170	137	N	333	0.275121	0.7274	case
P30153	ENST00000322088	179	P	589	-3.17486	9.999e-05	case
P30153	ENST00000322088	180	M	589	-2.70345	0.0014	case
P30153	ENST00000322088	182	R	589	-3.4189	0.0002	case
P30291	ENST00000450114	391	N	646	0.34954	0.7275	case
P31930	ENST00000203407	89	A	480	1.19043	0.9195	case
P31994	ENST00000358671	57	Q	310	0.447159	0.7654	case
P32927	ENST00000403662	227	S	897	-1.07172	0.1816	case
P33176	ENST00000302418	22	E	963	-1.38449	0.1025	case
P33993	ENST00000303887	363	D	719	-1.0247	0.2089	case
P33993	ENST00000303887	547	P	719	0.40236	0.7442	case
P34059	ENST00000268695	59	L	522	0.226273	0.6647	case
P34931	ENST00000375654	32	A	641	0.303007	0.7034	case
P34947	ENST00000392870	87	V	590	-1.6741	0.05639	case
P34947	ENST00000392870	141	L	590	0.656509	0.8076	case
P35221	ENST00000302763	688	V	906	-2.30968	0.007099	case
P35240	ENST00000338641	311	R	595	-1.30686	0.1376	case
P35442	ENST00000366787	673	D	1172	0.711306	0.8151	case
P35498	ENST00000303395	226	T	2009	-1.1847	0.1584	case
P35498	ENST00000303395	393	R	2009	-2.86895	0.0005	case
P35498	ENST00000303395	959	C	2009	-1.36895	0.1164	case
P35498	ENST00000303395	1510	A	2009	-1.22379	0.1733	case
P35498	ENST00000303395	1741	C	2009	-1.64312	0.06339	case
P35523	ENST00000343257	432	T	988	-0.730622	0.3341	case
P36578	ENST00000307961	200	R	427	-2.17058	0.0132	case
P36776	ENST00000360614	212	R	959	0.159302	0.6599	case
P36776	ENST00000360614	565	Y	959	-2.59623	0.0031	case
P36897	ENST00000374994	283	H	503	-0.794049	0.3063	case
P36957	ENST00000334220	237	R	453	-0.698235	0.3155	case
P38484	ENST00000290219	136	R	337	-0.596679	0.3587	case
P38606	ENST00000273398	249	P	617	-2.40408	0.0034	case
P40692	ENST00000231790	183	Y	756	0.33128	0.7269	case
P40855	ENST00000368072	283	L	299	1.3522	0.9324	case
P41227	ENST00000464845	82	R	235	-3.36199	9.999e-05	case
P41227	ENST00000464845	83	R	235	-2.86938	0.0004	case
P41227	ENST00000464845	116	R	235	-2.66178	0.0013	case
P41227	ENST00000464845	120	H	235	-2.88613	0.0004	case
P41227	ENST00000464845	128	F	235	-2.26495	0.009099	case
P41595	ENST00000258400	110	I	481	0.617565	0.8128	case
P42336	ENST00000263967	115	R	1068	-2.05449	0.0177	case
P42336	ENST00000263967	344	V	1068	-2.46337	0.0029	case
P42336	ENST00000263967	1035	A	1068	-2.77182	0.0005	case
P42345	ENST00000361445	1459	A	2549	-1.93	0.0292	case
P42345	ENST00000361445	1595	M	2549	-1.6548	0.06139	case
P42345	ENST00000361445	1799	E	2549	-2.23036	0.009499	case
P43034	ENST00000397195	238	R	410	-2.34351	0.006799	case
P43034	ENST00000397195	258	V	410	-1.82386	0.035	case
P43220	ENST00000373256	104	C	463	-1.55562	0.07169	case
P43490	ENST00000222553	169	K	491	-1.30244	0.1332	case
P43681	ENST00000370263	248	I	627	0.709544	0.8443	case
P43681	ENST00000370263	281	V	627	-2.37956	0.006199	case
P43686	ENST00000157812	323	R	418	-2.56939	0.0021	case
P45954	ENST00000358776	53	P	432	2.36018	0.9902	case
P45974	ENST00000229268	329	R	858	-1.9455	0.0245	case
P47870	ENST00000274547	125	D	512	-2.4034	0.0024	case
P47870	ENST00000274547	252	P	512	-2.03724	0.0158	case
P47870	ENST00000274547	277	L	512	-2.3115	0.0038	case
P47870	ENST00000274547	301	Y	512	-1.60579	0.08039	case
P47895	ENST00000329841	276	R	512	-0.682098	0.3142	case
P49327	ENST00000306749	154	S	2511	0.0305407	0.6199	case
P49327	ENST00000306749	703	R	2511	-0.809061	0.2959	case
P49336	ENST00000381527	97	F	464	-2.32014	0.005499	case
P49356	ENST00000246166	197	G	437	-0.891156	0.2692	case
P49675	ENST00000276449	240	T	285	-0.724956	0.3065	case
P49765	ENST00000309422	124	C	207	-0.695187	0.3521	case
P49815	ENST00000219476	150	G	1807	0.326954	0.7887	case
P49815	ENST00000219476	728	C	1807	0.703337	0.8386	case
P49915	ENST00000496455	483	L	693	-2.14846	0.0108	case
P49916	ENST00000378526	496	M	1009	-0.581477	0.3812	case
P49959	ENST00000323929	159	V	708	-0.0696999	0.7089	case
P51449	ENST00000318247	302	R	518	-0.79213	0.3055	case
P51787	ENST00000155840	179	G	676	-1.79495	0.0417	case
P51798	ENST00000382745	238	V	805	-1.79296	0.0402	case
P51965	ENST00000306627	152	I	193	-1.82025	0.0398	case
P52565	ENST00000269321	194	W	204	-0.677875	0.3565	case
P52701	ENST00000234420	705	N	1360	2.15578	0.9838	case
P53396	ENST00000352035	682	Y	1101	-0.589239	0.3465	case
P53611	ENST00000319942	230	N	331	-1.59452	0.06779	case
P54098	ENST00000268124	426	G	1239	-1.03571	0.2007	case
P54136	ENST00000231572	223	R	660	0.0385009	0.603	case
P54136	ENST00000231572	545	A	660	0.0623929	0.6085	case
P55011	ENST00000262461	410	R	1212	0.123862	0.638	case
P55036	ENST00000368884	138	V	377	-1.2728	0.1358	case
P55055	ENST00000253727	318	R	460	-1.76331	0.0474	case
P55072	ENST00000358901	408	G	806	-1.76115	0.0426	case
P55211	ENST00000333868	268	N	416	1.02814	0.8979	case
P56524	ENST00000345617	924	P	1084	-1.29699	0.1262	case
P60484	ENST00000371953	140	L	403	-2.3142	0.008299	case
P60484	ENST00000371953	246	P	403	-1.66339	0.05859	case
P61019	ENST00000262646	146	M	212	-1.57199	0.07429	case
P61106	ENST00000373840	67	T	215	-1.93144	0.0304	case
P61328	ENST00000454309	114	R	243	-1.92931	0.024	case
P61964	ENST00000358625	201	A	334	-0.897354	0.2792	case
P61981	ENST00000307630	129	D	247	-2.61686	0.0011	case
P61981	ENST00000307630	132	R	247	-2.87082	0.0005999	case
P61981	ENST00000307630	133	Y	247	-3.24373	0.0003	case
P62068	ENST00000441222	201	D	366	-1.74083	0.05229	case
P62195	ENST00000310144	325	R	406	-2.44486	0.0048	case
P62256	ENST00000355621	120	D	183	-1.53249	0.09859	case
P62491	ENST00000261890	13	K	216	-1.68116	0.05869	case
P62491	ENST00000261890	154	S	216	-2.48176	0.0026	case
P62854	ENST00000356464	18	V	115	-2.21585	0.0118	case
P62873	ENST00000378609	80	I	340	-2.50033	0.0045	case
P62873	ENST00000378609	92	A	340	-1.33767	0.1291	case
P62877	ENST00000216225	37	I	108	-1.58227	0.08769	case
P62877	ENST00000216225	107	G	108	-1.91225	0.0298	case
P62917	ENST00000262584	120	P	257	0.147674	0.6587	case
P63096	ENST00000351004	40	G	354	-0.919067	0.2581	case
P63096	ENST00000351004	52	Q	354	-1.4587	0.1034	case
P63096	ENST00000351004	270	K	354	-0.862196	0.2826	case
P63096	ENST00000351004	332	V	354	-0.684951	0.3492	case
P63098	ENST00000234310	22	R	170	-1.91237	0.0284	case
P63244	ENST00000512805	5	M	317	-1.91201	0.0271	case
P67775	ENST00000481195	191	H	309	-1.62715	0.07369	case
P68400	ENST00000217244	27	E	391	-1.45778	0.1013	case
P68400	ENST00000217244	80	R	391	-2.30314	0.005999	case
P68400	ENST00000217244	174	I	391	-2.638	0.0005	case
P68400	ENST00000217244	191	R	391	-1.56398	0.07629	case
P68400	ENST00000217244	197	F	391	-2.36166	0.005799	case
P68400	ENST00000217244	198	K	391	-2.43902	0.0034	case
P68400	ENST00000217244	231	P	391	-1.94602	0.0236	case
P68400	ENST00000217244	312	R	391	-3.28288	9.999e-05	case
P78363	ENST00000370225	386	A	2273	0.0702703	0.6362	case
P78363	ENST00000370225	2139	R	2273	0.0921195	0.6262	case
P78371	ENST00000299300	205	L	535	-0.664045	0.3869	case
P78527	ENST00000314191	1565	E	4128	-1.49305	0.08969	case
P82664	ENST00000053468	52	V	201	0.455696	0.7838	case
P84022	ENST00000327367	293	G	425	-2.14347	0.0136	case
P84103	ENST00000373715	61	D	164	-3.20329	9.999e-05	case
Q00059	ENST00000487519	178	P	246	-0.888654	0.2837	case
Q00266	ENST00000372213	249	R	395	-1.18795	0.1735	case
Q00403	ENST00000370500	183	V	316	-0.633247	0.3621	case
Q01813	ENST00000381125	689	I	784	-0.0421327	0.5807	case
Q01813	ENST00000381125	705	R	784	0.678633	0.8197	case
Q01968	ENST00000371113	418	I	901	-2.47205	0.0022	case
Q02750	ENST00000307102	67	D	393	-1.62014	0.06799	case
Q02750	ENST00000307102	124	P	393	-2.11123	0.0171	case
Q02750	ENST00000307102	244	S	393	-1.85771	0.0312	case
Q04771	ENST00000263640	206	R	509	-1.56645	0.07799	case
Q05193	ENST00000372923	65	T	864	-2.83416	0.0004	case
Q05193	ENST00000372923	139	G	864	-2.42264	0.005	case
Q05193	ENST00000372923	174	V	864	-3.69543	9.999e-05	case
Q05193	ENST00000372923	177	A	864	-1.87858	0.0319	case
Q05193	ENST00000372923	206	K	864	-2.74603	0.0004	case
Q05193	ENST00000372923	220	L	864	-1.92435	0.0277	case
Q05193	ENST00000372923	237	R	864	-2.64396	0.0015	case
Q05193	ENST00000372923	289	I	864	-2.31709	0.006099	case
Q05193	ENST00000372923	359	G	864	-1.69775	0.05489	case
Q06124	ENST00000351677	62	Y	593	-0.997222	0.2161	case
Q06124	ENST00000351677	72	A	593	-0.297685	0.5027	case
Q06124	ENST00000351677	282	I	593	-1.28015	0.1417	case
Q06124	ENST00000351677	308	N	593	0.026523	0.6171	case
Q06124	ENST00000351677	503	G	593	-1.29866	0.1239	case
Q06520	ENST00000222002	81	E	285	1.03911	0.8964	case
Q06828	ENST00000354955	262	S	376	0.389558	0.7281	case
Q07699	ENST00000262631	175	V	218	-1.58814	0.07029	case
Q07820	ENST00000369026	252	H	350	-0.222032	0.5235	case
Q07837	ENST00000260649	359	D	685	2.05956	0.9818	case
Q08209	ENST00000394854	92	H	521	-2.54557	0.0021	case
Q08209	ENST00000394854	254	R	521	-2.27519	0.006499	case
Q08499	ENST00000340635	329	V	809	-2.37855	0.0033	case
Q08499	ENST00000340635	588	M	809	-2.08648	0.0142	case
Q08881	ENST00000422843	419	V	620	0.310279	0.7307	case
Q09028	ENST00000373493	378	S	425	-2.45786	0.0023	case
Q0Z7S8	ENST00000379071	79	R	132	-0.147108	0.5476	case
Q10471	ENST00000366672	485	T	571	0.805464	0.8413	case
Q12874	ENST00000373019	445	H	501	-1.53347	0.09439	case
Q13011	ENST00000221418	299	M	328	0.0387951	0.6323	case
Q13224	ENST00000609686	461	C	1484	-1.84342	0.0348	case
Q13224	ENST00000609686	524	D	1484	-2.39381	0.0033	case
Q13224	ENST00000609686	553	P	1484	-1.68757	0.05719	case
Q13224	ENST00000609686	558	V	1484	-2.66251	0.0008999	case
Q13224	ENST00000609686	615	N	1484	-1.35364	0.1624	case
Q13224	ENST00000609686	628	S	1484	-1.99079	0.0225	case
Q13224	ENST00000609686	687	P	1484	-2.45337	0.0029	case
Q13224	ENST00000609686	689	G	1484	-2.86688	0.0003	case
Q13224	ENST00000609686	706	M	1484	-2.60039	0.0013	case
Q13224	ENST00000609686	820	G	1484	-1.60422	0.06809	case
Q13315	ENST00000278616	647	E	3056	0.226742	0.6681	case
Q13330	ENST00000331320	101	H	715	-0.607938	0.3853	case
Q13363	ENST00000290921	342	R	440	-2.28368	0.005	case
Q13432	ENST00000335765	160	R	240	-0.251646	0.4722	case
Q13485	ENST00000342988	496	R	552	-2.03844	0.0197	case
Q13485	ENST00000342988	500	I	552	-2.04414	0.0193	case
Q13554	ENST00000395749	139	P	666	-2.27325	0.007299	case
Q13554	ENST00000395749	237	E	666	-2.97845	0.0003	case
Q13557	ENST00000342666	275	R	499	-2.52455	0.0022	case
Q13618	ENST00000264414	62	Y	768	-1.03769	0.2206	case
Q13618	ENST00000264414	75	T	768	-1.09805	0.2189	case
Q13627	ENST00000398960	207	L	763	-1.57521	0.07079	case
Q13627	ENST00000398960	277	A	763	-1.17402	0.1718	case
Q13627	ENST00000398960	287	D	763	-2.38314	0.0037	case
Q13627	ENST00000398960	346	S	763	-3.04596	9.999e-05	case
Q13627	ENST00000398960	462	Y	763	-0.300643	0.5184	case
Q13627	ENST00000398960	467	R	763	-0.81	0.2778	case
Q13630	ENST00000425753	90	N	321	0.688568	0.8138	case
Q13630	ENST00000425753	275	K	321	1.94262	0.9759	case
Q13868	ENST00000372358	6	R	293	6.91201	1	case
Q13889	ENST00000543341	138	A	308	1.4442	0.9469	case
Q14181	ENST00000265465	490	G	598	-1.10012	0.2155	case
Q14204	ENST00000360184	1518	E	4646	-1.57749	0.08759	case
Q14204	ENST00000360184	1623	R	4646	-2.53407	0.0021	case
Q14204	ENST00000360184	2049	I	4646	-2.46126	0.0043	case
Q14204	ENST00000360184	2383	R	4646	-0.736733	0.3164	case
Q14204	ENST00000360184	3237	N	4646	-1.2099	0.184	case
Q14204	ENST00000360184	3525	R	4646	-2.3533	0.005899	case
Q14204	ENST00000360184	4039	T	4646	-0.98282	0.2144	case
Q14204	ENST00000360184	4218	T	4646	-2.20694	0.008199	case
Q14240	ENST00000323963	60	Q	407	-1.40681	0.1059	case
Q14831	ENST00000357716	729	I	915	3.11749	0.9978	case
Q14831	ENST00000357716	844	K	915	0.05125	0.6242	case
Q14833	ENST00000538487	410	I	912	-2.05229	0.0193	case
Q15029	ENST00000426333	191	P	972	-0.829493	0.2942	case
Q15029	ENST00000426333	207	G	972	-1.12438	0.1778	case
Q15029	ENST00000426333	734	A	972	-0.746181	0.3061	case
Q15109	ENST00000375076	48	R	404	-0.159965	0.5496	case
Q15113	ENST00000223061	275	R	449	-0.87383	0.2644	case
Q15119	ENST00000503176	359	Y	407	-0.779661	0.3031	case
Q15125	ENST00000495186	62	R	230	-1.28047	0.1331	case
Q15172	ENST00000261461	233	F	486	-0.917722	0.2555	case
Q15303	ENST00000342788	223	G	1308	-1.28935	0.141	case
Q15382	ENST00000262187	68	S	184	-1.13089	0.1932	case
Q15393	ENST00000302516	213	L	1217	-2.16694	0.0119	case
Q15436	ENST00000307712	667	W	765	-1.64789	0.06129	case
Q15631	ENST00000389682	182	R	228	-2.07606	0.0173	case
Q15759	ENST00000330651	222	L	364	-0.960016	0.2349	case
Q15907	ENST00000328024	22	V	218	-2.9778	0.0002	case
Q15907	ENST00000328024	68	A	218	-1.78189	0.0413	case
Q16531	ENST00000301764	327	R	1140	-3.21195	0.0002	case
Q16647	ENST00000244043	249	R	500	1.15002	0.902	case
Q16763	ENST00000264552	7	N	222	-1.1056	0.2973	case
Q16778	ENST00000369155	124	S	126	-1.51948	0.09919	case
Q16790	ENST00000378357	189	P	459	-1.30464	0.1359	case
Q16795	ENST00000266544	89	Y	377	-1.08005	0.2274	case
Q16820	ENST00000269202	224	I	701	0.200589	0.6731	case
Q16820	ENST00000269202	324	T	701	1.38997	0.9351	case
Q16828	ENST00000279488	15	A	381	0.0420272	0.6182	case
Q16851	ENST00000337130	114	N	508	-0.85312	0.2696	case
Q2TAY7	ENST00000397149	7	S	513	-1.73601	0.0483	case
Q2TBA0	ENST00000287777	582	D	621	2.29026	0.9889	case
Q2TBA0	ENST00000287777	612	R	621	0.835567	0.8556	case
Q53GS7	ENST00000309971	462	R	698	-0.818182	0.2952	case
Q53H82	ENST00000276590	172	T	288	-0.0904184	0.5796	case
Q53QZ3	ENST00000295095	295	P	475	0.627749	0.8017	case
Q5JTV8	ENST00000606911	437	R	583	-0.680068	0.339	case
Q5MNZ6	ENST00000392325	150	N	344	0.311421	0.7399	case
Q5S007	ENST00000298910	1617	G	2527	2.09803	0.9836	case
Q5TBC7	ENST00000393316	77	A	163	0.0703088	0.6418	case
Q5VWP2	ENST00000369448	66	V	391	0.415235	0.7247	case
Q5XUX0	ENST00000311635	122	R	539	-0.277024	0.5184	case
Q66K64	ENST00000254337	470	S	600	-1.52566	0.09569	case
Q695T7	ENST00000304460	169	S	634	2.47039	0.9917	case
Q6KC79	ENST00000282516	1614	G	2804	-1.88071	0.0312	case
Q6NVY1	ENST00000359678	266	D	386	0.427063	0.794	case
Q6P1N9	ENST00000276692	37	G	297	-0.611208	0.3734	case
Q6P2P2	ENST00000322396	238	D	845	0.479582	0.7829	case
Q6P2P2	ENST00000322396	597	I	845	0.200238	0.674	case
Q6P988	ENST00000409678	159	T	496	-0.734927	0.2998	case
Q6PD62	ENST00000361367	469	E	1173	-2.005	0.0185	case
Q6PD62	ENST00000361367	839	R	1173	-1.08702	0.1823	case
Q6PJ69	ENST00000269383	406	R	517	0.0955117	0.6317	case
Q6V1X1	ENST00000341861	824	R	898	-1.99775	0.0219	case
Q76LX8	ENST00000371929	326	R	1427	-1.25098	0.1581	case
Q7KZF4	ENST00000354725	878	Y	910	-1.83384	0.0369	case
Q7KZI7	ENST00000402010	80	A	788	-2.63223	0.0008999	case
Q7L1T6	ENST00000369681	410	N	521	-0.0287556	0.6155	case
Q7L1W4	ENST00000337338	589	H	858	-2.22966	0.009499	case
Q7LG56	ENST00000251810	309	F	351	-1.48627	0.09489	case
Q7RTV0	ENST00000216252	15	A	110	-2.45942	0.005	case
Q7Z6M4	ENST00000391980	98	S	381	-0.652703	0.3714	case
Q7Z7C8	ENST00000372977	218	P	310	0.301648	0.7519	case
Q86TM3	ENST00000327968	258	Q	631	-0.684879	0.3746	case
Q86UX7	ENST00000279227	596	N	667	-1.06664	0.1834	case
Q86UY6	ENST00000377793	81	M	237	-0.194089	0.5285	case
Q86WJ1	ENST00000369258	416	V	897	0.412245	0.7317	case
Q86YT6	ENST00000261537	174	R	1006	-2.13873	0.0157	case
Q8IU57	ENST00000327535	99	R	520	-1.56846	0.07049	case
Q8IXM3	ENST00000371443	52	Q	137	-0.591297	0.3668	case
Q8IYB1	ENST00000392452	63	K	491	-1.43256	0.1077	case
Q8IYB8	ENST00000359655	87	P	786	2.06337	0.9823	case
Q8IZF0	ENST00000251127	173	R	1738	-2.14203	0.013	case
Q8IZF0	ENST00000251127	396	V	1738	-0.825052	0.2693	case
Q8IZF0	ENST00000251127	578	Y	1738	-1.97335	0.0227	case
Q8IZF0	ENST00000251127	590	L	1738	-0.92644	0.2717	case
Q8N122	ENST00000306801	527	M	1335	-1.44474	0.08799	case
Q8N122	ENST00000306801	788	R	1335	-2.48201	0.0034	case
Q8N3R9	ENST00000261681	325	H	675	-0.319247	0.4796	case
Q8N465	ENST00000321264	372	M	521	-0.362247	0.4681	case
Q8N6P7	ENST00000270800	51	T	574	-0.29688	0.4706	case
Q8N6P7	ENST00000270800	209	A	574	-0.682119	0.3512	case
Q8N884	ENST00000370315	449	N	522	-0.709268	0.3295	case
Q8N9L9	ENST00000326303	199	N	421	1.65034	0.9612	case
Q8NAC3	ENST00000295981	415	P	791	-0.399546	0.4378	case
Q8NAT1	ENST00000344697	224	G	580	-0.174616	0.5383	case
Q8NB49	ENST00000327569	778	F	1132	-1.34166	0.1254	case
Q8NE71	ENST00000326195	835	L	845	-1.89659	0.0293	case
Q8NEB9	ENST00000262039	531	G	887	-1.2528	0.1643	case
Q8NFZ4	ENST00000302926	220	G	835	-3.26706	0.0002	case
Q8NFZ4	ENST00000302926	448	R	835	-2.60196	0.0023	case
Q8NI27	ENST00000245838	517	Y	1593	-1.66887	0.06599	case
Q8TAB3	ENST00000373034	336	V	1148	-3.10905	0.0003	case
Q8TAF3	ENST00000302313	48	A	677	-1.45336	0.09099	case
Q8TCG1	ENST00000295746	147	L	905	-0.532436	0.3936	case
Q8TCG2	ENST00000264864	103	D	481	-1.34938	0.1339	case
Q8TCG2	ENST00000264864	389	M	481	0.85109	0.8776	case
Q8TCU6	ENST00000371941	1469	T	1659	-1.75422	0.0454	case
Q8TD06	ENST00000310398	34	L	166	-0.567923	0.4311	case
Q8TD43	ENST00000252826	155	T	1214	0.14714	0.6423	case
Q8WU39	ENST00000302125	184	A	189	-0.471609	0.5262	case
Q8WVQ1	ENST00000302345	157	H	401	-0.707109	0.3488	case
Q8WYN0	ENST00000372232	52	R	398	-1.34945	0.1096	case
Q92556	ENST00000310758	37	V	727	0.235178	0.6837	case
Q92556	ENST00000310758	264	N	727	-0.443548	0.4411	case
Q92600	ENST00000273064	227	R	299	-2.42261	0.003	case
Q92800	ENST00000428826	438	E	747	-1.41465	0.1149	case
Q92820	ENST00000260118	249	P	318	-0.0649404	0.5779	case
Q92956	ENST00000355716	72	G	283	-2.19812	0.0111	case
Q93009	ENST00000344836	420	K	1102	-1.57604	0.07919	case
Q95460	ENST00000367580	203	P	341	0.870699	0.8715	case
Q969H0	ENST00000281708	480	D	707	-1.95858	0.0209	case
Q96AT9	ENST00000359429	89	N	228	-0.142776	0.5941	case
Q96BD6	ENST00000328089	105	A	273	-1.1708	0.1582	case
Q96BZ9	ENST00000354200	104	R	403	-1.79592	0.0408	case
Q96C36	ENST00000343818	92	V	320	0.823783	0.8383	case
Q96CG3	ENST00000361717	120	G	184	-0.0715005	0.6029	case
Q96EP0	ENST00000324103	791	M	1072	-1.40275	0.103	case
Q96EX3	ENST00000372715	359	P	536	0.0285276	0.5929	case
Q96FE5	ENST00000355300	284	R	620	-1.49238	0.08579	case
Q96GM5	ENST00000394963	487	A	515	-1.57846	0.07409	case
Q96GM5	ENST00000394963	495	F	515	-2.03055	0.0189	case
Q96H20	ENST00000502492	170	Q	258	0.189211	0.6697	case
Q96HY7	ENST00000263035	63	Y	919	0.450857	0.757	case
Q96JP0	ENST00000274457	126	D	617	-2.50897	0.0024	case
Q96LA8	ENST00000370078	118	Q	375	-0.925981	0.2323	case
Q96LA8	ENST00000370078	360	K	375	-0.876632	0.2496	case
Q96LJ7	ENST00000288111	45	R	313	0.905878	0.8626	case
Q96P70	ENST00000361565	69	G	1041	-0.114575	0.5563	case
Q96P70	ENST00000361565	642	P	1041	0.209422	0.6846	case
Q96PS8	ENST00000324978	101	P	301	-0.0502309	0.6262	case
Q96PS8	ENST00000324978	168	G	301	-0.45827	0.4218	case
Q96PU5	ENST00000400345	679	Y	975	-1.30597	0.1458	case
Q96PZ0	ENST00000356362	332	K	661	0.592078	0.8324	case
Q96Q15	ENST00000446231	1975	M	3661	-0.151279	0.5846	case
Q96RK4	ENST00000268057	216	G	519	-1.01115	0.2374	case
Q96S59	ENST00000011619	343	R	729	0.269354	0.7012	case
Q96SB4	ENST00000373825	619	S	655	0.0358974	0.6436	case
Q99460	ENST00000308696	444	Y	953	-2.21273	0.0109	case
Q99523	ENST00000256637	406	N	831	-0.765494	0.3062	case
Q99714	ENST00000168216	127	N	261	-2.82805	0.0005999	case
Q99728	ENST00000260947	590	V	777	1.88631	0.9752	case
Q99962	ENST00000380607	224	E	352	3.10056	0.9984	case
Q9BPU6	ENST00000288699	41	E	564	-1.79384	0.0433	case
Q9BPU6	ENST00000288699	81	D	564	-1.95571	0.0268	case
Q9BPX3	ENST00000251496	624	V	1015	-0.781657	0.3123	case
Q9BQB4	ENST00000301691	59	A	213	-0.308936	0.4892	case
Q9BQC6	ENST00000309594	102	S	102	-0.107796	0.6933	case
Q9BRT3	ENST00000394231	90	I	115	-0.484124	0.4039	case
Q9BSB4	ENST00000336854	4	R	218	-0.555809	0.3765	case
Q9BUN8	ENST00000259512	43	P	251	1.12005	0.9067	case
Q9BUQ8	ENST00000308025	528	R	820	-2.75432	0.0005999	case
Q9BVA1	ENST00000259818	397	W	445	-2.38946	0.005299	case
Q9BVA6	ENST00000552695	180	R	458	-0.560457	0.3625	case
Q9BVS5	ENST00000306108	198	G	477	-0.838991	0.2929	case
Q9BXR0	ENST00000250237	180	R	403	-0.72633	0.2999	case
Q9BY41	ENST00000373573	160	L	377	-2.40222	0.006499	case
Q9BY41	ENST00000373573	178	D	377	-2.64342	0.0011	case
Q9BY41	ENST00000373573	207	F	377	-1.22203	0.1735	case
Q9BY41	ENST00000373573	279	M	377	-2.20779	0.007599	case
Q9BY41	ENST00000373573	287	C	377	-1.12943	0.1807	case
Q9BY41	ENST00000373573	357	N	377	-2.59736	0.0023	case
Q9BY49	ENST00000265322	166	P	303	1.32222	0.94	case
Q9BZD4	ENST00000271452	42	P	464	-1.03131	0.2263	case
Q9BZK7	ENST00000430069	213	H	514	-2.27028	0.006399	case
Q9BZK7	ENST00000430069	328	D	514	-1.95603	0.0247	case
Q9BZK7	ENST00000430069	370	D	514	-2.49002	0.0024	case
Q9BZK7	ENST00000430069	441	H	514	-1.64471	0.05849	case
Q9BZK7	ENST00000430069	444	P	514	-1.45783	0.104	case
Q9BZK7	ENST00000430069	446	Y	514	-1.82466	0.0384	case
Q9BZR6	ENST00000043402	53	V	473	-0.534389	0.4194	case
Q9C029	ENST00000274773	350	T	511	-2.14545	0.0145	case
Q9GZN1	ENST00000188312	269	R	396	0.527135	0.7775	case
Q9GZU1	ENST00000264079	513	F	580	-2.5021	0.0025	case
Q9H2X9	ENST00000454036	560	A	1139	-2.37341	0.005199	case
Q9H444	ENST00000217402	90	E	224	-2.44227	0.0037	case
Q9H4A6	ENST00000265070	90	R	298	-2.48108	0.0036	case
Q9H7P6	ENST00000361171	110	V	319	-2.19428	0.0124	case
Q9H9G7	ENST00000373191	327	P	860	-1.35534	0.1154	case
Q9HB96	ENST00000229769	439	G	536	2.21689	0.9865	case
Q9HBE5	ENST00000337929	191	R	538	-0.461601	0.4284	case
Q9HD67	ENST00000513610	759	R	2058	-1.56704	0.07049	case
Q9NP55	ENST00000354297	128	R	256	-0.100115	0.5602	case
Q9NPB1	ENST00000389022	215	A	228	0.255089	0.7013	case
Q9NQT5	ENST00000327304	261	T	275	0.851264	0.8652	case
Q9NQX4	ENST00000261839	356	K	1742	1.45581	0.9462	case
Q9NRW1	ENST00000285208	172	S	208	-1.77875	0.0414	case
Q9NRW3	ENST00000361441	37	F	190	0.350701	0.7043	case
Q9NT68	ENST00000518659	1566	R	2774	-1.40087	0.1062	case
Q9NT68	ENST00000518659	1981	G	2774	0.469993	0.7526	case
Q9NTG7	ENST00000382743	203	N	399	0.264724	0.7413	case
Q9NTK5	ENST00000284719	243	W	396	-1.30316	0.1357	case
Q9NUI1	ENST00000219481	187	A	292	-1.33982	0.1157	case
Q9NVR0	ENST00000319121	243	T	708	-1.92652	0.0262	case
Q9NVS2	ENST00000372133	134	R	196	-0.401389	0.4668	case
Q9NVU0	ENST00000299853	109	S	708	-0.488152	0.5193	case
Q9NW08	ENST00000228347	911	V	1133	-1.11035	0.1896	case
Q9NWC5	ENST00000323523	95	H	275	-1.19506	0.1646	case
Q9NWV4	ENST00000294360	103	R	160	-1.18703	0.1491	case
Q9NX20	ENST00000300151	53	I	251	-0.00271213	0.5959	case
Q9NXS2	ENST00000012049	298	R	382	0.468987	0.7456	case
Q9NZQ3	ENST00000294129	658	M	722	0.216859	0.6736	case
Q9NZQ7	ENST00000381577	197	L	290	-0.331756	0.4842	case
Q9P0L2	ENST00000366917	231	K	795	-1.39222	0.1227	case
Q9P2E7	ENST00000264360	24	V	1040	-1.99409	0.0222	case
Q9P2E7	ENST00000264360	587	R	1040	-0.952885	0.2242	case
Q9P2E7	ENST00000264360	605	A	1040	-1.57795	0.06659	case
Q9P2J5	ENST00000394434	850	R	1176	-0.162525	0.5412	case
Q9UBC3	ENST00000328111	569	A	853	-0.136253	0.5561	case
Q9UBP0	ENST00000315285	592	I	616	-0.150838	0.5884	case
Q9UEF7	ENST00000380099	901	A	1012	-1.4766	0.08419	case
Q9UGI0	ENST00000359653	438	R	708	-1.52135	0.08469	case
Q9UGI0	ENST00000359653	451	A	708	-1.5953	0.06949	case
Q9UHF4	ENST00000316649	87	C	553	-0.547264	0.4131	case
Q9UHW9	ENST00000354181	516	I	1150	-0.276311	0.4871	case
Q9UHX1	ENST00000526683	159	D	559	-2.22502	0.009299	case
Q9UHX1	ENST00000526683	181	E	559	-2.62675	0.0014	case
Q9UI12	ENST00000359530	261	R	483	-1.5256	0.07829	case
Q9UIJ7	ENST00000381809	15	A	227	0.271889	0.6964	case
Q9UK73	ENST00000306917	126	R	627	-2.38428	0.005	case
Q9UKT7	ENST00000355619	56	R	428	0.280814	0.695	case
Q9UKV8	ENST00000220592	201	G	859	-2.12392	0.011	case
Q9UKV8	ENST00000220592	203	H	859	-2.31371	0.006599	case
Q9UKV8	ENST00000220592	733	G	859	-2.54362	0.0025	case
Q9UL18	ENST00000373204	190	L	857	-2.77697	0.0011	case
Q9UL18	ENST00000373204	216	D	857	-2.40978	0.0042	case
Q9UL18	ENST00000373204	463	E	857	-1.21538	0.1631	case
Q9UL62	ENST00000262839	71	R	973	-1.74791	0.0475	case
Q9UL62	ENST00000262839	372	A	973	-1.93731	0.0227	case
Q9ULK4	ENST00000368068	339	I	1368	-1.64292	0.06379	case
Q9UM07	ENST00000375448	583	F	663	4.3854	1	case
Q9UM22	ENST00000199448	140	G	224	0.389416	0.7545	case
Q9UMR2	ENST00000288071	142	T	479	-1.8509	0.0357	case
Q9UMS4	ENST00000227524	293	V	504	-1.05674	0.1987	case
Q9UQB8	ENST00000321300	189	E	552	-2.16176	0.014	case
Q9UQE7	ENST00000361804	31	V	1217	-2.46014	0.0014	case
Q9UQE7	ENST00000361804	1147	Q	1217	-1.69381	0.05649	case
Q9UQE7	ENST00000361804	1188	G	1217	-2.45069	0.0025	case
Q9Y227	ENST00000358689	83	N	616	0.607978	0.8338	case
Q9Y230	ENST00000595090	33	L	463	-2.01516	0.0197	case
Q9Y230	ENST00000595090	95	G	463	-0.158614	0.5683	case
Q9Y230	ENST00000595090	357	V	463	-1.39751	0.09909	case
Q9Y285	ENST00000314606	295	R	508	-0.800399	0.2697	case
Q9Y285	ENST00000314606	376	V	508	-0.533189	0.3714	case
Q9Y2L1	ENST00000377767	396	R	958	-1.08229	0.1852	case
Q9Y2Q0	ENST00000381668	108	I	1164	-2.24894	0.008299	case
Q9Y2Q0	ENST00000381668	852	Y	1164	0.122313	0.643	case
Q9Y337	ENST00000336334	79	P	293	1.52416	0.9499	case
Q9Y4X5	ENST00000379887	530	R	557	-1.44152	0.1032	case
Q9Y5K5	ENST00000367455	214	G	329	-0.210768	0.5897	case
Q9Y5L0	ENST00000265388	211	L	923	-2.11907	0.0119	case
Q9Y5L0	ENST00000265388	317	G	923	-1.22981	0.1748	case
Q9Y5L0	ENST00000265388	667	R	923	-2.16565	0.0127	case
Q9Y5X1	ENST00000392185	543	I	595	-1.35594	0.1148	case
Q9Y617	ENST00000376588	213	R	370	-0.842808	0.2659	case
Q9Y657	ENST00000375859	170	Y	262	-2.41342	0.0029	case
Q9Y6K1	ENST00000264709	537	C	912	0.0130559	0.615	case
Q9Y6K1	ENST00000264709	749	R	912	1.39738	0.9363	case
Q9Y6K1	ENST00000264709	776	N	912	1.8959	0.9755	case
Q9Y6K1	ENST00000264709	882	R	912	0.184158	0.6658	case
Q9Y6X9	ENST00000397641	27	E	1032	-1.93218	0.0236	case
A1KZ92	ENST00000356297	866	S	1463	-1.53464	0.07519	case
A1L0T0	ENST00000263383	138	M	632	-0.893043	0.2821	case
A4GXA9	ENST00000568449	177	R	379	0.525604	0.7701	case
A5LHX3	ENST00000408907	58	R	300	0.362798	0.7263	case
A6NED2	ENST00000394258	243	A	376	-0.469149	0.4026	case
A6NH21	ENST00000319327	431	V	518	1.37617	0.9348	case
A6NK58	ENST00000310109	196	S	231	-0.160161	0.5423	case
A6NKC9	ENST00000328828	80	R	451	-0.736667	0.3323	case
A6NMX2	ENST00000318682	153	R	242	-0.627201	0.3678	case
A8K2U0	ENST00000299698	492	Y	1454	0.512911	0.7741	case
A8MX76	ENST00000403897	75	P	684	0.0919209	0.6481	case
B0I1T2	ENST00000258787	470	E	1018	-1.02203	0.2058	case
B0I1T2	ENST00000258787	500	R	1018	-0.678298	0.3437	case
O00241	ENST00000381605	130	D	398	1.12736	0.9048	case
O00241	ENST00000381605	294	R	398	0.11402	0.652	case
O00541	ENST00000354694	23	A	588	-0.288967	0.4655	case
O00555	ENST00000360228	480	R	2506	-2.23069	0.0111	case
O00555	ENST00000360228	668	D	2506	-2.34145	0.005699	case
O00555	ENST00000360228	708	F	2506	-2.32485	0.005099	case
O00555	ENST00000360228	712	A	2506	-2.39346	0.0025	case
O00555	ENST00000360228	1348	R	2506	-3.50513	9.999e-05	case
O00555	ENST00000360228	1633	D	2506	-1.60825	0.06469	case
O00628	ENST00000318471	295	S	323	0.412399	0.7535	case
O00750	ENST00000367187	591	A	1634	-0.616838	0.4046	case
O00754	ENST00000456935	395	R	1011	-1.77077	0.0411	case
O00754	ENST00000456935	800	G	1011	1.25	0.9161	case
O14522	ENST00000373187	1188	R	1441	-0.419902	0.4347	case
O14522	ENST00000373187	1201	R	1441	-1.00878	0.2236	case
O14522	ENST00000373187	1387	T	1441	-1.02864	0.1972	case
O14646	ENST00000284049	833	R	1710	-1.13938	0.2067	case
O14647	ENST00000394196	648	P	1828	-1.66911	0.05429	case
O14647	ENST00000394196	699	R	1828	-1.70996	0.05259	case
O14647	ENST00000394196	900	R	1828	-2.91111	0.0003	case
O14787	ENST00000425528	370	W	897	-1.41135	0.1151	case
O14787	ENST00000425528	530	Y	897	-1.01562	0.2327	case
O14787	ENST00000425528	546	A	897	-3.08846	9.999e-05	case
O14787	ENST00000425528	727	W	897	-2.60753	0.0016	case
O14787	ENST00000425528	737	G	897	-1.76832	0.0413	case
O15060	ENST00000300101	414	Q	712	0.288719	0.7214	case
O15067	ENST00000314666	902	R	1338	-0.900313	0.2645	case
O15084	ENST00000399451	250	G	1053	0.514364	0.7853	case
O15173	ENST00000520121	187	E	223	-0.74415	0.3017	case
O15195	ENST00000283713	123	D	856	0.937265	0.8894	case
O15195	ENST00000283713	406	V	856	0.292886	0.6893	case
O15232	ENST00000407540	121	R	486	-2.04113	0.0207	case
O15438	ENST00000285238	427	L	1527	-0.431877	0.466	case
O15524	ENST00000332029	78	G	211	-3.51374	9.999e-05	case
O43155	ENST00000330753	335	R	660	-1.13957	0.1647	case
O43174	ENST00000224356	161	G	497	4.95973	1	case
O43246	ENST00000382932	208	F	635	-0.413808	0.4417	case
O43306	ENST00000307885	1032	T	1168	-2.09503	0.0163	case
O43315	ENST00000219919	235	E	295	0.949659	0.8715	case
O43347	ENST00000257552	148	R	362	-1.85764	0.0321	case
O43525	ENST00000388996	227	R	872	-2.31589	0.007399	case
O43525	ENST00000388996	230	R	872	-2.6117	0.0028	case
O43525	ENST00000388996	356	A	872	-2.20018	0.007599	case
O43525	ENST00000388996	553	G	872	-1.38582	0.1082	case
O43707	ENST00000252699	422	A	911	-1.80591	0.0391	case
O43827	ENST00000376819	84	L	346	0.738992	0.8497	case
O43866	ENST00000368174	183	R	347	-0.507616	0.4074	case
O60330	ENST00000252085	535	R	932	-0.118981	0.5319	case
O60331	ENST00000335312	221	Y	668	-1.71812	0.0481	case
O60476	ENST00000356554	488	A	641	-0.387394	0.4467	case
O60503	ENST00000294016	317	I	1353	0.283784	0.7124	case
O60503	ENST00000294016	1151	D	1353	-0.478261	0.404	case
O75051	ENST00000367033	515	T	1894	-0.408079	0.4733	case
O75063	ENST00000263733	302	A	409	0.586532	0.7808	case
O75106	ENST00000253799	505	N	756	-0.463182	0.4187	case
O75155	ENST00000456430	127	A	1236	-2.02325	0.0187	case
O75179	ENST00000358602	519	L	2603	-2.36165	0.005599	case
O75185	ENST00000262429	148	A	946	1.08026	0.8906	case
O75388	ENST00000270590	240	R	356	-1.91352	0.028	case
O75578	ENST00000369304	49	V	1167	-0.570789	0.3628	case
O75747	ENST00000433979	553	P	1445	0.339414	0.7411	case
O75808	ENST00000219611	469	E	1086	-2.47814	0.0046	case
O75808	ENST00000219611	854	R	1086	-0.854787	0.2516	case
O75879	ENST00000263985	167	Y	557	-1.43798	0.09179	case
O76013	ENST00000328119	116	R	467	-0.527812	0.3665	case
O76027	ENST00000368947	239	R	345	0.823556	0.8487	case
O76031	ENST00000300107	177	D	633	-0.304181	0.4949	case
O94778	ENST00000219660	233	G	261	0.0740876	0.6199	case
O94779	ENST00000524871	324	A	1100	-1.53817	0.07359	case
O94779	ENST00000524871	962	S	1100	-0.307563	0.4881	case
O94805	ENST00000160382	343	G	426	-2.10107	0.0158	case
O94823	ENST00000327245	289	A	1461	-0.296398	0.4637	case
O94823	ENST00000327245	1065	A	1461	-1.26774	0.1273	case
O94898	ENST00000361127	293	Y	1065	-0.0477137	0.6043	case
O94973	ENST00000448903	340	R	939	-0.91458	0.2596	case
O94989	ENST00000361926	483	V	841	-2.10423	0.0138	case
O95157	ENST00000328741	166	E	252	-0.596308	0.3539	case
O95180	ENST00000348261	238	F	2353	0.437934	0.7679	case
O95190	ENST00000326005	177	M	189	0.193021	0.6777	case
O95255	ENST00000205557	818	P	1503	0.0875222	0.6775	case
O95255	ENST00000205557	1463	V	1503	-0.624425	0.3189	case
O95259	ENST00000271751	357	R	989	-2	0.0209	case
O95259	ENST00000271751	379	L	989	-1.75816	0.0431	case
O95259	ENST00000271751	494	I	989	-2.09954	0.0159	case
O95259	ENST00000271751	496	G	989	-2.13387	0.0128	case
O95343	ENST00000260653	205	D	332	-2.23259	0.0101	case
O95343	ENST00000260653	253	W	332	-2.75848	0.0007999	case
O95393	ENST00000295379	195	N	424	0.35797	0.757	case
O95479	ENST00000377403	403	G	791	0.137591	0.6405	case
O95602	ENST00000263857	747	G	1720	0.0818951	0.6189	case
O95622	ENST00000462833	697	G	1261	-1.32197	0.1282	case
O95626	ENST00000266594	52	I	131	2.53265	0.9944	case
O95672	ENST00000304546	594	D	775	-1.71422	0.0488	case
O95897	ENST00000264833	201	V	454	-0.594012	0.358	case
O95932	ENST00000202625	211	R	706	0.714456	0.8098	case
O95965	ENST00000376180	381	T	494	-0.279419	0.5116	case
O95977	ENST00000246115	117	Q	384	-0.327891	0.4605	case
O95977	ENST00000246115	153	E	384	-0.323788	0.4913	case
O95977	ENST00000246115	215	V	384	-0.891116	0.2465	case
P00540	ENST00000311923	188	G	346	-1.18581	0.1502	case
P00749	ENST00000372764	293	R	431	0.440645	0.7478	case
P01133	ENST00000265171	668	M	1207	-1.90496	0.03	case
P01906	ENST00000374940	158	V	255	1.30422	0.9306	case
P04003	ENST00000367070	86	V	597	-1.41784	0.1069	case
P04350	ENST00000264071	2	R	444	-2.57286	0.0025	case
P05023	ENST00000537345	303	G	1023	-2.17009	0.0106	case
P06576	ENST00000262030	243	G	529	-2.45938	0.0041	case
P07996	ENST00000260356	622	P	1170	-1.06474	0.1897	case
P08861	ENST00000337107	107	L	270	1.18359	0.9128	case
P09529	ENST00000295228	243	E	407	-1.49985	0.08199	case
P09848	ENST00000264162	1178	L	1927	0.349045	0.7654	case
P10589	ENST00000327111	103	C	423	-2.73151	0.0009999	case
P10589	ENST00000327111	105	G	423	-2.19019	0.0102	case
P10589	ENST00000327111	120	Y	423	-1.87258	0.0303	case
P11055	ENST00000583535	1652	K	1940	-1.24735	0.1484	case
P11215	ENST00000544665	246	R	1152	-1.37712	0.1074	case
P11678	ENST00000225371	265	P	715	1.13132	0.9018	case
P11717	ENST00000356956	857	P	2491	-0.790541	0.2678	case
P11844	ENST00000304502	96	D	174	1.30914	0.9286	case
P11940	ENST00000318607	402	P	636	0.622816	0.8214	case
P12034	ENST00000312465	165	R	268	-0.880689	0.2613	case
P12643	ENST00000378827	110	R	396	0.220779	0.6935	case
P13533	ENST00000405093	28	T	1939	0.864709	0.8629	case
P14679	ENST00000263321	150	V	529	1.04108	0.8915	case
P15313	ENST00000234396	176	S	513	0.22848	0.6642	case
P15622	ENST00000292579	513	G	560	-0.743711	0.3299	case
P16144	ENST00000200181	528	E	1822	-1.15685	0.1665	case
P16260	ENST00000609923	265	R	332	-1.01118	0.1946	case
P16278	ENST00000307363	364	P	677	1.33531	0.9449	case
P16499	ENST00000255266	224	V	860	0.457415	0.7702	case
P16591	ENST00000281092	101	T	822	-0.572343	0.3979	case
P16870	ENST00000402744	445	V	476	-0.981209	0.2422	case
P17538	ENST00000361017	230	I	263	0.443258	0.7342	case
P18075	ENST00000395863	117	P	431	0.763829	0.847	case
P18084	ENST00000296181	492	G	799	0.186679	0.6913	case
P18084	ENST00000296181	544	Y	799	0.228376	0.7127	case
P18505	ENST00000295454	246	F	474	-1.10537	0.1993	case
P20916	ENST00000392213	147	P	626	-0.587349	0.4696	case
P21128	ENST00000422538	340	G	410	1.05455	0.8922	case
P21817	ENST00000359596	473	R	5038	-0.844016	0.2556	case
P21817	ENST00000359596	2759	A	5038	-0.718319	0.3035	case
P21817	ENST00000359596	4861	R	5038	-2.41508	0.0044	case
P21941	ENST00000373765	116	T	496	-0.935599	0.2498	case
P22612	ENST00000377276	281	R	351	-0.388284	0.4265	case
P23515	ENST00000247271	186	T	440	-0.894161	0.2656	case
P24347	ENST00000215743	472	L	488	-1.37288	0.1067	case
P24390	ENST00000330720	177	D	212	-1.34469	0.1234	case
P30531	ENST00000287766	44	R	599	-2.2112	0.0102	case
P30531	ENST00000287766	63	G	599	-2.76816	0.0004	case
P30531	ENST00000287766	111	G	599	-2.47808	0.0044	case
P30531	ENST00000287766	128	A	599	-2.31132	0.006999	case
P30531	ENST00000287766	305	A	599	-3.13836	0.0003	case
P30531	ENST00000287766	310	N	599	-1.6943	0.05289	case
P30531	ENST00000287766	342	V	599	-2.50568	0.0029	case
P30532	ENST00000299565	414	R	468	-0.577813	0.3741	case
P32004	ENST00000370060	473	R	1257	-1.84712	0.0306	case
P34903	ENST00000370314	313	T	492	-1.89465	0.0283	case
P34932	ENST00000304858	322	R	840	0.474295	0.7641	case
P35212	ENST00000342280	78	W	333	-1.38694	0.1018	case
P35573	ENST00000294724	469	R	1532	0.51886	0.7748	case
P35579	ENST00000216181	645	T	1960	-2.85664	0.0005999	case
P35590	ENST00000372476	427	R	1138	1.20943	0.9082	case
P35913	ENST00000496514	269	N	854	0.846344	0.8756	case
P36542	ENST00000356708	201	K	298	-0.320836	0.5124	case
P38570	ENST00000263087	256	L	1179	-0.83866	0.2587	case
P40145	ENST00000286355	475	R	1251	0.0677837	0.6265	case
P41226	ENST00000333486	1000	D	1012	0.0683603	0.643	case
P41229	ENST00000375401	503	Y	1560	-2.85442	0.0005999	case
P41229	ENST00000375401	504	V	1560	-2.68185	0.0007999	case
P42081	ENST00000330540	199	V	329	-2.00999	0.0206	case
P43004	ENST00000278379	82	G	574	-0.495817	0.3996	case
P43004	ENST00000278379	289	P	574	-1.70506	0.05099	case
P46091	ENST00000407325	314	R	355	0.64293	0.796	case
P47755	ENST00000361183	259	R	286	-2.22733	0.009099	case
P47874	ENST00000529803	122	A	163	0.253866	0.6813	case
P48051	ENST00000609713	119	G	423	-1.98762	0.02	case
P48058	ENST00000282499	643	A	902	-2.45356	0.0027	case
P48549	ENST00000295101	64	T	501	-2.3771	0.005	case
P48764	ENST00000264938	518	V	834	-0.344654	0.5324	case
P49711	ENST00000264010	294	H	727	-2.12566	0.0111	case
P49711	ENST00000264010	368	R	727	-2.85075	0.0004	case
P49711	ENST00000264010	371	R	727	-3.59889	9.999e-05	case
P49711	ENST00000264010	378	P	727	-2.62876	0.0008999	case
P49711	ENST00000264010	448	R	727	-1.91022	0.0271	case
P50570	ENST00000389253	618	A	870	-1.25661	0.1362	case
P50993	ENST00000361216	366	G	1020	-2.40761	0.005999	case
P51172	ENST00000379116	366	R	802	1.74453	0.9641	case
P51172	ENST00000379116	614	R	802	1.18438	0.908	case
P51606	ENST00000393700	272	R	427	-0.785549	0.3108	case
P51606	ENST00000393700	385	G	427	-2.17915	0.0108	case
P51797	ENST00000346436	254	F	869	-1.55498	0.07269	case
P51797	ENST00000346436	850	R	869	0.0584879	0.5975	case
P51817	ENST00000262848	239	S	358	-2.16163	0.0133	case
P53708	ENST00000378076	450	F	1063	0.696727	0.8069	case
P54727	ENST00000358015	293	Q	409	-0.213861	0.5847	case
P54760	ENST00000358173	459	A	987	-0.481437	0.4141	case
P54803	ENST00000261304	457	S	685	-0.951923	0.2883	case
P55060	ENST00000262982	472	A	971	-1.05473	0.3253	case
P55085	ENST00000296677	129	P	397	-1.36618	0.128	case
P55286	ENST00000577390	389	P	799	0.293235	0.6917	case
P58005	ENST00000536441	457	R	492	-0.666524	0.343	case
P58876	ENST00000289316	38	Y	126	-0.624776	0.3674	case
P62879	ENST00000303210	89	K	340	-1.9777	0.0247	case
P63027	ENST00000316509	66	R	116	-1.55658	0.07629	case
P63027	ENST00000316509	74	A	116	-1.44397	0.1294	case
P68032	ENST00000290378	78	I	377	-1.67305	0.05809	case
P68032	ENST00000290378	340	S	377	-3.00875	0.0003	case
P68133	ENST00000366684	225	F	377	-2.59109	0.0012	case
P68371	ENST00000340384	276	R	445	-1.78896	0.0434	case
P78381	ENST00000247138	170	A	396	-2.08401	0.015	case
P78381	ENST00000247138	206	V	396	-2.30231	0.008299	case
P78381	ENST00000247138	267	Y	396	-1.10984	0.2209	case
Q00532	ENST00000395834	169	R	358	-1.68603	0.05409	case
Q00577	ENST00000331327	74	Y	322	-3.41836	9.999e-05	case
Q00577	ENST00000331327	189	A	322	-3.04329	0.0002	case
Q00577	ENST00000331327	206	I	322	-3.69894	9.999e-05	case
Q00610	ENST00000269122	890	P	1675	-2.04766	0.0167	case
Q00610	ENST00000269122	1108	W	1675	-2.27018	0.007499	case
Q01201	ENST00000221452	216	V	579	0.0509774	0.6155	case
Q01814	ENST00000360273	32	R	1243	-0.192338	0.5313	case
Q01814	ENST00000360273	554	P	1243	-1.87368	0.0283	case
Q02252	ENST00000553458	45	G	535	0.194009	0.6836	case
Q03113	ENST00000275364	182	F	381	-0.539113	0.3905	case
Q04725	ENST00000262953	632	Q	743	-2.15742	0.009699	case
Q05639	ENST00000217182	70	G	463	-2.33391	0.006299	case
Q05639	ENST00000217182	71	I	463	-1.76616	0.0446	case
Q05639	ENST00000217182	91	D	463	-3.43891	9.999e-05	case
Q05639	ENST00000217182	122	E	463	-2.92985	0.0005	case
Q05639	ENST00000217182	124	E	463	-2.29973	0.007199	case
Q05639	ENST00000217182	252	D	463	-2.66884	0.0015	case
Q05639	ENST00000217182	266	R	463	-2.39171	0.005499	case
Q05639	ENST00000217182	314	N	463	-2.29974	0.006399	case
Q05639	ENST00000217182	432	T	463	-3.70165	9.999e-05	case
Q07864	ENST00000320574	206	E	2286	1.12294	0.9084	case
Q07864	ENST00000320574	1270	V	2286	0.144843	0.6484	case
Q08211	ENST00000367549	411	G	1270	-2.13162	0.012	case
Q08357	ENST00000342228	543	G	652	-1.11231	0.1853	case
Q08462	ENST00000338316	498	L	1091	-1.53733	0.07729	case
Q08462	ENST00000338316	716	N	1091	1.61686	0.9567	case
Q08999	ENST00000262133	99	V	1139	0.227017	0.728	case
Q09470	ENST00000382545	172	V	495	-1.9575	0.0251	case
Q12788	ENST00000568546	32	L	808	1.32095	0.9288	case
Q12829	ENST00000571995	85	R	278	-1.21333	0.1531	case
Q12882	ENST00000370192	664	A	1025	0.176345	0.6727	case
Q12965	ENST00000288235	293	V	1108	0.387782	0.7402	case
Q12965	ENST00000288235	490	G	1108	0.310906	0.7395	case
Q13045	ENST00000327031	792	S	1269	-1.6217	0.05969	case
Q13228	ENST00000368868	170	T	472	0.518776	0.7877	case
Q13242	ENST00000229390	11	E	221	-4.16043	9.999e-05	case
Q13277	ENST00000337979	144	R	289	-1.06023	0.1862	case
Q13349	ENST00000389202	726	P	1161	-0.120106	0.571	case
Q13410	ENST00000244513	68	K	526	0.134656	0.6809	case
Q13488	ENST00000265686	503	N	830	-0.389365	0.47	case
Q13585	ENST00000218316	74	D	617	-0.775919	0.2811	case
Q13797	ENST00000264741	154	D	1035	-0.231396	0.5509	case
Q13885	ENST00000333628	246	L	445	-2.58059	0.002	case
Q14183	ENST00000350119	207	K	400	0.604167	0.8374	case
Q14185	ENST00000280333	1366	R	1865	-0.552863	0.3812	case
Q14185	ENST00000280333	1396	N	1865	-1.29502	0.1248	case
Q14330	ENST00000340807	194	F	331	-0.305268	0.5025	case
Q14508	ENST00000372676	81	P	124	0.13327	0.6676	case
Q14520	ENST00000351270	480	R	560	0.987585	0.876	case
Q14563	ENST00000265362	470	Y	771	1.59898	0.9596	case
Q14571	ENST00000381340	2431	R	2701	2.07201	0.9813	case
Q14592	ENST00000360338	214	H	562	-1.48113	0.09199	case
Q14592	ENST00000360338	303	N	562	-0.836013	0.3057	case
Q14692	ENST00000374518	694	Y	1282	-0.825833	0.2933	case
Q14694	ENST00000219473	437	P	798	-1.81792	0.0395	case
Q14721	ENST00000371741	312	R	858	-2.53541	0.0013	case
Q14721	ENST00000371741	374	T	858	-2.66667	0.0011	case
Q14721	ENST00000371741	391	K	858	-1.93868	0.0255	case
Q14738	ENST00000485511	198	E	602	-0.170764	0.6091	case
Q14738	ENST00000485511	200	E	602	-0.802151	0.3214	case
Q14738	ENST00000485511	201	P	602	-0.246424	0.5758	case
Q14738	ENST00000485511	207	W	602	-2.28806	0.007899	case
Q14738	ENST00000485511	251	D	602	-2.33152	0.007099	case
Q14738	ENST00000485511	420	E	602	-1.91736	0.0284	case
Q14764	ENST00000357402	511	R	893	-0.179142	0.5078	case
Q14973	ENST00000216540	64	A	349	3.14083	0.9989	case
Q15021	ENST00000315579	690	R	1401	-1.30933	0.1198	case
Q15040	ENST00000216039	42	N	202	-0.556266	0.3774	case
Q15111	ENST00000428675	203	L	1095	-0.957541	0.2373	case
Q15139	ENST00000331968	592	G	912	-1.34557	0.1176	case
Q15334	ENST00000316843	312	M	1064	-2.28022	0.0101	case
Q15345	ENST00000343304	541	R	812	-0.923054	0.2287	case
Q15406	ENST00000487099	158	S	480	0.0214244	0.6573	case
Q15406	ENST00000487099	322	S	480	-0.544776	0.401	case
Q15653	ENST00000313582	82	A	356	-2.51299	0.0033	case
Q15777	ENST00000358117	109	E	294	-0.976358	0.2799	case
Q15777	ENST00000358117	243	V	294	-1.37807	0.106	case
Q15878	ENST00000367573	157	R	2313	-1.46031	0.09369	case
Q15878	ENST00000367573	193	R	2313	-2.82411	0.0004	case
Q15878	ENST00000367573	283	I	2313	-1.16469	0.1783	case
Q15878	ENST00000367573	352	G	2313	-1.87962	0.0312	case
Q15878	ENST00000367573	701	I	2313	-1.89988	0.0277	case
Q15878	ENST00000367573	1422	I	2313	-1.43006	0.09859	case
Q15878	ENST00000367573	1603	S	2313	-2.40575	0.0045	case
Q16134	ENST00000511912	460	G	617	-0.432897	0.4458	case
Q16537	ENST00000337537	202	V	467	-0.86422	0.2815	case
Q16584	ENST00000309100	370	A	847	-0.762869	0.3093	case
Q16623	ENST00000222812	226	Q	288	-1.40836	0.1095	case
Q16706	ENST00000261483	931	R	1144	-1.5738	0.07219	case
Q16822	ENST00000216780	371	S	640	-0.918682	0.2703	case
Q17RR3	ENST00000369230	167	H	467	-0.299102	0.4848	case
Q2M2H8	ENST00000477922	1589	R	2515	-1.35095	0.111	case
Q2NKX8	ENST00000334463	358	M	1250	-1.97091	0.0218	case
Q2VWP7	ENST00000389286	757	I	1150	-2.03101	0.0212	case
Q30KQ9	ENST00000371148	53	I	67	1.79887	0.9748	case
Q3B7J2	ENST00000268797	263	R	385	-1.74399	0.0484	case
Q3LXA3	ENST00000394900	286	R	575	-0.873765	0.2417	case
Q4G0X9	ENST00000397545	414	D	1142	-0.587561	0.3448	case
Q4LDG9	ENST00000553645	156	H	190	-1.9853	0.0228	case
Q4VNC1	ENST00000342695	10	A	1196	-1.25887	0.1539	case
Q4VNC1	ENST00000342695	252	H	1196	-0.231918	0.5049	case
Q53H76	ENST00000273371	321	P	456	0.390292	0.7488	case
Q53H76	ENST00000273371	379	R	456	-1.0991	0.1925	case
Q5CZA5	ENST00000414468	306	N	627	2.17327	0.9855	case
Q5DX21	ENST00000393775	68	N	431	0.805998	0.8635	case
Q5FYB0	ENST00000315366	196	F	599	-1.51567	0.07989	case
Q5GAN6	ENST00000328444	111	R	216	1.28632	0.933	case
Q5JU00	ENST00000371505	313	D	501	-1.3471	0.1358	case
Q5MNZ9	ENST00000262139	58	P	446	-0.729885	0.3053	case
Q5T4F7	ENST00000266066	242	R	317	-0.967814	0.2339	case
Q5T5C0	ENST00000321680	425	R	1151	-0.477944	0.4139	case
Q5T6X5	ENST00000310357	92	G	926	1.71386	0.9674	case
Q5TEA6	ENST00000284951	481	E	688	0.622306	0.8	case
Q5VTD9	ENST00000339463	240	L	330	-1.52298	0.07839	case
Q5XXA6	ENST00000355303	809	S	986	-2.70768	0.0012	case
Q63HQ2	ENST00000354891	757	G	1017	-0.515269	0.3866	case
Q68BL7	ENST00000373580	506	V	652	-1.02171	0.1956	case
Q68BL7	ENST00000373580	588	V	652	-1.09094	0.174	case
Q6HA08	ENST00000342380	126	E	431	-0.0580605	0.5525	case
Q6IWH7	ENST00000274979	520	L	933	-0.751597	0.3005	case
Q6J9G0	ENST00000075503	348	P	422	0.270024	0.7148	case
Q6K0P9	ENST00000368140	342	T	492	1.09602	0.8947	case
Q6NXR0	ENST00000244314	201	R	463	-0.971384	0.2055	case
Q6P9A2	ENST00000227756	570	R	607	-0.318969	0.4691	case
Q6Q0C0	ENST00000326181	402	L	670	-2.80382	0.0006999	case
Q6Q0C0	ENST00000326181	404	V	670	-1.44917	0.1027	case
Q6Q0C0	ENST00000326181	558	S	670	-2.97085	0.0005	case
Q6Q4G3	ENST00000357872	200	S	990	-1.1144	0.1796	case
Q6QHF9	ENST00000278060	404	T	511	-0.482541	0.3958	case
Q6QHF9	ENST00000278060	490	W	511	-1.29921	0.1227	case
Q6UVM3	ENST00000294725	190	R	1135	-1.625	0.06659	case
Q6UW63	ENST00000376004	437	K	502	-1.39349	0.1217	case
Q6UX06	ENST00000219022	493	Y	510	0.500394	0.7642	case
Q6UXN9	ENST00000296490	192	D	313	-1.20106	0.171	case
Q6UXX9	ENST00000276659	60	F	243	-1.89581	0.0277	case
Q6XPS3	ENST00000400230	331	V	522	0.585724	0.7834	case
Q6XYQ8	ENST00000228567	332	E	523	0.153089	0.6581	case
Q6YHK3	ENST00000287097	1169	S	1445	1.05304	0.8904	case
Q6ZN44	ENST00000329542	533	L	842	-0.755876	0.3018	case
Q6ZNH5	ENST00000311044	211	T	498	-1.59288	0.06509	case
Q6ZQW0	ENST00000502986	137	L	420	0.112971	0.6594	case
Q6ZQW0	ENST00000502986	149	T	420	-0.356453	0.4357	case
Q7L2E3	ENST00000445061	785	R	1194	-3.31689	9.999e-05	case
Q7L5Y9	ENST00000303400	34	R	396	-2.99969	0.0003	case
Q7L5Y9	ENST00000303400	396	M	396	-1.18914	0.2441	case
Q7L7V1	ENST00000284690	620	L	743	0.743736	0.8257	case
Q7RTS6	ENST00000331427	301	V	562	0.24765	0.7069	case
Q7Z2T5	ENST00000367506	525	I	733	-0.915385	0.3024	case
Q7Z2W7	ENST00000324695	300	P	1104	-0.475013	0.448	case
Q7Z3I7	ENST00000319286	463	I	529	-0.825786	0.2938	case
Q7Z3S7	ENST00000382722	808	H	1137	0.130027	0.646	case
Q7Z3Z4	ENST00000299001	652	R	852	-1.03745	0.1965	case
Q7Z449	ENST00000332884	527	R	544	-1.89221	0.0287	case
Q7Z4T8	ENST00000392800	202	K	443	0.102659	0.7147	case
Q7Z7K2	ENST00000302017	220	E	595	0.113216	0.6562	case
Q7Z7L9	ENST00000448803	262	G	614	1.42743	0.9465	case
Q86U10	ENST00000551177	289	R	573	-0.789904	0.2828	case
Q86UA1	ENST00000355765	269	R	669	-2.25329	0.008299	case
Q86UK0	ENST00000272895	1796	Y	2595	-0.641874	0.3604	case
Q86UN3	ENST00000335099	82	S	420	-1.6324	0.06529	case
Q86VZ2	ENST00000330689	299	V	330	1.75685	0.9668	case
Q86W26	ENST00000328600	104	E	655	-0.400264	0.4291	case
Q86W26	ENST00000328600	450	N	655	2.02309	0.9788	case
Q86W28	ENST00000291971	938	D	1048	1.89068	0.9745	case
Q86X76	ENST00000368009	175	M	327	0.525287	0.7803	case
Q86Y25	ENST00000315475	306	G	554	-0.91039	0.2991	case
Q86Y33	ENST00000381375	455	P	519	0.315959	0.7461	case
Q8IUE6	ENST00000331128	106	G	130	-2.78475	0.0006999	case
Q8IUG5	ENST00000335473	1362	R	2567	-0.924358	0.2366	case
Q8IVU1	ENST00000327987	358	P	814	-1.45478	0.09709	case
Q8IX18	ENST00000251241	107	R	779	-1.67149	0.05679	case
Q8IXF0	ENST00000356141	314	V	933	-0.855721	0.2721	case
Q8IY37	ENST00000308736	308	R	1157	-1.70893	0.047	case
Q8IYB7	ENST00000325385	434	V	885	-1.30491	0.1215	case
Q8IYD1	ENST00000340438	290	G	628	-1.13655	0.211	case
Q8IZ69	ENST00000252136	399	G	625	0.706219	0.8575	case
Q8IZJ1	ENST00000335350	671	H	945	1.48994	0.9461	case
Q8IZJ3	ENST00000443236	652	V	1885	0.111522	0.656	case
Q8IZY2	ENST00000263094	480	R	2146	-1.04933	0.2204	case
Q8N0V4	ENST00000382114	307	E	545	-0.363927	0.4797	case
Q8N119	ENST00000368808	357	Y	569	1.24432	0.9236	case
Q8N1E6	ENST00000339235	57	A	418	-2.26006	0.009799	case
Q8N201	ENST00000404767	1930	A	2190	-0.101348	0.5758	case
Q8N3C0	ENST00000369162	1535	C	2202	-0.34791	0.4573	case
Q8N3T1	ENST00000339732	177	R	639	-1.49659	0.08289	case
Q8N3Z3	ENST00000383678	105	A	284	-0.88503	0.2345	case
Q8N490	ENST00000273077	148	P	385	-0.60708	0.3736	case
Q8N4N3	ENST00000564996	499	G	616	-1.42248	0.09119	case
Q8N4W9	ENST00000359798	729	H	903	-0.632933	0.3671	case
Q8N5C6	ENST00000263736	275	A	995	0.480601	0.764	case
Q8N5C6	ENST00000263736	576	R	995	-0.822764	0.2832	case
Q8N5V2	ENST00000264051	456	E	710	-0.432104	0.4342	case
Q8N6F1	ENST00000296387	111	N	224	-0.452282	0.4563	case
Q8N6M5	ENST00000252505	129	S	391	-0.554495	0.3835	case
Q8N752	ENST00000379800	75	H	337	-1.05583	0.2204	case
Q8N8E2	ENST00000323703	301	G	541	0.0190217	0.6223	case
Q8N8U2	ENST00000570137	311	L	506	-0.345258	0.4721	case
Q8N8U9	ENST00000297161	411	R	685	-1.5657	0.06649	case
Q8N8X9	ENST00000369500	91	R	362	-0.220577	0.5113	case
Q8N9B4	ENST00000393392	251	M	389	-0.727273	0.3537	case
Q8N9V2	ENST00000332517	279	E	468	0.941998	0.8714	case
Q8NA23	ENST00000374193	226	F	367	0.161427	0.6652	case
Q8NCI6	ENST00000431683	530	G	653	0.890271	0.8677	case
Q8ND71	ENST00000307271	648	Q	665	-0.297505	0.5526	case
Q8NDP4	ENST00000304030	303	C	499	1.83167	0.9702	case
Q8NDX6	ENST00000416904	146	R	193	-3.16943	0.0002	case
Q8NEY4	ENST00000272238	404	P	427	-1.05973	0.2084	case
Q8NFT2	ENST00000287908	76	V	490	0.909132	0.8691	case
Q8NFU0	ENST00000372207	15	G	473	-0.592419	0.3597	case
Q8NG66	ENST00000383366	107	I	645	-0.516221	0.4008	case
Q8NHM5	ENST00000377071	167	R	1336	-2.0301	0.0204	case
Q8TAQ2	ENST00000267064	635	C	1214	-2.88072	0.0005999	case
Q8TAQ2	ENST00000267064	896	M	1214	-1.32838	0.1407	case
Q8TAV4	ENST00000379631	195	R	291	-0.936229	0.254	case
Q8TCX5	ENST00000289013	495	R	670	-0.166585	0.5636	case
Q8TD20	ENST00000275230	270	R	617	1.63254	0.9564	case
Q8TD57	ENST00000261383	1464	M	4116	0.464238	0.7634	case
Q8TD57	ENST00000261383	1525	C	4116	0.60489	0.7985	case
Q8TDI0	ENST00000262450	913	K	1954	-1.749	0.0465	case
Q8TDN1	ENST00000308251	365	R	519	-0.584771	0.3535	case
Q8TDQ7	ENST00000295448	233	P	276	-1.01582	0.2339	case
Q8TE56	ENST00000268070	534	S	1095	-0.197074	0.5374	case
Q8TE73	ENST00000265104	1513	S	4624	0.59863	0.8288	case
Q8TE73	ENST00000265104	1711	R	4624	-1.69854	0.05509	case
Q8TE73	ENST00000265104	3598	S	4624	0.708369	0.8268	case
Q8TEB1	ENST00000446197	184	G	546	-0.19385	0.5682	case
Q8TF46	ENST00000319212	63	W	1054	-0.272727	0.5181	case
Q8TF65	ENST00000370759	143	R	315	0.635664	0.83	case
Q8WTT2	ENST00000371361	614	R	800	-1.21708	0.1503	case
Q8WWH5	ENST00000298746	138	M	349	-1.55456	0.07719	case
Q8WWQ2	ENST00000370552	335	H	592	0.0701754	0.6165	case
Q8WXI4	ENST00000371316	339	R	607	2.03028	0.9815	case
Q8WXR4	ENST00000408978	333	P	1341	1.02468	0.8947	case
Q8WXR4	ENST00000408978	571	D	1341	0.968645	0.8884	case
Q8WXX0	ENST00000312428	2444	R	4024	-0.0990724	0.5612	case
Q8WXX0	ENST00000312428	3125	D	4024	0.249529	0.7372	case
Q8WYA0	ENST00000242591	277	V	676	1.45264	0.9472	case
Q92485	ENST00000373894	168	A	455	1.82084	0.9695	case
Q92508	ENST00000301015	2270	I	2521	0.201317	0.6543	case
Q92560	ENST00000460680	229	N	729	-2.90806	0.0003	case
Q92569	ENST00000262741	306	R	461	-1.83038	0.0363	case
Q92614	ENST00000527372	633	E	2054	-1.15701	0.1817	case
Q92698	ENST00000371975	337	S	747	-0.124633	0.5784	case
Q92698	ENST00000371975	515	K	747	-1.20334	0.1511	case
Q92901	ENST00000268661	259	P	407	0.564049	0.7798	case
Q92995	ENST00000263966	507	A	863	-0.289723	0.4926	case
Q93075	ENST00000287652	714	R	761	-0.465764	0.41	case
Q969S2	ENST00000284503	28	S	332	0.872351	0.8674	case
Q96A09	ENST00000289166	369	I	425	-0.97027	0.2149	case
Q96A28	ENST00000368093	78	T	289	1.52026	0.9518	case
Q96A70	ENST00000294517	360	A	460	0.605539	0.7865	case
Q96BJ3	ENST00000340020	215	D	306	1.57458	0.9566	case
Q96BX8	ENST00000357066	71	R	217	1.77152	0.9674	case
Q96C10	ENST00000251642	32	R	678	0.507507	0.7575	case
Q96G46	ENST00000309061	372	D	650	-0.137847	0.5723	case
Q96IW2	ENST00000543264	208	T	340	1.78633	0.968	case
Q96JB6	ENST00000260702	655	R	756	-1.2666	0.131	case
Q96JL9	ENST00000292530	356	P	665	-0.275292	0.4788	case
Q96KN4	ENST00000295092	148	V	292	-3.47334	0.0002	case
Q96KN4	ENST00000295092	162	R	292	-0.394147	0.439	case
Q96L12	ENST00000269881	119	Q	384	0.152623	0.6579	case
Q96LU5	ENST00000278200	111	G	166	0.121275	0.6775	case
Q96MS0	ENST00000397801	504	G	1386	-0.709293	0.3175	case
Q96NL0	ENST00000338056	119	R	473	-0.380139	0.4682	case
Q96NN9	ENST00000399167	421	D	605	-1.85814	0.0314	case
Q96PP9	ENST00000355754	77	R	640	1.07407	0.8998	case
Q96PQ6	ENST00000247956	473	R	595	-1.0133	0.2091	case
Q96S55	ENST00000380773	349	T	665	-0.678345	0.3393	case
Q96S94	ENST00000400809	56	D	520	-1.09207	0.1762	case
Q96S94	ENST00000400809	250	R	520	-0.36422	0.4523	case
Q96S96	ENST00000256404	87	G	227	-1.523	0.08519	case
Q96SZ4	ENST00000252463	484	A	725	-0.53945	0.3739	case
Q96T60	ENST00000322344	513	R	521	-1.6003	0.06689	case
Q99487	ENST00000374282	169	R	392	-1.10118	0.1735	case
Q99569	ENST00000389759	704	G	1192	0.172426	0.6582	case
Q99633	ENST00000378572	285	M	342	-1.68976	0.05729	case
Q99633	ENST00000378572	307	N	342	-1.77309	0.0456	case
Q99726	ENST00000233535	233	R	388	-1.95057	0.027	case
Q99729	ENST00000358344	75	G	332	-1.45287	0.09879	case
Q99758	ENST00000301732	217	A	1704	-0.71763	0.3077	case
Q99758	ENST00000301732	770	P	1704	0.0396575	0.6305	case
Q9BQ39	ENST00000373585	269	R	737	-2.30528	0.007899	case
Q9BQ39	ENST00000373585	543	D	737	-1.20221	0.2373	case
Q9BQ52	ENST00000338034	398	P	826	-0.504239	0.416	case
Q9BQ90	ENST00000326974	97	D	382	-2.31173	0.009099	case
Q9BQI3	ENST00000199389	217	V	630	-0.79668	0.2882	case
Q9BQI9	ENST00000337508	262	R	281	1.06255	0.8918	case
Q9BT40	ENST00000421807	133	N	448	0.536152	0.7764	case
Q9BV44	ENST00000345094	194	K	507	2.23153	0.9865	case
Q9BV44	ENST00000345094	432	R	507	-0.590556	0.3519	case
Q9BVQ7	ENST00000305560	205	L	753	-1.72435	0.0452	case
Q9BW27	ENST00000245544	251	L	656	-0.32618	0.5987	case
Q9BW60	ENST00000372458	50	M	279	-0.833557	0.2634	case
Q9BX10	ENST00000307126	204	A	602	-1.58824	0.06569	case
Q9BXC9	ENST00000245157	518	F	721	1.03588	0.8914	case
Q9BXI9	ENST00000337843	147	S	278	-1.5468	0.07519	case
Q9BXI9	ENST00000337843	151	K	278	-0.168294	0.5213	case
Q9BXP2	ENST00000354161	148	G	914	-0.538495	0.403	case
Q9BY67	ENST00000452722	127	Y	442	-0.777474	0.3316	case
Q9BY67	ENST00000452722	307	D	442	-1.51503	0.09409	case
Q9BYT1	ENST00000370351	208	E	436	0.694234	0.8272	case
Q9BYT9	ENST00000256737	352	P	981	0.0949949	0.67	case
Q9BYV7	ENST00000357685	552	D	579	0.423838	0.7601	case
Q9C035	ENST00000380034	332	R	493	-0.0235188	0.6094	case
Q9C0D6	ENST00000511601	297	L	1143	-1.42259	0.106	case
Q9C0F3	ENST00000314011	177	R	470	-1.01361	0.2192	case
Q9C0G6	ENST00000389394	2100	V	4158	0.197362	0.6885	case
Q9C0G6	ENST00000389394	4010	N	4158	-1.08892	0.2029	case
Q9C0K7	ENST00000194530	279	Q	418	0.10151	0.6703	case
Q9GZV4	ENST00000295822	71	D	153	-0.940426	0.2675	case
Q9GZZ6	ENST00000250699	336	A	450	0.757143	0.8543	case
Q9H0K4	ENST00000221538	487	R	717	-1.16733	0.1521	case
Q9H0M5	ENST00000254321	457	S	742	1.15786	0.9159	case
Q9H116	ENST00000338121	579	A	711	-0.758118	0.3194	case
Q9H267	ENST00000333371	128	E	617	1.25026	0.9258	case
Q9H2B2	ENST00000255224	185	E	425	-0.677293	0.3572	case
Q9H2D1	ENST00000297578	149	M	315	0.281559	0.6842	case
Q9H2K2	ENST00000371627	760	L	1166	-2.03652	0.0207	case
Q9H2U1	ENST00000496811	272	V	1008	-1.79616	0.0393	case
Q9H3N8	ENST00000256906	313	A	390	0.525862	0.7936	case
Q9H3Y6	ENST00000217188	315	G	488	-0.138112	0.5611	case
Q9H4M9	ENST00000320631	289	A	534	-1.56997	0.06939	case
Q9H4Q4	ENST00000253008	147	R	367	-0.836692	0.2593	case
Q9H6A0	ENST00000357640	145	G	471	1.27541	0.9241	case
Q9H9T3	ENST00000256398	389	A	547	0.0308858	0.6534	case
Q9H9T3	ENST00000256398	473	R	547	-1.53224	0.07229	case
Q9HB15	ENST00000327876	292	Y	430	-1.29637	0.1314	case
Q9HCG7	ENST00000378103	492	T	927	-1.05432	0.1882	case
Q9HCH3	ENST00000244751	355	Q	593	-0.387312	0.5711	case
Q9HCH3	ENST00000244751	507	R	593	-1.26095	0.1317	case
Q9HCR9	ENST00000286063	431	I	933	0.278017	0.7329	case
Q9HCS5	ENST00000261486	252	F	686	2.53528	0.992	case
Q9HCZ1	ENST00000347606	504	C	680	1.04192	0.9008	case
Q9HD26	ENST00000368498	348	K	462	-0.58074	0.4179	case
Q9NP91	ENST00000358525	483	V	592	1.19917	0.9104	case
Q9NPF8	ENST00000330889	59	S	381	-1.22546	0.1447	case
Q9NQI0	ENST00000505374	450	R	724	-0.678726	0.3303	case
Q9NQT6	ENST00000265825	69	V	498	-1.20313	0.1681	case
Q9NR63	ENST00000001146	142	R	512	-2.24974	0.008399	case
Q9NRA0	ENST00000245222	396	R	654	0.212703	0.6698	case
Q9NRD0	ENST00000393674	134	K	319	-0.302521	0.5528	case
Q9NS39	ENST00000381312	447	T	739	-0.582051	0.3802	case
Q9NS40	ENST00000332142	558	I	1196	-1.58199	0.07409	case
Q9NSD5	ENST00000343164	363	P	602	0.42381	0.7272	case
Q9NSV4	ENST00000400324	1048	R	1193	0.272204	0.7189	case
Q9NT62	ENST00000283290	123	V	314	-0.801976	0.2881	case
Q9NVN3	ENST00000392839	338	N	520	0.363496	0.7222	case
Q9NVX2	ENST00000442241	240	R	485	-1.3275	0.1205	case
Q9NY28	ENST00000252318	406	R	637	-1.03768	0.1862	case
Q9NY46	ENST00000283254	875	I	2000	-0.648054	0.3912	case
Q9NY46	ENST00000283254	1621	R	2000	-1.05543	0.1833	case
Q9NY64	ENST00000373371	280	E	477	0.239443	0.6932	case
Q9NYC9	ENST00000262442	1021	R	4486	-0.456725	0.4135	case
Q9NYC9	ENST00000262442	1611	D	4486	0.510033	0.7632	case
Q9NYU1	ENST00000376747	151	E	1516	-1.27557	0.1968	case
Q9NYU1	ENST00000376747	1507	Q	1516	0.0590674	0.7573	case
Q9NZC9	ENST00000357276	748	K	954	-1.65176	0.06219	case
Q9NZL3	ENST00000336976	430	C	707	1.6439	0.9612	case
Q9NZQ0	ENST00000264711	22	M	273	2.0301	0.9808	case
Q9NZQ8	ENST00000155858	820	V	1165	0.352967	0.7298	case
Q9NZW5	ENST00000222644	457	A	540	-1.55859	0.07719	case
Q9P0X4	ENST00000402142	407	R	2223	-1.88382	0.0303	case
Q9P0X4	ENST00000402142	723	A	2223	-0.367701	0.4738	case
Q9P265	ENST00000301180	861	V	1576	-0.81323	0.2674	case
Q9P273	ENST00000511685	1197	I	2699	-0.876009	0.237	case
Q9P273	ENST00000511685	1997	G	2699	-0.145698	0.5643	case
Q9P2D7	ENST00000420323	768	T	4265	-0.718178	0.3357	case
Q9P2D7	ENST00000420323	939	R	4265	0.832036	0.8482	case
Q9P2D7	ENST00000420323	1604	V	4265	-1.70563	0.05179	case
Q9P2H3	ENST00000326448	318	M	777	-0.73074	0.3139	case
Q9P2S2	ENST00000265459	636	R	1712	1.70929	0.9649	case
Q9UBG7	ENST00000343694	151	G	517	-0.00303375	0.5949	case
Q9UBG7	ENST00000343694	258	A	517	-0.843333	0.337	case
Q9UBJ2	ENST00000308666	558	R	740	-0.686638	0.3264	case
Q9UBY0	ENST00000233969	117	V	812	-0.535349	0.3997	case
Q9UEW8	ENST00000355999	98	K	545	-0.362319	0.5213	case
Q9UF11	ENST00000354190	64	D	243	0.441978	0.7505	case
Q9UFH2	ENST00000389840	261	K	4462	1.24288	0.9294	case
Q9UFH2	ENST00000389840	3186	A	4462	1.0528	0.8896	case
Q9UFH2	ENST00000389840	4438	W	4462	0.949145	0.8723	case
Q9UIV8	ENST00000344731	239	N	391	-0.131284	0.5769	case
Q9UIW2	ENST00000393409	251	R	1896	-0.138919	0.5416	case
Q9UIW2	ENST00000393409	809	C	1896	-0.790106	0.2838	case
Q9UIW2	ENST00000393409	1185	R	1896	-0.21666	0.5134	case
Q9UJA3	ENST00000378896	87	S	840	1.30958	0.9285	case
Q9UJK0	ENST00000007390	214	V	312	0.5695	0.7898	case
Q9UK17	ENST00000315987	244	R	655	-2.77066	0.0012	case
Q9UK17	ENST00000315987	297	I	655	-1.22636	0.1593	case
Q9UKZ9	ENST00000295992	157	L	415	1.96612	0.9788	case
Q9UL58	ENST00000278319	473	R	517	1.60402	0.956	case
Q9ULH4	ENST00000338305	255	R	789	0.482993	0.7764	case
Q9ULI0	ENST00000238789	615	A	1458	-1.90664	0.028	case
Q9ULJ7	ENST00000504087	889	Q	1429	-0.0226629	0.5843	case
Q9ULK0	ENST00000327946	446	E	1009	-1.01524	0.2366	case
Q9ULT0	ENST00000319190	207	A	858	1.44644	0.9398	case
Q9ULT0	ENST00000319190	312	M	858	-0.11348	0.6334	case
Q9ULT0	ENST00000319190	821	E	858	0.150127	0.6652	case
Q9ULV0	ENST00000285039	82	E	1848	-0.600291	0.3912	case
Q9ULV0	ENST00000285039	856	R	1848	0.384408	0.7266	case
Q9ULW2	ENST00000229030	128	W	581	-0.609949	0.4069	case
Q9UMX6	ENST00000230361	116	N	200	0.0650826	0.6552	case
Q9UPE1	ENST00000370101	441	G	567	-1.77219	0.0411	case
Q9UPR6	ENST00000262961	626	D	939	-1.34744	0.115	case
Q9UPT5	ENST00000335146	413	I	735	0.949704	0.8663	case
Q9UQ10	ENST00000221403	332	D	334	-0.740047	0.3269	case
Q9UQB3	ENST00000304623	1008	A	1225	-0.383847	0.4529	case
Q9Y2D0	ENST00000318636	70	R	317	-0.824386	0.2833	case
Q9Y2E4	ENST00000280886	1247	T	1556	-0.528252	0.399	case
Q9Y2K9	ENST00000273666	933	V	1186	1.97693	0.978	case
Q9Y2K9	ENST00000273666	1043	V	1186	-1.29853	0.1273	case
Q9Y2P8	ENST00000381750	176	V	373	1.08776	0.9029	case
Q9Y2T2	ENST00000355264	391	R	418	-1.69794	0.05239	case
Q9Y385	ENST00000435041	56	G	318	-0.834892	0.2939	case
Q9Y397	ENST00000357166	148	R	364	-2.41048	0.005499	case
Q9Y446	ENST00000331563	655	R	797	1.3815	0.9363	case
Q9Y4A5	ENST00000359863	1104	E	3859	-1.91549	0.0258	case
Q9Y4A5	ENST00000359863	1113	V	3859	-1.73885	0.0497	case
Q9Y4A5	ENST00000359863	1545	A	3859	-2.90191	0.0002	case
Q9Y4A5	ENST00000359863	1866	W	3859	-1.91104	0.0289	case
Q9Y4A5	ENST00000359863	2566	A	3859	-2.06392	0.0139	case
Q9Y4A5	ENST00000359863	3366	H	3859	-1.60931	0.07499	case
Q9Y4A5	ENST00000359863	3757	R	3859	-2.71141	0.0018	case
Q9Y4G6	ENST00000561311	759	A	2542	-1.14345	0.1646	case
Q9Y4I1	ENST00000399231	879	R	1855	-0.54726	0.3843	case
Q9Y4P3	ENST00000305632	252	D	447	0.489253	0.7573	case
Q9Y573	ENST00000396478	303	R	584	-1.47431	0.09079	case
Q9Y5F0	ENST00000341948	309	D	798	2.01289	0.979	case
Q9Y5F6	ENST00000252087	88	Q	944	0.452794	0.7503	case
Q9Y5G6	ENST00000518325	193	E	932	-0.85691	0.254	case
Q9Y5G7	ENST00000517434	599	G	932	-0.0865731	0.5669	case
Q9Y5G9	ENST00000571252	346	Y	962	0.0212014	0.6385	case
Q9Y5H1	ENST00000394576	477	H	932	-1.45126	0.09689	case
Q9Y5H2	ENST00000398587	461	Y	935	-1.13482	0.1868	case
Q9Y5H3	ENST00000398610	650	V	936	-0.833771	0.2629	case
Q9Y5I3	ENST00000504120	467	N	950	-1.13567	0.1751	case
Q9Y5L3	ENST00000355097	155	R	495	0.112379	0.6479	case
Q9Y5R2	ENST00000246186	455	T	645	0.00900901	0.6387	case
Q9Y5X5	ENST00000308744	309	R	522	0.0083022	0.6131	case
Q9Y5Y9	ENST00000449082	1268	R	1956	0.677381	0.8135	case
Q9Y5Y9	ENST00000449082	1490	M	1956	-1.06027	0.1799	case
Q9Y615	ENST00000333999	136	R	435	-0.500185	0.3983	case
Q9Y625	ENST00000377047	128	Y	555	-0.130519	0.5753	case
Q9Y644	ENST00000310496	240	V	331	0.544383	0.7701	case
Q9Y6I4	ENST00000380324	298	S	520	1.08904	0.9063	case
Q9Y6X6	ENST00000356711	796	N	1858	-1.30513	0.1272	case
A0JNW5	ENST00000279907	238	L	1464	-0.529441	0.421	case
A0PK11	ENST00000511148	160	K	232	-0.854705	0.2822	case
A1A5C7	ENST00000406686	565	T	686	-2.00868	0.0217	case
A1L162	ENST00000409885	72	E	156	-0.815818	0.3147	case
A1L4L8	ENST00000311450	80	C	177	-1.08626	0.2281	case
A1L4L8	ENST00000311450	150	C	177	-1.40285	0.1029	case
A1X283	ENST00000311601	180	D	911	-0.909579	0.257	case
A2RRP1	ENST00000281513	664	E	2371	0.909148	0.8902	case
A2RRP1	ENST00000281513	1349	S	2371	0.237687	0.693	case
A4D0V7	ENST00000310396	669	R	1026	-1.26809	0.1393	case
A4D2P6	ENST00000457091	1097	R	1211	-1.58902	0.07279	case
A5YKK6	ENST00000317147	623	R	2376	-1.5143	0.08419	case
A5YKK6	ENST00000317147	900	R	2376	-2.08475	0.0117	case
A5YKK6	ENST00000317147	2323	L	2376	-1.92021	0.0249	case
A6BM72	ENST00000409699	636	S	1044	-0.887018	0.2648	case
A6NC57	ENST00000587848	670	R	917	-0.442268	0.4308	case
A6NDL8	ENST00000548615	95	C	312	1.27879	0.9216	case
A6NE52	ENST00000323662	700	T	1622	-1.39243	0.1138	case
A6NES4	ENST00000389758	960	S	1674	-0.289996	0.4751	case
A6NHR9	ENST00000320876	1336	R	2005	-1.264	0.1599	case
A6NIV6	ENST00000340806	271	K	560	0.142552	0.6621	case
A6NKF2	ENST00000378909	386	R	412	0.956108	0.8687	case
A6NM03	ENST00000338569	249	G	316	1.39328	0.9388	case
A6NMD0	ENST00000340134	193	V	228	-0.704545	0.3474	case
A6NNB3	ENST00000382614	90	A	132	0.905303	0.8642	case
A8K7I4	ENST00000234701	74	F	914	1.12277	0.9048	case
A8MWY0	ENST00000450689	940	V	1029	-1.24872	0.1542	case
B5MCY1	ENST00000405799	319	V	1934	-1.28412	0.1393	case
B5MCY1	ENST00000405799	1427	V	1934	-1.08344	0.1993	case
C9JQI7	ENST00000455884	450	G	657	0.00702165	0.6503	case
D6RGH6	ENST00000513312	78	D	385	-0.291588	0.5599	case
O00339	ENST00000520016	677	F	956	-1.06973	0.1974	case
O00401	ENST00000223023	254	V	505	-2.20628	0.007699	case
O00472	ENST00000237853	129	D	640	-1.0963	0.1832	case
O00763	ENST00000338432	1986	M	2458	-0.313379	0.4795	case
O14529	ENST00000261726	590	E	1486	-1.84917	0.0329	case
O14529	ENST00000261726	1458	R	1486	-1.16036	0.1636	case
O14639	ENST00000277895	227	A	778	-1.39835	0.1089	case
O14669	ENST00000246794	8	L	202	-1.31054	0.1431	case
O14681	ENST00000278903	108	P	340	-1.57242	0.07629	case
O14776	ENST00000296702	787	D	1098	1.0407	0.8959	case
O15015	ENST00000300850	488	R	1832	-1.35451	0.1099	case
O15015	ENST00000300850	1750	H	1832	-0.303452	0.4579	case
O15034	ENST00000261655	505	R	1052	-1.34042	0.1112	case
O15078	ENST00000552810	1248	A	2479	1.81468	0.9692	case
O15120	ENST00000371696	93	V	278	-0.0369691	0.5612	case
O15127	ENST00000268099	101	R	329	0.181788	0.6526	case
O43301	ENST00000369209	426	R	675	-0.891173	0.2565	case
O43427	ENST00000338369	293	L	364	-0.380807	0.4486	case
O43491	ENST00000337057	670	R	1005	-1.53682	0.07589	case
O43505	ENST00000311181	101	A	415	-2.31496	0.007299	case
O43759	ENST00000328933	152	A	233	-0.548036	0.3756	case
O43909	ENST00000220562	907	R	919	-1.39653	0.1179	case
O43915	ENST00000297904	177	E	354	-1.64173	0.07089	case
O43916	ENST00000308064	137	N	411	0.435872	0.7666	case
O60238	ENST00000380629	146	S	219	-0.589548	0.4189	case
O60241	ENST00000373658	707	D	1585	-2.18861	0.0117	case
O60293	ENST00000378743	1715	R	1989	-0.847478	0.2725	case
O60294	ENST00000305641	123	A	686	0.00759417	0.5831	case
O60294	ENST00000305641	673	H	686	-1.02094	0.2051	case
O60303	ENST00000261588	58	V	1618	0.046146	0.6458	case
O60307	ENST00000262811	123	D	1309	-1.78053	0.0418	case
O60336	ENST00000456763	392	V	1514	-2.01735	0.0208	case
O60336	ENST00000456763	400	E	1514	0.20202	0.7073	case
O60343	ENST00000377636	473	P	1298	-0.631427	0.3784	case
O60412	ENST00000248072	30	L	319	2.50747	0.9924	case
O60437	ENST00000345988	695	P	1756	0.937684	0.8629	case
O60477	ENST00000265922	607	R	761	-1.33393	0.1328	case
O60494	ENST00000377833	858	F	3623	0.730053	0.8328	case
O60504	ENST00000240123	393	A	671	1.45668	0.9433	case
O60522	ENST00000316081	1419	S	2096	0.159982	0.674	case
O60656	ENST00000354728	374	G	530	-0.0893148	0.5676	case
O60890	ENST00000355520	13	L	802	-1.60755	0.06889	case
O75074	ENST00000253193	219	C	770	-1.31557	0.1158	case
O75094	ENST00000519560	568	K	1523	-1.2422	0.1633	case
O75095	ENST00000356575	1223	N	1541	-1.45408	0.09469	case
O75096	ENST00000378623	86	R	1905	-0.938776	0.2263	case
O75096	ENST00000378623	456	H	1905	-0.258065	0.5231	case
O75096	ENST00000378623	788	Y	1905	-1.73911	0.0465	case
O75096	ENST00000378623	860	R	1905	-1.91388	0.0273	case
O75145	ENST00000334186	246	R	1194	-1.76445	0.0432	case
O75146	ENST00000253083	443	T	1068	-0.247603	0.4903	case
O75150	ENST00000324685	71	D	1001	-1.59136	0.07119	case
O75161	ENST00000378156	1284	R	1426	-0.511791	0.3778	case
O75334	ENST00000549396	516	E	1257	-1.76813	0.0421	case
O75334	ENST00000549396	936	D	1257	-2.4023	0.0043	case
O75398	ENST00000382409	264	Q	565	-0.767965	0.3369	case
O75398	ENST00000382409	293	P	565	-0.529954	0.4951	case
O75417	ENST00000264233	2412	Y	2590	1.82435	0.9708	case
O75474	ENST00000371019	230	G	233	-0.391914	0.5636	case
O75845	ENST00000264027	251	G	299	-1.19809	0.1657	case
O75882	ENST00000262919	324	A	1429	-0.0675195	0.5725	case
O75962	ENST00000344204	250	L	3097	-2.04056	0.019	case
O75962	ENST00000344204	1080	N	3097	-2.81542	0.0005999	case
O75962	ENST00000344204	1124	L	3097	-0.242224	0.5331	case
O75962	ENST00000344204	1368	D	3097	-1.97723	0.0206	case
O75971	ENST00000316634	4	R	98	0.285649	0.7123	case
O76011	ENST00000394001	189	T	436	0.144182	0.6768	case
O76041	ENST00000377122	269	Y	1014	0.704369	0.8459	case
O76064	ENST00000373479	400	E	485	-1.39105	0.1427	case
O94874	ENST00000369278	687	H	794	1.2518	0.9241	case
O94952	ENST00000330622	509	M	628	-0.805289	0.2676	case
O94952	ENST00000330622	540	H	628	-2.63036	0.0019	case
O95006	ENST00000408955	205	V	317	-1.37635	0.1254	case
O95104	ENST00000286835	69	I	1147	-2.54386	0.0017	case
O95208	ENST00000314728	465	R	641	0.928571	0.8738	case
O95221	ENST00000278409	137	S	314	1.33574	0.9299	case
O95222	ENST00000332601	160	I	327	4.63085	1	case
O95238	ENST00000374037	194	R	335	-0.403086	0.4228	case
O95249	ENST00000225724	216	N	250	0.991573	0.8928	case
O95371	ENST00000304936	181	V	312	0.791891	0.8414	case
O95674	ENST00000460006	92	M	445	-0.320635	0.5155	case
O95674	ENST00000460006	222	M	445	-1.72657	0.0491	case
O95696	ENST00000216267	230	V	1058	-1.13229	0.1795	case
O95800	ENST00000394705	28	S	540	-0.262793	0.5412	case
O95817	ENST00000369085	29	K	575	-1.21746	0.156	case
O95819	ENST00000347699	173	G	1239	-2.75565	0.0005	case
O95819	ENST00000347699	210	Y	1239	-2.10298	0.013	case
O95819	ENST00000347699	962	I	1239	-0.972292	0.2798	case
O95870	ENST00000395952	121	N	558	-1.19622	0.1446	case
O95931	ENST00000216133	224	D	251	-1.33555	0.1231	case
O96005	ENST00000337392	577	V	669	-2.2477	0.009199	case
P00746	ENST00000327726	179	C	253	-0.135981	0.5189	case
P01282	ENST00000367244	17	S	170	1.34899	0.9388	case
P02489	ENST00000291554	166	K	173	0.00648415	0.6762	case
P02751	ENST00000354785	1142	G	2477	-0.978626	0.2474	case
P04198	ENST00000281043	383	R	464	-2.89741	0.0002	case
P06127	ENST00000347785	320	Q	495	-0.948869	0.2439	case
P07498	ENST00000304954	104	P	182	-1.04235	0.2478	case
P07602	ENST00000394936	213	R	524	0.546729	0.7871	case
P07602	ENST00000394936	451	C	524	-0.724631	0.3319	case
P07942	ENST00000222399	1047	C	1786	-0.31593	0.4759	case
P08F94	ENST00000371117	1400	S	4074	-0.66328	0.4309	case
P09086	ENST00000526816	198	S	479	-1.72972	0.0482	case
P09629	ENST00000239165	171	A	217	-1.38035	0.09929	case
P0CG23	ENST00000457543	594	E	659	-2.98709	0.0002	case
P0DJG4	ENST00000512175	329	K	465	-0.573474	0.4719	case
P10586	ENST00000359947	1380	R	1907	-2.64041	0.0009999	case
P10586	ENST00000359947	1550	A	1907	-2.94875	0.0003	case
P11047	ENST00000258341	156	R	1609	-1.95717	0.0247	case
P14060	ENST00000369413	77	S	373	-0.037674	0.5934	case
P14316	ENST00000393593	110	R	349	-2.31602	0.006699	case
P15924	ENST00000379802	600	F	2871	-1.08317	0.2037	case
P16233	ENST00000369221	155	A	465	0.0418296	0.6166	case
P16234	ENST00000257290	355	T	1089	-1.53294	0.09439	case
P17152	ENST00000317635	178	A	192	-1.83038	0.042	case
P17480	ENST00000302904	210	E	764	-1.11272	0.188	case
P17535	ENST00000252818	134	Q	347	-0.850806	0.2632	case
P19532	ENST00000315869	113	R	575	-2.19377	0.0102	case
P19532	ENST00000315869	187	T	575	-2.65101	0.0015	case
P20290	ENST00000380591	131	T	206	-0.70715	0.3409	case
P20849	ENST00000357250	525	R	921	1.1312	0.9247	case
P21333	ENST00000369850	285	R	2647	-2.14488	0.0128	case
P21333	ENST00000369850	1156	P	2647	-1.03769	0.2239	case
P21333	ENST00000369850	2353	F	2647	0.649744	0.8183	case
P21359	ENST00000358273	1356	E	2839	-0.956329	0.2822	case
P22003	ENST00000370830	204	R	454	0.72679	0.826	case
P23416	ENST00000218075	296	T	452	-2.38835	0.0038	case
P23942	ENST00000230381	13	R	346	0.340362	0.7019	case
P25490	ENST00000262238	315	K	414	-2.10435	0.0142	case
P26045	ENST00000374541	753	K	913	-0.97777	0.211	case
P28749	ENST00000373664	295	F	1068	0.723377	0.8329	case
P29536	ENST00000367288	583	R	600	-1.05534	0.206	case
P29590	ENST00000268058	342	D	882	-1.25413	0.1629	case
P29590	ENST00000268058	617	I	882	1.63505	0.958	case
P30305	ENST00000245960	379	D	580	-0.0248447	0.6103	case
P31275	ENST00000243103	18	I	282	0.05919	0.759	case
P32242	ENST00000282549	46	T	354	-1.36652	0.1173	case
P35326	ENST00000392653	54	Y	72	1.91283	0.9779	case
P35711	ENST00000451604	571	R	763	-2.33547	0.006099	case
P35711	ENST00000451604	596	A	763	-1.31719	0.1301	case
P35716	ENST00000322002	50	K	441	-2.90468	0.0003	case
P35716	ENST00000322002	51	R	441	-2.52097	0.0019	case
P35716	ENST00000322002	120	P	441	-2.67657	0.0007999	case
P40199	ENST00000199764	157	V	344	0.0399267	0.604	case
P40222	ENST00000373609	237	A	546	-1.27252	0.1338	case
P40238	ENST00000372470	58	A	635	-0.911359	0.2563	case
P40238	ENST00000372470	168	E	635	-1.1333	0.1574	case
P40238	ENST00000372470	304	Q	635	-0.369757	0.4945	case
P40424	ENST00000420696	235	R	430	-2.95919	0.0003	case
P40424	ENST00000420696	260	Y	430	-1.62429	0.07589	case
P40426	ENST00000373489	288	N	434	-2.06963	0.0155	case
P41440	ENST00000311124	373	R	591	-1.27502	0.1326	case
P46100	ENST00000373344	229	L	2492	-1.20384	0.1564	case
P46100	ENST00000373344	1504	R	2492	-2.70263	0.0014	case
P48380	ENST00000382004	459	I	749	-2.87658	0.0003	case
P48431	ENST00000325404	75	L	317	-3.6468	9.999e-05	case
P48431	ENST00000325404	113	R	317	-3.15179	0.0002	case
P48436	ENST00000245479	160	R	509	-1.80172	0.0396	case
P50222	ENST00000262041	39	P	304	0.339472	0.7878	case
P50548	ENST00000222329	89	Y	548	-2.28751	0.007899	case
P50748	ENST00000333479	121	T	2209	0.380716	0.759	case
P51784	ENST00000218348	643	V	963	-2.95314	0.0003	case
P52429	ENST00000284061	480	V	567	-0.814069	0.27	case
P52732	ENST00000260731	445	N	1056	-0.824252	0.3146	case
P52945	ENST00000381033	189	H	283	-0.788307	0.2885	case
P54821	ENST00000239461	244	V	245	-0.168664	0.6692	case
P55081	ENST00000267812	272	D	439	-0.00464846	0.6451	case
P55199	ENST00000262809	218	R	621	-1.66913	0.05429	case
P55317	ENST00000250448	191	L	472	-1.13254	0.1648	case
P57740	ENST00000229179	669	R	925	-0.410833	0.4428	case
P58173	ENST00000244623	223	R	313	-0.310242	0.4896	case
P58181	ENST00000360759	186	E	314	0.111421	0.6581	case
P59025	ENST00000312295	112	M	263	0.851274	0.8457	case
P59044	ENST00000312165	284	L	892	-2.89572	0.0007999	case
P78423	ENST00000006053	347	A	397	-0.531141	0.4207	case
P81408	ENST00000361361	248	P	668	-0.892931	0.2832	case
P83436	ENST00000307149	766	R	770	-0.753805	0.2947	case
P98153	ENST00000263196	369	H	550	-1.27835	0.1315	case
Q00973	ENST00000341156	391	G	533	-2.04634	0.0183	case
Q01664	ENST00000204517	315	D	338	-1.48875	0.1109	case
Q01973	ENST00000371079	282	C	937	-0.225286	0.5146	case
Q03701	ENST00000234170	753	M	1054	-0.972329	0.2808	case
Q03933	ENST00000368455	4	S	536	-1.35418	0.1198	case
Q04721	ENST00000256646	695	A	2471	-1.04861	0.1963	case
Q04721	ENST00000256646	2001	A	2471	-1.31981	0.1221	case
Q06190	ENST00000264977	897	Y	1150	-0.315498	0.5	case
Q06418	ENST00000263798	359	K	890	-1.33452	0.1177	case
Q06787	ENST00000370475	126	F	632	-1.20695	0.167	case
Q07157	ENST00000346128	470	V	1748	-0.847906	0.2762	case
Q07507	ENST00000367817	82	Q	201	-0.0449335	0.6046	case
Q08378	ENST00000204726	467	S	1498	-0.152269	0.5482	case
Q08380	ENST00000262776	294	E	585	-0.701804	0.3459	case
Q08380	ENST00000262776	527	E	585	0.120251	0.6457	case
Q08AE8	ENST00000409402	702	C	756	-1.4914	0.08699	case
Q09428	ENST00000389817	1560	D	1581	-0.376372	0.4917	case
Q09472	ENST00000263253	1255	H	2414	-0.866547	0.2803	case
Q09472	ENST00000263253	1286	N	2414	-0.772826	0.3357	case
Q09472	ENST00000263253	1467	Y	2414	-0.804228	0.301	case
Q09472	ENST00000263253	1595	F	2414	-1.71201	0.05109	case
Q09472	ENST00000263253	1824	Q	2414	-1.71953	0.05099	case
Q0VAA2	ENST00000393774	382	G	488	-0.647944	0.3389	case
Q0VDG4	ENST00000272732	190	L	424	1.55059	0.9514	case
Q12768	ENST00000318410	167	V	1159	-1.13775	0.1682	case
Q12768	ENST00000318410	753	R	1159	-1.0766	0.1921	case
Q12836	ENST00000366570	485	M	540	-1.27701	0.1357	case
Q12929	ENST00000281172	197	D	822	-0.891864	0.2469	case
Q12934	ENST00000377873	188	S	665	0.185244	0.6951	case
Q12934	ENST00000377873	275	R	665	0.171114	0.6656	case
Q12979	ENST00000302538	610	T	859	-0.938345	0.2422	case
Q13112	ENST00000314103	282	P	559	1.02682	0.8952	case
Q13123	ENST00000417647	160	T	557	-0.772634	0.371	case
Q13123	ENST00000417647	280	S	557	-1.35519	0.1308	case
Q13287	ENST00000243346	267	M	307	1.8128	0.9697	case
Q13291	ENST00000302035	137	L	335	-1.82594	0.0368	case
Q13395	ENST00000040877	291	A	1621	-0.56084	0.3575	case
Q13516	ENST00000333337	117	E	323	-3.30691	9.999e-05	case
Q13522	ENST00000257905	54	R	171	-1.20412	0.1613	case
Q13576	ENST00000274364	234	V	1575	0.119507	0.6442	case
Q13576	ENST00000274364	714	R	1575	-0.596908	0.3584	case
Q13586	ENST00000300737	273	R	685	-0.874797	0.2679	case
Q13635	ENST00000331920	372	M	1447	-0.419263	0.4294	case
Q13753	ENST00000264144	155	C	1193	-0.868645	0.2424	case
Q13972	ENST00000419573	1267	I	1273	-2.07733	0.0147	case
Q14094	ENST00000237654	181	L	377	1.43928	0.944	case
Q14106	ENST00000327492	57	C	344	-1.25459	0.1402	case
Q14119	ENST00000581208	240	G	521	-1.85977	0.033	case
Q14134	ENST00000341846	259	T	588	0.149695	0.6706	case
Q14166	ENST00000216129	391	F	644	0.764388	0.8304	case
Q14166	ENST00000216129	510	K	644	-0.0214986	0.5715	case
Q14315	ENST00000325888	192	G	2725	-2.68469	0.0009999	case
Q14320	ENST00000393600	273	R	339	-2.30807	0.006099	case
Q14511	ENST00000379446	785	E	834	0.191871	0.6834	case
Q14532	ENST00000225899	242	R	448	0.367777	0.7247	case
Q14554	ENST00000316218	301	H	519	-0.516541	0.38	case
Q14554	ENST00000316218	357	Y	519	-1.71035	0.0486	case
Q14562	ENST00000262415	844	T	1220	-2.73921	0.0005	case
Q14669	ENST00000283943	1919	T	1992	-1.62632	0.06879	case
Q14669	ENST00000283943	1966	P	1992	-2.68534	0.0011	case
Q14674	ENST00000257934	351	T	2120	-0.249806	0.503	case
Q14674	ENST00000257934	1941	Q	2120	-0.805249	0.3039	case
Q14683	ENST00000322213	313	E	1233	-1.74467	0.0495	case
Q14683	ENST00000322213	699	R	1233	-2.45037	0.0024	case
Q14684	ENST00000340648	122	R	758	-1.92761	0.0282	case
Q14684	ENST00000340648	180	G	758	1.78883	0.9693	case
Q14714	ENST00000242729	114	R	243	-0.570292	0.3847	case
Q14766	ENST00000404816	1080	I	1721	1.92734	0.9747	case
Q14847	ENST00000318008	227	D	261	-3.00838	0.0004	case
Q14980	ENST00000393695	1473	R	2115	-0.447262	0.4332	case
Q14CZ8	ENST00000298251	169	S	416	-0.17165	0.5789	case
Q15003	ENST00000240423	317	P	741	-0.25796	0.5731	case
Q15047	ENST00000271640	88	A	1291	0.229665	0.7109	case
Q15047	ENST00000271640	808	F	1291	-2.20356	0.0101	case
Q15059	ENST00000303407	525	P	726	-0.577548	0.4683	case
Q15075	ENST00000322349	944	Q	1411	-0.237992	0.5489	case
Q15428	ENST00000221494	31	R	464	-2.79658	0.0008999	case
Q15811	ENST00000381318	1636	Q	1721	-0.350467	0.5024	case
Q16204	ENST00000263102	52	S	474	-1.31433	0.1235	case
Q16236	ENST00000397062	80	T	605	-1.42583	0.1297	case
Q16236	ENST00000397062	81	G	605	-1.68754	0.05999	case
Q16585	ENST00000381431	132	N	318	-1.43405	0.1107	case
Q16787	ENST00000313654	1169	R	3333	0.477524	0.76	case
Q16849	ENST00000295718	923	D	979	-0.960852	0.2193	case
Q2M1K9	ENST00000561648	181	R	1284	-1.95836	0.026	case
Q2NKX9	ENST00000306336	38	D	166	-0.407862	0.4266	case
Q2TAA8	ENST00000388833	363	R	658	0.82808	0.8464	case
Q2TAA8	ENST00000388833	524	G	658	0.210748	0.6922	case
Q2TAL5	ENST00000389313	407	Q	461	0.577582	0.797	case
Q2TB18	ENST00000264992	240	R	679	-0.262484	0.5082	case
Q2TBF2	ENST00000332082	18	R	565	-0.773835	0.2764	case
Q2TBF2	ENST00000332082	502	V	565	-0.0249666	0.6103	case
Q32NB8	ENST00000262764	281	T	556	-0.664668	0.3482	case
Q38SD2	ENST00000388948	740	L	2015	-1.36195	0.1078	case
Q3B7T1	ENST00000356792	802	L	1238	-0.666289	0.3839	case
Q3T906	ENST00000299314	616	T	1256	0.309283	0.7083	case
Q3ZCT8	ENST00000405109	192	E	623	1.34951	0.9361	case
Q460N3	ENST00000464300	494	F	678	-0.620538	0.383	case
Q494U1	ENST00000379410	151	E	611	0.897585	0.8689	case
Q49AR2	ENST00000325366	423	L	442	-0.412167	0.4296	case
Q4ADV7	ENST00000414202	702	R	1423	1.60802	0.9643	case
Q4G0N8	ENST00000305815	438	S	1177	1.35845	0.9258	case
Q4LE39	ENST00000264183	58	G	1312	-0.104966	0.6003	case
Q4VC12	ENST00000299432	378	Y	460	0.057222	0.6391	case
Q4VCS5	ENST00000371959	642	Q	1084	-2.25933	0.006799	case
Q4ZHG4	ENST00000297267	130	P	1894	0.117138	0.6598	case
Q4ZHG4	ENST00000297267	1686	V	1894	0.365103	0.7474	case
Q504Y0	ENST00000377369	150	L	691	0.572751	0.8052	case
Q504Y0	ENST00000377369	157	S	691	0.984076	0.8962	case
Q53F39	ENST00000588072	228	R	396	-1.18355	0.1699	case
Q53G44	ENST00000370751	33	H	452	1.06599	0.899	case
Q53G44	ENST00000370751	199	R	452	0.496335	0.7561	case
Q53HC9	ENST00000382125	290	T	387	-1.63843	0.05969	case
Q5BKU9	ENST00000374741	93	S	147	0.391759	0.7792	case
Q5FBB7	ENST00000263753	552	C	561	3.02216	0.9969	case
Q5GH76	ENST00000327381	395	S	650	-2.19027	0.011	case
Q5HYK7	ENST00000304527	740	D	790	-0.216732	0.5291	case
Q5IJ48	ENST00000373631	272	H	1285	-0.60856	0.3636	case
Q5JTD0	ENST00000372445	173	N	557	0.850228	0.8588	case
Q5JWF2	ENST00000371100	698	T	1037	-2.40302	0.0043	case
Q5JWF2	ENST00000371100	874	R	1037	-3.14018	0.0003	case
Q5JWF2	ENST00000371100	902	E	1037	-2.44607	0.0038	case
Q5JWR5	ENST00000349129	2451	E	2465	1.0888	0.9022	case
Q5K651	ENST00000379958	824	R	1589	-1.20475	0.1496	case
Q5K651	ENST00000379958	982	R	1589	-1.90893	0.0277	case
Q5QJ74	ENST00000422003	198	M	424	-0.454214	0.4351	case
Q5R3I4	ENST00000381031	274	I	469	0.47365	0.7502	case
Q5SXM2	ENST00000298532	742	R	1469	0.549963	0.7837	case
Q5SZK8	ENST00000280481	202	A	3169	-0.986695	0.2188	case
Q5T2N8	ENST00000378785	184	T	411	-0.291553	0.4828	case
Q5T3F8	ENST00000259746	44	V	832	-2.30593	0.007499	case
Q5T655	ENST00000369704	817	N	872	-0.0899321	0.6137	case
Q5T686	ENST00000370626	13	P	147	0.993494	0.8975	case
Q5T7P2	ENST00000335123	34	P	110	-1.15233	0.2676	case
Q5TAH2	ENST00000367714	922	G	1124	-0.590268	0.3907	case
Q5TB80	ENST00000403245	681	E	1403	0.685936	0.842	case
Q5TC79	ENST00000367701	44	R	503	-1.88688	0.0318	case
Q5TDH0	ENST00000480945	326	M	399	-2.36376	0.006099	case
Q5TG30	ENST00000373345	588	V	622	-0.0094086	0.6133	case
Q5TGI0	ENST00000389677	201	T	409	1.0004	0.8816	case
Q5TIE3	ENST00000375079	1193	A	1220	-0.935756	0.2232	case
Q5VTQ0	ENST00000512701	647	K	682	3.75531	0.9995	case
Q5VTR2	ENST00000389120	952	T	975	-2.17827	0.0114	case
Q5VTT5	ENST00000374434	216	E	1437	-1.22025	0.147	case
Q5VU65	ENST00000368559	780	L	1888	-0.175408	0.5458	case
Q5VV43	ENST00000378214	580	V	1072	0.492839	0.7701	case
Q5VWJ9	ENST00000374232	89	R	437	0.352994	0.7386	case
Q5VZ72	ENST00000543880	125	K	239	1.60914	0.9594	case
Q5VZL5	ENST00000314607	1295	R	1548	-2.54049	0.0011	case
Q5W041	ENST00000298032	572	F	872	-1.60521	0.06919	case
Q5XPI4	ENST00000327697	483	R	1314	-1.30589	0.116	case
Q5XUX1	ENST00000393261	359	L	458	-0.518557	0.3837	case
Q60I27	ENST00000318962	474	E	953	0.643973	0.8076	case
Q63HK3	ENST00000328086	419	F	967	-0.153549	0.5691	case
Q66K14	ENST00000356834	621	E	1250	-0.682273	0.3188	case
Q68DK2	ENST00000347230	2070	G	2539	0.787303	0.8429	case
Q68DK2	ENST00000347230	2356	T	2539	0.380338	0.8051	case
Q68G75	ENST00000367153	72	I	181	-0.824781	0.5102	case
Q69YG0	ENST00000302392	83	L	159	-0.920266	0.2485	case
Q69YG0	ENST00000302392	113	S	159	-0.845932	0.2589	case
Q69YI7	ENST00000373078	234	R	327	-1.65323	0.05829	case
Q69YN4	ENST00000297591	772	T	1812	1.65348	0.9588	case
Q6AI08	ENST00000184956	572	R	1181	1.39135	0.9345	case
Q6GMR7	ENST00000374900	467	R	532	-0.171825	0.538	case
Q6GPH4	ENST00000361842	107	S	301	-0.194509	0.5141	case
Q6ICC9	ENST00000341255	174	R	239	-1.64878	0.06369	case
Q6IFG1	ENST00000537935	223	Y	317	1.36545	0.9354	case
Q6IPM2	ENST00000402050	404	R	695	-0.67874	0.3282	case
Q6IQ23	ENST00000355661	718	N	1121	0.809447	0.8587	case
Q6JBY9	ENST00000367854	80	V	416	0.166417	0.7386	case
Q6NUS8	ENST00000274278	290	F	523	2.1974	0.987	case
Q6NV74	ENST00000397899	454	P	962	1.04044	0.9242	case
Q6NVH7	ENST00000312423	112	A	229	0.942251	0.8732	case
Q6P1J6	ENST00000327757	792	R	1458	-0.406473	0.4403	case
Q6P1J6	ENST00000327757	1373	K	1458	0.414947	0.7374	case
Q6P1M0	ENST00000300456	470	N	643	2.27448	0.9872	case
Q6P2H3	ENST00000252992	501	D	762	0.00575043	0.6433	case
Q6P3X3	ENST00000317907	388	A	843	0.32132	0.7132	case
Q6P6B1	ENST00000318528	71	P	374	1.00153	0.9074	case
Q6P995	ENST00000304698	17	A	826	-1.58326	0.07429	case
Q6PD74	ENST00000261880	73	I	315	1.59193	0.9555	case
Q6PGP7	ENST00000358746	16	A	1564	0.226488	0.6899	case
Q6PID8	ENST00000335420	159	L	442	-2.06581	0.0171	case
Q6PJI9	ENST00000262144	910	R	974	-0.684887	0.3239	case
Q6RI45	ENST00000373275	502	R	1802	-1.62816	0.06269	case
Q6UW68	ENST00000354882	54	F	189	-0.633516	0.375	case
Q6UWF7	ENST00000375478	142	M	544	2.65393	0.9942	case
Q6UWV7	ENST00000517870	26	G	190	-0.510035	0.3727	case
Q6UX71	ENST00000377252	516	P	529	-0.407385	0.5007	case
Q6UXG2	ENST00000369939	915	A	1013	0.111455	0.6722	case
Q6UY01	ENST00000316428	298	G	552	0.669228	0.8146	case
Q6VAB6	ENST00000339824	857	V	950	-1.11209	0.1785	case
Q6VVB1	ENST00000340650	39	R	395	-0.211908	0.4817	case
Q6VY07	ENST00000320580	203	R	963	-2.15918	0.009499	case
Q6WQI6	ENST00000408930	55	H	88	0.0457038	0.6684	case
Q6X784	ENST00000348931	246	R	338	0.521868	0.7833	case
Q6XZF7	ENST00000324109	703	R	1577	0.301802	0.7089	case
Q6ZMN7	ENST00000402685	446	R	1036	-1.29027	0.1251	case
Q6ZN30	ENST00000380672	486	R	1099	-3.70211	9.999e-05	case
Q6ZQR2	ENST00000343036	141	V	320	-0.682899	0.377	case
Q6ZRQ5	ENST00000275053	405	Y	1243	-0.102098	0.5512	case
Q6ZTZ1	ENST00000438480	242	R	278	-1.04703	0.1909	case
Q6ZU64	ENST00000341552	141	V	1925	0.851575	0.8521	case
Q6ZU64	ENST00000341552	1331	V	1925	-0.2	0.5154	case
Q6ZUJ8	ENST00000339364	420	E	805	0.32752	0.7425	case
Q6ZUK4	ENST00000399298	217	W	368	-1.35782	0.1205	case
Q6ZV65	ENST00000424749	153	R	393	-0.421732	0.4441	case
Q71F56	ENST00000281928	1131	C	2210	-2.64693	0.0013	case
Q71F56	ENST00000281928	1160	C	2210	-2.91998	0.0004	case
Q71F56	ENST00000281928	1899	G	2210	-2.3377	0.006199	case
Q71F56	ENST00000281928	1903	R	2210	-2.2893	0.008899	case
Q71F56	ENST00000281928	2002	S	2210	-1.80625	0.0417	case
Q71F56	ENST00000281928	2162	T	2210	-2.21928	0.008499	case
Q765I0	ENST00000340524	98	Y	119	0.469059	0.779	case
Q76B58	ENST00000367462	91	V	766	0.647502	0.8184	case
Q76KP1	ENST00000329962	174	H	1039	-0.42736	0.4309	case
Q76KP1	ENST00000329962	840	F	1039	0.111273	0.636	case
Q7KZ85	ENST00000314616	380	R	1726	-2.12422	0.0129	case
Q7KZ85	ENST00000314616	441	R	1726	-0.629392	0.3557	case
Q7KZ85	ENST00000314616	880	I	1726	1.1864	0.9145	case
Q7KZN9	ENST00000016171	272	F	410	-0.930883	0.2388	case
Q7KZN9	ENST00000016171	318	N	410	0.151	0.6687	case
Q7L0J3	ENST00000369146	509	G	742	-0.946709	0.21	case
Q7L0R7	ENST00000274811	390	R	432	-1.97707	0.025	case
Q7L0X2	ENST00000295910	284	N	663	-0.112859	0.6303	case
Q7L7X3	ENST00000261716	24	P	1001	-1.75297	0.0439	case
Q7L7X3	ENST00000261716	167	L	1001	-1.72149	0.0487	case
Q7L7X3	ENST00000261716	219	A	1001	-2.14828	0.0129	case
Q7L7X3	ENST00000261716	289	V	1001	-1.86669	0.0334	case
Q7LBC6	ENST00000314358	1032	D	1761	-2.68091	0.0006999	case
Q7RTS7	ENST00000305620	443	R	529	-1.17851	0.1667	case
Q7RTY7	ENST00000318184	353	G	1134	-0.830967	0.287	case
Q7RTY7	ENST00000318184	446	C	1134	2.41626	0.9917	case
Q7Z3K3	ENST00000271715	1210	T	1410	-1.05318	0.208	case
Q7Z3Y8	ENST00000301656	275	A	459	-2.01806	0.0205	case
Q7Z3Y8	ENST00000301656	293	D	459	0.977365	0.8715	case
Q7Z460	ENST00000263710	381	R	1538	-1.51756	0.08149	case
Q7Z4H7	ENST00000380502	244	T	955	2.08997	0.9816	case
Q7Z4S6	ENST00000361418	926	L	1674	0.0812883	0.6306	case
Q7Z5H5	ENST00000311170	193	G	301	-0.389468	0.4803	case
Q7Z698	ENST00000356388	313	R	418	-1.6247	0.06179	case
Q7Z6G3	ENST00000305202	70	R	386	-0.62348	0.3395	case
Q7Z769	ENST00000398004	306	R	313	-0.162906	0.5807	case
Q7Z794	ENST00000341809	327	R	578	-0.0422748	0.6091	case
Q7Z7A1	ENST00000373855	766	Q	2325	-0.462048	0.4787	case
Q7Z7C7	ENST00000275764	125	E	330	-0.217822	0.5912	case
Q86SH2	ENST00000327939	67	G	424	-1.72119	0.05099	case
Q86TJ2	ENST00000310074	22	R	420	-2.98157	0.0003	case
Q86UD1	ENST00000328965	171	T	273	0.100033	0.6201	case
Q86UF4	ENST00000367910	265	P	302	1.25267	0.9281	case
Q86UK5	ENST00000344408	704	G	1308	0.855352	0.8621	case
Q86UK5	ENST00000344408	957	E	1308	0.702222	0.8221	case
Q86UL3	ENST00000396987	126	I	456	-0.985331	0.2463	case
Q86UU1	ENST00000361417	900	G	1377	0.629977	0.825	case
Q86UW8	ENST00000291481	101	A	402	-1.12901	0.1649	case
Q86VI3	ENST00000361170	389	R	1631	-0.035002	0.5966	case
Q86VR8	ENST00000317811	421	A	437	-2.21134	0.009499	case
Q86VS8	ENST00000307602	648	E	718	-1.18098	0.1857	case
Q86WI3	ENST00000262510	598	V	1866	-0.966093	0.2519	case
Q86WI3	ENST00000262510	851	K	1866	-1.82992	0.034	case
Q86X10	ENST00000262879	1468	N	1494	-1.37407	0.1132	case
Q86XH1	ENST00000409907	213	R	822	-1.29542	0.1328	case
Q86XK2	ENST00000403359	583	I	927	-1.75863	0.0424	case
Q86XK2	ENST00000403359	692	Y	927	-2.27798	0.006099	case
Q86XL3	ENST00000357997	852	F	938	0.253521	0.6753	case
Q86XP1	ENST00000337343	324	A	1220	2.22057	0.985	case
Q86XP1	ENST00000337343	868	I	1220	-1.62194	0.06909	case
Q86XQ3	ENST00000282611	50	R	398	0.487649	0.7726	case
Q86Y22	ENST00000390654	127	G	540	-2.23133	0.0109	case
Q86Y56	ENST00000297440	429	T	855	-0.604621	0.3427	case
Q86Y56	ENST00000297440	749	L	855	-0.267878	0.4977	case
Q8IUA7	ENST00000340001	853	R	1624	0.187019	0.6626	case
Q8IUK5	ENST00000315392	481	Y	500	-0.811547	0.2961	case
Q8IUR5	ENST00000539277	419	G	882	0.447257	0.7506	case
Q8IVG5	ENST00000318238	395	G	1584	-0.806106	0.3188	case
Q8IVM8	ENST00000279178	357	T	553	-0.105224	0.5571	case
Q8IVV2	ENST00000441551	157	R	2067	-1.50908	0.08399	case
Q8IVW8	ENST00000329078	141	G	549	0.278608	0.6826	case
Q8IW00	ENST00000332853	30	P	320	-1.09909	0.1904	case
Q8IWB6	ENST00000240361	146	R	1497	3.23434	0.9986	case
Q8IWJ2	ENST00000309863	767	G	1684	-0.374305	0.5198	case
Q8IWK6	ENST00000334304	83	T	1321	-2.36346	0.0048	case
Q8IWK6	ENST00000334304	726	D	1321	-0.941624	0.2939	case
Q8IWK6	ENST00000334304	890	G	1321	0.30581	0.7172	case
Q8IWT3	ENST00000252050	1654	R	2517	0.548589	0.7831	case
Q8IWV7	ENST00000290650	64	E	1749	-0.312068	0.5219	case
Q8IWV7	ENST00000290650	679	Q	1749	-0.285182	0.5069	case
Q8IWY4	ENST00000360835	402	V	988	0.0637993	0.6189	case
Q8IX12	ENST00000265872	365	Q	1150	-1.41409	0.1412	case
Q8IX12	ENST00000265872	960	Q	1150	-1.6886	0.05449	case
Q8IX90	ENST00000314759	388	I	412	3.25708	0.9973	case
Q8IXN7	ENST00000431473	183	D	391	-1.64764	0.05809	case
Q8IY21	ENST00000393743	540	R	1712	-0.811738	0.2839	case
Q8IY21	ENST00000393743	1329	R	1712	-1.50913	0.09259	case
Q8IY21	ENST00000393743	1549	M	1712	-1.59332	0.07419	case
Q8IY22	ENST00000537098	517	S	773	-1.87065	0.0315	case
Q8IY22	ENST00000537098	556	K	773	-1.62854	0.06979	case
Q8IY49	ENST00000404774	237	A	270	0.424758	0.7453	case
Q8IY63	ENST00000433060	634	R	956	-1.04988	0.1999	case
Q8IYE0	ENST00000285871	614	N	955	0.0273665	0.6299	case
Q8IYE0	ENST00000285871	679	I	955	-1.01714	0.2554	case
Q8IYH5	ENST00000370801	678	R	903	-2.56829	0.0018	case
Q8IYL2	ENST00000389737	392	D	757	2.48563	0.9921	case
Q8IYU4	ENST00000380184	183	R	475	2.23178	0.9881	case
Q8IZ40	ENST00000301459	187	D	523	-0.856329	0.2688	case
Q8IZ52	ENST00000243776	407	D	775	1.01229	0.8803	case
Q8IZA3	ENST00000324382	54	P	346	-0.158263	0.5293	case
Q8IZC4	ENST00000373789	385	M	609	-0.87921	0.2698	case
Q8IZF7	ENST00000296862	484	R	708	0.825147	0.8379	case
Q8IZS6	ENST00000366774	41	Y	198	-0.338197	0.4782	case
Q8IZW8	ENST00000254051	650	R	715	-0.0598712	0.5745	case
Q8J025	ENST00000355285	275	E	514	0.0106601	0.6118	case
Q8N1F7	ENST00000308159	118	R	819	-1.15679	0.163	case
Q8N264	ENST00000395184	658	Q	748	-0.896138	0.2823	case
Q8N271	ENST00000317620	107	V	834	-0.803785	0.2737	case
Q8N283	ENST00000355594	927	E	1001	-1.98713	0.0215	case
Q8N2S1	ENST00000308370	711	V	1624	-0.0702746	0.5783	case
Q8N365	ENST00000290363	61	P	385	-0.2147	0.5413	case
Q8N3A8	ENST00000281631	55	H	854	-0.159729	0.5594	case
Q8N3J3	ENST00000319977	397	R	647	-0.577168	0.3736	case
Q8N3X6	ENST00000382226	540	G	602	-1.37275	0.1169	case
Q8N412	ENST00000295268	443	Q	459	-0.299233	0.606	case
Q8N475	ENST00000306100	622	D	847	-0.667795	0.3801	case
Q8N4B5	ENST00000322583	175	L	295	-1.812	0.0367	case
Q8N4L1	ENST00000327259	119	H	468	-1.35091	0.1176	case
Q8N4U5	ENST00000299045	130	I	519	2.34266	0.9891	case
Q8N5F7	ENST00000371410	337	I	415	-1.63315	0.07019	case
Q8N5N4	ENST00000318225	35	T	141	-0.682676	0.3785	case
Q8N6D2	ENST00000488300	90	N	247	-0.77051	0.339	case
Q8N6G6	ENST00000380548	1078	L	1762	-1.46037	0.08789	case
Q8N6G6	ENST00000380548	1755	C	1762	-1.62938	0.05659	case
Q8N6Q1	ENST00000319669	255	V	288	0.177312	0.6833	case
Q8N6V9	ENST00000352903	183	G	391	-0.693182	0.616	case
Q8N7P1	ENST00000536534	218	R	536	-1.27289	0.1356	case
Q8N7R1	ENST00000408890	148	E	296	-0.162554	0.5606	case
Q8N8G2	ENST00000326274	153	P	317	-0.205323	0.5608	case
Q8N987	ENST00000417640	256	R	351	-1.41023	0.1047	case
Q8N9F0	ENST00000423729	269	A	302	-2.03889	0.0205	case
Q8N9F0	ENST00000423729	273	Y	302	-2.09789	0.0165	case
Q8NA69	ENST00000361664	445	R	505	-0.896891	0.2789	case
Q8NA72	ENST00000428202	528	V	575	-0.73029	0.3922	case
Q8NBJ5	ENST00000252599	305	A	622	-0.78807	0.2849	case
Q8NBL3	ENST00000281961	160	T	297	0.120168	0.6607	case
Q8NCQ5	ENST00000419743	146	V	510	-0.826688	0.3082	case
Q8NCR9	ENST00000368671	22	I	226	1.53928	0.9549	case
Q8NDV1	ENST00000328299	185	I	305	-1.43036	0.102	case
Q8NDV2	ENST00000284674	136	T	337	-1.21711	0.1526	case
Q8NDV3	ENST00000357450	118	I	1235	1.00237	0.8816	case
Q8NE28	ENST00000371957	597	I	680	1.2933	0.9209	case
Q8NEE8	ENST00000373289	129	C	873	-0.342839	0.5303	case
Q8NEE8	ENST00000373289	399	E	873	-0.65684	0.3446	case
Q8NEG7	ENST00000413817	151	K	585	-2.33909	0.0034	case
Q8NEL0	ENST00000261058	88	V	328	2.13519	0.9854	case
Q8NEZ3	ENST00000399820	362	A	1342	-0.932535	0.2364	case
Q8NEZ3	ENST00000399820	491	G	1342	-0.54454	0.3799	case
Q8NEZ3	ENST00000399820	1120	G	1342	-1.71134	0.05249	case
Q8NEZ5	ENST00000308275	327	V	403	-2.12931	0.0131	case
Q8NFI3	ENST00000579016	191	F	743	0.489253	0.7635	case
Q8NFQ5	ENST00000349552	21	G	453	0.243745	0.6972	case
Q8NG08	ENST00000247815	261	T	1087	0.588889	0.7968	case
Q8NG98	ENST00000308682	118	M	312	3.05465	0.9981	case
Q8NGA1	ENST00000429566	88	G	313	-0.639439	0.376	case
Q8NGD3	ENST00000315915	105	H	323	1.99435	0.9783	case
Q8NGG2	ENST00000313264	297	M	359	3.43966	0.9988	case
Q8NGG2	ENST00000313264	349	V	359	1.50219	0.9548	case
Q8NGK5	ENST00000360213	20	P	317	0.59926	0.8056	case
Q8NGN0	ENST00000307033	171	P	318	0.126855	0.7219	case
Q8NGN2	ENST00000531945	143	P	331	0.922527	0.8805	case
Q8NGN3	ENST00000320891	222	C	311	-0.0603284	0.5737	case
Q8NGP8	ENST00000526538	106	A	315	1.32459	0.9268	case
Q8NGQ4	ENST00000316770	234	R	319	0.807246	0.8517	case
Q8NGR3	ENST00000277309	226	V	316	0.0360393	0.606	case
Q8NGR8	ENST00000304865	228	K	309	-0.979245	0.275	case
Q8NGS2	ENST00000335302	186	K	313	0.164251	0.7076	case
Q8NGU9	ENST00000380007	92	A	434	-2.22666	0.0116	case
Q8NGV0	ENST00000307832	206	V	311	-0.0865354	0.5501	case
Q8NGX8	ENST00000302617	212	I	325	2.50334	0.9926	case
Q8NGY6	ENST00000339258	106	S	317	0.439065	0.7543	case
Q8NH50	ENST00000313447	91	T	307	0.747903	0.8415	case
Q8NHS4	ENST00000401408	103	A	586	-0.04	0.6291	case
Q8NHU2	ENST00000245957	790	T	1237	0.297863	0.7168	case
Q8NHU2	ENST00000245957	946	T	1237	-1.33426	0.1211	case
Q8NHU6	ENST00000355295	80	T	1098	-1.2379	0.145	case
Q8NHY0	ENST00000300404	409	T	566	0.854381	0.8567	case
Q8NHY6	ENST00000301318	460	G	868	-1.2585	0.1524	case
Q8TBA6	ENST00000163416	247	S	731	0.782131	0.8483	case
Q8TBB5	ENST00000270583	219	S	520	1.02527	0.8965	case
Q8TBC3	ENST00000291842	253	G	707	0.500506	0.7858	case
Q8TBY0	ENST00000281722	150	K	533	-2.47779	0.0024	case
Q8TBY8	ENST00000237353	548	R	1007	0.132941	0.6583	case
Q8TC26	ENST00000281924	128	D	289	-1.97757	0.0248	case
Q8TC92	ENST00000261488	437	R	643	-0.884727	0.2601	case
Q8TCB0	ENST00000370747	355	T	444	0.956049	0.8782	case
Q8TCT0	ENST00000216264	27	P	537	-3.56064	9.999e-05	case
Q8TDI7	ENST00000358864	246	G	906	1.64779	0.9583	case
Q8TDL5	ENST00000253354	313	S	484	-0.788987	0.2876	case
Q8TDY2	ENST00000025008	314	V	1594	1.3206	0.9355	case
Q8TEA7	ENST00000273980	800	R	893	-1.8461	0.033	case
Q8TED9	ENST00000296721	655	R	768	-0.915292	0.2562	case
Q8TEJ3	ENST00000309415	198	Y	882	0.926544	0.8694	case
Q8TEK3	ENST00000398665	292	R	1537	-2.65398	0.0013	case
Q8TEL6	ENST00000252015	506	L	797	0.154894	0.6655	case
Q8TEL6	ENST00000252015	755	C	797	-0.313823	0.4795	case
Q8TEM1	ENST00000254508	690	I	1887	-0.925676	0.2285	case
Q8TEM1	ENST00000254508	846	L	1887	0.672287	0.8169	case
Q8TEP8	ENST00000506447	1745	E	2537	-0.227098	0.5191	case
Q8WU76	ENST00000401642	493	E	684	0.979855	0.8909	case
Q8WUY9	ENST00000265036	48	E	529	-0.594929	0.3432	case
Q8WV16	ENST00000358377	143	C	495	-1.19304	0.1634	case
Q8WV28	ENST00000224337	420	G	456	0.0804734	0.6828	case
Q8WVB6	ENST00000262315	922	V	975	0.265586	0.739	case
Q8WVC0	ENST00000299601	383	S	666	-1.22372	0.1747	case
Q8WVT3	ENST00000324266	645	E	735	-0.328133	0.5101	case
Q8WWN8	ENST00000239440	1192	W	1544	0.5215	0.79	case
Q8WWQ0	ENST00000275034	110	R	1821	-2.69067	0.0007999	case
Q8WWQ0	ENST00000275034	156	N	1821	-1.24078	0.1538	case
Q8WWQ0	ENST00000275034	326	C	1821	-1.09416	0.1883	case
Q8WWQ0	ENST00000275034	507	N	1821	-3.22964	9.999e-05	case
Q8WXD9	ENST00000343516	159	G	1431	-3.31401	9.999e-05	case
Q8WXD9	ENST00000343516	530	S	1431	-0.591781	0.3667	case
Q8WXE0	ENST00000321617	54	H	1202	-2.27142	0.006999	case
Q8WXE0	ENST00000321617	173	C	1202	-1.34465	0.1238	case
Q8WXG6	ENST00000311027	45	E	1647	1.40878	0.951	case
Q8WXW3	ENST00000326291	351	S	757	0.581449	0.8159	case
Q8WY91	ENST00000407315	79	T	577	-1.43898	0.09509	case
Q8WYK1	ENST00000431078	739	A	1306	-0.147748	0.5403	case
Q8WZ74	ENST00000160373	918	H	1663	0.674583	0.8085	case
Q92481	ENST00000393655	267	L	460	-2.35933	0.006099	case
Q92562	ENST00000230124	69	R	907	-0.738397	0.318	case
Q92610	ENST00000299927	601	S	1267	-0.961131	0.2511	case
Q92616	ENST00000300648	1803	R	2671	-0.26156	0.4725	case
Q92621	ENST00000285968	1205	D	2012	-0.377169	0.4747	case
Q92622	ENST00000296343	773	V	972	-0.0386915	0.5783	case
Q92673	ENST00000260197	291	E	2214	-1.89088	0.0287	case
Q92673	ENST00000260197	327	W	2214	-1.21807	0.1526	case
Q92673	ENST00000260197	1224	C	2214	-2.08584	0.0174	case
Q92754	ENST00000201031	386	I	450	1.77134	0.9683	case
Q92785	ENST00000528416	330	C	391	-1.81614	0.0384	case
Q92785	ENST00000528416	350	R	391	-2.5283	0.003	case
Q92793	ENST00000262367	651	Y	2442	-1.81494	0.0367	case
Q92793	ENST00000262367	1125	Y	2442	-2.16791	0.0129	case
Q92793	ENST00000262367	1408	C	2442	-1.0262	0.2023	case
Q92793	ENST00000262367	1542	G	2442	-1.50522	0.08799	case
Q92793	ENST00000262367	1689	L	2442	-1.0821	0.1813	case
Q92793	ENST00000262367	1826	C	2442	-2.84136	0.0006999	case
Q92793	ENST00000262367	1829	H	2442	-2.63548	0.0018	case
Q92793	ENST00000262367	1867	R	2442	-3.05131	0.0002	case
Q92793	ENST00000262367	1868	R	2442	-2.90044	0.0004	case
Q92824	ENST00000545128	1302	V	1860	0.803648	0.8392	case
Q93033	ENST00000256652	592	L	1021	0.0228833	0.61	case
Q93074	ENST00000374080	883	S	2177	-2.16556	0.0112	case
Q93074	ENST00000374080	1216	V	2177	-1.94719	0.0253	case
Q93074	ENST00000374080	1225	K	2177	-2.15582	0.0106	case
Q93074	ENST00000374080	1311	V	2177	-1.46567	0.1169	case
Q969F9	ENST00000296051	409	Y	1004	0.0744956	0.6553	case
Q969U6	ENST00000325285	411	S	566	-0.866879	0.2386	case
Q969U7	ENST00000317615	140	R	264	-1.00879	0.2105	case
Q969Z0	ENST00000258770	586	R	631	-0.92577	0.226	case
Q96A83	ENST00000313669	280	P	441	-0.626497	0.4462	case
Q96AE7	ENST00000039989	702	L	1141	0.743987	0.8488	case
Q96BY6	ENST00000258390	394	I	2186	-1.07143	0.1967	case
Q96BY6	ENST00000258390	1714	G	2186	0.0335121	0.6288	case
Q96BY7	ENST00000359933	1136	S	2078	1.44328	0.9425	case
Q96C45	ENST00000301831	717	M	1275	1.00596	0.8834	case
Q96C57	ENST00000288757	5	S	262	1.94654	0.977	case
Q96C92	ENST00000357365	409	A	435	1.26651	0.9248	case
Q96CC6	ENST00000262316	578	K	855	-0.641372	0.396	case
[truncated: 813 more rows]

## Sheet: description
COSMIS scores of de novo variants
uniprot_id: UniProt ID
enst_id: Ensembl transcript ID
uniprot_pos: sequence position of the variant
uniprot_aa: reference (wild-type) amino acid
length: total number of residues in the protein
label: whether the variant was found in a "case" or a "control" subject
Empirical p values were dderived from permutation tests
